# Supplementary material for: Synthesizing Signaling Pathways from Temporal Phosphoproteomic Data
Source: Cell Rep. Author manuscript; Available in PMC 2018 Dec 16. (PMC6295338; doi:10.1016/j.celrep.2018.08.085)
Supplement: 2 [file NIHMS1508952-supplement-2.zip]

Archive with 4 entries (4 files):
- initial.xlsx
- merged_normalized.xlsx
- processed.xlsx
- readme.txt
