# Supplementary material for: Synthesizing Signaling Pathways from Temporal Phosphoproteomic Data
Source: Cell Rep. Author manuscript; Available in PMC 2018 Dec 16. (PMC6295338; doi:10.1016/j.celrep.2018.08.085)
Supplement: 2 [file NIHMS1508952-supplement-2.zip › initial.xlsx]

## Sheet: repA1_IP
peptide	protein	gene.name	0 min	2 min	4 min	8 min	16 min	32 min	64 min	128 min
K.n[305.21]GC[160.03]VGGAK[432.30].S	Q9NRG9,B4DDU7,F8VZ44,H3BU82,Q53HS1	AAAS	8223.33	8540.51	13482	7548.01	9432.67	10105.9	11258.7	7917.65
K.n[305.21]TLEPVK[432.30]PPTVPNDY[243.03]MTSPAR.L	Q8IZP0,A6NFN2,B4DKX2,B6VEX3,B6VEX4,B6VEX5,F5H1G9,F8WA55,F8WA56,Q59G41	ABI1	5875.87	22863.1	7299.99	11008.1	7794.96	5602.1	8490.55	10817.6
K.n[305.21]TLEPVK[432.30]PPTVPNDYMT[181.01]SPAR.L	Q8IZP0,A6NFN2,B4DKX2,B6VEX3,B6VEX4,B6VEX5,F5H1G9,F8WA55,F8WA56,Q59G41	ABI1	4554.25	19760.7	5103.96	10148.4	7330.46	4638.65	7397.11	10181.9
R.n[305.21]TLEPVRPPVVPNDY[243.03]VPSPTR.N	Q9NYB9,B7Z612,B7Z836,E7EP65,E7EW77,H0Y6B5,H7C3Q7,J3KNB2,Q53SH3	ABI2	4335.88	28704.6	16105.7	13589.1	8790.41	6278.57	8206.23	6901.42
R.n[305.21]TLEPVRPPVVPNDY[243.03]VPSPTR.N	Q9NYB9,B7Z612,B7Z836,E7EP65,E7EW77,H0Y6B5,H7C3Q7,J3KNB2,Q53SH3	ABI2	4044.41	25229.5	13789.6	11323.4	8510.95	6386.51	7529.15	9307
R.n[305.21]TLEPVRPPVVPNDY[243.03]VPSPTR.N	Q9NYB9,B7Z612,B7Z836,E7EP65,E7EW77,H0Y6B5,H7C3Q7,J3KNB2,Q53SH3	ABI2	3144.74	29000.6	16464.1	11724.5	9593.39	4998.08	8031.78	8541.05
R.n[305.21]TLEPVRPPVVPNDY[243.03]VPSPTR.N	Q9NYB9,B7Z612,B7Z836,E7EP65,E7EW77,H0Y6B5,H7C3Q7,J3KNB2,Q53SH3	ABI2	3449.15	21000	12882.2	10822.8	8586.66	5900.54	7187.6	6296.28
R.n[305.21]NLK[432.30]TEEEEEEEEEEEEDDEEEEGDDEGQK[432.30].S	Q9UKV3,B4DQZ7,E7EQT4	ACIN1	2209.12	2063.45	1257.16	2108.05	2033.47	1430.28	2507.63	2706.38
R.n[305.21]NLK[432.30]TEEEEEEEEEEEEDDEEEEGDDEGQK[432.30].S	Q9UKV3,B4DQZ7,E7EQT4	ACIN1	2182.22	2499.61	1384.66	2086.73	2088.33	1506.79	2541.45	2308.24
K.n[305.21]LYRPGSVAYVSR.S	P53396,B4E3P0,Q4LE36,Q8N9C4	ACLY	17568.1	20206.7	18971.3	22709.8	17920.6	13719.6	21077.3	23582
R.n[305.21]Y[243.03]EAQK[432.30]LER.M	O00154,B3KQ12,B4DUX0,B7Z957,F5GWE2,K7EKP8	ACOT7	10555.4	17068	10582.7	17683.6	14027.5	12673.1	15527.9	14776.5
K.n[305.21]AGFAGDDAPR.A	P62736,P60709,P68032,P63261,P63267,P68133,Q6S8J3,A5A3E0,P0CG38,P0CG39,A1E282,A6NL76,A8K3K1,B3KUD3,B3KW67,B4DVQ0,B4DW52,B4E335,B4E3A4,B7Z6I1,B7Z6P1,B8ZZJ2,C9JFL5,C9JTX5,C9JUM1,C9JZR7,D2JYH4,E7EVS6,F6QUT6,F6UVQ4,F8WB63,F8WCH0,G5E9R0,I3L1U9,I3L3I0,I3L3I4,I3L3R2,I3L4N8,J3KT65,K7EM38,L0R5C4,Q13707,Q1KLZ0,Q53G76,Q53G99,Q53GK6,Q5T8M7,Q5T8M8,Q7Z7J6,Q8WVW5	ACTA2	17835.7	23065.3	16127.8	19887.5	18439.8	12882.1	21673.7	24026.3
K.n[305.21]AGFAGDDAPR.A	P62736,P60709,P68032,P63261,P63267,P68133,Q6S8J3,A5A3E0,P0CG38,P0CG39,A1E282,A6NL76,A8K3K1,B3KUD3,B3KW67,B4DVQ0,B4DW52,B4E335,B4E3A4,B7Z6I1,B7Z6P1,B8ZZJ2,C9JFL5,C9JTX5,C9JUM1,C9JZR7,D2JYH4,E7EVS6,F6QUT6,F6UVQ4,F8WB63,F8WCH0,G5E9R0,I3L1U9,I3L3I0,I3L3I4,I3L3R2,I3L4N8,J3KT65,K7EM38,L0R5C4,Q13707,Q1KLZ0,Q53G76,Q53G99,Q53GK6,Q5T8M7,Q5T8M8,Q7Z7J6,Q8WVW5	ACTA2	129737	167874	107710	149400	143724	107896	182257	213641
K.n[305.21]AGFAGDDAPR.A	P62736,P60709,P68032,P63261,P63267,P68133,Q6S8J3,A5A3E0,P0CG38,P0CG39,A1E282,A6NL76,A8K3K1,B3KUD3,B3KW67,B4DVQ0,B4DW52,B4E335,B4E3A4,B7Z6I1,B7Z6P1,B8ZZJ2,C9JFL5,C9JTX5,C9JUM1,C9JZR7,D2JYH4,E7EVS6,F6QUT6,F6UVQ4,F8WB63,F8WCH0,G5E9R0,I3L1U9,I3L3I0,I3L3I4,I3L3R2,I3L4N8,J3KT65,K7EM38,L0R5C4,Q13707,Q1KLZ0,Q53G76,Q53G99,Q53GK6,Q5T8M7,Q5T8M8,Q7Z7J6,Q8WVW5	ACTA2	146244	183325	110479	161437	153078	109889	189494	246967
K.n[305.21]AGFAGDDAPR.A	P62736,P60709,P68032,P63261,P63267,P68133,Q6S8J3,A5A3E0,P0CG38,P0CG39,A1E282,A6NL76,A8K3K1,B3KUD3,B3KW67,B4DVQ0,B4DW52,B4E335,B4E3A4,B7Z6I1,B7Z6P1,B8ZZJ2,C9JFL5,C9JTX5,C9JUM1,C9JZR7,D2JYH4,E7EVS6,F6QUT6,F6UVQ4,F8WB63,F8WCH0,G5E9R0,I3L1U9,I3L3I0,I3L3I4,I3L3R2,I3L4N8,J3KT65,K7EM38,L0R5C4,Q13707,Q1KLZ0,Q53G76,Q53G99,Q53GK6,Q5T8M7,Q5T8M8,Q7Z7J6,Q8WVW5	ACTA2	13371.7	16310.4	13908.4	16575.3	15703	10314.7	17015.8	23741.2
K.n[305.21]AGFAGDDAPR.A	P62736,P60709,P68032,P63261,P63267,P68133,Q6S8J3,A5A3E0,P0CG38,P0CG39,A1E282,A6NL76,A8K3K1,B3KUD3,B3KW67,B4DVQ0,B4DW52,B4E335,B4E3A4,B7Z6I1,B7Z6P1,B8ZZJ2,C9JFL5,C9JTX5,C9JUM1,C9JZR7,D2JYH4,E7EVS6,F6QUT6,F6UVQ4,F8WB63,F8WCH0,G5E9R0,I3L1U9,I3L3I0,I3L3I4,I3L3R2,I3L4N8,J3KT65,K7EM38,L0R5C4,Q13707,Q1KLZ0,Q53G76,Q53G99,Q53GK6,Q5T8M7,Q5T8M8,Q7Z7J6,Q8WVW5	ACTA2	31686.7	38952.4	29873.2	35668.7	31256.9	27814.7	38526.8	51297.1
K.n[305.21]AGFAGDDAPR.A	P62736,P60709,P68032,P63261,P63267,P68133,Q6S8J3,A5A3E0,P0CG38,P0CG39,A1E282,A6NL76,A8K3K1,B3KUD3,B3KW67,B4DVQ0,B4DW52,B4E335,B4E3A4,B7Z6I1,B7Z6P1,B8ZZJ2,C9JFL5,C9JTX5,C9JUM1,C9JZR7,D2JYH4,E7EVS6,F6QUT6,F6UVQ4,F8WB63,F8WCH0,G5E9R0,I3L1U9,I3L3I0,I3L3I4,I3L3R2,I3L4N8,J3KT65,K7EM38,L0R5C4,Q13707,Q1KLZ0,Q53G76,Q53G99,Q53GK6,Q5T8M7,Q5T8M8,Q7Z7J6,Q8WVW5	ACTA2	25444.5	27886.9	23643.5	32345.3	26939.5	19070.1	30735.6	35290.4
K.n[305.21]DSY[243.03]VGDEAQSK[432.30]R.G	P62736,P60709,P68032,P63261,P63267,P68133,A1E282,A6NL76,A8K3K1,B3KUD3,B3KW67,B4DUI8,B4DVQ0,B4E335,B4E3A4,B7Z6I1,B7Z6P1,B8ZZJ2,C9JFL5,C9JTX5,C9JUM1,C9JZR7,D2JYH4,E7EVS6,F6QUT6,F6UVQ4,F8WB63,G5E9R0,I3L1U9,I3L3I0,I3L3I4,I3L3R2,I3L4N8,J3KT65,K7EM38,Q1KLZ0,Q53G76,Q53G99,Q53GK6,Q5T8M7,Q5T8M8,Q7Z7J6,Q8WVW5	ACTA2	1137.98	5706.35	3508.37	9824.79	6925.47	4011.57	5683.05	3181.61
K.n[305.21]DSY[243.03]VGDEAQSK[432.30]R.G	P62736,P60709,P68032,P63261,P63267,P68133,A1E282,A6NL76,A8K3K1,B3KUD3,B3KW67,B4DUI8,B4DVQ0,B4E335,B4E3A4,B7Z6I1,B7Z6P1,B8ZZJ2,C9JFL5,C9JTX5,C9JUM1,C9JZR7,D2JYH4,E7EVS6,F6QUT6,F6UVQ4,F8WB63,G5E9R0,I3L1U9,I3L3I0,I3L3I4,I3L3R2,I3L4N8,J3KT65,K7EM38,Q1KLZ0,Q53G76,Q53G99,Q53GK6,Q5T8M7,Q5T8M8,Q7Z7J6,Q8WVW5	ACTA2	609.304	5306.91	2018.34	9048.02	6624.73	4178.49	4918.88	2823.66
K.n[305.21]DSYVGDEAQSK[432.30].R	P62736,P60709,P68032,P63261,P63267,P68133,A1E282,A6NL76,A8K3K1,B3KUD3,B3KW67,B4DUI8,B4DVQ0,B4E335,B4E3A4,B7Z6I1,B7Z6P1,B8ZZJ2,C9JFL5,C9JTX5,C9JUM1,C9JZR7,D2JYH4,E7EVS6,F6QUT6,F6UVQ4,F8WB63,G5E9R0,I3L1U9,I3L3I0,I3L3I4,I3L3R2,I3L4N8,J3KT65,K7EM38,Q1KLZ0,Q53G76,Q53G99,Q53GK6,Q5T8M7,Q5T8M8,Q7Z7J6,Q8WVW5	ACTA2	7347.84	10215.9	7652.67	9951.34	9263.36	6845.22	9267.04	7997.36
K.n[305.21]DSYVGDEAQSK[432.30].R	P62736,P60709,P68032,P63261,P63267,P68133,A1E282,A6NL76,A8K3K1,B3KUD3,B3KW67,B4DUI8,B4DVQ0,B4E335,B4E3A4,B7Z6I1,B7Z6P1,B8ZZJ2,C9JFL5,C9JTX5,C9JUM1,C9JZR7,D2JYH4,E7EVS6,F6QUT6,F6UVQ4,F8WB63,G5E9R0,I3L1U9,I3L3I0,I3L3I4,I3L3R2,I3L4N8,J3KT65,K7EM38,Q1KLZ0,Q53G76,Q53G99,Q53GK6,Q5T8M7,Q5T8M8,Q7Z7J6,Q8WVW5	ACTA2	8151.16	14482.6	8263.14	12846.6	10994.9	7175.26	11449.1	12383.5
K.n[305.21]DSYVGDEAQSK[432.30].R	P62736,P60709,P68032,P63261,P63267,P68133,A1E282,A6NL76,A8K3K1,B3KUD3,B3KW67,B4DUI8,B4DVQ0,B4E335,B4E3A4,B7Z6I1,B7Z6P1,B8ZZJ2,C9JFL5,C9JTX5,C9JUM1,C9JZR7,D2JYH4,E7EVS6,F6QUT6,F6UVQ4,F8WB63,G5E9R0,I3L1U9,I3L3I0,I3L3I4,I3L3R2,I3L4N8,J3KT65,K7EM38,Q1KLZ0,Q53G76,Q53G99,Q53GK6,Q5T8M7,Q5T8M8,Q7Z7J6,Q8WVW5	ACTA2	12722.6	18613.5	8849.44	13744.9	12170.9	10423.6	16451.8	13679
K.n[305.21]DSYVGDEAQSK[432.30].R	P62736,P60709,P68032,P63261,P63267,P68133,A1E282,A6NL76,A8K3K1,B3KUD3,B3KW67,B4DUI8,B4DVQ0,B4E335,B4E3A4,B7Z6I1,B7Z6P1,B8ZZJ2,C9JFL5,C9JTX5,C9JUM1,C9JZR7,D2JYH4,E7EVS6,F6QUT6,F6UVQ4,F8WB63,G5E9R0,I3L1U9,I3L3I0,I3L3I4,I3L3R2,I3L4N8,J3KT65,K7EM38,Q1KLZ0,Q53G76,Q53G99,Q53GK6,Q5T8M7,Q5T8M8,Q7Z7J6,Q8WVW5	ACTA2	24015.7	43309.6	17629.4	34163.4	29363.8	17287.4	33813.7	34581.6
K.n[305.21]DSYVGDEAQSK[432.30]R.G	P62736,P60709,P68032,P63261,P63267,P68133,A1E282,A6NL76,A8K3K1,B3KUD3,B3KW67,B4DUI8,B4DVQ0,B4E335,B4E3A4,B7Z6I1,B7Z6P1,B8ZZJ2,C9JFL5,C9JTX5,C9JUM1,C9JZR7,D2JYH4,E7EVS6,F6QUT6,F6UVQ4,F8WB63,G5E9R0,I3L1U9,I3L3I0,I3L3I4,I3L3R2,I3L4N8,J3KT65,K7EM38,Q1KLZ0,Q53G76,Q53G99,Q53GK6,Q5T8M7,Q5T8M8,Q7Z7J6,Q8WVW5	ACTA2	26804.1	42123.6	17934.8	35369.5	25598.4	18310.7	36477.7	42035.5
K.n[305.21]DSYVGDEAQSK[432.30]R.G	P62736,P60709,P68032,P63261,P63267,P68133,A1E282,A6NL76,A8K3K1,B3KUD3,B3KW67,B4DUI8,B4DVQ0,B4E335,B4E3A4,B7Z6I1,B7Z6P1,B8ZZJ2,C9JFL5,C9JTX5,C9JUM1,C9JZR7,D2JYH4,E7EVS6,F6QUT6,F6UVQ4,F8WB63,G5E9R0,I3L1U9,I3L3I0,I3L3I4,I3L3R2,I3L4N8,J3KT65,K7EM38,Q1KLZ0,Q53G76,Q53G99,Q53GK6,Q5T8M7,Q5T8M8,Q7Z7J6,Q8WVW5	ACTA2	14228.4	23598.5	12278.4	19196.3	12645.9	7937.61	18746.5	20734.9
K.n[305.21]DSYVGDEAQSK[432.30]R.G	P62736,P60709,P68032,P63261,P63267,P68133,A1E282,A6NL76,A8K3K1,B3KUD3,B3KW67,B4DUI8,B4DVQ0,B4E335,B4E3A4,B7Z6I1,B7Z6P1,B8ZZJ2,C9JFL5,C9JTX5,C9JUM1,C9JZR7,D2JYH4,E7EVS6,F6QUT6,F6UVQ4,F8WB63,G5E9R0,I3L1U9,I3L3I0,I3L3I4,I3L3R2,I3L4N8,J3KT65,K7EM38,Q1KLZ0,Q53G76,Q53G99,Q53GK6,Q5T8M7,Q5T8M8,Q7Z7J6,Q8WVW5	ACTA2	14424.4	23258.4	15270.6	19193.6	15574.8	11349.3	22590.7	22310.9
K.n[305.21]EITALAPSTM[147.04]K[432.30].L	P62736,P60709,P68032,P63261,P63267,P68133,A4UCT3,A5GZ75,A6NL76,A8K3K1,B3KPP5,B3KUD3,B3KWQ3,B4DUI8,B4DVQ0,B4DW52,B4E335,B4E3A4,B7Z6P1,B7ZAP6,D2JYH4,F1BXA6,I3L3I4,Q13707,Q1KLZ0,Q53G76,Q53G99,Q53GK6,Q5T8M7,Q5T8M8,Q6PJ43,Q7Z7J6,Q8WVW5,Q96DE1,Q96FU6,Q9UE89	ACTA2	16081.8	16932.5	12347	17839.9	14920.4	12250.8	19126.1	22246.6
K.n[305.21]EITALAPSTM[147.04]K[432.30].L	P62736,P60709,P68032,P63261,P63267,P68133,A4UCT3,A5GZ75,A6NL76,A8K3K1,B3KPP5,B3KUD3,B3KWQ3,B4DUI8,B4DVQ0,B4DW52,B4E335,B4E3A4,B7Z6P1,B7ZAP6,D2JYH4,F1BXA6,I3L3I4,Q13707,Q1KLZ0,Q53G76,Q53G99,Q53GK6,Q5T8M7,Q5T8M8,Q6PJ43,Q7Z7J6,Q8WVW5,Q96DE1,Q96FU6,Q9UE89	ACTA2	13304.9	14922.3	10243.1	13947.8	13323.8	9053.37	16609.1	16699.3
K.n[305.21]EITALAPSTMK[432.30].L	P62736,P60709,P68032,P63261,P63267,P68133,A4UCT3,A5GZ75,A6NL76,A8K3K1,B3KPP5,B3KUD3,B3KWQ3,B4DUI8,B4DVQ0,B4DW52,B4E335,B4E3A4,B7Z6P1,B7ZAP6,D2JYH4,F1BXA6,I3L3I4,Q13707,Q1KLZ0,Q53G76,Q53G99,Q53GK6,Q5T8M7,Q5T8M8,Q6PJ43,Q7Z7J6,Q8WVW5,Q96DE1,Q96FU6,Q9UE89	ACTA2	45963.4	61417.4	34053.1	59440.9	49916.5	33359.9	59792.8	59578.4
K.n[305.21]EITALAPSTMK[432.30].L	P62736,P60709,P68032,P63261,P63267,P68133,A4UCT3,A5GZ75,A6NL76,A8K3K1,B3KPP5,B3KUD3,B3KWQ3,B4DUI8,B4DVQ0,B4DW52,B4E335,B4E3A4,B7Z6P1,B7ZAP6,D2JYH4,F1BXA6,I3L3I4,Q13707,Q1KLZ0,Q53G76,Q53G99,Q53GK6,Q5T8M7,Q5T8M8,Q6PJ43,Q7Z7J6,Q8WVW5,Q96DE1,Q96FU6,Q9UE89	ACTA2	42953.2	52824.1	29758.6	50911.1	47756.6	31094	46933	58985.3
K.n[305.21]RGILTLK[432.30].Y	P62736,P60709,P68032,P63261,P63267,P68133,Q6S8J3,A5A3E0,P0CG38,P0CG39,A1E282,A6NL76,A8K3K1,B3KUD3,B3KW67,B4DUI8,B4DVQ0,B4E335,B4E3A4,B7Z6I1,B7Z6P1,B8ZZJ2,C9JFL5,C9JTX5,C9JUM1,C9JZR7,D2JYH4,E7EVS6,F6QUT6,F6UVQ4,F8WB63,G5E9R0,I3L1U9,I3L3I0,I3L3I4,I3L3R2,I3L4N8,J3KT65,K7EM38,L0R5C4,Q13707,Q1KLZ0,Q53G76,Q53G99,Q53GK6,Q5T8M7,Q5T8M8,Q7Z7J6,Q8WVW5	ACTA2	124411	128346	58930.1	104227	124308	95419.5	134434	148165
K.n[305.21]RGILTLK[432.30].Y	P62736,P60709,P68032,P63261,P63267,P68133,Q6S8J3,A5A3E0,P0CG38,P0CG39,A1E282,A6NL76,A8K3K1,B3KUD3,B3KW67,B4DUI8,B4DVQ0,B4E335,B4E3A4,B7Z6I1,B7Z6P1,B8ZZJ2,C9JFL5,C9JTX5,C9JUM1,C9JZR7,D2JYH4,E7EVS6,F6QUT6,F6UVQ4,F8WB63,G5E9R0,I3L1U9,I3L3I0,I3L3I4,I3L3R2,I3L4N8,J3KT65,K7EM38,L0R5C4,Q13707,Q1KLZ0,Q53G76,Q53G99,Q53GK6,Q5T8M7,Q5T8M8,Q7Z7J6,Q8WVW5	ACTA2	109375	100499	56575.1	90273.9	99772.3	77115	116827	136569
K.n[305.21]RGILTLK[432.30].Y	P62736,P60709,P68032,P63261,P63267,P68133,Q6S8J3,A5A3E0,P0CG38,P0CG39,A1E282,A6NL76,A8K3K1,B3KUD3,B3KW67,B4DUI8,B4DVQ0,B4E335,B4E3A4,B7Z6I1,B7Z6P1,B8ZZJ2,C9JFL5,C9JTX5,C9JUM1,C9JZR7,D2JYH4,E7EVS6,F6QUT6,F6UVQ4,F8WB63,G5E9R0,I3L1U9,I3L3I0,I3L3I4,I3L3R2,I3L4N8,J3KT65,K7EM38,L0R5C4,Q13707,Q1KLZ0,Q53G76,Q53G99,Q53GK6,Q5T8M7,Q5T8M8,Q7Z7J6,Q8WVW5	ACTA2	101552	94465.8	40909.3	92132.8	99617.9	74084.8	103389	131439
K.n[305.21]RGILTLK[432.30].Y	P62736,P60709,P68032,P63261,P63267,P68133,Q6S8J3,A5A3E0,P0CG38,P0CG39,A1E282,A6NL76,A8K3K1,B3KUD3,B3KW67,B4DUI8,B4DVQ0,B4E335,B4E3A4,B7Z6I1,B7Z6P1,B8ZZJ2,C9JFL5,C9JTX5,C9JUM1,C9JZR7,D2JYH4,E7EVS6,F6QUT6,F6UVQ4,F8WB63,G5E9R0,I3L1U9,I3L3I0,I3L3I4,I3L3R2,I3L4N8,J3KT65,K7EM38,L0R5C4,Q13707,Q1KLZ0,Q53G76,Q53G99,Q53GK6,Q5T8M7,Q5T8M8,Q7Z7J6,Q8WVW5	ACTA2	96576.9	89489.8	45567.2	86030.5	88487.4	69766.2	107358	119953
R.n[305.21]AVFPSIVGRPR.H	P62736,Q9BYX7,P60709,P68032,P63261,P63267,P68133,Q6S8J3,A5A3E0,P0CG38,A1E282,A6NL76,A8K3K1,B3KUD3,B3KW67,B4DVQ0,B4DW52,B4E335,B4E3A4,B7Z6I1,B7Z6P1,B8ZZJ2,C9JFL5,C9JTX5,C9JUM1,C9JZR7,D2JYH4,E7EVS6,F6QUT6,F6UVQ4,F8WB63,F8WCH0,G5E9R0,I3L1U9,I3L3I0,I3L3I4,I3L3R2,I3L4N8,J3KT65,K7EM38,Q13707,Q1KLZ0,Q53G76,Q53G99,Q53GK6,Q5T8M7,Q5T8M8,Q7Z7J6,Q8WVW5	ACTA2	163403	145298	114392	137492	144354	134304	183373	286588
R.n[305.21]AVFPSIVGRPR.H	P62736,Q9BYX7,P60709,P68032,P63261,P63267,P68133,Q6S8J3,A5A3E0,P0CG38,A1E282,A6NL76,A8K3K1,B3KUD3,B3KW67,B4DVQ0,B4DW52,B4E335,B4E3A4,B7Z6I1,B7Z6P1,B8ZZJ2,C9JFL5,C9JTX5,C9JUM1,C9JZR7,D2JYH4,E7EVS6,F6QUT6,F6UVQ4,F8WB63,F8WCH0,G5E9R0,I3L1U9,I3L3I0,I3L3I4,I3L3R2,I3L4N8,J3KT65,K7EM38,Q13707,Q1KLZ0,Q53G76,Q53G99,Q53GK6,Q5T8M7,Q5T8M8,Q7Z7J6,Q8WVW5	ACTA2	110530	94406.5	80680.4	98822.9	96773.7	92519.6	128656	190524
R.n[305.21]AVFPSIVGRPR.H	P62736,Q9BYX7,P60709,P68032,P63261,P63267,P68133,Q6S8J3,A5A3E0,P0CG38,A1E282,A6NL76,A8K3K1,B3KUD3,B3KW67,B4DVQ0,B4DW52,B4E335,B4E3A4,B7Z6I1,B7Z6P1,B8ZZJ2,C9JFL5,C9JTX5,C9JUM1,C9JZR7,D2JYH4,E7EVS6,F6QUT6,F6UVQ4,F8WB63,F8WCH0,G5E9R0,I3L1U9,I3L3I0,I3L3I4,I3L3R2,I3L4N8,J3KT65,K7EM38,Q13707,Q1KLZ0,Q53G76,Q53G99,Q53GK6,Q5T8M7,Q5T8M8,Q7Z7J6,Q8WVW5	ACTA2	60470.1	53700.1	41407.2	62386.8	57290.7	54832.1	64290.2	104015
R.n[305.21]AVFPSIVGRPR.H	P62736,Q9BYX7,P60709,P68032,P63261,P63267,P68133,Q6S8J3,A5A3E0,P0CG38,A1E282,A6NL76,A8K3K1,B3KUD3,B3KW67,B4DVQ0,B4DW52,B4E335,B4E3A4,B7Z6I1,B7Z6P1,B8ZZJ2,C9JFL5,C9JTX5,C9JUM1,C9JZR7,D2JYH4,E7EVS6,F6QUT6,F6UVQ4,F8WB63,F8WCH0,G5E9R0,I3L1U9,I3L3I0,I3L3I4,I3L3R2,I3L4N8,J3KT65,K7EM38,Q13707,Q1KLZ0,Q53G76,Q53G99,Q53GK6,Q5T8M7,Q5T8M8,Q7Z7J6,Q8WVW5	ACTA2	131288	138520	97748.7	154538	140973	125301	161787	271646
R.n[305.21]AVFPSIVGRPR.H	P62736,Q9BYX7,P60709,P68032,P63261,P63267,P68133,Q6S8J3,A5A3E0,P0CG38,A1E282,A6NL76,A8K3K1,B3KUD3,B3KW67,B4DVQ0,B4DW52,B4E335,B4E3A4,B7Z6I1,B7Z6P1,B8ZZJ2,C9JFL5,C9JTX5,C9JUM1,C9JZR7,D2JYH4,E7EVS6,F6QUT6,F6UVQ4,F8WB63,F8WCH0,G5E9R0,I3L1U9,I3L3I0,I3L3I4,I3L3R2,I3L4N8,J3KT65,K7EM38,Q13707,Q1KLZ0,Q53G76,Q53G99,Q53GK6,Q5T8M7,Q5T8M8,Q7Z7J6,Q8WVW5	ACTA2	67959.6	68846.4	56673.8	68680.7	68386.3	60527.5	75820	131340
R.n[305.21]AVFPSIVGRPR.H	P62736,Q9BYX7,P60709,P68032,P63261,P63267,P68133,Q6S8J3,A5A3E0,P0CG38,A1E282,A6NL76,A8K3K1,B3KUD3,B3KW67,B4DVQ0,B4DW52,B4E335,B4E3A4,B7Z6I1,B7Z6P1,B8ZZJ2,C9JFL5,C9JTX5,C9JUM1,C9JZR7,D2JYH4,E7EVS6,F6QUT6,F6UVQ4,F8WB63,F8WCH0,G5E9R0,I3L1U9,I3L3I0,I3L3I4,I3L3R2,I3L4N8,J3KT65,K7EM38,Q13707,Q1KLZ0,Q53G76,Q53G99,Q53GK6,Q5T8M7,Q5T8M8,Q7Z7J6,Q8WVW5	ACTA2	129574	111871	95763.2	130336	126115	107832	169593	208616
R.n[305.21]AVFPSIVGRPR.H	P62736,Q9BYX7,P60709,P68032,P63261,P63267,P68133,Q6S8J3,A5A3E0,P0CG38,A1E282,A6NL76,A8K3K1,B3KUD3,B3KW67,B4DVQ0,B4DW52,B4E335,B4E3A4,B7Z6I1,B7Z6P1,B8ZZJ2,C9JFL5,C9JTX5,C9JUM1,C9JZR7,D2JYH4,E7EVS6,F6QUT6,F6UVQ4,F8WB63,F8WCH0,G5E9R0,I3L1U9,I3L3I0,I3L3I4,I3L3R2,I3L4N8,J3KT65,K7EM38,Q13707,Q1KLZ0,Q53G76,Q53G99,Q53GK6,Q5T8M7,Q5T8M8,Q7Z7J6,Q8WVW5	ACTA2	17279.6	11965	12932.1	15590.8	15387.6	13156.3	16768.7	26488.3
R.n[305.21]AVFPSIVGRPR.H	P62736,Q9BYX7,P60709,P68032,P63261,P63267,P68133,Q6S8J3,A5A3E0,P0CG38,A1E282,A6NL76,A8K3K1,B3KUD3,B3KW67,B4DVQ0,B4DW52,B4E335,B4E3A4,B7Z6I1,B7Z6P1,B8ZZJ2,C9JFL5,C9JTX5,C9JUM1,C9JZR7,D2JYH4,E7EVS6,F6QUT6,F6UVQ4,F8WB63,F8WCH0,G5E9R0,I3L1U9,I3L3I0,I3L3I4,I3L3R2,I3L4N8,J3KT65,K7EM38,Q13707,Q1KLZ0,Q53G76,Q53G99,Q53GK6,Q5T8M7,Q5T8M8,Q7Z7J6,Q8WVW5	ACTA2	26845.5	30876	20438.5	29354.6	27424.7	22252.8	34754.2	47103.3
R.n[305.21]AVFPSIVGRPR.H	P62736,Q9BYX7,P60709,P68032,P63261,P63267,P68133,Q6S8J3,A5A3E0,P0CG38,A1E282,A6NL76,A8K3K1,B3KUD3,B3KW67,B4DVQ0,B4DW52,B4E335,B4E3A4,B7Z6I1,B7Z6P1,B8ZZJ2,C9JFL5,C9JTX5,C9JUM1,C9JZR7,D2JYH4,E7EVS6,F6QUT6,F6UVQ4,F8WB63,F8WCH0,G5E9R0,I3L1U9,I3L3I0,I3L3I4,I3L3R2,I3L4N8,J3KT65,K7EM38,Q13707,Q1KLZ0,Q53G76,Q53G99,Q53GK6,Q5T8M7,Q5T8M8,Q7Z7J6,Q8WVW5	ACTA2	19290.9	20778.7	14381.6	25927.9	17150.7	17699	18991.1	33680.5
R.n[305.21]AVFPSIVGRPR.H	P62736,Q9BYX7,P60709,P68032,P63261,P63267,P68133,Q6S8J3,A5A3E0,P0CG38,A1E282,A6NL76,A8K3K1,B3KUD3,B3KW67,B4DVQ0,B4DW52,B4E335,B4E3A4,B7Z6I1,B7Z6P1,B8ZZJ2,C9JFL5,C9JTX5,C9JUM1,C9JZR7,D2JYH4,E7EVS6,F6QUT6,F6UVQ4,F8WB63,F8WCH0,G5E9R0,I3L1U9,I3L3I0,I3L3I4,I3L3R2,I3L4N8,J3KT65,K7EM38,Q13707,Q1KLZ0,Q53G76,Q53G99,Q53GK6,Q5T8M7,Q5T8M8,Q7Z7J6,Q8WVW5	ACTA2	18562.3	17753.8	18372.4	17850.7	17090.9	19545.8	24082.9	32428.4
R.n[305.21]DLTDYLMK[432.30].L	P62736,Q562R1,P60709,P68032,P63261,P63267,P68133,A0AUL6,A8K3K1,B3KUD3,B3KW67,B3KWQ3,B4DUI8,B4DW52,B4E335,B4E3A4,B7Z6P1,B7ZAP6,D2JYH4,I3L1U9,I3L3I0,I3L3I4,I3L4N8,K4ENJ5,K4EP00,K4EQ44,Q13707,Q1KLZ0,Q53G76,Q53G99,Q53GK6,Q5T8M7,Q6PJ43,Q8WVW5	ACTA2	55244.1	46133.2	25369.9	57366.1	44171.8	30283.1	59708.5	60161
R.n[305.21]DLTDYLMK[432.30].L	P62736,Q562R1,P60709,P68032,P63261,P63267,P68133,A0AUL6,A8K3K1,B3KUD3,B3KW67,B3KWQ3,B4DUI8,B4DW52,B4E335,B4E3A4,B7Z6P1,B7ZAP6,D2JYH4,I3L1U9,I3L3I0,I3L3I4,I3L4N8,K4ENJ5,K4EP00,K4EQ44,Q13707,Q1KLZ0,Q53G76,Q53G99,Q53GK6,Q5T8M7,Q6PJ43,Q8WVW5	ACTA2	42942.8	50048.9	25242.8	46982	41317.1	29673.7	50305.6	56544.1
R.n[305.21]DLTDYLMK[432.30].L	P62736,Q562R1,P60709,P68032,P63261,P63267,P68133,A0AUL6,A8K3K1,B3KUD3,B3KW67,B3KWQ3,B4DUI8,B4DW52,B4E335,B4E3A4,B7Z6P1,B7ZAP6,D2JYH4,I3L1U9,I3L3I0,I3L3I4,I3L4N8,K4ENJ5,K4EP00,K4EQ44,Q13707,Q1KLZ0,Q53G76,Q53G99,Q53GK6,Q5T8M7,Q6PJ43,Q8WVW5	ACTA2	25987.6	23548.6	15176.4	22768.3	20371.2	13528.8	28624.5	32667
R.n[305.21]DLTDYLMK[432.30].L	P62736,Q562R1,P60709,P68032,P63261,P63267,P68133,A0AUL6,A8K3K1,B3KUD3,B3KW67,B3KWQ3,B4DUI8,B4DW52,B4E335,B4E3A4,B7Z6P1,B7ZAP6,D2JYH4,I3L1U9,I3L3I0,I3L3I4,I3L4N8,K4ENJ5,K4EP00,K4EQ44,Q13707,Q1KLZ0,Q53G76,Q53G99,Q53GK6,Q5T8M7,Q6PJ43,Q8WVW5	ACTA2	24679.7	23720.2	15838.7	25678	22993.4	18498.7	27844.4	30412.5
R.n[305.21]HQGVM[147.04]VGM[147.04]GQK[432.30].D	P62736,Q562R1,P60709,P68032,P63261,P63267,P68133,A1E282,A6NL76,A8K3K1,B3KUD3,B3KW67,B4DVQ0,B4E335,B4E3A4,B7Z6I1,B7Z6P1,B8ZZJ2,C9JFL5,C9JTX5,C9JUM1,C9JZR7,D2JYH4,E7EVS6,F6QUT6,F6UVQ4,F8WB63,G5E9R0,I3L1U9,I3L3I0,I3L3I4,I3L3R2,J3KT65,K7EM38,Q13707,Q1KLZ0,Q53G76,Q53G99,Q53GK6,Q5T8M7,Q5T8M8,Q7Z7J6,Q8WVW5	ACTA2	3104.78	4791.03	3914.83	4689.31	4123.55	2264.14	4505.2	5011.84
R.n[305.21]HQGVM[147.04]VGM[147.04]GQK[432.30].D	P62736,Q562R1,P60709,P68032,P63261,P63267,P68133,A1E282,A6NL76,A8K3K1,B3KUD3,B3KW67,B4DVQ0,B4E335,B4E3A4,B7Z6I1,B7Z6P1,B8ZZJ2,C9JFL5,C9JTX5,C9JUM1,C9JZR7,D2JYH4,E7EVS6,F6QUT6,F6UVQ4,F8WB63,G5E9R0,I3L1U9,I3L3I0,I3L3I4,I3L3R2,J3KT65,K7EM38,Q13707,Q1KLZ0,Q53G76,Q53G99,Q53GK6,Q5T8M7,Q5T8M8,Q7Z7J6,Q8WVW5	ACTA2	3630.76	5745.41	2852.13	4921.06	3851.11	2916.28	4776.81	4962.43
R.n[305.21]HQGVM[147.04]VGMGQK[432.30].D	P62736,Q562R1,P60709,P68032,P63261,P63267,P68133,A1E282,A6NL76,A8K3K1,B3KUD3,B3KW67,B4DVQ0,B4E335,B4E3A4,B7Z6I1,B7Z6P1,B8ZZJ2,C9JFL5,C9JTX5,C9JUM1,C9JZR7,D2JYH4,E7EVS6,F6QUT6,F6UVQ4,F8WB63,G5E9R0,I3L1U9,I3L3I0,I3L3I4,I3L3R2,J3KT65,K7EM38,Q13707,Q1KLZ0,Q53G76,Q53G99,Q53GK6,Q5T8M7,Q5T8M8,Q7Z7J6,Q8WVW5	ACTA2	11853.4	15268.2	8093.03	13765.3	7832.29	9161.68	11623.8	15597.4
R.n[305.21]HQGVM[147.04]VGMGQK[432.30].D	P62736,Q562R1,P60709,P68032,P63261,P63267,P68133,A1E282,A6NL76,A8K3K1,B3KUD3,B3KW67,B4DVQ0,B4E335,B4E3A4,B7Z6I1,B7Z6P1,B8ZZJ2,C9JFL5,C9JTX5,C9JUM1,C9JZR7,D2JYH4,E7EVS6,F6QUT6,F6UVQ4,F8WB63,G5E9R0,I3L1U9,I3L3I0,I3L3I4,I3L3R2,J3KT65,K7EM38,Q13707,Q1KLZ0,Q53G76,Q53G99,Q53GK6,Q5T8M7,Q5T8M8,Q7Z7J6,Q8WVW5	ACTA2	13582	15976.4	11609	13801.4	12759.6	9277.87	14181.6	15106.9
R.n[305.21]HQGVMVGMGQK[432.30].D	P62736,Q562R1,P60709,P68032,P63261,P63267,P68133,A1E282,A6NL76,A8K3K1,B3KUD3,B3KW67,B4DVQ0,B4E335,B4E3A4,B7Z6I1,B7Z6P1,B8ZZJ2,C9JFL5,C9JTX5,C9JUM1,C9JZR7,D2JYH4,E7EVS6,F6QUT6,F6UVQ4,F8WB63,G5E9R0,I3L1U9,I3L3I0,I3L3I4,I3L3R2,J3KT65,K7EM38,Q13707,Q1KLZ0,Q53G76,Q53G99,Q53GK6,Q5T8M7,Q5T8M8,Q7Z7J6,Q8WVW5	ACTA2	25383	27395.9	16162.2	25076.4	19931.3	16510.9	23658.6	32465.9
R.n[305.21]HQGVMVGMGQK[432.30].D	P62736,Q562R1,P60709,P68032,P63261,P63267,P68133,A1E282,A6NL76,A8K3K1,B3KUD3,B3KW67,B4DVQ0,B4E335,B4E3A4,B7Z6I1,B7Z6P1,B8ZZJ2,C9JFL5,C9JTX5,C9JUM1,C9JZR7,D2JYH4,E7EVS6,F6QUT6,F6UVQ4,F8WB63,G5E9R0,I3L1U9,I3L3I0,I3L3I4,I3L3R2,J3KT65,K7EM38,Q13707,Q1KLZ0,Q53G76,Q53G99,Q53GK6,Q5T8M7,Q5T8M8,Q7Z7J6,Q8WVW5	ACTA2	30265.2	30802.3	15324.5	26049.5	22089	15785.5	26535	29377.9
R.n[305.21]HQGVMVGMGQK[432.30].D	P62736,Q562R1,P60709,P68032,P63261,P63267,P68133,A1E282,A6NL76,A8K3K1,B3KUD3,B3KW67,B4DVQ0,B4E335,B4E3A4,B7Z6I1,B7Z6P1,B8ZZJ2,C9JFL5,C9JTX5,C9JUM1,C9JZR7,D2JYH4,E7EVS6,F6QUT6,F6UVQ4,F8WB63,G5E9R0,I3L1U9,I3L3I0,I3L3I4,I3L3R2,J3KT65,K7EM38,Q13707,Q1KLZ0,Q53G76,Q53G99,Q53GK6,Q5T8M7,Q5T8M8,Q7Z7J6,Q8WVW5	ACTA2	13764.7	12888.9	10488.6	14034.1	12951.7	9923.35	13507.8	18984.6
R.n[305.21]HQGVMVGMGQK[432.30].D	P62736,Q562R1,P60709,P68032,P63261,P63267,P68133,A1E282,A6NL76,A8K3K1,B3KUD3,B3KW67,B4DVQ0,B4E335,B4E3A4,B7Z6I1,B7Z6P1,B8ZZJ2,C9JFL5,C9JTX5,C9JUM1,C9JZR7,D2JYH4,E7EVS6,F6QUT6,F6UVQ4,F8WB63,G5E9R0,I3L1U9,I3L3I0,I3L3I4,I3L3R2,J3KT65,K7EM38,Q13707,Q1KLZ0,Q53G76,Q53G99,Q53GK6,Q5T8M7,Q5T8M8,Q7Z7J6,Q8WVW5	ACTA2	41030.7	57798.2	35584.9	24434.1	23201.5	16636.6	28476.5	33554.7
K.n[305.21]DLYANTVLSGGTTM[147.04]YPGIADR.M	P60709,P63261,A4UCT3,A5GZ75,B3KWQ3,B4DVQ0,B4DW52,B4E335,B4E3A4,B7ZAP6,F1BXA6,I3L3I4,Q1KLZ0,Q53G76,Q53G99,Q53GK6,Q6PJ43,Q8WVW5,Q96DE1,Q96FU6,Q9UE89	ACTB	1823.5	5083.83	3820.98	3818.5	3362.93	3695.72	4270.02	4788.53
K.n[305.21]DLYANTVLSGGTTM[147.04]YPGIADR.M	P60709,P63261,A4UCT3,A5GZ75,B3KWQ3,B4DVQ0,B4DW52,B4E335,B4E3A4,B7ZAP6,F1BXA6,I3L3I4,Q1KLZ0,Q53G76,Q53G99,Q53GK6,Q6PJ43,Q8WVW5,Q96DE1,Q96FU6,Q9UE89	ACTB	2164.62	5149.58	3621.63	4269.77	3920.17	3968.24	3804.8	5157.25
K.n[305.21]DLYANTVLSGGTTM[147.04]YPGIADR.M	P60709,P63261,A4UCT3,A5GZ75,B3KWQ3,B4DVQ0,B4DW52,B4E335,B4E3A4,B7ZAP6,F1BXA6,I3L3I4,Q1KLZ0,Q53G76,Q53G99,Q53GK6,Q6PJ43,Q8WVW5,Q96DE1,Q96FU6,Q9UE89	ACTB	2289.86	3671.8	4149.95	3724.7	4247.95	2412.06	3531.95	3217.24
K.n[305.21]DLYANTVLSGGTTMYPGIADR.M	P60709,P63261,A4UCT3,A5GZ75,B3KWQ3,B4DVQ0,B4DW52,B4E335,B4E3A4,B7ZAP6,F1BXA6,I3L3I4,Q1KLZ0,Q53G76,Q53G99,Q53GK6,Q6PJ43,Q8WVW5,Q96DE1,Q96FU6,Q9UE89	ACTB	6672.41	6989.53	7442.67	7121.03	5521.89	7084.66	6578.89	8187.5
K.n[305.21]DLYANTVLSGGTTMYPGIADR.M	P60709,P63261,A4UCT3,A5GZ75,B3KWQ3,B4DVQ0,B4DW52,B4E335,B4E3A4,B7ZAP6,F1BXA6,I3L3I4,Q1KLZ0,Q53G76,Q53G99,Q53GK6,Q6PJ43,Q8WVW5,Q96DE1,Q96FU6,Q9UE89	ACTB	4153.44	7565.44	3761.3	7300.58	6221.43	1858.3	8087.57	7364.14
K.n[305.21]DLYANTVLSGGTTMYPGIADR.M	P60709,P63261,A4UCT3,A5GZ75,B3KWQ3,B4DVQ0,B4DW52,B4E335,B4E3A4,B7ZAP6,F1BXA6,I3L3I4,Q1KLZ0,Q53G76,Q53G99,Q53GK6,Q6PJ43,Q8WVW5,Q96DE1,Q96FU6,Q9UE89	ACTB	3797.59	5016.57	5807.13	4332.5	5190.81	4713.59	4506.75	7665.87
K.n[305.21]DLYANTVLSGGTTMYPGIADR.M	P60709,P63261,A4UCT3,A5GZ75,B3KWQ3,B4DVQ0,B4DW52,B4E335,B4E3A4,B7ZAP6,F1BXA6,I3L3I4,Q1KLZ0,Q53G76,Q53G99,Q53GK6,Q6PJ43,Q8WVW5,Q96DE1,Q96FU6,Q9UE89	ACTB	2864.05	3093.04	2294.6	4106.65	3863.13	3244.9	4397.24	5952.58
K.n[305.21]LC[160.03]YVALDFEQEM[147.04]ATAASSSSLEK[432.30].S	P60709,P63261,Q6S8J3,A4UCT3,A5GZ75,B3KWQ3,B4DVQ0,B4DW52,B4E335,B4E3A4,B7ZAP6,G8FSY7,I3L3I4,I3L4N8,Q1KLZ0,Q53G76,Q53G99,Q53GK6,Q6PJ43,Q8WVW5,Q96FU6	ACTB	3007.55	3084.88	2253.32	2935.51	2598.73	2231.54	3119.18	3679.82
R.n[305.21]GY[243.03]SFTTTAER.E	P60709,P63261,B3KWQ3,B4DVQ0,B4DW52,B4E335,B4E3A4,B7ZAP6,I3L1U9,I3L3I0,I3L3I4,I3L4N8,Q1KLZ0,Q53G76,Q53G99,Q53GK6,Q6PJ43,Q8WVW5	ACTB	4366.26	5412.6	5329.07	11119.6	12793.4	9548.25	6172.02	5725.02
R.n[305.21]GY[243.03]SFTTTAER.E	P60709,P63261,B3KWQ3,B4DVQ0,B4DW52,B4E335,B4E3A4,B7ZAP6,I3L1U9,I3L3I0,I3L3I4,I3L4N8,Q1KLZ0,Q53G76,Q53G99,Q53GK6,Q6PJ43,Q8WVW5	ACTB	3307.42	5439.67	4913.19	9854.98	10996.2	7456.12	6004.44	5746.52
R.n[305.21]GYSFTTTAER.E	P60709,P63261,B3KWQ3,B4DVQ0,B4DW52,B4E335,B4E3A4,B7ZAP6,I3L1U9,I3L3I0,I3L3I4,I3L4N8,Q1KLZ0,Q53G76,Q53G99,Q53GK6,Q6PJ43,Q8WVW5	ACTB	19965.1	18551.6	14126.7	21560.2	17105.1	15665.7	19939.9	22865.7
R.n[305.21]GYSFTTTAER.E	P60709,P63261,B3KWQ3,B4DVQ0,B4DW52,B4E335,B4E3A4,B7ZAP6,I3L1U9,I3L3I0,I3L3I4,I3L4N8,Q1KLZ0,Q53G76,Q53G99,Q53GK6,Q6PJ43,Q8WVW5	ACTB	52158.6	58718.6	35488	56278.4	52236.6	37744.3	64583	73980.3
R.n[305.21]GYSFTTTAER.E	P60709,P63261,B3KWQ3,B4DVQ0,B4DW52,B4E335,B4E3A4,B7ZAP6,I3L1U9,I3L3I0,I3L3I4,I3L4N8,Q1KLZ0,Q53G76,Q53G99,Q53GK6,Q6PJ43,Q8WVW5	ACTB	33189.1	32253.2	21356.6	33334.8	30911.6	25256.8	38354.1	50872.1
R.n[305.21]GYSFTTTAER.E	P60709,P63261,B3KWQ3,B4DVQ0,B4DW52,B4E335,B4E3A4,B7ZAP6,I3L1U9,I3L3I0,I3L3I4,I3L4N8,Q1KLZ0,Q53G76,Q53G99,Q53GK6,Q6PJ43,Q8WVW5	ACTB	54753.1	56008.5	31860.1	50975.4	53050.1	39559.8	53936.2	74445.8
R.n[305.21]VAPEEHPVLLT[181.01]EAPLNPK[432.30].A	P60709,P63261,A1E282,B4DVQ0,B4DW52,B4E335,B4E3A4,E7EVS6,G5E9R0,I3L1U9,I3L3I0,I3L3I4,I3L3R2,I3L4N8,J3KT65,K7EM38,Q1KLZ0,Q53G76,Q53G99,Q53GK6,Q562L5,Q562L6,Q562L9,Q562N0,Q562N4,Q562N6,Q562N8,Q562P0,Q562P9,Q562R8,Q562S0,Q562U2,Q562V5,Q562X9,Q562Y6,Q562Z4,Q562Z6,Q562Z7,Q8WVW5	ACTB	2543.98	2491.07	2930.97	2558.74	3345.28	4894.67	2896.85	3105.3
R.n[305.21]VAPEEHPVLLTEAPLNPK[432.30].A	P60709,P63261,A1E282,B4DVQ0,B4DW52,B4E335,B4E3A4,E7EVS6,G5E9R0,I3L1U9,I3L3I0,I3L3I4,I3L3R2,I3L4N8,J3KT65,K7EM38,Q1KLZ0,Q53G76,Q53G99,Q53GK6,Q562L5,Q562L6,Q562L9,Q562N0,Q562N4,Q562N6,Q562N8,Q562P0,Q562P9,Q562R8,Q562S0,Q562U2,Q562V5,Q562X9,Q562Y6,Q562Z4,Q562Z6,Q562Z7,Q8WVW5	ACTB	12305.7	15689.6	9389.97	12267	12452.5	11774	18099.1	18830.5
R.n[305.21]VAPEEHPVLLTEAPLNPK[432.30].A	P60709,P63261,A1E282,B4DVQ0,B4DW52,B4E335,B4E3A4,E7EVS6,G5E9R0,I3L1U9,I3L3I0,I3L3I4,I3L3R2,I3L4N8,J3KT65,K7EM38,Q1KLZ0,Q53G76,Q53G99,Q53GK6,Q562L5,Q562L6,Q562L9,Q562N0,Q562N4,Q562N6,Q562N8,Q562P0,Q562P9,Q562R8,Q562S0,Q562U2,Q562V5,Q562X9,Q562Y6,Q562Z4,Q562Z6,Q562Z7,Q8WVW5	ACTB	17771.8	16635.2	8978.27	15413.8	17375.5	14066.3	17880.4	18683.1
R.n[305.21]VAPEEHPVLLTEAPLNPK[432.30].A	P60709,P63261,A1E282,B4DVQ0,B4DW52,B4E335,B4E3A4,E7EVS6,G5E9R0,I3L1U9,I3L3I0,I3L3I4,I3L3R2,I3L4N8,J3KT65,K7EM38,Q1KLZ0,Q53G76,Q53G99,Q53GK6,Q562L5,Q562L6,Q562L9,Q562N0,Q562N4,Q562N6,Q562N8,Q562P0,Q562P9,Q562R8,Q562S0,Q562U2,Q562V5,Q562X9,Q562Y6,Q562Z4,Q562Z6,Q562Z7,Q8WVW5	ACTB	11509.6	9787.41	5329.66	10551.1	10121.5	6886.83	13455.3	13914.5
R.n[305.21]VAPEEHPVLLTEAPLNPK[432.30].A	P60709,P63261,A1E282,B4DVQ0,B4DW52,B4E335,B4E3A4,E7EVS6,G5E9R0,I3L1U9,I3L3I0,I3L3I4,I3L3R2,I3L4N8,J3KT65,K7EM38,Q1KLZ0,Q53G76,Q53G99,Q53GK6,Q562L5,Q562L6,Q562L9,Q562N0,Q562N4,Q562N6,Q562N8,Q562P0,Q562P9,Q562R8,Q562S0,Q562U2,Q562V5,Q562X9,Q562Y6,Q562Z4,Q562Z6,Q562Z7,Q8WVW5	ACTB	23639.5	24122	12971.7	21990.8	21254.4	17474.7	25925.1	26415
R.n[305.21]VAPEEHPVLLTEAPLNPK[432.30].A	P60709,P63261,A1E282,B4DVQ0,B4DW52,B4E335,B4E3A4,E7EVS6,G5E9R0,I3L1U9,I3L3I0,I3L3I4,I3L3R2,I3L4N8,J3KT65,K7EM38,Q1KLZ0,Q53G76,Q53G99,Q53GK6,Q562L5,Q562L6,Q562L9,Q562N0,Q562N4,Q562N6,Q562N8,Q562P0,Q562P9,Q562R8,Q562S0,Q562U2,Q562V5,Q562X9,Q562Y6,Q562Z4,Q562Z6,Q562Z7,Q8WVW5	ACTB	39324	43225.9	12629.1	27600.2	31650.9	27856.5	35256.3	40799.5
K.n[305.21]C[160.03]DVDIRK[432.30].D	Q562R1,P60709,P63261,A4UCT3,A5GZ75,B3KWQ3,B4DVQ0,B4DW52,B4E335,B4E3A4,B7ZAP6,F1BXA6,I3L3I4,Q1KLZ0,Q53G76,Q53G99,Q53GK6,Q6PJ43,Q8WVW5,Q96DE1,Q96FU6,Q9UE89	ACTBL2	159527	234634	112843	194488	172420	117598	196814	245646
K.n[305.21]C[160.03]DVDIRK[432.30].D	Q562R1,P60709,P63261,A4UCT3,A5GZ75,B3KWQ3,B4DVQ0,B4DW52,B4E335,B4E3A4,B7ZAP6,F1BXA6,I3L3I4,Q1KLZ0,Q53G76,Q53G99,Q53GK6,Q6PJ43,Q8WVW5,Q96DE1,Q96FU6,Q9UE89	ACTBL2	110632	130238	67608.6	116707	116374	88196.5	144015	154915
K.n[305.21]IIAPPER.K	Q562R1,P62736,P60709,P68032,P63261,P63267,P68133,A4UCT3,A5GZ75,A6NL76,A8K3K1,B3KPP5,B3KUD3,B3KW67,B3KWQ3,B4DUI8,B4DVQ0,B4DW52,B4E335,B4E3A4,B7Z6P1,B7ZAP6,D2JYH4,F1BXA6,Q1KLZ0,Q53G76,Q53G99,Q53GK6,Q5T8M7,Q5T8M8,Q6PJ43,Q7Z7J6,Q8WVW5,Q96DE1,Q96FU6,rev_Q9HCE9	ACTBL2	54309	66620.3	47262.5	61735.3	57495.6	37750.4	63889.8	78233.8
K.n[305.21]IIAPPER.K	Q562R1,P62736,P60709,P68032,P63261,P63267,P68133,A4UCT3,A5GZ75,A6NL76,A8K3K1,B3KPP5,B3KUD3,B3KW67,B3KWQ3,B4DUI8,B4DVQ0,B4DW52,B4E335,B4E3A4,B7Z6P1,B7ZAP6,D2JYH4,F1BXA6,Q1KLZ0,Q53G76,Q53G99,Q53GK6,Q5T8M7,Q5T8M8,Q6PJ43,Q7Z7J6,Q8WVW5,Q96DE1,Q96FU6,rev_Q9HCE9	ACTBL2	69293.5	82349.5	54621	99868.1	86724.2	64492.7	89069.5	121828
K.n[305.21]IIAPPER.K	Q562R1,P62736,P60709,P68032,P63261,P63267,P68133,A4UCT3,A5GZ75,A6NL76,A8K3K1,B3KPP5,B3KUD3,B3KW67,B3KWQ3,B4DUI8,B4DVQ0,B4DW52,B4E335,B4E3A4,B7Z6P1,B7ZAP6,D2JYH4,F1BXA6,Q1KLZ0,Q53G76,Q53G99,Q53GK6,Q5T8M7,Q5T8M8,Q6PJ43,Q7Z7J6,Q8WVW5,Q96DE1,Q96FU6,rev_Q9HCE9	ACTBL2	54499.2	56854.1	38758.3	66904.6	55806.7	44580.3	63903.3	80002.1
K.n[305.21]IIAPPER.K	Q562R1,P62736,P60709,P68032,P63261,P63267,P68133,A4UCT3,A5GZ75,A6NL76,A8K3K1,B3KPP5,B3KUD3,B3KW67,B3KWQ3,B4DUI8,B4DVQ0,B4DW52,B4E335,B4E3A4,B7Z6P1,B7ZAP6,D2JYH4,F1BXA6,Q1KLZ0,Q53G76,Q53G99,Q53GK6,Q5T8M7,Q5T8M8,Q6PJ43,Q7Z7J6,Q8WVW5,Q96DE1,Q96FU6,rev_Q9HCE9	ACTBL2	40794.9	42100.6	33521.9	48345.9	43834.4	35114.7	41506.9	56595.4
K.n[305.21]IIAPPERK[432.30].Y	Q562R1,P62736,P60709,P68032,P63261,P63267,P68133,A4UCT3,A5GZ75,A6NL76,B3KPP5,B3KUD3,B3KW67,B3KWQ3,B4DUI8,B4DVQ0,B4DW52,B4E335,B4E3A4,B7Z6P1,B7ZAP6,D2JYH4,F1BXA6,Q1KLZ0,Q53G76,Q53G99,Q53GK6,Q5T8M7,Q5T8M8,Q6PJ43,Q7Z7J6,Q8WVW5,Q96DE1,Q96FU6	ACTBL2	37406.1	46901.3	24238.5	41828.5	39593.5	29187	44594	51786.4
K.n[305.21]IIAPPERK[432.30].Y	Q562R1,P62736,P60709,P68032,P63261,P63267,P68133,A4UCT3,A5GZ75,A6NL76,B3KPP5,B3KUD3,B3KW67,B3KWQ3,B4DUI8,B4DVQ0,B4DW52,B4E335,B4E3A4,B7Z6P1,B7ZAP6,D2JYH4,F1BXA6,Q1KLZ0,Q53G76,Q53G99,Q53GK6,Q5T8M7,Q5T8M8,Q6PJ43,Q7Z7J6,Q8WVW5,Q96DE1,Q96FU6	ACTBL2	63993.7	72117.6	45771	78438.7	58026.3	43066	66504.3	93178.6
K.n[305.21]IIAPPERK[432.30].Y	Q562R1,P62736,P60709,P68032,P63261,P63267,P68133,A4UCT3,A5GZ75,A6NL76,B3KPP5,B3KUD3,B3KW67,B3KWQ3,B4DUI8,B4DVQ0,B4DW52,B4E335,B4E3A4,B7Z6P1,B7ZAP6,D2JYH4,F1BXA6,Q1KLZ0,Q53G76,Q53G99,Q53GK6,Q5T8M7,Q5T8M8,Q6PJ43,Q7Z7J6,Q8WVW5,Q96DE1,Q96FU6	ACTBL2	103978	138395	73128	143190	102764	77741.9	126111	160488
K.n[305.21]IIAPPERK[432.30].Y	Q562R1,P62736,P60709,P68032,P63261,P63267,P68133,A4UCT3,A5GZ75,A6NL76,B3KPP5,B3KUD3,B3KW67,B3KWQ3,B4DUI8,B4DVQ0,B4DW52,B4E335,B4E3A4,B7Z6P1,B7ZAP6,D2JYH4,F1BXA6,Q1KLZ0,Q53G76,Q53G99,Q53GK6,Q5T8M7,Q5T8M8,Q6PJ43,Q7Z7J6,Q8WVW5,Q96DE1,Q96FU6	ACTBL2	103841	129221	71878.2	147994	114612	64578.5	121554	205983
R.n[305.21]SYELPDGQVITIGNER.F	Q562R1,P62736,Q9BYX7,P60709,P68032,P63261,P63267,P68133,Q6S8J3,A5A3E0,A4UCT3,A5GZ75,A6NL76,A8K3K1,B3KPP5,B3KUD3,B3KW67,B3KWQ3,B4DUI8,B4DVQ0,B4DW52,B4E335,B4E3A4,B7Z6P1,B7ZAP6,D2JYH4,F1BXA6,G8FSY7,I3L3I4,K4ENJ5,K4EP00,K4EQ44,Q13707,Q1KLZ0,Q53G76,Q53G99,Q53GK6,Q5T8M7,Q5T8M8,Q6PJ43,Q8WVW5,Q96DE1,Q96FU6	ACTBL2	20212.9	25171.3	12764.1	27608.8	19763.8	16930.3	28851.4	38804.6
R.n[305.21]SYELPDGQVITIGNER.F	Q562R1,P62736,Q9BYX7,P60709,P68032,P63261,P63267,P68133,Q6S8J3,A5A3E0,A4UCT3,A5GZ75,A6NL76,A8K3K1,B3KPP5,B3KUD3,B3KW67,B3KWQ3,B4DUI8,B4DVQ0,B4DW52,B4E335,B4E3A4,B7Z6P1,B7ZAP6,D2JYH4,F1BXA6,G8FSY7,I3L3I4,K4ENJ5,K4EP00,K4EQ44,Q13707,Q1KLZ0,Q53G76,Q53G99,Q53GK6,Q5T8M7,Q5T8M8,Q6PJ43,Q8WVW5,Q96DE1,Q96FU6	ACTBL2	25091.2	30220.8	17591.8	23483.1	17544.1	17280.8	28412.5	35202.9
R.n[305.21]SYELPDGQVITIGNER.F	Q562R1,P62736,Q9BYX7,P60709,P68032,P63261,P63267,P68133,Q6S8J3,A5A3E0,A4UCT3,A5GZ75,A6NL76,A8K3K1,B3KPP5,B3KUD3,B3KW67,B3KWQ3,B4DUI8,B4DVQ0,B4DW52,B4E335,B4E3A4,B7Z6P1,B7ZAP6,D2JYH4,F1BXA6,G8FSY7,I3L3I4,K4ENJ5,K4EP00,K4EQ44,Q13707,Q1KLZ0,Q53G76,Q53G99,Q53GK6,Q5T8M7,Q5T8M8,Q6PJ43,Q8WVW5,Q96DE1,Q96FU6	ACTBL2	11933.7	14092.2	6363.19	10399.5	11443.8	8995.15	12905.3	14905.5
R.n[305.21]SYELPDGQVITIGNER.F	Q562R1,P62736,Q9BYX7,P60709,P68032,P63261,P63267,P68133,Q6S8J3,A5A3E0,A4UCT3,A5GZ75,A6NL76,A8K3K1,B3KPP5,B3KUD3,B3KW67,B3KWQ3,B4DUI8,B4DVQ0,B4DW52,B4E335,B4E3A4,B7Z6P1,B7ZAP6,D2JYH4,F1BXA6,G8FSY7,I3L3I4,K4ENJ5,K4EP00,K4EQ44,Q13707,Q1KLZ0,Q53G76,Q53G99,Q53GK6,Q5T8M7,Q5T8M8,Q6PJ43,Q8WVW5,Q96DE1,Q96FU6	ACTBL2	14276	15289.4	11032.7	17951.4	15916.9	11533.8	17033.8	22600.7
K.n[305.21]C[160.03]QLEINFNTLQTK[432.30].L	P12814,P35609,Q08043,O43707,B2R8Y4,B2RCS5,B4DSX0,B4DZQ2,B4E337,B7TY16,B7Z2N5,B7Z4K1,B7Z4P6,B7Z565,D6PXK4,H9KV75,K7EJH8,Q4VAM3,Q59FD9,Q86TX4,Q96BG6	ACTN1	8430.2	10369.1	4958.84	10785.1	9807.97	6136.34	11024.8	13515.1
K.n[305.21]C[160.03]QLEINFNTLQTK[432.30].L	P12814,P35609,Q08043,O43707,B2R8Y4,B2RCS5,B4DSX0,B4DZQ2,B4E337,B7TY16,B7Z2N5,B7Z4K1,B7Z4P6,B7Z565,D6PXK4,H9KV75,K7EJH8,Q4VAM3,Q59FD9,Q86TX4,Q96BG6	ACTN1	11812.9	14870.7	8008.24	12760.9	12798.1	9368.76	13426.4	18230.2
K.n[305.21]TFTAWC[160.03]NSHLR.K	P12814,P35609,Q08043,O43707,A4K467,B2R8Y4,B2RCS5,B3W6H4,B4DRP5,B4DSX0,B4DZQ2,B4E337,B7TY16,B7Z4V1,F5GXS2,G3V2N5,G3V380,G3V5M4,K7EP19,Q86TX4	ACTN1	26575.7	31314	22181.8	24334.6	28638.7	22169.5	30427.6	32572.6
K.n[305.21]TFTAWC[160.03]NSHLR.K	P12814,P35609,Q08043,O43707,A4K467,B2R8Y4,B2RCS5,B3W6H4,B4DRP5,B4DSX0,B4DZQ2,B4E337,B7TY16,B7Z4V1,F5GXS2,G3V2N5,G3V380,G3V5M4,K7EP19,Q86TX4	ACTN1	27298.3	27530.6	20701.6	31039.2	29347.7	24442.7	29832.5	32164.3
R.n[305.21]TINEVENQILTR.D	P12814,O43707,A1L0V1,A4K467,B3KUX9,B4DFY0,B7TY16,B7Z2W3,B7Z565,D6PXK4,F5GXS2,H0YJ11,H0YJW3,H7C144,H7C5W8,H9KV75,Q5ZEZ4,Q96BG6	ACTN1	15571.4	16267.1	11117.5	21953.7	14833.2	13878.9	19411.9	22725.4
R.n[305.21]TINEVENQILTR.D	P12814,O43707,A1L0V1,A4K467,B3KUX9,B4DFY0,B7TY16,B7Z2W3,B7Z565,D6PXK4,F5GXS2,H0YJ11,H0YJW3,H7C144,H7C5W8,H9KV75,Q5ZEZ4,Q96BG6	ACTN1	15825.5	19277.2	13955.3	20279.2	15853.5	13534.9	19123.5	20271.7
K.n[305.21]LVPSC[160.03]DQTLQEELAR.Q	Q08043	ACTN3	3917.87	3592.49	2173.27	3579.16	3231	3197.23	5850.9	5433.4
K.n[305.21]AC[160.03]LISLGYDVENDRQGEAEFNR.L	O43707,A4K467,D6PXK4,F5GXS2,Q96BG6	ACTN4	2870.54	3695.38	2835.24	2997.59	2737.98	3183.58	4199.77	5164.79
K.n[305.21]DGLAFNALIHR.H	O43707,Q9H254,B4DSX0,B4E337,C9JRP8,E9PDB1,Q71S06	ACTN4	4644.5	5563.69	4510.69	6496.39	6050.84	4978.7	6351.27	9336.66
K.n[305.21]DGLAFNALIHR.H	O43707,Q9H254,B4DSX0,B4E337,C9JRP8,E9PDB1,Q71S06	ACTN4	6871.48	5854.29	4409.97	7221.42	7332.07	5295.87	8430.55	11931.8
K.n[305.21]DHGGALGPEEFK[432.30].A	O43707,A4K467,D6PXK4,F5GXS2,Q96BG6	ACTN4	16021.5	20279.8	15471	21747	19564	15813.6	20551.7	25615.5
K.n[305.21]DHGGALGPEEFK[432.30].A	O43707,A4K467,D6PXK4,F5GXS2,Q96BG6	ACTN4	16099.5	21965.2	14358.9	20599.5	19705.8	15597.8	23236.6	26477.1
K.n[305.21]SFSTALYGESDL.-	O43707,P12814,A1L0V1,A4K467,B3KUX9,B4DFY0,B7TY16,B7Z565,D6PXK4,F5GXS2,H0YJW3,H7C144,H9KV75,Q96BG6	ACTN4	6560.07	11811.4	8394.04	8770.85	7675.73	6726.3	9129.49	8162.93
K.n[305.21]STLPDADRER.E	O43707,A4K467,D6PXK4,F5GXS2,H7C144,Q96BG6	ACTN4	8936.21	14912.2	11860.7	13630.8	10591	9574.97	12920.9	12919.1
R.n[305.21]ETTDTDTADQVIASFK[432.30].V	O43707,A4K467,D6PXK4,F5GXS2,H7C144,Q96BG6	ACTN4	5321.92	8838.99	4366.52	8180.81	7269.67	5208.48	8757.45	8162.55
R.n[305.21]ETTDTDTADQVIASFK[432.30].V	O43707,A4K467,D6PXK4,F5GXS2,H7C144,Q96BG6	ACTN4	11393.5	11713.2	7519.57	9268.07	11477.9	10618	10629	14997.5
R.n[305.21]ETTDTDTADQVIASFK[432.30].V	O43707,A4K467,D6PXK4,F5GXS2,H7C144,Q96BG6	ACTN4	5831.38	9006.26	6840.05	6784.67	7384.95	6193.84	8729.17	7622.35
K.n[305.21]RVPQC[160.03]PSGR.V	Q16186,B4DMP7,Q68E00	ADRM1	6655.35	11253.5	10034.2	11650.5	6101.68	5380.04	7640.86	6730.86
K.n[305.21]RVPQC[160.03]PSGR.V	Q16186,B4DMP7,Q68E00	ADRM1	5178.82	9259.97	9528.09	10095.8	5683.14	4578.18	7401.83	5666.79
K.n[305.21]GC[160.03]AQALR.G	P23526,Q1RMG2	AHCY	4683.06	10071.7	6722.02	10161.9	6730.06	5110.04	6954.1	7480.85
K.n[305.21]VPAINVNDSVTK[432.30].S	P23526,Q1RMG2	AHCY	15768.3	17971.1	12598	19039.2	16092.1	12359.5	19044.4	22573.4
K.n[305.21]VPAINVNDSVTK[432.30].S	P23526,Q1RMG2	AHCY	19968.9	24498.1	15751.5	21581.9	21955.2	17666.3	22625.8	26181.7
R.n[305.21]IILLAEGR.L	P23526,Q1RMG2	AHCY	7381.9	6747.48	5809.86	7700.23	7461.97	7355.43	8601.98	9976.5
K.n[305.21]EEC[160.03]GTLK[432.30].A	Q99996,B3KQF9,H0Y6Q0,H7BYL6	AKAP9	2522.35	2170.49	1591.69	2400.11	3581.91	2560.66	3565.61	8295.84
R.n[305.21]QAHMRQM[147.04]ER.Q	Q99996,A4D1E4	AKAP9	35481.2	35203.7	29732.8	35225.4	36503.4	39963	41923.3	45832.2
K.n[305.21]DLEEAEGR.L	P54886	ALDH18A1	3401.63	6456.55	5167.39	5851.72	4339.98	3343.3	4213.11	5291.35
K.n[305.21]DLEEAEGR.L	P54886	ALDH18A1	3629.56	6300.15	5016.07	6895.56	5249.16	3877.34	5213.11	5312.92
K.n[305.21]ADDGRPFPQVIK[432.30].S	P04075,H3BMQ8,H3BPS8,H3BQN4,H3BR04,H3BU78,H3BUH7,J3KPS3,P00883	ALDOA	20790.7	26568.3	15904.2	27946.5	24015.2	19993.6	26774.6	34259.9
K.n[305.21]ADDGRPFPQVIK[432.30].S	P04075,H3BMQ8,H3BPS8,H3BQN4,H3BR04,H3BU78,H3BUH7,J3KPS3,P00883	ALDOA	19621.5	28824.8	16615.6	24744.6	20196.3	19457.4	26147.1	34588.8
K.n[305.21]ADDGRPFPQVIK[432.30].S	P04075,H3BMQ8,H3BPS8,H3BQN4,H3BR04,H3BU78,H3BUH7,J3KPS3,P00883	ALDOA	23385.3	27834.7	20540.2	26735.9	23356	16948.7	30909.4	33778.1
K.n[305.21]ELSDIAHR.L	P04075,H3BMQ8,H3BPS8,H3BQN4,H3BR04,H3BUH7,J3KPS3,P00883	ALDOA	31518.2	35164.1	27188	35655.6	31793.7	27068.6	32790.1	42077.2
K.n[305.21]ELSDIAHR.L	P04075,H3BMQ8,H3BPS8,H3BQN4,H3BR04,H3BUH7,J3KPS3,P00883	ALDOA	27344.4	37339.4	24398	38669.5	34361.1	25593	32421.6	38604.1
K.n[305.21]ELSDIAHR.L	P04075,H3BMQ8,H3BPS8,H3BQN4,H3BR04,H3BUH7,J3KPS3,P00883	ALDOA	28360.6	43787.7	26540.1	37746	34274.3	27215.2	36598.2	41011.3
K.n[305.21]GILAADESTGSIAK[432.30].R	P04075,H3BPS8,H3BQN4,H3BUH7,J3KPS3,P00883	ALDOA	14627.8	19979.5	14383.2	23008.6	16546.7	11824.5	18056.2	21771.3
K.n[305.21]GILAADESTGSIAK[432.30].R	P04075,H3BPS8,H3BQN4,H3BUH7,J3KPS3,P00883	ALDOA	13868.5	20250	12094.1	19197	16150.2	12788.6	20500.7	23493.4
K.n[305.21]GVVPLAGTNGETTTQGLDGLSER.C	P04075,H3BMQ8,H3BPS8,H3BQN4,H3BR04,H3BU78,H3BUH7,J3KPS3,P00883	ALDOA	3615.42	4778	3824.7	4418.93	4732.68	3587.65	4890.24	5695.71
K.n[305.21]GVVPLAGTNGETTTQGLDGLSER.C	P04075,H3BMQ8,H3BPS8,H3BQN4,H3BR04,H3BU78,H3BUH7,J3KPS3,P00883	ALDOA	5024.75	5528.08	3684	5635.86	4516.09	3954.11	7441.18	6825.25
K.n[305.21]RALANSLAC[160.03]QGK[432.30].Y	P04075,H3BR68,J3KPS3,P00883	ALDOA	15523.3	15723.5	10120	13588.4	15279.1	10857.5	15462.7	22644.2
K.n[305.21]RALANSLAC[160.03]QGK[432.30].Y	P04075,H3BR68,J3KPS3,P00883	ALDOA	23070.1	23345.9	16762.9	21245.3	24819.3	18599.6	30436.9	37156.3
K.n[305.21]RALANSLAC[160.03]QGK[432.30].Y	P04075,H3BR68,J3KPS3,P00883	ALDOA	23469.4	22994.7	15239.8	21658.3	21494.8	17315	28164.6	31624.9
K.n[305.21]RLQSIGTENTEENRR.F	P04075,H3BMQ8,H3BPS8,H3BQN4,H3BR04,H3BUH7,J3KPS3,P00883	ALDOA	5108.72	6097.82	4521.19	5622.92	5250.59	4325.92	5336.71	6671.31
K.n[305.21]RLQSIGTENTEENRR.F	P04075,H3BMQ8,H3BPS8,H3BQN4,H3BR04,H3BUH7,J3KPS3,P00883	ALDOA	17689.4	17809.4	15906.7	21801.6	17810.3	15077.4	21812.7	25581
R.n[305.21]ALANSLAC[160.03]QGK[432.30].Y	P04075,H3BR68,J3KPS3,P00883	ALDOA	23640	31822.6	18638.1	32097.5	29247.1	27006.9	29678.7	37209.9
R.n[305.21]ALANSLAC[160.03]QGK[432.30].Y	P04075,H3BR68,J3KPS3,P00883	ALDOA	25193.9	31651.9	15126.8	35167.3	28199.4	22276.3	32804.9	39674.2
R.n[305.21]ALQASALK[432.30].A	P04075,H3BQN4,H3BR68,J3KPS3,P00883	ALDOA	41194.4	43817.4	26601.6	53238.4	44609.5	34092.9	46774.3	54781.1
R.n[305.21]ALQASALK[432.30].A	P04075,H3BQN4,H3BR68,J3KPS3,P00883	ALDOA	43643.4	51722.3	28442.3	50515	44335.5	37412.5	42209.4	54909.3
R.n[305.21]QLLLTADDR.V	P04075,H3BMQ8,H3BPS8,H3BQN4,H3BR04,H3BU78,H3BUH7,J3KPS3,P00883	ALDOA	18673.7	19242.2	15710.2	18081.1	19748.2	19035.2	22464.2	22749.4
R.n[305.21]QLLLTADDR.V	P04075,H3BMQ8,H3BPS8,H3BQN4,H3BR04,H3BU78,H3BUH7,J3KPS3,P00883	ALDOA	13756.4	16985.1	12732.2	14270.9	13006.9	12683.5	17267.3	19262.1
R.n[305.21]TVPPAVTGITFLSGGQSEEEASINLNAINK[432.30].C	P04075,H3BQN4,H3BR68,J3KPS3	ALDOA	1965.98	2239.37	2034.02	2024.91	2065.69	1904.83	2444.89	2477.78
R.n[305.21]TVPPAVTGITFLSGGQSEEEASINLNAINK[432.30].C	P04075,H3BQN4,H3BR68,J3KPS3	ALDOA	1957.41	3392.43	1660.43	1903.34	2576.29	1290.54	3207.75	2535.69
R.n[305.21]TVPPAVTGITFLSGGQSEEEASINLNAINK[432.30].C	P04075,H3BQN4,H3BR68,J3KPS3	ALDOA	1887.7	2881.57	1104.11	2588.81	2483.05	2109.62	2675.04	2842.88
R.n[305.21]TVPPAVTGITFLSGGQSEEEASINLNAINK[432.30].C	P04075,H3BQN4,H3BR68,J3KPS3	ALDOA	2836.63	3378.86	1879.88	2950.79	2673.3	2152.01	2415.68	3923.47
K.n[305.21]AAVHYDR.S	Q86V81,E9PB61	ALYREF	5643.17	10182.5	5977.12	9547.94	6651.36	6206.51	6501.79	6267.22
K.n[305.21]AAVHYDR.S	Q86V81,E9PB61	ALYREF	4738.45	9172.93	8150.25	10484.6	6514.69	6619.45	6176.82	6179.53
K.n[305.21]QQLSAEELDAQLDAYNAR.M	Q86V81,E9PB61	ALYREF	6502.52	8233.13	6800.37	7848.94	7141.24	6730.91	7571.51	10113.4
K.n[305.21]QQLSAEELDAQLDAYNAR.M	Q86V81,E9PB61	ALYREF	6716.19	10568	7935.5	10567.7	8852.95	10114.3	10321.2	11714.1
R.n[305.21]SLGTADVHFER.K	Q86V81,E9PB61	ALYREF	37042.8	38550.7	25724.6	38913.6	32087.9	30389.1	35285.6	46983.7
R.n[305.21]SLGTADVHFER.K	Q86V81,E9PB61	ALYREF	32072.4	30205.3	22205.5	28844.7	27435	21836.2	35848	36590
R.n[305.21]EEDEHPY[243.03]ELLLTAETK[432.30].K	Q92625,Q05CP0	ANKS1A	1933.51	7486.09	4677.44	5719.94	5861.54	3112.47	3613.99	3807.58
K.n[305.21]ELVLDNSR.S	P39687,H0YN26,H7BZ09,Q08AJ6,Q1AHP8,Q3KPI8,Q6PKH8	ANP32A	26864	24933	19471	22876.7	28580.4	20228.3	29050.2	41355.6
K.n[305.21]ELVLDNSR.S	P39687,H0YN26,H7BZ09,Q08AJ6,Q1AHP8,Q3KPI8,Q6PKH8	ANP32A	19988.1	21245.2	14801.1	20053.1	20435.2	16119.1	25740.3	28043.4
R.n[305.21]VSGGLEVLAEK[432.30].C	P39687,O43423,H0YN26,Q08AJ6,Q3KPI8,Q6PKH8	ANP32A	19995	21285.8	16430.5	17863.4	19000.8	16390.5	20980.6	23735.1
R.n[305.21]VSGGLEVLAEK[432.30].C	P39687,O43423,H0YN26,Q08AJ6,Q3KPI8,Q6PKH8	ANP32A	20189.5	21976.3	15639.7	19634.8	23140.5	20984.5	24919.7	26059.1
R.n[305.21]VSGGLEVLAEK[432.30].C	P39687,O43423,H0YN26,Q08AJ6,Q3KPI8,Q6PKH8	ANP32A	13738.3	13041.8	8485.71	13965.7	14774.1	14261.5	14549.9	18541
K.n[305.21]DLSTVEALQNLK[432.30].N	Q9BTT0,E9PPH5,Q53F20,Q5TB20	ANP32E	14780.2	15889.9	10501.2	17727.9	17406	11295.8	16084.7	22310.6
K.n[305.21]DLSTVEALQNLK[432.30].N	Q9BTT0,E9PPH5,Q53F20,Q5TB20	ANP32E	19727.2	20305.5	12502.6	22248.2	17518.3	13204.9	19807.5	25021.4
K.n[305.21]LSLEGDHSTPPS[167.00]AYGSVK[432.30].A	P07355,A6NMY6,B4DNH8,H0YKL9,H0YKN4,H0YKS4,H0YKV8,H0YKX9,H0YKZ7,H0YLV6,H0YMD0,H0YMD9,H0YMM1,H0YMT9,H0YMU9,H0YMW4,H0YN42,H0YNB8	ANXA2	4452.98	7938.8	5816.94	7142.63	6619.33	4136.44	6314.48	9087.22
K.n[305.21]LSLEGDHSTPPSAY[243.03]GSVK[432.30].A	P07355,A6NMY6,B4DNH8,H0YKL9,H0YKN4,H0YKS4,H0YKV8,H0YKX9,H0YKZ7,H0YLV6,H0YMD0,H0YMD9,H0YMM1,H0YMT9,H0YMU9,H0YMW4,H0YN42,H0YNB8	ANXA2	4859.15	7689.17	4838.05	7317.22	6617.79	4766.79	6645.52	10037.8
K.n[305.21]ALLLLC[160.03]GEDD.-	P08758,D6RBE9,D6RBL5,E7ENQ5	ANXA5	10479.4	12257.5	7211.04	11627.4	12900.9	8827.55	14374.2	14853.4
K.n[305.21]ALLLLC[160.03]GEDD.-	P08758,D6RBE9,D6RBL5,E7ENQ5	ANXA5	14994.9	15485.6	9518.49	14704.4	15118	14357.5	18573.4	22747.3
K.n[305.21]VLTEIIASR.T	P08758,D6RBL5,E7ENQ5,E9PHT9	ANXA5	11048.2	11035.2	11278.5	14944.8	12999.7	10280.3	13647.1	15933.8
K.n[305.21]VLTEIIASR.T	P08758,D6RBL5,E7ENQ5,E9PHT9	ANXA5	12055.9	13104.2	12435.7	12014.5	13170.5	11488.3	13165.2	13809.4
K.n[305.21]NAGFTPQER.Q	P27695,G3V3M6,G3V5Q1,Q5TZP7	APEX1	7325.6	8688.04	8061.46	8250.12	7286.47	6236.15	8863.73	8604.51
K.n[305.21]NAGFTPQER.Q	P27695,G3V3M6,G3V5Q1,Q5TZP7	APEX1	5005.57	6614.08	5858.22	6774.83	5753.23	4096.66	5263.73	6104.49
K.n[305.21]SATQFTGR.Y	Q8NCW5,B4DP80	APOA1BP	5752.7	8130.68	6555.17	7816.39	6250.22	4844.2	7680.41	7418.03
K.n[305.21]SATQFTGR.Y	Q8NCW5,B4DP80	APOA1BP	5735.11	9203.4	7872.42	6820.8	6173.82	4230.13	7014.19	7193.2
K.n[305.21]DALEPGQR.V	P07741,H3BQB1,H3BQZ9	APRT	5334.87	8526.76	6250.72	7344.1	6502.3	5296.59	8922.62	7556.29
K.n[305.21]DALEPGQR.V	P07741,H3BQB1,H3BQZ9	APRT	8167.44	9773.3	7508.1	8044.79	8180.54	6438.1	9440.02	9416.31
K.n[305.21]LAPVPFFSLLQYE.-	P07741,H3BQZ9	APRT	1132.33	0	0	0	1110.11	0	0	1883.1
K.n[305.21]LAPVPFFSLLQYE.-	P07741,H3BQZ9	APRT	0	961.454	0	1009.72	880.849	0	1228.44	1432.23
K.n[305.21]LGLHSLR.H	P84077,P61204,B4DEB9,B4DJC8,B4DN70,B4E190,B7ZB63,H0YGG7	ARF1	20377	20543.1	12364.2	23276.9	17929.5	22532	18873.9	21948.9
K.n[305.21]LGLHSLR.H	P84077,P61204,B4DEB9,B4DJC8,B4DN70,B4E190,B7ZB63,H0YGG7	ARF1	14886.3	18133.8	11428.4	24998.1	14665.4	17148.7	14954.6	16953.1
R.n[305.21]AEEYEFLTPVEEAPK[432.30].G	P52565,J3KRE2,J3KTF8,J3QQX2	ARHGDIA	11850.7	11592.3	7117.04	11483.8	12072.9	9408.64	13441.3	16488.3
R.n[305.21]AEEYEFLTPVEEAPK[432.30].G	P52565,J3KRE2,J3KTF8,J3QQX2	ARHGDIA	9170.73	14559.9	7550.92	13168.5	11330.3	11742	15940.2	14479
R.n[305.21]AEEYEFLTPVEEAPK[432.30].G	P52565,J3KRE2,J3KTF8,J3QQX2	ARHGDIA	8403.22	8907.72	5507.82	8390.05	10013.4	7770.59	9274.45	14082.9
R.n[305.21]AEEYEFLTPVEEAPK[432.30].G	P52565,J3KRE2,J3KTF8,J3QQX2	ARHGDIA	10990.4	11340.3	6383.69	11539.5	11066.8	7438.57	12186.8	14235.9
K.n[305.21]ALVSSESY[243.03]LQR.L	Q12774,B9EGR7,C9J591,H0Y895,Q68E09	ARHGEF5	1684.81	17019	6547.9	8777.3	8110.23	4527.75	4647.4	3795.07
K.n[305.21]ALVSSESY[243.03]LQR.L	Q12774,B9EGR7,C9J591,H0Y895,Q68E09	ARHGEF5	2187.89	22744.9	6616.21	10878.1	10140.3	5163.47	5414.18	4788.2
K.n[305.21]LINSSQLLY[243.03]QEYSDVVLNK[432.30].E	Q12774,B9EGR7,C9J591,H0Y895,Q68E09	ARHGEF5	1481.76	5715.22	2572.7	3869.62	3791.2	2436.4	3421.07	3339.05
K.n[305.21]LINSSQLLY[243.03]QEYSDVVLNK[432.30].E	Q12774,B9EGR7,C9J591,H0Y895,Q68E09	ARHGEF5	1578.28	5990.2	2181.56	4492.25	4117.84	2813.72	3427.75	2981.57
R.n[305.21]DY[243.03]STVSASPTALSTLK[432.30].Q	Q12774,B9EGR7,Q68E09	ARHGEF5	6329.65	20757.1	12342.6	19124.4	15940.4	10916.6	13627.4	10639
R.n[305.21]DY[243.03]STVSASPTALSTLK[432.30].Q	Q12774,B9EGR7,Q68E09	ARHGEF5	4112.59	12044.5	9649.85	11180.3	11998	7697.62	8605.57	8890.01
R.n[305.21]DY[243.03]STVSASPTALSTLK[432.30].Q	Q12774,B9EGR7,Q68E09	ARHGEF5	6985.13	28016.8	13727.3	21169.6	19732.4	10260.1	14662.7	12117.5
R.n[305.21]DY[243.03]STVSASPTALSTLK[432.30].Q	Q12774,B9EGR7,Q68E09	ARHGEF5	3868.28	12608.5	6882.98	10757.9	8936.15	6406.31	6895.3	9651.74
R.n[305.21]SGRDYS[167.00]TVSASPTALSTLK[432.30].Q	Q12774,B9EGR7,Q68E09	ARHGEF5	2380.84	17455.7	7024.28	13706	11067.9	7024.51	9880.63	8354.86
R.n[305.21]SGRDYS[167.00]TVSASPTALSTLK[432.30].Q	Q12774,B9EGR7,Q68E09	ARHGEF5	2658.37	23234.7	12617.8	24658.2	17877.3	11050.5	12630.7	13164.4
R.n[305.21]SGRDYS[167.00]TVSASPTALSTLK[432.30].Q	Q12774,B9EGR7,Q68E09	ARHGEF5	1415.49	20033	7681.73	19638.9	13336.9	10546.9	10544.8	8233.8
R.n[305.21]SGRDYS[167.00]TVSASPTALSTLK[432.30].Q	Q12774,B9EGR7,Q68E09	ARHGEF5	4294.9	30084.3	12777.7	24097.7	19215.4	13972.1	16778.4	14133.3
R.n[305.21]SSVDWQIR.Q	P04424,E7EMI0,E9PE48	ASL	9327.27	16077.9	11772.4	20988.9	11618.5	8611.71	15684.1	23529.3
R.n[305.21]SSVDWQIR.Q	P04424,E7EMI0,E9PE48	ASL	8426.28	13098.3	9675.42	18351.3	11270.7	7692.25	12923.9	21208.1
K.n[305.21]Y[243.03]GTDLSR.G	P05023,B7Z2T5,B7Z3V1,F5H3A1,Q5TC01,Q5TC02	ATP1A1	34454.2	59301.7	55795.4	74248.8	46500	46071.8	50338	59796.4
K.n[305.21]Y[243.03]GTDLSR.G	P05023,B7Z2T5,B7Z3V1,F5H3A1,Q5TC01,Q5TC02	ATP1A1	10893.1	18386.9	17499.3	28204.1	15841.5	14428.8	19008.5	19434.9
K.n[305.21]Y[243.03]GTDLSR.G	P05023,B7Z2T5,B7Z3V1,F5H3A1,Q5TC01,Q5TC02	ATP1A1	5324.68	8921.05	8111.7	10430.9	6207.74	5012.76	7201.51	7788.32
K.n[305.21]Y[243.03]GTDLSR.G	P05023,B7Z2T5,B7Z3V1,F5H3A1,Q5TC01,Q5TC02	ATP1A1	13797.5	24688.4	19030.3	33147.3	19233	16965.5	19799.5	23428.6
K.n[305.21]Y[243.03]GTDLSR.G	P05023,B7Z2T5,B7Z3V1,F5H3A1,Q5TC01,Q5TC02	ATP1A1	33551.6	57903.2	66486.6	89143.5	47232.8	52121.4	62251.3	63646.6
K.n[305.21]Y[243.03]GTDLSR.G	P05023,B7Z2T5,B7Z3V1,F5H3A1,Q5TC01,Q5TC02	ATP1A1	5218.25	10632.8	9855.72	12132.9	7139.28	6573.86	8489.1	8519.04
K.n[305.21]Y[243.03]GTDLSR.G	P05023,B7Z2T5,B7Z3V1,F5H3A1,Q5TC01,Q5TC02	ATP1A1	3087.67	5445.23	4233.75	6378.45	3954.67	3234.67	4213.61	4625.83
K.n[305.21]Y[243.03]GTDLSR.G	P05023,B7Z2T5,B7Z3V1,F5H3A1,Q5TC01,Q5TC02	ATP1A1	5258.9	9772.08	8084.94	12578	5378.74	5168.7	7574.25	7881.64
R.n[305.21]GIVVY[243.03]TGDR.T	P05023,B7Z2T5,B7Z3V1,F5H3A1	ATP1A1	71699.2	62200.5	57837.4	88913.4	74925.6	71241.1	86769.8	135490
R.n[305.21]GIVVY[243.03]TGDR.T	P05023,B7Z2T5,B7Z3V1,F5H3A1	ATP1A1	18394.7	20341.3	16167.6	26174.2	20607.1	18324.7	23025.4	29961.9
R.n[305.21]GIVVY[243.03]TGDR.T	P05023,B7Z2T5,B7Z3V1,F5H3A1	ATP1A1	15715.8	18680.7	13205.7	21906	15583.9	16182.6	22077.9	27822.5
R.n[305.21]GIVVY[243.03]TGDR.T	P05023,B7Z2T5,B7Z3V1,F5H3A1	ATP1A1	31290.6	28740.7	23637	38156.1	31373.1	30399.4	36760.7	44741.5
R.n[305.21]GIVVY[243.03]TGDR.T	P05023,B7Z2T5,B7Z3V1,F5H3A1	ATP1A1	17057.9	15245.4	15014.1	21499	17759.3	18488.3	21003.2	27120.8
R.n[305.21]GIVVY[243.03]TGDR.T	P05023,B7Z2T5,B7Z3V1,F5H3A1	ATP1A1	63010.9	54508.5	50420.9	81192.6	63549.5	62014.9	79107.1	122450
R.n[305.21]GIVVY[243.03]TGDR.T	P05023,B7Z2T5,B7Z3V1,F5H3A1	ATP1A1	8830.65	9557.03	7971.76	10614.5	8814.11	8326.52	11766.5	13212.9
R.n[305.21]K[432.30]Y[243.03]GTDLSR.G	P05023,B7Z2T5,B7Z3V1,F5H3A1,Q5TC01,Q5TC02	ATP1A1	9905.22	13771.5	11519.9	16328.8	9792.3	9461.69	12776	14332.8
R.n[305.21]DAC[160.03]LNAR.C	P16615,H7C5W9	ATP2A2	3022.92	6726.24	4848.26	5474.6	3671.81	2748.75	4424.42	4391.06
K.n[305.21]APGIIPR.L	P25705,B4DGW3,B4DY56,K7EJP1,K7EK63,K7EK77,K7ENJ4,K7ENP3,K7EQT2,K7ERX7,rev_O14874,rev_Q8IXQ4,rev_A8K221,rev_A8MY43,rev_B3KNC5,rev_B4DGN9,rev_B4E3D2,rev_E9PAS2,rev_H3BNP3,rev_H3BQP2,rev_H3BS02,rev_H3BTL2,rev_Q96G95	ATP5A1	31684.1	37327.5	24382.9	33977.3	30812.3	26412.3	38138.2	41196.8
K.n[305.21]APGIIPR.L	P25705,B4DGW3,B4DY56,K7EJP1,K7EK63,K7EK77,K7ENJ4,K7ENP3,K7EQT2,K7ERX7,rev_O14874,rev_Q8IXQ4,rev_A8K221,rev_A8MY43,rev_B3KNC5,rev_B4DGN9,rev_B4E3D2,rev_E9PAS2,rev_H3BNP3,rev_H3BQP2,rev_H3BS02,rev_H3BTL2,rev_Q96G95	ATP5A1	38154.5	32169.9	26305.8	45015.3	34532.6	33978.9	46158.3	50618.9
K.n[305.21]APGIIPR.L	P25705,B4DGW3,B4DY56,K7EJP1,K7EK63,K7EK77,K7ENJ4,K7ENP3,K7EQT2,K7ERX7,rev_O14874,rev_Q8IXQ4,rev_A8K221,rev_A8MY43,rev_B3KNC5,rev_B4DGN9,rev_B4E3D2,rev_E9PAS2,rev_H3BNP3,rev_H3BQP2,rev_H3BS02,rev_H3BTL2,rev_Q96G95	ATP5A1	24341.1	29136.9	21620.3	27155.8	25565.8	20377.7	32443.9	37015.9
K.n[305.21]AVDSLVPIGR.G	P25705,B4DGW3,B4DY56,K7EK63,K7EK77,K7ENJ4,K7ENP3,K7EQT2,K7ERX7	ATP5A1	36245.3	38450.7	28246.9	34137.5	30254.3	32090.1	35684.2	47247.3
K.n[305.21]AVDSLVPIGR.G	P25705,B4DGW3,B4DY56,K7EK63,K7EK77,K7ENJ4,K7ENP3,K7EQT2,K7ERX7	ATP5A1	18864.4	21729	14649.4	21104.1	18154	13997.7	22965.5	25735.6
K.n[305.21]EIVTNFLAGFEA.-	P25705,B4DY56,K7EK63,K7ENP3	ATP5A1	4633	4646.48	3744.11	4551.49	3672.28	4227.04	5029.3	5947.6
K.n[305.21]EIVTNFLAGFEA.-	P25705,B4DY56,K7EK63,K7ENP3	ATP5A1	3452.2	5076.94	3680.28	3580.34	5063.07	4843.81	4433.81	6947.52
K.n[305.21]EIVTNFLAGFEA.-	P25705,B4DY56,K7EK63,K7ENP3	ATP5A1	4457.52	3850.8	3850.76	5757.6	4889.22	3959.68	5289.52	6583.87
K.n[305.21]EIVTNFLAGFEA.-	P25705,B4DY56,K7EK63,K7ENP3	ATP5A1	6290.58	6723.83	5078.98	5989.24	7542.19	5793.19	6734.6	13037.7
K.n[305.21]GIRPAINVGLSVSR.V	P25705,B4DY56,K7EK63,K7ENP3	ATP5A1	18446.4	19180.1	17420.7	22516.8	17925.6	12763.5	18608.9	23503
K.n[305.21]GIRPAINVGLSVSR.V	P25705,B4DY56,K7EK63,K7ENP3	ATP5A1	20072.2	20075.8	17972.3	24013.3	17268.6	18893.3	22460.3	30805.9
K.n[305.21]GIRPAINVGLSVSR.V	P25705,B4DY56,K7EK63,K7ENP3	ATP5A1	21998.6	18730.4	18178.6	22002.1	17771.5	15778.1	20706.2	23992.6
K.n[305.21]GIRPAINVGLSVSR.V	P25705,B4DY56,K7EK63,K7ENP3	ATP5A1	18574.3	20292.9	16513.5	22361.6	19135.3	18139.6	21082.9	22613.9
K.n[305.21]LYC[160.03]IYVAIGQK[432.30].R	P25705,B4DY56,K7EK63,K7EK77,K7ENJ4,K7ENP3	ATP5A1	10237.8	10533	4795.52	8307.5	8590.53	7289.56	10011.7	12153.2
K.n[305.21]LYC[160.03]IYVAIGQK[432.30].R	P25705,B4DY56,K7EK63,K7EK77,K7ENJ4,K7ENP3	ATP5A1	9557.06	11055.4	6252.52	11796.9	9735.03	7859	9865.22	11982.7
K.n[305.21]TSIAIDTIINQK[432.30].R	P25705,B4DY56,K7EK63,K7EK77,K7ENJ4,K7ENP3	ATP5A1	16008.5	17894.7	12360.5	16789.1	13109.7	9677.44	16710	19655.2
R.n[305.21]ELIIGDR.Q	P25705,B4DGW3,B4DY56,K7EK63,K7EK77,K7ENJ4,K7ENP3	ATP5A1	23410.6	26603.3	21085.9	29231.4	28213.9	23122.5	28727.5	34816.7
R.n[305.21]ELIIGDR.Q	P25705,B4DGW3,B4DY56,K7EK63,K7EK77,K7ENJ4,K7ENP3	ATP5A1	33573.4	30083.4	26660.6	43631.3	32126.4	34922	42240.6	50579.2
R.n[305.21]NVQAEEMVEFSSGLK[432.30].G	P25705,B4DGW3,B4DY56,K7EJP1,K7EK77,K7EKV9,K7ENP3,K7EQT2,K7ERX7	ATP5A1	7079.63	8352.76	6121.85	7984.69	5406.09	6858.14	9025.49	11627.9
R.n[305.21]NVQAEEMVEFSSGLK[432.30].G	P25705,B4DGW3,B4DY56,K7EJP1,K7EK77,K7EKV9,K7ENP3,K7EQT2,K7ERX7	ATP5A1	6292.13	10805.4	6427.21	8379.79	8444.36	7575.99	11840.8	12687.3
R.n[305.21]QMSLLLR.R	P25705,B4DY56,K7EK63,K7ENP3	ATP5A1	19524.6	21453.7	20598.6	23746.8	21678.7	20391.8	25071.9	21785.7
R.n[305.21]QMSLLLR.R	P25705,B4DY56,K7EK63,K7ENP3	ATP5A1	16654.8	15903.6	13567.2	20571.1	16178.2	15641	17653.9	17952.9
R.n[305.21]VLSIGDGIAR.V	P25705,B4DGW3,B4DY56,K7EJP1,K7EK77,K7EKV9,K7ENP3,K7EQT2,K7ERX7	ATP5A1	38809.5	35957.4	24594.4	40630.4	34227.7	33801.6	42802.7	46342.5
R.n[305.21]VLSIGDGIAR.V	P25705,B4DGW3,B4DY56,K7EJP1,K7EK77,K7EKV9,K7ENP3,K7EQT2,K7ERX7	ATP5A1	43385.2	44069.8	30978.6	43487.2	36395.5	31872.7	43574	48429.1
K.n[305.21]VALVYGQMNEPPGAR.A	P06576,F8VPV9,F8W0P7,H0YH81,Q0QEN7	ATP5B	9748.57	9987.75	9183.69	12143.7	11226.9	9106.85	11152.8	12354.2
K.n[305.21]VVDLLAPYAK[432.30].G	P06576,F8VPV9,F8W079,H0YH81,Q0QEN7	ATP5B	9710.15	8332.16	6164.11	9873.3	9533.28	7251.9	9228.37	10529.2
K.n[305.21]VVDLLAPYAK[432.30].G	P06576,F8VPV9,F8W079,H0YH81,Q0QEN7	ATP5B	11211.4	9975.28	6361.2	9892.25	9725.8	7699.09	10691.5	11485.4
K.n[305.21]VVDLLAPYAK[432.30].G	P06576,F8VPV9,F8W079,H0YH81,Q0QEN7	ATP5B	10616.9	8477.15	6334.99	9492	8674.04	5738.56	7623.23	12492.5
K.n[305.21]VVDLLAPYAK[432.30].G	P06576,F8VPV9,F8W079,H0YH81,Q0QEN7	ATP5B	8885.33	11062.1	4883.21	12352.2	6638.44	6797.42	9594.43	11902.2
R.n[305.21]AIAELGIYPAVDPLDSTSR.L	P06576,F8VPV9,F8VQY0,H0YH81,Q0QEN7	ATP5B	5188.9	4538.35	3455.67	5152.67	5217.41	3478.19	5993.56	7241.04
R.n[305.21]AIAELGIYPAVDPLDSTSR.L	P06576,F8VPV9,F8VQY0,H0YH81,Q0QEN7	ATP5B	5175.6	7783.92	5201.67	6724.37	6641.12	4647.67	10226.9	8527.83
R.n[305.21]AIAELGIYPAVDPLDSTSR.L	P06576,F8VPV9,F8VQY0,H0YH81,Q0QEN7	ATP5B	5265.44	5992.44	3784.94	6353.2	4769.45	4064.88	5609.1	7873.94
R.n[305.21]AIAELGIYPAVDPLDSTSR.L	P06576,F8VPV9,F8VQY0,H0YH81,Q0QEN7	ATP5B	4799.45	5377.4	4464.29	4808.61	5227.11	3943.01	7359.13	7203.98
R.n[305.21]FTQAGSEVSALLGR.L	P06576,F8W0P7,H0YH81,Q0QEN7	ATP5B	8418.35	10831.8	7648.29	10873.1	11225.8	10489.7	10892.2	13707.8
R.n[305.21]FTQAGSEVSALLGR.L	P06576,F8W0P7,H0YH81,Q0QEN7	ATP5B	7890.58	7077.86	6055.37	8270.18	7537.18	6435.46	10195.7	10777.5
R.n[305.21]FTQAGSEVSALLGR.L	P06576,F8W0P7,H0YH81,Q0QEN7	ATP5B	7945.43	8174.67	7484.74	10260	9015.47	8993.63	9907.82	9137.57
R.n[305.21]IMNVIGEPIDER.G	P06576,F8VPV9,F8W079,H0YH81,Q0QEN7	ATP5B	4575.34	5218.56	4492.9	6383.93	5472.02	5226.14	6280.03	6799.94
R.n[305.21]IEANEALVK[432.30].A	P30049	ATP5D	20671.9	18343.7	18537.6	21457.7	18250.5	15953.9	22476.6	23169.5
R.n[305.21]LAALPENPPAIDWAYYK[432.30].A	O75947,A0PJH2,F5H608	ATP5H	3664.09	3838.97	3383.04	4195.99	4221.21	3171.33	4004.66	4253.78
R.n[305.21]ELAEDDSILK[432.30].-	P56385	ATP5I	25013.3	20962.6	16684	24213.7	27455.2	19904.1	26842.2	29935.3
R.n[305.21]ELAEDDSILK[432.30].-	P56385	ATP5I	25688.1	22718.3	15058.5	25684.1	25961.9	18428.8	25034.7	31421.4
R.n[305.21]YSALFLGVAYGATR.Y	P56385	ATP5I	4112.1	4262.9	3665.53	3696.95	4307.44	3264.29	4855.57	6416.71
R.n[305.21]YSALFLGVAYGATR.Y	P56385	ATP5I	3447.91	3214.61	2866.16	3094.03	3063.38	2477.67	3456.97	3513.75
R.n[305.21]YSALFLGVAYGATR.Y	P56385	ATP5I	3347.54	4134.71	3497.46	3770.97	3746.01	4113.36	4395.12	4923.23
R.n[305.21]YSALFLGVAYGATR.Y	P56385	ATP5I	4222.98	4164.85	3968.83	5000.68	5832.55	4359.9	4787.16	8408.06
R.n[305.21]YSALFLGVAYGATR.Y	P56385	ATP5I	5328.47	4885.82	4834.38	4181.77	4133.87	4638.72	4872.6	5826.15
R.n[305.21]DC[160.03]FGC[160.03]LR.E	O75531,B2R4V4	BANF1	22893.7	26638.8	17969.3	27471.6	24970.4	20685.1	26053.4	25366
R.n[305.21]DC[160.03]FGC[160.03]LR.E	O75531,B2R4V4	BANF1	23299.6	26465.3	18438.7	26224.6	23811.8	18201	28507.6	31175.8
R.n[305.21]HLLAPGPQDIY[243.03]DVPPVR.G	P56945,B2RBL9,B3KW85,B3KWE2,B4DEV4,B4DGB5,B7Z7X7,D3DUK1,E9PCL5,E9PCV2,F5GXA2,F5GXV6,F5H7Z0,F5H855,H3BN62,Q6P5Z4,Q8NC57	BCAR1	7414.47	5623.83	9692.12	8732.53	7699.21	7040.23	7828.63	7809.75
R.n[305.21]HLLAPGPQDIY[243.03]DVPPVR.G	P56945,B2RBL9,B3KW85,B3KWE2,B4DEV4,B4DGB5,B7Z7X7,D3DUK1,E9PCL5,E9PCV2,F5GXA2,F5GXV6,F5H7Z0,F5H855,H3BN62,Q6P5Z4,Q8NC57	BCAR1	5344.83	5205.12	9823.86	8216.67	8496.92	6502.25	6558.89	6316.56
R.n[305.21]HLLAPGPQDIY[243.03]DVPPVR.G	P56945,B2RBL9,B3KW85,B3KWE2,B4DEV4,B4DGB5,B7Z7X7,D3DUK1,E9PCL5,E9PCV2,F5GXA2,F5GXV6,F5H7Z0,F5H855,H3BN62,Q6P5Z4,Q8NC57	BCAR1	5062.91	5513.3	9205.03	6660.3	6413.26	5367.08	6032.58	7073.51
R.n[305.21]HLLAPGPQDIY[243.03]DVPPVR.G	P56945,B2RBL9,B3KW85,B3KWE2,B4DEV4,B4DGB5,B7Z7X7,D3DUK1,E9PCL5,E9PCV2,F5GXA2,F5GXV6,F5H7Z0,F5H855,H3BN62,Q6P5Z4,Q8NC57	BCAR1	4535.03	3918.32	7518.29	7129.97	6091.14	3734.7	5046.73	6155.1
R.n[305.21]RPGPGTLY[243.03]DVPR.E	P56945,B2RBL9,B3KW85,B3KWD7,B3KWE2,B4DEV4,B4DGB5,B7Z7X7,D3DUK1,E9PCL5,E9PCV2,F5GXA2,F5GXV6,F5H7Z0,F5H855,H3BN62,Q6P5Z4,Q8NC57	BCAR1	14337.7	17045.4	13358.1	16577.5	13293.6	10372.7	19181.1	20708.1
R.n[305.21]RPGPGTLY[243.03]DVPR.E	P56945,B2RBL9,B3KW85,B3KWD7,B3KWE2,B4DEV4,B4DGB5,B7Z7X7,D3DUK1,E9PCL5,E9PCV2,F5GXA2,F5GXV6,F5H7Z0,F5H855,H3BN62,Q6P5Z4,Q8NC57	BCAR1	13748.5	18192.4	11566.6	14502.3	13134.7	11608.2	17689.6	17670.2
K.n[305.21]TIAPQNAPR.D	Q9NYF8,E9PJA7,E9PK09,E9PK91,E9PKI6,E9PQN2,H0YF00,Q6DCA8	BCLAF1	5639.34	8782.4	7778.13	5705.74	5741.3	4873.98	7295.44	8614.22
K.n[305.21]TVM[147.04]YTAVGSEWRPFGY[243.03]PR.R	Q9Y276,A8JZZ8,C9J1S9,C9J8G3,Q53EX1,Q53RT4	BCS1L	4948.45	5294.73	4104.96	5735.8	4967.52	4344.91	5244.1	5800.7
K.n[305.21]TVMYTAVGSEWRPFGY[243.03]PR.R	Q9Y276,A8JZZ8,C9J1S9,C9J8G3,Q53EX1,Q53RT4	BCS1L	7941.26	10148.6	6156.32	8836.9	9234.62	6473.09	9106.29	9859.51
K.n[305.21]TVMYTAVGSEWRPFGY[243.03]PR.R	Q9Y276,A8JZZ8,C9J1S9,C9J8G3,Q53EX1,Q53RT4	BCS1L	7404.85	8913.44	6284.4	8853.88	7725.44	7962.77	8817.42	9889.83
K.n[305.21]IADFGLAR.L	P51451,Q9NYV4,Q14004,O94921,Q96Q40,Q00536,Q00537,Q07002,P06493,Q8IZL9,P24941,Q00526,P11802,Q00535,Q00534,P50750,P11362,P21802,P22607,P22455,P09769,P06241,P08631,Q9UPZ9,P06239,P07948,P20794,P07947,A4D1G0,A8E633,A8K379,A8K4G3,A8K6P8,B2R9A0,B2R9L6,B2RA70,B3KPS6,B3KQG4,B3KUS6,B3KUV3,B3KX76,B4DDL9,B4DER5,B4DFP8,B4DGP5,B4DHU6,B4DK03,B4DK59,B4DNF9,B4DQ79,B4DVP5,B4DZS7,B5BU53,B7Z6W7,B7Z7C8,B7Z8T0,D2CGD1,…	BLK	23483.9	24288.5	13360	24128	25189.6	21593.5	27226.2	30655.5
R.n[305.21]DLEAEHVEVEDTTLNR.C	Q9H3K6,H3BTW0,H3BV85,H3BVE0	BOLA2	7502.19	7461.38	7205.8	8371.9	7558.58	5710.23	9755.07	9264.21
K.n[305.21]APLATGEDDDDEVPDLVENFDEASK[432.30].N	P20290	BTF3	6446.58	4850.88	2886.73	4563.94	6752.21	3747.93	6017.94	7978.46
K.n[305.21]APLATGEDDDDEVPDLVENFDEASK[432.30].N	P20290	BTF3	5221.46	5541.75	2467.87	3011.8	4942.93	3553.25	4102.91	6163.31
K.n[305.21]APLATGEDDDDEVPDLVENFDEASK[432.30]NEAN.-	P20290	BTF3	5102.26	6784.48	2719.75	5418.27	4525.34	2302.23	5519.21	6503.57
K.n[305.21]APK[432.30]PEDIDEEDDDVPDLVENFDEASK[432.30].N	Q96K17,Q6PJ77	BTF3L4	2651.66	3359.44	2027.42	2911.09	3992.74	2635.69	3714.6	4457.89
K.n[305.21]APK[432.30]PEDIDEEDDDVPDLVENFDEASK[432.30]NEAN.-	Q96K17,Q6PJ77	BTF3L4	2244.32	2527.79	1095.3	2641.93	1811.83	1435.7	2327.8	2356.03
K.n[305.21]FGEAT[181.01]VQVQVAGLGR.E	A8MVZ5,C9JI03,J3KPY4	BTNL10	49564.5	25903.8	22847.6	20079.2	37818.2	41364	42608.5	30903.8
K.n[305.21]HVHLENATEY[243.03]ATLR.F	Q96A22	C11orf52	9449.82	17722.4	9812.94	13365.6	10966	6004.37	11614.6	12581.9
K.n[305.21]HVHLENATEYAT[181.01]LR.F	Q96A22	C11orf52	8551.39	16977.1	8842.96	11922.2	11109	7052.75	8829.71	11152.4
K.n[305.21]AFVDFLSDEIK[432.30].E	Q07021,A8K651	C1QBP	7662.11	7108.3	4981.83	6832.08	8485.75	5541.37	7460.59	10114.8
K.n[305.21]AFVDFLSDEIK[432.30].E	Q07021,A8K651	C1QBP	7477.26	7422.31	4238.98	6117.48	7424.01	6308.97	8825.94	10323.7
K.n[305.21]ALVLDC[160.03]HYPEDEVGQEDEAESDIFSIR.E	Q07021,A8K651,I3L3B0,I3L3Q7	C1QBP	727.699	933.226	0	734.484	955.269	552.118	1042.6	953.32
K.n[305.21]ALVLDC[160.03]HYPEDEVGQEDEAESDIFSIR.E	Q07021,A8K651,I3L3B0,I3L3Q7	C1QBP	935.898	1071.34	794.519	1044.06	1027.04	895.738	1300.34	1766.54
K.n[305.21]ALVLDC[160.03]HYPEDEVGQEDEAESDIFSIR.E	Q07021,A8K651,I3L3B0,I3L3Q7	C1QBP	3540.17	3264.21	2077.18	3221.72	2799.05	2496.12	4171.28	5557.32
K.n[305.21]ALVLDC[160.03]HYPEDEVGQEDEAESDIFSIR.E	Q07021,A8K651,I3L3B0,I3L3Q7	C1QBP	3396.75	3064.7	2355.14	2497.58	3150.79	2841.32	4061.28	5063.77
K.n[305.21]ALVLDC[160.03]HYPEDEVGQEDEAESDIFSIR.E	Q07021,A8K651,I3L3B0,I3L3Q7	C1QBP	825.407	902.317	667.33	1206.1	840.764	1091.62	1739.27	1909.45
K.n[305.21]ALVLDC[160.03]HYPEDEVGQEDEAESDIFSIR.E	Q07021,A8K651,I3L3B0,I3L3Q7	C1QBP	3934.61	3910.53	2431.59	4328.25	3471.31	2405.4	3495.81	6406.29
K.n[305.21]ALVLDC[160.03]HYPEDEVGQEDEAESDIFSIR.E	Q07021,A8K651,I3L3B0,I3L3Q7	C1QBP	3836.21	4698.96	2674.05	3567.98	4513.22	3301.27	3797.95	9462.91
K.n[305.21]ALVLDC[160.03]HYPEDEVGQEDEAESDIFSIR.E	Q07021,A8K651,I3L3B0,I3L3Q7	C1QBP	1651.71	2172.72	2351.8	2447.38	2020.46	1425.52	2128.15	4130.62
K.n[305.21]MSGGWELELNGTEAK[432.30].L	Q07021,A8K651,I3L3B0,I3L3Q7	C1QBP	7812.17	12191.3	5872.65	10071.9	8802.46	8085.73	10037.7	13730.2
R.n[305.21]EVSFQSTGESEWK[432.30].D	Q07021,A8K651,I3L3B0,I3L3Q7	C1QBP	10566.7	15610.4	11267.6	12627.5	15005.1	12539.9	12183.3	15759
R.n[305.21]NVLTESAR.L	P30042,F2Z2Q0,H7BYH1,H7C1F6,H7C2G3,H7C455	C21orf33	12700.9	12648.8	12569.5	14780.9	10769.6	12942.3	14629	17472.5
R.n[305.21]NVLTESAR.L	P30042,F2Z2Q0,H7BYH1,H7C1F6,H7C2G3,H7C455	C21orf33	12737.4	13117.3	11322.4	14935.2	11865.9	11615.8	13174	16099.7
R.n[305.21]LRHPAWRAGSGGR.G	Q5T8R8	C9orf66	23234.7	26309.8	18377	23679.5	25126.7	18902.2	34260	31984.7
K.n[305.21]DLQGATEER.G	Q9Y6J0,G5E9F3,Q6PHY0,Q8WTX5	CABIN1	10738.9	11179.9	8983.19	12626.4	11805	10505.3	13715.4	13259.1
R.n[305.21]RSWC[160.03]C[160.03]NSDGALLR.F	Q9Y6J0,G5E9F3,Q6PHY0	CABIN1	9697.07	30120.3	19903	20998.3	18697.2	9377.8	13216.7	9418.03
K.n[305.21]DGDGTITTK[432.30].E	P62158,A8K1M2,B2RDW0,B4DJ51,E7EMB3,E7ETZ0,F8WBR5,G3V479,H0Y7A7,Q9BRL5	CALM1	7656.85	16007.2	8971.62	13449.2	10185.7	6756.8	11050.2	9969.56
K.n[305.21]DGNGY[243.03]ISAAELR.H	P62158,B2RDW0,B4DJ51,E7EMB3,E7ETZ0,G3V361,H0Y7A7,Q96HY3,Q9BRL5	CALM1	5232.92	7610.47	6422.36	8771.99	9773.5	6436.89	7183.17	6692.08
K.n[305.21]DGNGY[243.03]ISAAELR.H	P62158,B2RDW0,B4DJ51,E7EMB3,E7ETZ0,G3V361,H0Y7A7,Q96HY3,Q9BRL5	CALM1	9148.88	14757	12567.8	16564.3	19221.5	10069.1	10993.7	11656
K.n[305.21]DGNGY[243.03]ISAAELR.H	P62158,B2RDW0,B4DJ51,E7EMB3,E7ETZ0,G3V361,H0Y7A7,Q96HY3,Q9BRL5	CALM1	5835.79	9135.18	7352.12	9625.97	10801	6358.51	6335.45	7930.8
K.n[305.21]DGNGY[243.03]ISAAELR.H	P62158,B2RDW0,B4DJ51,E7EMB3,E7ETZ0,G3V361,H0Y7A7,Q96HY3,Q9BRL5	CALM1	8749.61	13549.4	12069.5	15894.1	18094.9	11296.7	12376.8	11256
K.n[305.21]DGNGYISAAELR.H	P62158,B2RDW0,B4DJ51,E7EMB3,E7ETZ0,G3V361,H0Y7A7,Q96HY3,Q9BRL5	CALM1	14306.4	14540.6	11058.6	14490.3	12372.9	11338.9	15365.5	18320.8
K.n[305.21]DGNGYISAAELR.H	P62158,B2RDW0,B4DJ51,E7EMB3,E7ETZ0,G3V361,H0Y7A7,Q96HY3,Q9BRL5	CALM1	9216.61	12802.5	8023.88	14472.6	13294.2	10651.2	14269.8	15985.7
K.n[305.21]DGNGYISAAELR.H	P62158,B2RDW0,B4DJ51,E7EMB3,E7ETZ0,G3V361,H0Y7A7,Q96HY3,Q9BRL5	CALM1	6597.3	7076.62	6074.6	7577.47	6310.06	4744.9	7274.19	9533.95
K.n[305.21]DTDSEEEIREAFR.V	P62158,A8K1M2,B2RDW0,B4DJ51,E7EMB3,E7ETZ0,G3V226,G3V361,H0Y7A7,Q96HY3,Q9BRL5	CALM1	40063.4	31566.1	28510.2	40844.2	34314.6	32596.2	44534.3	52312.4
K.n[305.21]DTDSEEEIREAFR.V	P62158,A8K1M2,B2RDW0,B4DJ51,E7EMB3,E7ETZ0,G3V226,G3V361,H0Y7A7,Q96HY3,Q9BRL5	CALM1	21457.9	22578.2	14279.5	21993.3	20700.6	16830.7	27475.2	29084.5
K.n[305.21]DTDSEEEIREAFR.V	P62158,A8K1M2,B2RDW0,B4DJ51,E7EMB3,E7ETZ0,G3V226,G3V361,H0Y7A7,Q96HY3,Q9BRL5	CALM1	31200.7	30748.2	22597.6	31948.4	32402.5	24168.8	36643	42966.7
K.n[305.21]DTDSEEEIREAFR.V	P62158,A8K1M2,B2RDW0,B4DJ51,E7EMB3,E7ETZ0,G3V226,G3V361,H0Y7A7,Q96HY3,Q9BRL5	CALM1	37095.3	43531.9	28053.3	41562.3	33831.4	30877.1	36232.5	52590
K.n[305.21]EAFSLFDK[432.30]DGDGTITTK[432.30].E	P62158,A8K1M2,B2RDW0,B4DJ51,E7EMB3,E7ETZ0,F8WBR5,G3V479,H0Y7A7,Q9BRL5	CALM1	17260.9	14753.1	7058.39	15956.9	10564.5	12455.2	16863	20236.8
K.n[305.21]EAFSLFDK[432.30]DGDGTITTK[432.30].E	P62158,A8K1M2,B2RDW0,B4DJ51,E7EMB3,E7ETZ0,F8WBR5,G3V479,H0Y7A7,Q9BRL5	CALM1	13009.9	13470.8	6664.76	11431.2	10459.6	8053.92	13727.1	14861.9
R.n[305.21]ELGTVMR.S	P27482,P62158,P02585,A8K1M2,B2RDW0,B4DJ51,B4DUI9,C9J7T9,E7EMB3,E7ETZ0,F8WBR5,G3V479,H0Y7A7,Q6FH92,Q9BRL5	CALML3	35531.6	43868.1	32768.8	50638.1	42591.6	33797.5	48096.3	47919
R.n[305.21]ELGTVMR.S	P27482,P62158,P02585,A8K1M2,B2RDW0,B4DJ51,B4DUI9,C9J7T9,E7EMB3,E7ETZ0,F8WBR5,G3V479,H0Y7A7,Q6FH92,Q9BRL5	CALML3	47850	56754	38097.9	61460	52467.5	35862.2	55586.8	65790.2
R.n[305.21]ELGTVMR.S	P27482,P62158,P02585,A8K1M2,B2RDW0,B4DJ51,B4DUI9,C9J7T9,E7EMB3,E7ETZ0,F8WBR5,G3V479,H0Y7A7,Q6FH92,Q9BRL5	CALML3	35787.8	35415.4	26001	43100.2	39380.8	32141.3	51168.5	53571.1
K.n[305.21]EEDEEEDVPGQAK[432.30]DEL.-	P27797,B4E2Y9,K7EM77,Q53G71	CALR	3411.27	5664.23	3585.71	3709.61	2992	2974.86	4559.3	5476.91
K.n[305.21]GLQTSQDAR.F	P27797,B4DHR1,Q53G71	CALR	2758.06	8313.09	4229.77	8355.57	4573.44	3064.79	4688.46	4844.02
K.n[305.21]GLQTSQDAR.F	P27797,B4DHR1,Q53G71	CALR	2821.99	6204.36	3890.73	6431.82	4375.84	2516.05	3832.12	4816.89
K.n[305.21]GLQTSQDAR.F	P27797,B4DHR1,Q53G71	CALR	2067	4300.96	2828.61	4199.48	3352.47	1898.17	2691.24	3854.63
K.n[305.21]GQTLVVQFTVK[432.30].H	P27797,B4DHR1,Q53G71	CALR	23516.3	22884.7	14264.4	26411.3	17393.9	17174.7	22636	26887.6
K.n[305.21]GQTLVVQFTVK[432.30].H	P27797,B4DHR1,Q53G71	CALR	13602.4	13749.4	12029.2	15726.7	12274.9	8200.79	12998.8	18144.9
K.n[305.21]GQTLVVQFTVK[432.30].H	P27797,B4DHR1,Q53G71	CALR	17547.2	20279.1	10032.8	16276.7	19917.6	14142.2	19977	22996.4
K.n[305.21]HEQNIDC[160.03]GGGYVK[432.30].L	P27797,B4DHR1,Q53G71	CALR	5625.11	6917.01	3917.83	6563.52	5938.44	3433.69	5573.98	6423.33
K.n[305.21]HEQNIDC[160.03]GGGYVK[432.30].L	P27797,B4DHR1,Q53G71	CALR	4064.42	5737.41	3436.71	5286	5508.71	4292.75	6757.67	7349.84
R.n[305.21]FYALSASFEPFSNK[432.30].G	P27797,B4DHR1,Q53G71	CALR	3817.44	3963.46	3735.6	4341.32	4576.25	3939.52	5622.93	6830.02
K.n[305.21]DK[432.30]GDEEEEGEEK[432.30]LEEK[432.30].Q	P27824,B4DGP8,B4E2T8	CANX	14357.4	15174.6	6634.3	12440.2	13085.5	9530.65	15273.2	15284.1
K.n[305.21]DK[432.30]GDEEEEGEEK[432.30]LEEK[432.30].Q	P27824,B4DGP8,B4E2T8	CANX	14243.1	17776.3	6535.64	14565.2	16587.5	12620.7	20904.9	20015.2
K.n[305.21]TPELNLDQFHDK[432.30].T	P27824,B4DGP8,B4E2T8,D6RFL1,D6RGY2,H0Y9H1,H0Y9Q7,Q6ZP56	CANX	14113.3	18064.5	9948.96	18819.2	16826.6	11302.7	17243.8	20629.4
K.n[305.21]TPELNLDQFHDK[432.30].T	P27824,B4DGP8,B4E2T8,D6RFL1,D6RGY2,H0Y9H1,H0Y9Q7,Q6ZP56	CANX	15445.6	18506.6	12030.5	19929.7	17768.6	13921.5	16578.8	23088.6
K.n[305.21]FITHAPPGEFNEVFNDVR.L	P52907,A8K0T9	CAPZA1	2594.97	3549.87	2550.76	3394.59	3533.06	3012.85	3871.99	4795.5
K.n[305.21]FITHAPPGEFNEVFNDVR.L	P52907,A8K0T9	CAPZA1	2629.71	2579.82	2566.66	2409.47	2867.44	2910.21	3037.84	2854.25
R.n[305.21]NTY[243.03]NQTALDIVNQFTTSQASR.E	Q8WXE0,J3QRN1	CASKIN2	2855.52	4339.76	3806.28	3638.04	4059.52	3588.19	4359.6	5058.83
R.n[305.21]NTY[243.03]NQTALDIVNQFTTSQASR.E	Q8WXE0,J3QRN1	CASKIN2	3933.87	4327.65	3995.29	3876.03	5946.77	4160.9	5607.27	5804.9
R.n[305.21]NTY[243.03]NQTALDIVNQFTTSQASR.E	Q8WXE0,J3QRN1	CASKIN2	2208.42	2801.39	3979.19	3273.42	2598.26	2937.3	2988.94	3211.97
R.n[305.21]NTY[243.03]NQTALDIVNQFTTSQASR.E	Q8WXE0,J3QRN1	CASKIN2	3059.76	2937.36	2596.09	2897.69	2852.75	3455.07	4412.11	2855.83
K.n[305.21]Y[243.03]VDSEGHLYTVPIR.E	Q03135,Q2TNI1	CAV1	8946.32	17734.2	10369.1	13294.3	12814.5	7758.78	9873.39	13373
K.n[305.21]YVDS[167.00]EGHLYTVPIR.E	Q03135,Q2TNI1	CAV1	10416.3	21636.8	10726.4	13746.3	16755	9460.94	12844.2	15287.6
R.n[305.21]QTPSREY[243.03]VDLER.E	Q13951,A8K719	CBFB	8134.9	21186.1	17345.1	22858.1	23652.5	11989.1	11201.4	9460.3
K.n[305.21]IK[432.30]PSSSANAIY[243.03]SLAARPLPVPK[432.30].L	P22681	CBL	3996.08	23291.9	8875.73	13688.4	8757.7	4365.06	7236.34	6532.94
K.n[305.21]IK[432.30]PSSSANAIY[243.03]SLAARPLPVPK[432.30].L	P22681	CBL	1462.97	45655.6	8602.31	16904	11551.7	4930.35	4819.49	3612.37
K.n[305.21]IK[432.30]PSSSANAIY[243.03]SLAARPLPVPK[432.30].L	P22681	CBL	3502.6	85941.4	18281.8	37355.2	21920.4	5967.16	8619.82	7457.6
K.n[305.21]IK[432.30]PSSSANAIY[243.03]SLAARPLPVPK[432.30].L	P22681	CBL	2723.63	85826.6	15808.3	34849.7	20041.1	7975.72	8140.21	5531.18
K.n[305.21]IK[432.30]PSSSANAIY[243.03]SLAARPLPVPK[432.30].L	P22681	CBL	1649.33	19688.6	5544.59	9189.26	5701.92	2096.29	3411.33	2855.89
K.n[305.21]IK[432.30]PSSSANAIY[243.03]SLAARPLPVPK[432.30].L	P22681	CBL	1593.16	34437.3	8929.83	17871.6	9381.12	4736.18	6321	4161.04
K.n[305.21]IK[432.30]PSSSANAIY[243.03]SLAARPLPVPK[432.30].L	P22681	CBL	2368.54	41877.3	9165.43	16789	10353	4330.51	5742.06	3399.46
K.n[305.21]LPPGEQC[160.03]EGEEDT[181.01]EYMTPSSRPLRPLDTSQSSR.A	P22681	CBL	0	4787.8	2508.62	3934.15	2784.11	914.344	1747.41	1130.67
K.n[305.21]LPPGEQC[160.03]EGEEDTEY[243.03]MTPSSRPLRPLDTSQSSR.A	P22681	CBL	1194.66	34721.4	15811.5	19320.6	11566.9	6798.01	3866.53	3489.54
K.n[305.21]LPPGEQC[160.03]EGEEDTEY[243.03]MTPSSRPLRPLDTSQSSR.A	P22681	CBL	329.797	4803.25	2005.51	3508.76	2144.74	1815.94	1587.85	1449.36
R.n[305.21]DLPPPPPPDRPYS[167.00]VGAESRPQR.R	P22681	CBL	8692.86	34250.6	13531.2	17936.4	13897.7	7847.76	10410.2	13568.1
R.n[305.21]DLPPPPPPDRPYS[167.00]VGAESRPQR.R	P22681	CBL	10278.5	117880	40101.7	52196	33792.9	14785.5	14729.1	12187.6
R.n[305.21]DLPPPPPPDRPYS[167.00]VGAESRPQR.R	P22681	CBL	4316.46	127272	45387.3	48437	34927.9	15033	13324.3	9683.06
R.n[305.21]DLPPPPPPDRPYS[167.00]VGAESRPQR.R	P22681	CBL	8871.57	37149.8	15356.3	18618.2	13574.2	9696.96	11157.7	13273.4
R.n[305.21]DLPPPPPPDRPYS[167.00]VGAESRPQR.R	P22681	CBL	4340.69	12006.1	6136.82	8757.17	9650.08	5682.94	6541.26	6133
R.n[305.21]DLPPPPPPDRPYSVGAES[167.00]RPQR.R	P22681	CBL	6530.07	16124	8298.7	11073.8	10620.8	7003.41	9549.8	12145.9
R.n[305.21]TSQDY[243.03]DQLPSC[160.03]SDGSQAPARPPK[432.30]PRPR.R	Q13191,B3KVR2,B4DYP3,B7ZAG1,B8K284,E7ENW2,E9PHA9,Q68CY2	CBLB	0	9628.83	6867.2	8145.77	4164.01	3159.51	2634.34	2004.36
R.n[305.21]TSQDY[243.03]DQLPSC[160.03]SDGSQAPARPPK[432.30]PRPR.R	Q13191,B3KVR2,B4DYP3,B7ZAG1,B8K284,E7ENW2,E9PHA9,Q68CY2	CBLB	0	6959.84	4766.53	6261.16	3863.07	1171.48	2414.8	2419.82
R.n[305.21]TSQDY[243.03]DQLPSC[160.03]SDGSQAPARPPK[432.30]PRPR.R	Q13191,B3KVR2,B4DYP3,B7ZAG1,B8K284,E7ENW2,E9PHA9,Q68CY2	CBLB	1663.84	8038.63	5175.08	6537.99	4502.58	2559.1	1946.68	2203.38
R.n[305.21]TSQDY[243.03]DQLPSC[160.03]SDGSQAPARPPK[432.30]PRPR.R	Q13191,B3KVR2,B4DYP3,B7ZAG1,B8K284,E7ENW2,E9PHA9,Q68CY2	CBLB	1666.97	9087.53	4986.56	6016.51	3281.95	2061.87	2053.06	2418.52
K.n[305.21]GFSDEDNTWEPEENLDC[160.03]PDLIAEFLQSQK[432.30].T	P83916,B5MD17,C9JWS9,J3KS05,K7ELA4,Q6IBN6	CBX1	1625.06	1156.95	546.04	1243.39	1470.56	1457.21	1339.06	1985.91
K.n[305.21]GFSDEDNTWEPEENLDC[160.03]PDLIAEFLQSQK[432.30].T	P83916,B5MD17,C9JWS9,J3KS05,K7ELA4,Q6IBN6	CBX1	951.502	1309.06	760.858	898.802	1175.61	1000.88	1507.62	1736.41
K.n[305.21]C[160.03]PQIVIAFYEER.L	Q13185,P45973,A4D177,G3V1X9,Q6I9T7	CBX3	7198.13	7443.24	14680.9	8819.27	7306.75	6432.55	7060.89	9670.33
K.n[305.21]GFTDADNTWEPEENLDC[160.03]PELIEAFLNSQK[432.30].A	Q13185,A4D177	CBX3	1562.7	1452.29	1366.47	1735.27	2154.05	1646.67	1519.27	2695.4
K.n[305.21]GFTDADNTWEPEENLDC[160.03]PELIEAFLNSQK[432.30].A	Q13185,A4D177	CBX3	1309.12	1463.68	0	1583.39	1311.54	933.222	1190.79	1879.94
K.n[305.21]GFTDADNTWEPEENLDC[160.03]PELIEAFLNSQK[432.30].A	Q13185,A4D177	CBX3	1131.91	1606.12	766.231	1229.53	1372.95	946.474	1519.36	1909.87
K.n[305.21]GFTDADNTWEPEENLDC[160.03]PELIEAFLNSQK[432.30].A	Q13185,A4D177	CBX3	1210.1	1825.87	914.246	1782.47	1641.13	848.407	2303.76	2276.2
K.n[305.21]GFTDADNTWEPEENLDC[160.03]PELIEAFLNSQK[432.30].A	Q13185,A4D177	CBX3	1100.82	1323.4	1322.12	1647.26	1100.89	832.361	1546.87	1471.45
R.n[305.21]LTWHSC[160.03]PEDEAQ.-	Q13185,A4D177	CBX3	3149.21	2945.4	2112.91	2711.99	2766.61	2665.64	3297.47	3484.79
R.n[305.21]SLETNINTEHEK[432.30].L	Q5T9S5,E9PFB9,G3V388,J3KP97,Q5T9S3	CCDC18	2953.37	3196.45	5225.68	3252.75	3262.22	4084.55	4091.58	5056.62
K.n[305.21]NERPARPPPPIMTDGEDADY[243.03]THFTNQQSSTR.H	Q8IVM0	CCDC50	779.958	1982.24	1176.92	909.491	984.435	0	774.028	0
K.n[305.21]NERPARPPPPIMTDGEDADYT[181.01]HFTNQQSSTR.H	Q8IVM0	CCDC50	3625.07	5851.25	3582.07	4223.95	4078.3	2678.86	3690.08	4622.05
K.n[305.21]NERPARPPPPIMTDGEDADYT[181.01]HFTNQQSSTR.H	Q8IVM0	CCDC50	3651.99	6101.29	3066.48	3874.45	3345.78	3410.52	4037.03	4821.38
R.n[305.21]AYADSY[243.03]YYEDGGM[147.04]K[432.30]PR.V	Q8IVM0	CCDC50	1471.24	15111.3	6673.64	5799.31	4888.83	1915.23	1699.04	1856.18
R.n[305.21]AYADSY[243.03]YYEDGGMK[432.30]PR.V	Q8IVM0	CCDC50	1799.67	41452.2	14826.6	14331.4	10574.4	3311.23	3546.66	2145.56
R.n[305.21]AYADSY[243.03]YYEDGGMK[432.30]PR.V	Q8IVM0	CCDC50	1955.56	52330.9	16145.5	19470.8	11572.7	4700.87	6130.52	3962.87
R.n[305.21]AYADSY[243.03]YYEDGGMK[432.30]PR.V	Q8IVM0	CCDC50	2183.31	33454.5	11051.3	13139.4	7396.75	3565.56	4320.15	3741.3
R.n[305.21]AYADSYY[243.03]YEDGGMK[432.30]PR.V	Q8IVM0	CCDC50	1374.18	34131.2	11054.4	12636.6	7310.13	2542.37	2555	1555.34
R.n[305.21]FLQLTPER.C	O14618,E9PK03,J3KNF4,Q8NEV0	CCS	28786.1	29867.5	21801.3	29088.4	30527.3	25064.9	29558.3	26872.4
K.n[305.21]AGADEERAETAR.L	P78371,B7Z4R3,F5GWF6,F8VQ14	CCT2	1566.27	3696.52	3127.98	3923.57	1884.2	1718.3	2341.65	2450.09
K.n[305.21]AGADEERAETAR.L	P78371,B7Z4R3,F5GWF6,F8VQ14	CCT2	1788.85	3993.68	2699.83	3863.28	2223.12	2053.27	2354	2536.37
K.n[305.21]HGINC[160.03]FINR.Q	P78371,B7Z4R3,F5GWF6,F8VQ14	CCT2	27227.3	33407.3	21754.5	33625	27491	28487.2	29566.8	42460.4
K.n[305.21]HGINC[160.03]FINR.Q	P78371,B7Z4R3,F5GWF6,F8VQ14	CCT2	20870.7	25377.2	19540.3	27223.5	20098.2	20677.4	23702.1	26948.1
K.n[305.21]HGINC[160.03]FINR.Q	P78371,B7Z4R3,F5GWF6,F8VQ14	CCT2	20443	22283.2	20696.2	28572.4	17949.9	20540.6	23358.7	31837.3
K.n[305.21]HGINC[160.03]FINR.Q	P78371,B7Z4R3,F5GWF6,F8VQ14	CCT2	18697.3	23667.8	17898.7	25270.4	19995.5	19202	27158.3	26408.9
K.n[305.21]ILLSSGR.D	P78371,Q86YV9,B7Z4R3,F5GWF6,F8VQ14	CCT2	34698.4	33053.9	25659.8	38607.2	31379.9	29267.5	34713	39721.3
K.n[305.21]ILLSSGR.D	P78371,Q86YV9,B7Z4R3,F5GWF6,F8VQ14	CCT2	28785.4	30441.4	27098.3	31598.2	33301.7	23493.5	33826.8	35265.4
K.n[305.21]K[432.30]IHPQTIIAGWR.E	P78371,F5GWF6,F8VQ14	CCT2	5548.93	6834.18	7257.98	6574.58	6866.59	5988.44	7958.37	10161.2
K.n[305.21]K[432.30]IHPQTIIAGWR.E	P78371,F5GWF6,F8VQ14	CCT2	5403.66	6362.91	5643.66	6304.98	6152.4	3639.7	7466.06	8103.1
K.n[305.21]K[432.30]IHPQTIIAGWR.E	P78371,F5GWF6,F8VQ14	CCT2	5867.44	6256.6	6330.77	7282.95	5420.38	4433.31	7364	8037.6
K.n[305.21]LAVEAVLR.L	P78371,B7Z4R3,F5GWF6,F8VQ14	CCT2	15776.6	15619.7	14086.4	16155.3	15824.1	12227.4	18831.9	23879.6
K.n[305.21]LAVEAVLR.L	P78371,B7Z4R3,F5GWF6,F8VQ14	CCT2	13230.8	13070.4	9813.06	12546.2	13447.6	12656.8	16484.5	21347.3
K.n[305.21]LGGSLADSYLDEGFLLDK[432.30].K	P78371,B7Z4R3,F5GWF6,F8VQ14	CCT2	3161.73	3072.02	2509.02	2795.8	2936.18	2532.62	2658.94	3443.91
K.n[305.21]LGGSLADSYLDEGFLLDK[432.30].K	P78371,B7Z4R3,F5GWF6,F8VQ14	CCT2	2413.36	2297.21	2184.22	2051.41	3155.23	2218.38	2985.35	2712.77
K.n[305.21]LIEEVMIGEDK[432.30].L	P78371,F5GWF6,F8VQ14	CCT2	7699.97	7873.44	4933.76	7759.84	7328.82	6519.53	8429.15	10476.4
K.n[305.21]LIEEVMIGEDK[432.30].L	P78371,F5GWF6,F8VQ14	CCT2	7059.3	10391.3	6612.7	9238.66	7979.59	7895.45	9057.69	10486.2
K.n[305.21]NIGVDNPAAK[432.30].V	P78371,B7Z4R3,F5GWF6,F8VQ14	CCT2	24641.6	25752.7	15884.9	23890.4	21406.7	14671.8	23892.5	29175.7
K.n[305.21]NIGVDNPAAK[432.30].V	P78371,B7Z4R3,F5GWF6,F8VQ14	CCT2	18061.1	22003.3	14092.2	22909.2	20600.1	14373.9	24057.4	26455.1
K.n[305.21]VAEIEHAEK[432.30].E	P78371,B7Z4R3,F5GWF6,F8VQ14	CCT2	23833.1	27205.3	18760.8	26293.8	24431.2	18692.7	32088.8	35742.4
K.n[305.21]VAEIEHAEK[432.30].E	P78371,B7Z4R3,F5GWF6,F8VQ14	CCT2	20912.1	28289.5	17859.1	29388	26034	20133.3	25827.3	29507.6
K.n[305.21]VLVDMSR.V	P78371,F5GWF6,F8VQ14	CCT2	25527.9	30800	23916.6	32525.5	27787	23889.6	31772	39029.7
R.n[305.21]AAHSEGNTTAGLDMR.E	P78371,B7Z4R3,Q9H369	CCT2	5645.44	7579.06	5260.45	8178.27	6539.86	4224.14	7758.95	9383.77
R.n[305.21]AAHSEGNTTAGLDMR.E	P78371,B7Z4R3,Q9H369	CCT2	4954.75	8389.55	5516.69	7974.46	6453.16	5086.1	8002.53	9449.52
R.n[305.21]EAESLIAK[432.30].K	P78371,F5GWF6,F8VQ14	CCT2	24788	24454.8	17842.4	26852.7	25119.2	19071.6	30822.8	37056.7
R.n[305.21]GATQQILDEAER.S	P78371,B7Z4R3,F5GWF6,F8VQ14,Q9H369	CCT2	9455.85	9716.25	7697.37	10623.2	8199.85	7488.33	9548.53	13977.7
R.n[305.21]GATQQILDEAER.S	P78371,B7Z4R3,F5GWF6,F8VQ14,Q9H369	CCT2	9390.61	11566.2	6851.04	9327.71	8456.05	8374.84	12677.9	13393.7
K.n[305.21]AC[160.03]TILLR.G	P49368,B3KX11,B4DUR8,Q2TU64,Q59H77,Q5SZY0	CCT3	23097.4	21187	18862.6	23077.4	23008.7	17557	25785.1	31792.7
K.n[305.21]AC[160.03]TILLR.G	P49368,B3KX11,B4DUR8,Q2TU64,Q59H77,Q5SZY0	CCT3	24461.3	22134.5	20010.6	24129.1	22372.4	18909.9	25634.3	31774.7
K.n[305.21]AC[160.03]TILLR.G	P49368,B3KX11,B4DUR8,Q2TU64,Q59H77,Q5SZY0	CCT3	17948.9	21063.5	14055	20213.9	16100.3	15829.6	22251.7	26077.9
K.n[305.21]AC[160.03]TILLR.G	P49368,B3KX11,B4DUR8,Q2TU64,Q59H77,Q5SZY0	CCT3	20931.3	21578.7	12880.2	20904.4	18620.3	16706	23586.3	26165.7
K.n[305.21]EILSEVER.N	P49368,B3KX11,B4DUR8,Q2TU64,Q59H77,Q5SZY0	CCT3	22488	32410.5	21422.1	32946.4	26278.9	17619.3	27663.9	35461.8
K.n[305.21]EILSEVER.N	P49368,B3KX11,B4DUR8,Q2TU64,Q59H77,Q5SZY0	CCT3	22233.5	31241.8	20775.2	30532	26388.2	21046.2	28470	32996
K.n[305.21]EILSEVER.N	P49368,B3KX11,B4DUR8,Q2TU64,Q59H77,Q5SZY0	CCT3	18038.3	21799.6	15990.9	24763	18675.3	19102.8	26056.3	27659.7
K.n[305.21]ELGIWEPLAVK[432.30].L	P49368,B3KX11,B4DUR8,Q2TU64,Q59H77,Q5SZY0	CCT3	7555.99	8009.75	3876.93	8269.3	8027.92	6785.24	7727.6	10086.8
K.n[305.21]ELGIWEPLAVK[432.30].L	P49368,B3KX11,B4DUR8,Q2TU64,Q59H77,Q5SZY0	CCT3	6501.49	8100.29	3386.28	8019.77	6931.35	5691.57	8939.92	9414.69
K.n[305.21]K[432.30]GESQTDIEITREEDFTR.L	P49368,B3KX11,B4DUR8,Q2TU64,Q59H77,Q5SZY0	CCT3	10509	11274	9481.5	11169.9	8819.18	9682.21	11699.4	14362.1
K.n[305.21]TIADIIR.T	P49368,Q16878,B3KX11,E9PM09,E9PRC8,Q16857,Q2TU64,Q59H77,Q5SZX6,Q5SZX8,Q5SZX9,Q5SZY0	CCT3	22680.4	25999.7	16093	24995.6	24525.1	19776.2	25337.9	28888.6
R.n[305.21]ANITAIRR.V	P49368,B3KX11,B4DUR8,Q2TU64,Q59H77,Q5SZY0	CCT3	25345.8	41491.6	21295.6	33347.1	32291.2	23678	32162.7	38198.2
R.n[305.21]AVAQALEVIPR.T	P49368,B3KX11,B4DUR8,Q2TU64,Q59H77,Q5SZY0	CCT3	9697.73	9885.73	8006.46	9986.57	8801.19	8837.54	10934.8	12283.1
R.n[305.21]AVAQALEVIPR.T	P49368,B3KX11,B4DUR8,Q2TU64,Q59H77,Q5SZY0	CCT3	8157.31	9313.03	6404.77	9083.08	8789.45	7303.13	10890.3	12881.6
R.n[305.21]EIQVQHPAAK[432.30].S	P49368,B3KX11,B4DUR8,E9PRC8,Q2TU64,Q59H77,Q5SZX6,Q5SZX8,Q5SZX9,Q5SZY0	CCT3	16899.7	22827.6	12857.5	21752.7	18972.4	13373	21612	27172.9
R.n[305.21]EIQVQHPAAK[432.30].S	P49368,B3KX11,B4DUR8,E9PRC8,Q2TU64,Q59H77,Q5SZX6,Q5SZX8,Q5SZX9,Q5SZY0	CCT3	16273.6	19310.3	9313.39	17612.6	17033.8	15039	18763.1	21528.8
R.n[305.21]IVLLDSSLEYK[432.30].K	P49368,B3KX11,B4DUR8,Q2TU64,Q59H77,Q5SZX6,Q5SZY0	CCT3	4946.14	5378.54	2488.62	5541.9	5809.15	4387.42	7081.1	5520.95
R.n[305.21]IVLLDSSLEYK[432.30].K	P49368,B3KX11,B4DUR8,Q2TU64,Q59H77,Q5SZX6,Q5SZY0	CCT3	5788.44	7014.38	4691.95	6967.49	7391.34	4426.36	6961.43	7728.65
R.n[305.21]IVLLDSSLEYK[432.30].K	P49368,B3KX11,B4DUR8,Q2TU64,Q59H77,Q5SZX6,Q5SZY0	CCT3	8575.95	8646.73	3722.8	7682.21	6971.21	7023.36	9025.33	9497.09
R.n[305.21]IVLLDSSLEYK[432.30].K	P49368,B3KX11,B4DUR8,Q2TU64,Q59H77,Q5SZX6,Q5SZY0	CCT3	5259.98	5459.69	3279.49	5854.43	4713.84	3930.89	6309.49	7546.58
K.n[305.21]AVADAIR.T	P50991,A8K3C3	CCT4	39536.7	54137.8	28883.4	44851	39031.5	27419.5	45007.9	48684.8
K.n[305.21]AVADAIR.T	P50991,A8K3C3	CCT4	30538.9	36930.9	26579.5	34176.6	26932.3	22441.4	29810.3	35391
K.n[305.21]IDDVVNTR.-	P50991,A8K3C3,B7Z2F4,B7Z2Z8,B7Z9L0	CCT4	20270.1	29567	23619.8	23624	24831.6	21644.5	32790.5	34073.4
K.n[305.21]IGLIQFC[160.03]LSAPK[432.30].T	P50991,A8K3C3,B7Z2F4,B7Z2Z8,B7Z9L0	CCT4	5073.86	5145.26	3498.28	5833.21	5202.85	5414.28	6728.69	8688.17
K.n[305.21]IGLIQFC[160.03]LSAPK[432.30].T	P50991,A8K3C3,B7Z2F4,B7Z2Z8,B7Z9L0	CCT4	6695.62	5801.49	4150.6	7298.11	6573.79	5171.98	8449.94	9892.88
K.n[305.21]IGLIQFC[160.03]LSAPK[432.30].T	P50991,A8K3C3,B7Z2F4,B7Z2Z8,B7Z9L0	CCT4	5473.02	5222.67	3061.48	5725.87	5006.33	4094.51	5813.27	7454.73
K.n[305.21]QMQVLHPAAR.M	P50991,A8K3C3,B7Z2Z8,B7Z9L0	CCT4	19495.5	19593	19228.8	21505.6	22233.1	18032.8	26993.6	26540.3
K.n[305.21]QMQVLHPAAR.M	P50991,A8K3C3,B7Z2Z8,B7Z9L0	CCT4	20858.6	19953.1	14530.9	24366.5	22128.1	18701.6	24441.6	23781.4
K.n[305.21]TAGINVR.K	P50991,A8K3C3,B7Z2F4,B7Z2Z8,B7Z9L0	CCT4	18598.9	25475.2	20716	26071	22462.6	20677.9	26723.9	24838.5
K.n[305.21]TAGINVR.K	P50991,A8K3C3,B7Z2F4,B7Z2Z8,B7Z9L0	CCT4	16449.5	25119.6	20315.5	26577.6	21961.2	16508	22777	21017.8
K.n[305.21]TAGINVR.K	P50991,A8K3C3,B7Z2F4,B7Z2Z8,B7Z9L0	CCT4	12890.1	20211.6	14540.3	23846.6	19407.9	13534.4	20347.2	20399.2
K.n[305.21]TAGINVR.K	P50991,A8K3C3,B7Z2F4,B7Z2Z8,B7Z9L0	CCT4	10569.1	14815.1	11296.3	16391.6	15360.8	9679.08	14996.2	14398.3
K.n[305.21]VIDPATATSVDLR.D	P50991,A8K3C3,B7Z2F4,B7Z2Z8,B7Z9L0	CCT4	11132.5	12655.2	10647.8	14437.6	12707.7	8989.36	13179	17242.5
K.n[305.21]VIDPATATSVDLR.D	P50991,A8K3C3,B7Z2F4,B7Z2Z8,B7Z9L0	CCT4	6516.24	8891.49	6389.73	8447.44	8211.17	6530.88	10459.8	11641.4
K.n[305.21]VSNSGITR.V	P50991,A8K3C3,B7Z2F4,B7Z2Z8,B7Z9L0	CCT4	5274.72	9946.72	6535.99	9665.99	7243.27	4785.76	6725.88	6149.04
K.n[305.21]VSNSGITR.V	P50991,A8K3C3,B7Z2F4,B7Z2Z8,B7Z9L0	CCT4	5501.56	11648.4	8243.05	9769.47	7841.12	5892.6	7001.35	6968.69
R.n[305.21]ALIAGGGAPEIELALR.L	P50991,A8K3C3,B7Z2F4,B7Z2Z8,B7Z9L0	CCT4	4880.61	4463.07	4154.24	4313.48	4615.81	3518.72	4938.48	6174.89
R.n[305.21]AVTIFIR.G	P48643,Q6ZVL6,A8K2X8,B4DDU6,B4DE30,B4DX08,B4DXI1,B4DYC8,B4DYD8,B4DZT5,B4DZY9,B7ZAR1,E7ENZ3,E9PAT2,E9PCA1,H0YDE5,Q12914,Q96GI1,Q9BU08,Q9HB74	CCT5	14060	13282.4	9195.21	16103.1	13748.2	12594.2	15199.9	19714.9
R.n[305.21]IADGYEQAAR.V	P48643,A8K2X8,B4DDU6,B4DE30,B4DX08,B4DXI1,B4DYC8,B4DYD8,B4DZT5,B7ZAR1,E7ENZ3,E9PCA1,Q9BU08	CCT5	13355.8	14836.2	11659.1	13823.5	14414.4	12033.5	14725.9	18366.3
R.n[305.21]IADGYEQAAR.V	P48643,A8K2X8,B4DDU6,B4DE30,B4DX08,B4DXI1,B4DYC8,B4DYD8,B4DZT5,B7ZAR1,E7ENZ3,E9PCA1,Q9BU08	CCT5	12580.6	15160.2	10887.5	13561	12745.8	9028.64	15528	16661.1
K.n[305.21]ALQFLEEVK[432.30].V	P40227,A1JUI8,B2R9K8,B4DPJ8,Q59ET3	CCT6A	7372.59	7339.29	5852.66	8157.44	7228.5	5147.43	9218.88	12382.8
K.n[305.21]ALQFLEEVK[432.30].V	P40227,A1JUI8,B2R9K8,B4DPJ8,Q59ET3	CCT6A	8164.37	7615.29	4538.52	8673.25	7723.32	5295.87	9427.09	12451.8
K.n[305.21]ALQFLEEVK[432.30].V	P40227,A1JUI8,B2R9K8,B4DPJ8,Q59ET3	CCT6A	6500.55	8425.62	6280.15	8695.69	8384.8	6631.45	10822.8	12524.9
K.n[305.21]HTLTQIK[432.30].D	P40227,A1JUI8,B2R9K8,B4DN39,B4DPJ8,Q59ET3	CCT6A	20882.3	24441	17231.9	24091.5	24935.4	17925.8	25914.9	28300.2
K.n[305.21]VATAQDDITGDGTTSNVLIIGELLK[432.30].Q	P40227,A1JUI8,B2R9K8,B4DPJ8,Q59ET3	CCT6A	1324.48	660.007	994.269	369.748	1126.39	337.813	490.699	356.443
K.n[305.21]VLAQNSGFDLQETLVK[432.30].L	P40227,A1JUI8,B2R9K8,B4DN39,B4DPJ8,Q59ET3	CCT6A	7630.74	6441.71	5157.3	7227.19	6639.48	6489.55	7661.19	9869.51
R.n[305.21]GLVLDHGAR.H	P40227,Q92526,A1JUI8,B2R9K8,B4DN39,B4DPJ8,J3KRI6,Q59ET3	CCT6A	19968.3	27600.9	22271.1	25622.4	24099.8	18595.4	27887.3	30313.9
R.n[305.21]GLQDVLR.T	Q92526,P40227,B2R9K8,B4DX20,Q59ET3	CCT6B	33054.1	34808.1	23921.8	39252.2	31721.2	31997.6	41477.4	46551.2
R.n[305.21]GLQDVLR.T	Q92526,P40227,B2R9K8,B4DX20,Q59ET3	CCT6B	33989.9	32252.8	26781.3	32972.5	30021	28335.8	37948.1	42894.2
K.n[305.21]ALEIIPR.Q	Q99832,P78395,B5MCY4,B5MD04,B7Z1C9,B7Z7I4,B7Z7K8,B7ZAT0,B8ZZC9,E7EMH2,E7EW99,F5GZK5,F5H4B1,H7C2P3,K9MRS9,Q53HV2,Q6IBT3	CCT7	30786.8	30742.8	23466.5	31216.2	26982.2	25674.7	32512.2	40895
K.n[305.21]ALEIIPR.Q	Q99832,P78395,B5MCY4,B5MD04,B7Z1C9,B7Z7I4,B7Z7K8,B7ZAT0,B8ZZC9,E7EMH2,E7EW99,F5GZK5,F5H4B1,H7C2P3,K9MRS9,Q53HV2,Q6IBT3	CCT7	24027.5	29814.1	20372.3	30628.8	25555.9	21158.3	33702	34608.1
K.n[305.21]ALEIIPR.Q	Q99832,P78395,B5MCY4,B5MD04,B7Z1C9,B7Z7I4,B7Z7K8,B7ZAT0,B8ZZC9,E7EMH2,E7EW99,F5GZK5,F5H4B1,H7C2P3,K9MRS9,Q53HV2,Q6IBT3	CCT7	15967.6	22494.9	15403.2	19319.5	18466.3	16806	22803.3	25981.9
K.n[305.21]ATISNDGATILK[432.30].L	Q99832,B8ZZC9,F8WAM2,Q53HV2,Q6IBT3	CCT7	16743.7	17209.3	9204.49	15307.4	13315.2	13439.1	15130.2	19012.6
K.n[305.21]ATISNDGATILK[432.30].L	Q99832,B8ZZC9,F8WAM2,Q53HV2,Q6IBT3	CCT7	17495.1	16462.4	9928.77	16382	15014.9	10761.2	16201.8	21681.3
K.n[305.21]EGTDSSQGIPQLVSNISAC[160.03]QVIAEAVR.T	Q99832,B8ZZC9,F8WBP8,Q53HV2	CCT7	1084.77	1618.38	1423.73	1342.24	1603.71	1132.11	915.544	1479.09
K.n[305.21]EGTDSSQGIPQLVSNISAC[160.03]QVIAEAVR.T	Q99832,B8ZZC9,F8WBP8,Q53HV2	CCT7	1409.62	1515.27	2979.84	1517.59	1570.87	1909.3	1605.33	2002.99
K.n[305.21]EGTDSSQGIPQLVSNISAC[160.03]QVIAEAVR.T	Q99832,B8ZZC9,F8WBP8,Q53HV2	CCT7	1286.24	1648.78	2786.85	1702.88	1200.5	1607.97	1873.39	2059.77
K.n[305.21]LLDVVHPAAK[432.30].T	Q99832,B8ZZC9,F8WAM2,Q53HV2,Q6IBT3	CCT7	8354.95	8237.17	4331.25	7380.55	7609.9	5839.7	10395.1	10228.2
K.n[305.21]LLDVVHPAAK[432.30].T	Q99832,B8ZZC9,F8WAM2,Q53HV2,Q6IBT3	CCT7	13408.6	10678.8	8441.74	11773.6	10981	8145.41	12474.6	15309.5
K.n[305.21]QQLLIGAYAK[432.30].A	Q99832,B7Z1C9,B7Z7I4,B8ZZC9,F5GZK5,Q53HV2,Q6IBT3	CCT7	17961	19257.7	16121.6	17396.7	14599.8	17656.6	16264.2	23150.7
K.n[305.21]QQLLIGAYAK[432.30].A	Q99832,B7Z1C9,B7Z7I4,B8ZZC9,F5GZK5,Q53HV2,Q6IBT3	CCT7	17686.4	17151.9	12541	19372.7	14580.5	14928.9	15566.2	17790.7
K.n[305.21]SQDAEVGDGTTSVTLLAAEFLK[432.30].Q	Q99832,F8WAM2,Q53HV2,Q6IBT3	CCT7	669.913	1069.75	717.057	1026.3	1217.87	939.386	1283.86	924.278
K.n[305.21]SQDAEVGDGTTSVTLLAAEFLK[432.30].Q	Q99832,F8WAM2,Q53HV2,Q6IBT3	CCT7	835.802	898.819	824.817	639.865	1334.58	925.66	1255.32	1597.99
K.n[305.21]SQDAEVGDGTTSVTLLAAEFLK[432.30].Q	Q99832,F8WAM2,Q53HV2,Q6IBT3	CCT7	1169.24	1076.62	797.757	1314.79	324.953	684.206	1138.53	1543.05
K.n[305.21]SQDAEVGDGTTSVTLLAAEFLK[432.30].Q	Q99832,F8WAM2,Q53HV2,Q6IBT3	CCT7	875.526	982.52	485.96	1117.57	737.617	1040.16	1204.12	1051.39
R.n[305.21]C[160.03]QVFEETQIGGER.Y	Q99832,B7Z1C9,B7Z7I4,B8ZZC9,F5GZK5,Q53HV2,Q6IBT3	CCT7	20777.4	24398.1	17017.3	22077.5	26030.6	18951.7	24390.1	30049.4
R.n[305.21]C[160.03]QVFEETQIGGER.Y	Q99832,B7Z1C9,B7Z7I4,B8ZZC9,F5GZK5,Q53HV2,Q6IBT3	CCT7	29459.8	29645.4	27287.6	30719.7	27664.9	25435	32895.6	32330.5
R.n[305.21]QLC[160.03]DNAGFDATNILNK[432.30].L	Q99832,B7Z1C9,B7Z7I4,B8ZZC9,F5GZK5,Q53HV2,Q6IBT3	CCT7	6863.03	13342.4	7997.23	9819.22	8135.34	7457.73	8716.23	11431.8
R.n[305.21]VPEEDLK[432.30]R.T	Q99832,B7Z1C9,B7Z7I4,B8ZZC9,F5GZK5,Q53HV2,Q6IBT3	CCT7	22804.7	26510.8	17166.1	26327.8	23168.9	20444.7	28949.5	32746.9
K.n[305.21]AIADTGANVVVTGGK[432.30].V	P50990,B4DEM7,B4DQH4,G5E9B2,H7C4C8,Q53HU0,Q7Z759	CCT8	27990.1	29373.9	21685.6	25961.9	22077.9	18633.9	30129.9	35826.6
K.n[305.21]DWDDDQND.-	P50990,B4DEM7,B4DQH4,G5E9B2,H7C2U0,Q53HU0,Q7Z759	CCT8	2656.98	5243.51	3068.3	4127.32	3187.88	2780.89	3297	3914
K.n[305.21]DWDDDQND.-	P50990,B4DEM7,B4DQH4,G5E9B2,H7C2U0,Q53HU0,Q7Z759	CCT8	2483.84	5951	2230.24	4608.58	3674.49	2404.21	3461.43	4025.6
K.n[305.21]ELAQTTR.T	P50990,B4DEM7,G5E9B2,H7C4C8,Q53HU0	CCT8	7721.13	14496.6	10274	14506.8	10006.8	6658.66	10769.4	10628.2
K.n[305.21]ELAQTTR.T	P50990,B4DEM7,G5E9B2,H7C4C8,Q53HU0	CCT8	5522.95	11546.5	7569.31	10757.4	7740.57	4763.29	9097.41	8563.07
K.n[305.21]FAEAFEAIPR.A	P50990,B4DEM7,B4DQH4,G5E9B2,Q53HU0,Q7Z759	CCT8	11574.9	13344.5	12106.5	10598.3	11802.3	11660	14344.7	14321.2
K.n[305.21]FAEAFEAIPR.A	P50990,B4DEM7,B4DQH4,G5E9B2,Q53HU0,Q7Z759	CCT8	10349.5	9803.86	10218.2	10703.9	11359.1	11396.9	13336.4	14419.1
K.n[305.21]LATNAAVTVLR.V	P50990,B4DEM7,B4DQH4,G5E9B2,H7C2U0,Q53HU0,Q7Z759	CCT8	14521.1	16608.7	12939.6	15843.2	15442.9	12199.1	12712.8	18648.9
K.n[305.21]LFVTNDAATILR.E	P50990,B4DEM7,G5E9B2,H7C4C8,Q53HU0,Q7Z759	CCT8	8634.58	11901.6	6385.85	10570.1	6834.99	6037.53	9884.19	10748.5
K.n[305.21]LFVTNDAATILR.E	P50990,B4DEM7,G5E9B2,H7C4C8,Q53HU0,Q7Z759	CCT8	8010.13	11740.5	6995.34	10366.4	8450.03	6979.49	9586.23	11490.9
K.n[305.21]NVGLDIEAEVPAVK[432.30].D	P50990,B4DEM7,B4DQH4,G5E9B2,H7C2U0,Q53HU0,Q7Z759	CCT8	8108.9	11183.4	5832.09	10931.4	8737.58	7847.28	12456.6	11406.2
R.n[305.21]ALAENSGVK[432.30].A	P50990,B4DEM7,B4DQH4,G5E9B2,H7C2U0,Q53HU0,Q7Z759	CCT8	20511.4	25436.6	18747.2	25553.8	22430.3	18640.3	26099.8	22189.5
R.n[305.21]LVPGGGATEIELAK[432.30].Q	P50990,B4DEM7,B4DQH4,G5E9B2,Q53HU0,Q7Z759	CCT8	13027	14937.4	9719.24	15738.7	11221.7	12199.6	17285.9	17136.2
R.n[305.21]LVPGGGATEIELAK[432.30].Q	P50990,B4DEM7,B4DQH4,G5E9B2,Q53HU0,Q7Z759	CCT8	11595.8	18037.3	8985.99	14710	13373.8	11416.6	14452.6	15346.7
K.n[305.21]IGEGT[181.01]YGVVYK[432.30].G	P06493,P24941,Q00526,B4DDL9,B7Z3D6,E5RIU6,E7ESI2,G3V317,G3V5T9,I6L9I5,K7ELV5,Q5H9N4	CDK1	7984.33	9443.05	5302.85	8724.35	8966.82	7899.29	10722.2	14927.6
K.n[305.21]IGEGT[181.01]YGVVYK[432.30].G	P06493,P24941,Q00526,B4DDL9,B7Z3D6,E5RIU6,E7ESI2,G3V317,G3V5T9,I6L9I5,K7ELV5,Q5H9N4	CDK1	6090.74	6994.14	3692.39	8025.78	6927.99	5634.36	9262.7	10747.1
K.n[305.21]IGEGT[181.01]YGVVYK[432.30].G	P06493,P24941,Q00526,B4DDL9,B7Z3D6,E5RIU6,E7ESI2,G3V317,G3V5T9,I6L9I5,K7ELV5,Q5H9N4	CDK1	8014.47	9474.47	4819.39	8059.84	7553.94	6549.24	10949.4	14018.9
K.n[305.21]IGEGT[181.01]YGVVYK[432.30].G	P06493,P24941,Q00526,B4DDL9,B7Z3D6,E5RIU6,E7ESI2,G3V317,G3V5T9,I6L9I5,K7ELV5,Q5H9N4	CDK1	6059.78	8782.3	4437.79	7256.9	7179.94	5741.1	9249.23	11755.5
K.n[305.21]IGEGT[181.01]YGVVYK[432.30].G	P06493,P24941,Q00526,B4DDL9,B7Z3D6,E5RIU6,E7ESI2,G3V317,G3V5T9,I6L9I5,K7ELV5,Q5H9N4	CDK1	3891.28	5845.45	3629.36	5830.01	5544.34	3900.96	5229.16	6932.15
K.n[305.21]IGEGTY[243.03]GVVYK[432.30].G	P06493,P24941,Q00526,B4DDL9,B7Z3D6,E5RIU6,E7ESI2,G3V317,G3V5T9,I6L9I5,K7ELV5,Q5H9N4	CDK1	31522.2	35684.9	15805.8	31090.6	33437.4	25272.8	42767.8	54220.5
K.n[305.21]IGEGTY[243.03]GVVYK[432.30].G	P06493,P24941,Q00526,B4DDL9,B7Z3D6,E5RIU6,E7ESI2,G3V317,G3V5T9,I6L9I5,K7ELV5,Q5H9N4	CDK1	42681.8	47860.7	23932.1	44797.3	44964.9	30962.1	46136.3	70672.6
K.n[305.21]IGEGTY[243.03]GVVYK[432.30].G	P06493,P24941,Q00526,B4DDL9,B7Z3D6,E5RIU6,E7ESI2,G3V317,G3V5T9,I6L9I5,K7ELV5,Q5H9N4	CDK1	14506.7	17050.1	11107.1	15891.9	14808.4	13056.6	21449.6	28483.2
K.n[305.21]IGEGTY[243.03]GVVYK[432.30].G	P06493,P24941,Q00526,B4DDL9,B7Z3D6,E5RIU6,E7ESI2,G3V317,G3V5T9,I6L9I5,K7ELV5,Q5H9N4	CDK1	11308.6	13653.2	6916.26	13703.2	11950.5	9404.72	14240.8	20440.6
K.n[305.21]IGEGTY[243.03]GVVYK[432.30].G	P06493,P24941,Q00526,B4DDL9,B7Z3D6,E5RIU6,E7ESI2,G3V317,G3V5T9,I6L9I5,K7ELV5,Q5H9N4	CDK1	15947.3	17246.2	8031.89	15906.6	16086.5	11890.2	20015.2	28632.5
K.n[305.21]IGEGTY[243.03]GVVYK[432.30].G	P06493,P24941,Q00526,B4DDL9,B7Z3D6,E5RIU6,E7ESI2,G3V317,G3V5T9,I6L9I5,K7ELV5,Q5H9N4	CDK1	22388.2	26556	16190.2	27588.6	25242.7	19465.7	32969	44424.2
K.n[305.21]IGEGTY[243.03]GVVYK[432.30].G	P06493,P24941,Q00526,B4DDL9,B7Z3D6,E5RIU6,E7ESI2,G3V317,G3V5T9,I6L9I5,K7ELV5,Q5H9N4	CDK1	8914.05	10642.5	4702.69	10204.6	9675.62	8013.15	12569.9	17986.5
K.n[305.21]IGEGTY[243.03]GVVYK[432.30].G	P06493,P24941,Q00526,B4DDL9,B7Z3D6,E5RIU6,E7ESI2,G3V317,G3V5T9,I6L9I5,K7ELV5,Q5H9N4	CDK1	16827	18567.8	7946.03	17278.8	16476.5	11772.5	22391	27970
K.n[305.21]IGEGTY[243.03]GVVYK[432.30].G	P06493,P24941,Q00526,B4DDL9,B7Z3D6,E5RIU6,E7ESI2,G3V317,G3V5T9,I6L9I5,K7ELV5,Q5H9N4	CDK1	8876.77	9865.29	5787.74	9973.07	9019.21	6906.44	12668.9	16618.5
K.n[305.21]IGEGTY[243.03]GVVYK[432.30].G	P06493,P24941,Q00526,B4DDL9,B7Z3D6,E5RIU6,E7ESI2,G3V317,G3V5T9,I6L9I5,K7ELV5,Q5H9N4	CDK1	7708.29	7712.9	4791.39	8493.64	7945.29	6421.81	11091.5	15585.6
K.n[305.21]IGEGTY[243.03]GVVYK[432.30].G	P06493,P24941,Q00526,B4DDL9,B7Z3D6,E5RIU6,E7ESI2,G3V317,G3V5T9,I6L9I5,K7ELV5,Q5H9N4	CDK1	6213.69	7566.41	4538.9	7328.8	7878.53	5627.54	9540.42	11025.3
K.n[305.21]IGEGTY[243.03]GVVYK[432.30].G	P06493,P24941,Q00526,B4DDL9,B7Z3D6,E5RIU6,E7ESI2,G3V317,G3V5T9,I6L9I5,K7ELV5,Q5H9N4	CDK1	11220.8	11563.8	6515.33	11516.3	10968.9	7476.91	13907.4	18843.6
K.n[305.21]IGEGTY[243.03]GVVYK[432.30].G	P06493,P24941,Q00526,B4DDL9,B7Z3D6,E5RIU6,E7ESI2,G3V317,G3V5T9,I6L9I5,K7ELV5,Q5H9N4	CDK1	7387.34	7875.2	5019.1	8144.65	8363.75	6020.35	8810.39	13823.2
K.n[305.21]IGEGTY[243.03]GVVYK[432.30].G	P06493,P24941,Q00526,B4DDL9,B7Z3D6,E5RIU6,E7ESI2,G3V317,G3V5T9,I6L9I5,K7ELV5,Q5H9N4	CDK1	11481.7	15521	8467.74	15916.6	15279.6	10552.4	16776.8	24139.8
K.n[305.21]IGEGTY[243.03]GVVYK[432.30].G	P06493,P24941,Q00526,B4DDL9,B7Z3D6,E5RIU6,E7ESI2,G3V317,G3V5T9,I6L9I5,K7ELV5,Q5H9N4	CDK1	13965.7	16261.9	8217.3	15155.7	15121.8	12795.8	17996.7	22918
K.n[305.21]IGEGTY[243.03]GVVYK[432.30].G	P06493,P24941,Q00526,B4DDL9,B7Z3D6,E5RIU6,E7ESI2,G3V317,G3V5T9,I6L9I5,K7ELV5,Q5H9N4	CDK1	8290.14	8773.63	4887.54	9043.78	8927.71	6712.41	9756.34	13225
K.n[305.21]IGEGTY[243.03]GVVYK[432.30].G	P06493,P24941,Q00526,B4DDL9,B7Z3D6,E5RIU6,E7ESI2,G3V317,G3V5T9,I6L9I5,K7ELV5,Q5H9N4	CDK1	6115.99	7423.9	3445.06	7099.34	7175.66	5060.43	8481.78	11136.3
K.n[305.21]IGEGTY[243.03]GVVYK[432.30].G	P06493,P24941,Q00526,B4DDL9,B7Z3D6,E5RIU6,E7ESI2,G3V317,G3V5T9,I6L9I5,K7ELV5,Q5H9N4	CDK1	8090.98	9277.98	4516.3	8958.53	7620.67	6985.15	10962.6	13434.2
K.n[305.21]IGEGTY[243.03]GVVYK[432.30].G	P06493,P24941,Q00526,B4DDL9,B7Z3D6,E5RIU6,E7ESI2,G3V317,G3V5T9,I6L9I5,K7ELV5,Q5H9N4	CDK1	4384.62	7297.59	3572.95	6540.28	5881.54	5307.93	6449.75	9195.96
K.n[305.21]IGEGTY[243.03]GVVYK[432.30].G	P06493,P24941,Q00526,B4DDL9,B7Z3D6,E5RIU6,E7ESI2,G3V317,G3V5T9,I6L9I5,K7ELV5,Q5H9N4	CDK1	7078.21	8867.6	4160.98	8053.8	8995.43	6001.81	9367.54	14037.5
K.n[305.21]IGEGTY[243.03]GVVYK[432.30].G	P06493,P24941,Q00526,B4DDL9,B7Z3D6,E5RIU6,E7ESI2,G3V317,G3V5T9,I6L9I5,K7ELV5,Q5H9N4	CDK1	88653.2	95258.4	49391.8	92554.3	95477.7	66881.7	109430	152198
K.n[305.21]IGEGTY[243.03]GVVYK[432.30].G	P06493,P24941,Q00526,B4DDL9,B7Z3D6,E5RIU6,E7ESI2,G3V317,G3V5T9,I6L9I5,K7ELV5,Q5H9N4	CDK1	83146.5	79135.6	41452.8	87561.9	93279.7	54970.9	114367	138582
K.n[305.21]IGEGTY[243.03]GVVYK[432.30].G	P06493,P24941,Q00526,B4DDL9,B7Z3D6,E5RIU6,E7ESI2,G3V317,G3V5T9,I6L9I5,K7ELV5,Q5H9N4	CDK1	19988.4	22956.9	14429.1	22769.7	21875	15779.6	27221.5	31665.4
K.n[305.21]IGEGTY[243.03]GVVYK[432.30].G	P06493,P24941,Q00526,B4DDL9,B7Z3D6,E5RIU6,E7ESI2,G3V317,G3V5T9,I6L9I5,K7ELV5,Q5H9N4	CDK1	23210.7	24224.7	18126.3	22971.7	24726.6	19075.3	32266.1	32267.6
K.n[305.21]IGEGTY[243.03]GVVYK[432.30].G	P06493,P24941,Q00526,B4DDL9,B7Z3D6,E5RIU6,E7ESI2,G3V317,G3V5T9,I6L9I5,K7ELV5,Q5H9N4	CDK1	18134.2	17424.9	14820.8	22392.6	22505.4	16084.5	24448.3	25425.8
K.n[305.21]IGEGTY[243.03]GVVYK[432.30].G	P06493,P24941,Q00526,B4DDL9,B7Z3D6,E5RIU6,E7ESI2,G3V317,G3V5T9,I6L9I5,K7ELV5,Q5H9N4	CDK1	34540.8	44468	21459.7	34292.4	37577.2	26891.6	39560.4	49911.6
K.n[305.21]IGEGTY[243.03]GVVYK[432.30].G	P06493,P24941,Q00526,B4DDL9,B7Z3D6,E5RIU6,E7ESI2,G3V317,G3V5T9,I6L9I5,K7ELV5,Q5H9N4	CDK1	33484.5	35810.6	18252.1	37636	34516.6	21332.6	39353	51193.3
K.n[305.21]IGEGTY[243.03]GVVYK[432.30].G	P06493,P24941,Q00526,B4DDL9,B7Z3D6,E5RIU6,E7ESI2,G3V317,G3V5T9,I6L9I5,K7ELV5,Q5H9N4	CDK1	18296.6	20678.9	17751.5	24274	20984.3	13894	25315.4	28876.6
K.n[305.21]IGEGTY[243.03]GVVYK[432.30].G	P06493,P24941,Q00526,B4DDL9,B7Z3D6,E5RIU6,E7ESI2,G3V317,G3V5T9,I6L9I5,K7ELV5,Q5H9N4	CDK1	32372.2	39669.5	18765.2	33201.3	33021	26487.4	46144.8	55844.2
K.n[305.21]IGEGTY[243.03]GVVYK[432.30].G	P06493,P24941,Q00526,B4DDL9,B7Z3D6,E5RIU6,E7ESI2,G3V317,G3V5T9,I6L9I5,K7ELV5,Q5H9N4	CDK1	10261.7	11510.4	9283.4	11924.4	12879.1	9468.64	14236.4	15856.8
K.n[305.21]IGEGTY[243.03]GVVYK[432.30].G	P06493,P24941,Q00526,B4DDL9,B7Z3D6,E5RIU6,E7ESI2,G3V317,G3V5T9,I6L9I5,K7ELV5,Q5H9N4	CDK1	19999.1	21549.8	17388.3	21899.1	23065.9	15084	23944.8	29851.6
K.n[305.21]IGEGTY[243.03]GVVYK[432.30].G	P06493,P24941,Q00526,B4DDL9,B7Z3D6,E5RIU6,E7ESI2,G3V317,G3V5T9,I6L9I5,K7ELV5,Q5H9N4	CDK1	21301.5	23223.8	17010.5	21728.3	25247.3	17792.4	28325.3	34585.4
K.n[305.21]IGEGTY[243.03]GVVYK[432.30].G	P06493,P24941,Q00526,B4DDL9,B7Z3D6,E5RIU6,E7ESI2,G3V317,G3V5T9,I6L9I5,K7ELV5,Q5H9N4	CDK1	23151.1	20889.6	18950.1	21320.1	22978.3	20779.1	32960	34255.2
K.n[305.21]IGEGTY[243.03]GVVYK[432.30].G	P06493,P24941,Q00526,B4DDL9,B7Z3D6,E5RIU6,E7ESI2,G3V317,G3V5T9,I6L9I5,K7ELV5,Q5H9N4	CDK1	22532	23008.5	13178.2	22536.1	23396.2	15621	25268.9	33447.8
K.n[305.21]IGEGTY[243.03]GVVYK[432.30].G	P06493,P24941,Q00526,B4DDL9,B7Z3D6,E5RIU6,E7ESI2,G3V317,G3V5T9,I6L9I5,K7ELV5,Q5H9N4	CDK1	29768.1	34561.8	16601.9	35588.3	31300.6	22986.6	43296	49901.9
K.n[305.21]IGEGTY[243.03]GVVYK[432.30].G	P06493,P24941,Q00526,B4DDL9,B7Z3D6,E5RIU6,E7ESI2,G3V317,G3V5T9,I6L9I5,K7ELV5,Q5H9N4	CDK1	26258.2	28056.3	16342	24939.8	25754.3	19864	33870.5	41040.7
K.n[305.21]IGEGTY[243.03]GVVYK[432.30].G	P06493,P24941,Q00526,B4DDL9,B7Z3D6,E5RIU6,E7ESI2,G3V317,G3V5T9,I6L9I5,K7ELV5,Q5H9N4	CDK1	17670.9	21263.3	12656	23908.9	26611.4	16894.2	27908.2	31450.7
K.n[305.21]IGEGTY[243.03]GVVYK[432.30].G	P06493,P24941,Q00526,B4DDL9,B7Z3D6,E5RIU6,E7ESI2,G3V317,G3V5T9,I6L9I5,K7ELV5,Q5H9N4	CDK1	14073.3	16355.8	12993.6	16207.5	17937.5	15238.6	18967.8	21962.4
K.n[305.21]IGEGTY[243.03]GVVYK[432.30].G	P06493,P24941,Q00526,B4DDL9,B7Z3D6,E5RIU6,E7ESI2,G3V317,G3V5T9,I6L9I5,K7ELV5,Q5H9N4	CDK1	29350.4	37650.4	20020.1	25830.2	30071.2	23599.5	38016.1	44855.6
K.n[305.21]IGEGTY[243.03]GVVYK[432.30].G	P06493,P24941,Q00526,B4DDL9,B7Z3D6,E5RIU6,E7ESI2,G3V317,G3V5T9,I6L9I5,K7ELV5,Q5H9N4	CDK1	18778.2	24832.3	16434.7	21069.3	21353.6	19896.3	24647.4	31274.4
K.n[305.21]IGEGTY[243.03]GVVYK[432.30].G	P06493,P24941,Q00526,B4DDL9,B7Z3D6,E5RIU6,E7ESI2,G3V317,G3V5T9,I6L9I5,K7ELV5,Q5H9N4	CDK1	21199.5	25729.1	13654	25379.4	25071.4	19618	31866.1	33063.3
K.n[305.21]IGEGTY[243.03]GVVYK[432.30].G	P06493,P24941,Q00526,B4DDL9,B7Z3D6,E5RIU6,E7ESI2,G3V317,G3V5T9,I6L9I5,K7ELV5,Q5H9N4	CDK1	12263.4	17500.4	11626.7	17084.1	19090.1	13066.9	16420.7	22786.2
K.n[305.21]IGEGTY[243.03]GVVYK[432.30].G	P06493,P24941,Q00526,B4DDL9,B7Z3D6,E5RIU6,E7ESI2,G3V317,G3V5T9,I6L9I5,K7ELV5,Q5H9N4	CDK1	22973.2	25037.1	18878.2	21135.8	21704.9	18912	25550	28679
K.n[305.21]IGEGTY[243.03]GVVYK[432.30].G	P06493,P24941,Q00526,B4DDL9,B7Z3D6,E5RIU6,E7ESI2,G3V317,G3V5T9,I6L9I5,K7ELV5,Q5H9N4	CDK1	24257.5	24489.6	18437.6	25552.9	28238.6	17889.2	31347.2	36089.4
K.n[305.21]IGEGTY[243.03]GVVYK[432.30].G	P06493,P24941,Q00526,B4DDL9,B7Z3D6,E5RIU6,E7ESI2,G3V317,G3V5T9,I6L9I5,K7ELV5,Q5H9N4	CDK1	24651	23023.9	15123.6	22942.8	24642.1	19820.3	28043.8	36411.8
K.n[305.21]IGEGTY[243.03]GVVYK[432.30].G	P06493,P24941,Q00526,B4DDL9,B7Z3D6,E5RIU6,E7ESI2,G3V317,G3V5T9,I6L9I5,K7ELV5,Q5H9N4	CDK1	18122.7	20324.6	16328.6	21676.2	21048	12618.5	24805.4	31797.3
K.n[305.21]IGEGTY[243.03]GVVYK[432.30].G	P06493,P24941,Q00526,B4DDL9,B7Z3D6,E5RIU6,E7ESI2,G3V317,G3V5T9,I6L9I5,K7ELV5,Q5H9N4	CDK1	17377.4	13353.2	10615	16174.5	14513.7	12103.3	20186.5	23023.3
K.n[305.21]IGEGTY[243.03]GVVYK[432.30].G	P06493,P24941,Q00526,B4DDL9,B7Z3D6,E5RIU6,E7ESI2,G3V317,G3V5T9,I6L9I5,K7ELV5,Q5H9N4	CDK1	28413.7	30901.2	18676.3	31115.9	28661.3	26017.9	35931.9	43863.1
K.n[305.21]IGEGTY[243.03]GVVYK[432.30].G	P06493,P24941,Q00526,B4DDL9,B7Z3D6,E5RIU6,E7ESI2,G3V317,G3V5T9,I6L9I5,K7ELV5,Q5H9N4	CDK1	34961.5	39407.1	25076.9	36796.1	33099.5	24357.8	37321.6	42947.6
K.n[305.21]IGEGTY[243.03]GVVYK[432.30].G	P06493,P24941,Q00526,B4DDL9,B7Z3D6,E5RIU6,E7ESI2,G3V317,G3V5T9,I6L9I5,K7ELV5,Q5H9N4	CDK1	20990	19676.3	12714.6	22907	18034.9	18093.6	23630.2	25456.6
K.n[305.21]IGEGTY[243.03]GVVYK[432.30].G	P06493,P24941,Q00526,B4DDL9,B7Z3D6,E5RIU6,E7ESI2,G3V317,G3V5T9,I6L9I5,K7ELV5,Q5H9N4	CDK1	19262.4	21921.3	16528.8	20324.6	20173.1	18910.7	27762.2	29762.5
K.n[305.21]IGEGTY[243.03]GVVYK[432.30].G	P06493,P24941,Q00526,B4DDL9,B7Z3D6,E5RIU6,E7ESI2,G3V317,G3V5T9,I6L9I5,K7ELV5,Q5H9N4	CDK1	19653.8	21476	14537.3	24707.7	23702.5	17646	24233.5	34570.3
K.n[305.21]IGEGTY[243.03]GVVYK[432.30].G	P06493,P24941,Q00526,B4DDL9,B7Z3D6,E5RIU6,E7ESI2,G3V317,G3V5T9,I6L9I5,K7ELV5,Q5H9N4	CDK1	19892.2	21593.6	14808.2	20578.2	21484.3	17512.8	24311.1	34935
K.n[305.21]IGEGTY[243.03]GVVYK[432.30].G	P06493,P24941,Q00526,B4DDL9,B7Z3D6,E5RIU6,E7ESI2,G3V317,G3V5T9,I6L9I5,K7ELV5,Q5H9N4	CDK1	16737.4	20174.5	15601.9	16182	16083.8	13564.3	20933.7	25635.8
K.n[305.21]IGEGTY[243.03]GVVYK[432.30].G	P06493,P24941,Q00526,B4DDL9,B7Z3D6,E5RIU6,E7ESI2,G3V317,G3V5T9,I6L9I5,K7ELV5,Q5H9N4	CDK1	20470.9	19419.9	14941.7	19007.3	22657.2	17371.5	22390.4	28166
K.n[305.21]IGEGTY[243.03]GVVYK[432.30].G	P06493,P24941,Q00526,B4DDL9,B7Z3D6,E5RIU6,E7ESI2,G3V317,G3V5T9,I6L9I5,K7ELV5,Q5H9N4	CDK1	19843.3	22798.4	15103.8	26511.4	22704	19372.8	27862.7	37485.5
K.n[305.21]IGEGTY[243.03]GVVYK[432.30].G	P06493,P24941,Q00526,B4DDL9,B7Z3D6,E5RIU6,E7ESI2,G3V317,G3V5T9,I6L9I5,K7ELV5,Q5H9N4	CDK1	20589.5	19419.9	13856.1	21573.9	21013.2	16539.9	26864.7	30438.9
K.n[305.21]IGEGTY[243.03]GVVYK[432.30].G	P06493,P24941,Q00526,B4DDL9,B7Z3D6,E5RIU6,E7ESI2,G3V317,G3V5T9,I6L9I5,K7ELV5,Q5H9N4	CDK1	14375.5	16575.2	14281.8	18051.8	18832.1	17582.7	23460.7	25379.7
K.n[305.21]IGEGTY[243.03]GVVYK[432.30].G	P06493,P24941,Q00526,B4DDL9,B7Z3D6,E5RIU6,E7ESI2,G3V317,G3V5T9,I6L9I5,K7ELV5,Q5H9N4	CDK1	21798	24891.5	16340	23269	23417.9	18886.8	26854.3	31880.6
K.n[305.21]IGEGTY[243.03]GVVYK[432.30].G	P06493,P24941,Q00526,B4DDL9,B7Z3D6,E5RIU6,E7ESI2,G3V317,G3V5T9,I6L9I5,K7ELV5,Q5H9N4	CDK1	43849.1	49657	30498.6	53413.3	50119	39764.5	62769.4	68470.3
K.n[305.21]IGEGTY[243.03]GVVYK[432.30].G	P06493,P24941,Q00526,B4DDL9,B7Z3D6,E5RIU6,E7ESI2,G3V317,G3V5T9,I6L9I5,K7ELV5,Q5H9N4	CDK1	43947.3	53950	32491.5	44005.9	58171.7	35834.7	66069.1	79118.8
K.n[305.21]IGEGTY[243.03]GVVYK[432.30].G	P06493,P24941,Q00526,B4DDL9,B7Z3D6,E5RIU6,E7ESI2,G3V317,G3V5T9,I6L9I5,K7ELV5,Q5H9N4	CDK1	23622.4	24148.3	20600.4	24167.1	22753.4	22427.3	27544.8	37044.5
K.n[305.21]IGEGTY[243.03]GVVYK[432.30].G	P06493,P24941,Q00526,B4DDL9,B7Z3D6,E5RIU6,E7ESI2,G3V317,G3V5T9,I6L9I5,K7ELV5,Q5H9N4	CDK1	24187	28172.7	15841.8	30763	26807	20501.1	29311.7	40321.1
K.n[305.21]IGEGTY[243.03]GVVYK[432.30].G	P06493,P24941,Q00526,B4DDL9,B7Z3D6,E5RIU6,E7ESI2,G3V317,G3V5T9,I6L9I5,K7ELV5,Q5H9N4	CDK1	16885.1	15493.1	13082.1	15766.9	17101.2	14725.6	17756.9	20753.8
K.n[305.21]IGEGTY[243.03]GVVYK[432.30].G	P06493,P24941,Q00526,B4DDL9,B7Z3D6,E5RIU6,E7ESI2,G3V317,G3V5T9,I6L9I5,K7ELV5,Q5H9N4	CDK1	16040.4	17105	12442.4	14936.1	15611.4	12499.2	19137.7	20746.5
K.n[305.21]IGEGTY[243.03]GVVYK[432.30].G	P06493,P24941,Q00526,B4DDL9,B7Z3D6,E5RIU6,E7ESI2,G3V317,G3V5T9,I6L9I5,K7ELV5,Q5H9N4	CDK1	28522.5	33483.5	24282.6	33722.8	31754.5	23955.5	31452.4	44219.4
K.n[305.21]IGEGTY[243.03]GVVYK[432.30].G	P06493,P24941,Q00526,B4DDL9,B7Z3D6,E5RIU6,E7ESI2,G3V317,G3V5T9,I6L9I5,K7ELV5,Q5H9N4	CDK1	37424.3	35418.4	21519.6	34509.8	34670.5	27125.6	47560.3	55885.6
K.n[305.21]IGEGTY[243.03]GVVYK[432.30].G	P06493,P24941,Q00526,B4DDL9,B7Z3D6,E5RIU6,E7ESI2,G3V317,G3V5T9,I6L9I5,K7ELV5,Q5H9N4	CDK1	19845.7	23297.7	15965.6	22690.4	20854.7	17076.3	25600.9	28581.2
K.n[305.21]IGEGTY[243.03]GVVYK[432.30].G	P06493,P24941,Q00526,B4DDL9,B7Z3D6,E5RIU6,E7ESI2,G3V317,G3V5T9,I6L9I5,K7ELV5,Q5H9N4	CDK1	19850.4	22388	16736.2	21341.1	23750.4	18454.6	26258.2	35238.2
K.n[305.21]IGEGTY[243.03]GVVYK[432.30].G	P06493,P24941,Q00526,B4DDL9,B7Z3D6,E5RIU6,E7ESI2,G3V317,G3V5T9,I6L9I5,K7ELV5,Q5H9N4	CDK1	26386	29139.9	23768.4	34823	32934.9	26740.2	29896.3	44729
K.n[305.21]IGEGTY[243.03]GVVYK[432.30].G	P06493,P24941,Q00526,B4DDL9,B7Z3D6,E5RIU6,E7ESI2,G3V317,G3V5T9,I6L9I5,K7ELV5,Q5H9N4	CDK1	14921.6	20619.2	15333.2	19756	19131.4	17794.9	21652.8	26707.2
K.n[305.21]IGEGTY[243.03]GVVYK[432.30].G	P06493,P24941,Q00526,B4DDL9,B7Z3D6,E5RIU6,E7ESI2,G3V317,G3V5T9,I6L9I5,K7ELV5,Q5H9N4	CDK1	33044.6	50699.4	28777.4	43240.2	41274	30680.8	50897.1	71461.9
K.n[305.21]IGEGTY[243.03]GVVYK[432.30].G	P06493,P24941,Q00526,B4DDL9,B7Z3D6,E5RIU6,E7ESI2,G3V317,G3V5T9,I6L9I5,K7ELV5,Q5H9N4	CDK1	41523.7	42457.5	27215.6	36131.8	40367	34265	48197.6	60312.5
K.n[305.21]IGEGTY[243.03]GVVYK[432.30]GR.H	P06493,B7Z3D6,E5RIU6,I6L9I5,Q5H9N4	CDK1	22650.2	45976.4	48623.4	19864.6	13687.8	10876	16609.5	22607.7
K.n[305.21]LADFGLAR.A	Q96Q40,P51451,Q9NYV4,Q14004,O94921,Q00536,Q00537,Q07002,P06493,Q8IZL9,P24941,Q00526,P11802,Q00535,Q00534,P50750,P11362,P21802,P22607,P22455,P09769,P06241,P08631,Q9UPZ9,P06239,P07948,P20794,P07947,A4D1G0,A8E633,A8K379,A8K4G3,A8K6P8,B2R9A0,B2R9L6,B2RA70,B3KPS6,B3KQG4,B3KUS6,B3KUV3,B3KX76,B4DDL9,B4DER5,B4DFP8,B4DGP5,B4DHU6,B4DK03,B4DK59,B4DNF9,B4DQ79,B4DVP5,B4DZS7,B5BU53,B7Z6W7,B7Z7C8,B7Z8T0,D2CGD1,…	CDK15	19945.5	23249.7	15432	24442.9	24029.6	22636.5	26819.3	32621.1
K.n[305.21]LGEGTY[243.03]ATVYK[432.30].G	Q00536,Q00537,B4DGP5,B7Z461,B7Z7C8,B7Z8T0,E5RGN0,E5RJM2,F5H6Z0,H0YBX5,J3KN74,J3KQP7,Q59FJ5,Q6ZMU4,Q96GA5,Q9BRL4	CDK16	57039.2	59218.3	84567.3	67296.4	68401.4	49204.5	71110.1	108306
K.n[305.21]LGEGTY[243.03]ATVYK[432.30].G	Q00536,Q00537,B4DGP5,B7Z461,B7Z7C8,B7Z8T0,E5RGN0,E5RJM2,F5H6Z0,H0YBX5,J3KN74,J3KQP7,Q59FJ5,Q6ZMU4,Q96GA5,Q9BRL4	CDK16	14567.4	13762.8	10251.1	14299.9	13604	11645.6	16694.3	24404.6
K.n[305.21]LGEGTY[243.03]ATVYK[432.30].G	Q00536,Q00537,B4DGP5,B7Z461,B7Z7C8,B7Z8T0,E5RGN0,E5RJM2,F5H6Z0,H0YBX5,J3KN74,J3KQP7,Q59FJ5,Q6ZMU4,Q96GA5,Q9BRL4	CDK16	57132.4	64688.7	81350.3	68236	70035.1	46282.2	76886	120049
K.n[305.21]IGEGTY[243.03]GTVFK[432.30].A	Q00535,Q6IAW3	CDK5	31399	28547.1	19747.4	28137.7	29821.1	19991.3	32125.8	43282.4
K.n[305.21]IGEGTY[243.03]GTVFK[432.30].A	Q00535,Q6IAW3	CDK5	18224.4	19745.5	14956.8	21316.6	24241.6	19367.4	29994.8	39127.2
K.n[305.21]IGEGTY[243.03]GTVFK[432.30].A	Q00535,Q6IAW3	CDK5	28029.7	23855	19635.1	24117.6	25947.6	23899.6	35464.3	42531.2
K.n[305.21]IGEGTY[243.03]GTVFK[432.30].A	Q00535,Q6IAW3	CDK5	24198.8	27241.7	14557.9	26579.9	25156.4	19736.5	30891	39488.8
R.n[305.21]NLSEGNNANYTEY[243.03]VATR.W	O76039	CDKL5	3955.87	4112.33	3589.16	6187.51	4149.21	5267.72	8238.27	5976.83
R.n[305.21]NLSEGNNANYTEY[243.03]VATR.W	O76039	CDKL5	2937.79	2739.25	2309.39	2815.91	2951.1	2467.76	2973.67	3036.94
R.n[305.21]NLSEGNNANYTEY[243.03]VATR.W	O76039	CDKL5	3713.69	3151.39	3482.32	5181.48	4325.61	3654.82	4664.52	5423.47
R.n[305.21]TLADLIR.L	Q16878,P49368,B3KX11,E9PM09,E9PRC8,Q16857,Q2TU64,Q59H77,Q5SZX6,Q5SZX8,Q5SZX9,Q5SZY0	CDO1	24621	23526.4	16993.6	23745.7	23681.2	19571.2	25858.3	28866
K.n[305.21]EVDY[243.03]SGLR.V	Q9UKY7,D3DND1,H0Y8K3	CDV3	3575.02	7471.03	6064.47	6170.34	5932.01	4686.73	4492.58	5012.69
K.n[305.21]EVDY[243.03]SGLR.V	Q9UKY7,D3DND1,H0Y8K3	CDV3	3751.62	7790.61	6730.49	6795.72	5904.22	4591.5	5245.11	5773.99
K.n[305.21]LQLDNQY[243.03]AVLENQK[432.30].S	Q9UKY7,D3DND1,D6R9V8	CDV3	2882.26	13306.3	5066.48	6177.51	6020.72	3897.66	3294.24	3976.91
K.n[305.21]LQLDNQY[243.03]AVLENQK[432.30].S	Q9UKY7,D3DND1,D6R9V8	CDV3	4518.84	18653.5	7486.42	12531.1	8549.76	4984.9	5420.17	4987.95
K.n[305.21]GETVDANR.R	P31997,B4DLI3,Q0Z7S6	CEACAM8	13676.6	13987.6	11940.2	13679	13882.5	11726.8	17743	18582.2
K.n[305.21]AVLFC[160.03]LSEDK[432.30].K	P23528,B4E112,E9PK25,E9PLJ3,E9PP50,E9PQB7,E9PS23,G3V1A4	CFL1	8808.54	9100.52	6599.31	9581.78	11669.6	9475.06	11110.4	14875.2
K.n[305.21]AVLFC[160.03]LSEDK[432.30].K	P23528,B4E112,E9PK25,E9PLJ3,E9PP50,E9PQB7,E9PS23,G3V1A4	CFL1	8720.64	10087.4	4987.08	8205.57	10221	7951.49	10430.7	11995.3
K.n[305.21]EILVGDVGQTVDDPYATFVK[432.30].M	P23528,B4E112,E9PK25,E9PLJ3,E9PP50,E9PQB7,E9PS23,G3V1A4	CFL1	7396.12	8162.29	7053.85	8084.31	7222.36	6920.82	9848.79	10476.6
K.n[305.21]EILVGDVGQTVDDPYATFVK[432.30].M	P23528,B4E112,E9PK25,E9PLJ3,E9PP50,E9PQB7,E9PS23,G3V1A4	CFL1	6939.29	8888.18	6211.67	8989.58	9597.56	7299.41	9944.85	12711.9
K.n[305.21]LGGSAVISLEGK[432.30]PL.-	P23528,E9PK25,G3V1A4	CFL1	13018.2	12228.1	7229.81	14342.5	13330.5	9399.75	13708.6	15290.8
K.n[305.21]LGGSAVISLEGK[432.30]PL.-	P23528,E9PK25,G3V1A4	CFL1	16892.4	13418.9	10223.1	13567.1	15633.5	10577.9	15498.2	16672.5
K.n[305.21]LGGSAVISLEGK[432.30]PL.-	P23528,E9PK25,G3V1A4	CFL1	15725.3	15688.1	9469.42	15731.5	14440.1	10986.2	16901.9	24698.2
K.n[305.21]LGGSAVISLEGK[432.30]PL.-	P23528,E9PK25,G3V1A4	CFL1	19491.2	20586.7	11684.3	18925.6	15965.9	11646.2	19425.3	23972
R.n[305.21]YALYDATY[243.03]ETK[432.30].E	P23528,Q9Y281,B4E112,E9PK25,E9PLJ3,E9PP50,E9PQB7,G3V1A4,G3V5P4,Q549N0	CFL1	9790.86	15309.1	7220.16	12780.7	11986.5	10183.2	12552.8	17112.1
R.n[305.21]YALYDATY[243.03]ETK[432.30].E	P23528,Q9Y281,B4E112,E9PK25,E9PLJ3,E9PP50,E9PQB7,G3V1A4,G3V5P4,Q549N0	CFL1	11292.4	16170.2	10722.4	17238.3	17080.3	10478.7	17875.1	19898.1
R.n[305.21]YALYDATYETK[432.30].E	P23528,Q9Y281,B4E112,E9PK25,E9PLJ3,E9PP50,E9PQB7,G3V1A4,G3V5P4,Q549N0	CFL1	20680.3	20939	12128.8	21552.5	17821.4	14219.4	24236.6	25994.9
R.n[305.21]YALYDATYETK[432.30].E	P23528,Q9Y281,B4E112,E9PK25,E9PLJ3,E9PP50,E9PQB7,G3V1A4,G3V5P4,Q549N0	CFL1	21147.8	25760.5	19803.9	25826.4	25777.6	18193	37966.6	29523.9
R.n[305.21]YALYDATYETK[432.30].E	P23528,Q9Y281,B4E112,E9PK25,E9PLJ3,E9PP50,E9PQB7,G3V1A4,G3V5P4,Q549N0	CFL1	15154.6	17868.4	9828.88	17564.5	15713.2	11757.2	20590.2	20713.9
R.n[305.21]LSENVIDR.M	Q9NX63,A4D1N4,B7Z1X9,C9JRZ6,F8WAR4,F8WD73,G3V1K1	CHCHD3	20996.8	19914.5	17837	23079.1	19013.7	17085.8	24259.5	29333.9
K.n[305.21]DLFDPIIEDR.H	P12277,B4DP56,G3V461,G3V4N7	CKB	7669.39	9482.14	9181.76	9176.45	8375.67	6102.07	10820.6	11169.7
K.n[305.21]DLFDPIIEDR.H	P12277,B4DP56,G3V461,G3V4N7	CKB	14754.3	11553.4	12741.3	18099.9	13106.3	10476	12748	20882.9
K.n[305.21]DLFDPIIEDR.H	P12277,B4DP56,G3V461,G3V4N7	CKB	36004.4	36302.2	30568.2	50543	46478	34456	50192.2	63787
K.n[305.21]DLFDPIIEDR.H	P12277,B4DP56,G3V461,G3V4N7	CKB	19932.6	24225.9	16752.5	24327.2	22695.8	18196.9	24239.6	26620.7
K.n[305.21]DLFDPIIEDR.H	P12277,B4DP56,G3V461,G3V4N7	CKB	14304.5	17412.2	13368.3	18690.1	15900.8	13447.9	17134.6	25684.5
K.n[305.21]FSEVLK[432.30]R.L	P12277,B4DP56,H0YJG0,H0YJK0	CKB	42641.7	56575.5	33027	55398.7	42191.3	31332.5	53020.9	60346.5
K.n[305.21]FSEVLK[432.30]R.L	P12277,B4DP56,H0YJG0,H0YJK0	CKB	39528	54271.7	29235.7	59542.7	41664.3	32195.6	49732	55416.6
K.n[305.21]FSEVLK[432.30]R.L	P12277,B4DP56,H0YJG0,H0YJK0	CKB	63335.3	84672.9	35306.9	87959.7	65154.2	43002.2	68335.7	85985.4
K.n[305.21]FSEVLK[432.30]R.L	P12277,B4DP56,H0YJG0,H0YJK0	CKB	49273.3	67768.7	35946.2	74693.2	53550.4	35050.9	63259.9	63592.1
K.n[305.21]LAVEALSSLDGDLAGR.Y	P12277,B4DP56,G3V4N7	CKB	2721.86	3770.77	1860.06	2977.74	2614.13	1858.71	2937.77	3227.89
K.n[305.21]LAVEALSSLDGDLAGR.Y	P12277,B4DP56,G3V4N7	CKB	2716.62	3105.34	2192.97	3072.47	2939.94	2704.23	2448.21	4325.77
K.n[305.21]LAVEALSSLDGDLAGR.Y	P12277,B4DP56,G3V4N7	CKB	7416.15	6780.68	4292.69	5478.46	6565.13	5458.04	7646.21	7140.53
K.n[305.21]LAVEALSSLDGDLAGR.Y	P12277,B4DP56,G3V4N7	CKB	10969	10423.1	6405.96	8495.31	9480.3	7884.3	10102.2	11799.3
K.n[305.21]LLIEMEQR.L	P12277,B4DP56,H0YJG0	CKB	18831.7	19563.5	13938.7	23309.3	17612.1	13819.5	17522.3	27396.4
K.n[305.21]LLIEMEQR.L	P12277,B4DP56,H0YJG0	CKB	22322.6	24043.2	17382	27662.8	24734.2	17862.6	21569.6	27069.5
K.n[305.21]LLIEMEQR.L	P12277,B4DP56,H0YJG0	CKB	18550.7	19626.2	14102.7	22078.5	19193.5	15553.9	19794.4	27305.8
K.n[305.21]LLIEMEQR.L	P12277,B4DP56,H0YJG0	CKB	26900.8	29340.5	19759.5	26549.6	24947.1	19459.5	28625.2	36773.6
K.n[305.21]RGTGGVDTAAVGGVFDVSNADR.L	P12277,B4DP56,H0YJG0	CKB	6075.8	5825.19	5945.43	6068.09	5099.3	4050.93	4931.98	6072.16
K.n[305.21]RGTGGVDTAAVGGVFDVSNADR.L	P12277,B4DP56,H0YJG0	CKB	4369.17	4930.5	4161.19	5772.54	4670.02	5342.65	6211.24	7183.21
K.n[305.21]TDLNPDNLQGGDDLDPNYVLSSR.V	P12277,G3V461,G3V4N7	CKB	6124.9	5996.96	5015.35	5637.94	5446.43	4847.65	7737.74	8754.78
K.n[305.21]TDLNPDNLQGGDDLDPNYVLSSR.V	P12277,G3V461,G3V4N7	CKB	5362.49	6424.26	4276.52	4859.11	4597.94	4025.25	5370.73	5942.06
K.n[305.21]VLTPELYAELR.A	P12277,B4DP56,G3V461,G3V4N7	CKB	34528.2	34637.3	25356.6	37896.1	30831.8	25890.2	39770.6	46262.8
K.n[305.21]VLTPELYAELR.A	P12277,B4DP56,G3V461,G3V4N7	CKB	13424.4	13421.6	11450.7	12482.1	13124.6	9822.32	16480.2	18455.4
K.n[305.21]VLTPELYAELR.A	P12277,B4DP56,G3V461,G3V4N7	CKB	23476.6	22286.7	15415.9	24812.1	21048.4	19792	25056	30989.7
K.n[305.21]VLTPELYAELR.A	P12277,B4DP56,G3V461,G3V4N7	CKB	14408.8	13265.9	9219.98	15548.2	15221.8	10129.7	16780.9	19848.6
K.n[305.21]VLTPELYAELR.A	P12277,B4DP56,G3V461,G3V4N7	CKB	10085.9	11210.6	8981.41	10431.6	10796.4	8544.02	9678.49	13812
K.n[305.21]VLTPELYAELR.A	P12277,B4DP56,G3V461,G3V4N7	CKB	8322.67	9083.98	5392.29	7766.07	8425.33	6901.38	9108.97	11761.2
R.n[305.21]GIWHNDNK[432.30].T	P12277,P06732,B2R892,B4DNF8,B4DP56,B4DUP1,H0YJG0	CKB	31020	32565.9	22203.7	39214	31639.3	27111.8	36392.1	43029.4
R.n[305.21]GIWHNDNK[432.30].T	P12277,P06732,B2R892,B4DNF8,B4DP56,B4DUP1,H0YJG0	CKB	30449.6	34368.8	18306.2	34378.4	29753.2	24691.9	33736	39739.9
R.n[305.21]GTGGVDTAAVGGVFDVSNADR.L	P12277,B4DP56,H0YJG0	CKB	8312.7	10501.1	23851	9739.14	12567.2	9295.62	9576.77	12430.8
R.n[305.21]GTGGVDTAAVGGVFDVSNADR.L	P12277,B4DP56,H0YJG0	CKB	8381.29	10981.5	27143.2	9266.52	10373.3	7481.9	10695.7	17053.1
R.n[305.21]LEQGQAIDDLMPAQK[432.30].-	P12277,B4DP56,H0YJG0	CKB	15413.3	18759	15407.2	15390.9	14588	13569.2	18635.1	21180.8
R.n[305.21]LEQGQAIDDLMPAQK[432.30].-	P12277,B4DP56,H0YJG0	CKB	9543.93	11675	11459.3	12793.7	8498.02	9652.8	11975.6	13772.9
R.n[305.21]LEQGQAIDDLMPAQK[432.30].-	P12277,B4DP56,H0YJG0	CKB	15128.5	19839.1	16627	18757.1	17281.1	14733.9	19786.5	23487.8
R.n[305.21]LEQGQAIDDLMPAQK[432.30].-	P12277,B4DP56,H0YJG0	CKB	8249.68	10717.4	11895.7	11228.9	8196.46	6792.21	11513.3	12769.1
K.n[305.21]FLDGNELTLADC[160.03]NLLPK[432.30].L	O00299,Q53FB0,Q5SRT3	CLIC1	4129.15	4485.55	3220.24	4168.81	4119.44	3580.4	4412.88	4983.15
K.n[305.21]LAALNPESNTAGLDIFAK[432.30].F	O00299,Q53FB0,Q5SRT3	CLIC1	4341.44	3948.95	2534.91	3792.98	3592.87	3383.48	4554.38	4633.53
K.n[305.21]NSNPALNDNLEK[432.30].G	O00299,Q53FB0,Q5SRT3	CLIC1	7514.53	12309.1	7793.2	10375.7	9074.39	6673.59	9049.35	10241.7
K.n[305.21]NSRPEANEALER.G	Q9Y696,B4DWC4,Q6FIC5,Q9NVF8	CLIC4	5304.43	7676.14	7433.49	8466.19	6532.74	4891.97	6132.98	5707.65
R.n[305.21]AAEEAFVNDIDESSPGTEWER.V	F5H6N3,P09496,C9J8P9	CLTA	2491.87	2655.16	2301.49	2605.05	3093.76	2519.02	3175.62	3878.52
R.n[305.21]AAEEAFVNDIDESSPGTEWER.V	F5H6N3,P09496,C9J8P9	CLTA	2667.42	4639.18	2906.61	3690.8	3307.05	2893.59	3137.74	3850.94
R.n[305.21]LQSEPESIRK[432.30].W	P09496,F8WF69	CLTA	16962.9	20954.5	12711.1	21031.2	20403.4	14175.4	20606.8	26889.3
K.n[305.21]NNRPSEGPLQTR.L	Q00610	CLTC	6661.69	10147.8	7266.17	8509.95	8715.59	5335.79	7019.74	8097.79
K.n[305.21]NNRPSEGPLQTR.L	Q00610	CLTC	7977.63	9798.5	8202	11010.8	9868.01	6679.21	8277.02	8887.71
K.n[305.21]QLPLVK[432.30]PYLR.S	Q00610,P53675,B7Z2Y4,J3KS13	CLTC	11335.5	11259.3	10367.8	10717.7	11409	8681.67	12620.1	14661.1
K.n[305.21]QLPLVK[432.30]PYLR.S	Q00610,P53675,B7Z2Y4,J3KS13	CLTC	9109.47	11326	6021.69	9572.84	8312.74	6129.42	11724.7	12606
K.n[305.21]SVDPTLALSVYLR.A	Q00610	CLTC	6310.01	6989.69	4242.49	6840.78	6010.01	7206.79	6431.87	9134.23
K.n[305.21]SVDPTLALSVYLR.A	Q00610	CLTC	5400.6	6214.19	3914.05	6264.46	5765.24	5888.12	6354.09	8410.05
R.n[305.21]AYEFAER.C	Q00610,P53675,J3KR87	CLTC	17681.2	16285.2	16617.7	16506.7	17461.3	14249.8	22953.9	19732.1
R.n[305.21]AYEFAER.C	Q00610,P53675,J3KR87	CLTC	12981.5	16314.9	12449.8	17601	14022.4	12353.7	17161.1	20306.5
R.n[305.21]C[160.03]NEPAVWSQLAK[432.30].A	Q00610	CLTC	12391.4	16119	12073.3	13711.7	13954.7	11580.4	15022.4	21615.2
R.n[305.21]ENPYYDSR.V	Q00610	CLTC	3327.43	4715.1	3796.16	4353.03	4032.78	3183.15	4433.72	4568.18
R.n[305.21]ENPYYDSR.V	Q00610	CLTC	4004.94	4539.09	4579.59	5116.5	3929.03	3476.64	4605.38	4500.65
R.n[305.21]ESNC[160.03]YDPER.V	Q00610	CLTC	1870.89	3287.47	1971.21	2680.8	1485.13	1431.81	2406.99	2281.95
R.n[305.21]ESNC[160.03]YDPER.V	Q00610	CLTC	1555.62	3202.54	2208.21	2331.3	1909.67	1747.74	2762.18	3300.14
R.n[305.21]NNLAGAEELFAR.K	Q00610	CLTC	7038.56	9179.38	7633.19	9130.78	8391.03	7609.64	8243.21	9862.45
R.n[305.21]TPDTIRR.F	Q00610	CLTC	5500.57	11139.9	8986.09	10976.4	7863.96	7788.86	8141.68	7194.75
K.n[305.21]DC[160.03]DLQEDAC[160.03]YNC[160.03]GR.G	P62633,B4DP17	CNBP	2297.35	3806.23	3090.76	3805.65	2991.84	2011.17	3625.28	4416.31
K.n[305.21]DC[160.03]DLQEDAC[160.03]YNC[160.03]GR.G	P62633,B4DP17	CNBP	3220.45	4308.9	3015.23	3989.45	3719.71	2770.2	3578.08	3611.04
K.n[305.21]TSEVNC[160.03]YR.C	P62633,A8K7V4,B4DP17,E9PDR7,Q4JGY1,Q6T598	CNBP	2918.58	6340.37	3989.09	5181.03	4311.42	3918.65	4786.09	4893.17
K.n[305.21]TSEVNC[160.03]YR.C	P62633,A8K7V4,B4DP17,E9PDR7,Q4JGY1,Q6T598	CNBP	3876.26	6642.82	5037.5	5265.25	4357.89	3321.81	4304.25	5187.35
R.n[305.21]EC[160.03]TIEATA.-	P62633,A8K7V4,B4DP17,E9PDR7,Q4JGY1,Q6T598	CNBP	6673.58	10240.8	6847.72	12007.1	8673.49	5532.29	9247.81	9253.31
R.n[305.21]EC[160.03]TIEATA.-	P62633,A8K7V4,B4DP17,E9PDR7,Q4JGY1,Q6T598	CNBP	7023.91	14288.9	6541.65	11184.9	9664.82	8168.13	9347.52	10530.2
R.n[305.21]LISISGK[432.30].V	Q9C0A0,Q96LJ7,Q12851,Q8IVH8,P06748,P41252,A4ZU86,A8K602,B4DPK7,B4DSS3,B4DVX2,E5RI98,E9PDN6,F5H107,F5H5A3,J3KR24,Q504R3,Q54A24,Q59G75,Q5TCC5,Q5TCD2,Q7L4K8,Q7Z355,Q7Z3U5,Q86VU3,Q86YZ8,Q8WX98,Q96M80,Q9BTI9,Q9NX34,Q9P1N9	CNTNAP4	39185.7	43403.9	19243	48784.5	51434.2	35428.8	47999	54483.1
R.n[305.21]LISISGK[432.30].V	Q9C0A0,Q96LJ7,Q12851,Q8IVH8,P06748,P41252,A4ZU86,A8K602,B4DPK7,B4DSS3,B4DVX2,E5RI98,E9PDN6,F5H107,F5H5A3,J3KR24,Q504R3,Q54A24,Q59G75,Q5TCC5,Q5TCD2,Q7L4K8,Q7Z355,Q7Z3U5,Q86VU3,Q86YZ8,Q8WX98,Q96M80,Q9BTI9,Q9NX34,Q9P1N9	CNTNAP4	22511.8	28775.9	16779.9	26166.1	23296.7	17860.8	27092.2	32689.9
K.n[305.21]GFPGSPGSDIHGDPGFPGPPGER.G	P08572,B4DH43	COL4A2	20877.4	30974.4	22402.2	39776.2	37573.8	24683.1	34793.5	43849.2
K.n[305.21]VNPIQGLASK[432.30].W	P13073	COX4I1	20699.9	22009.4	15629.9	22101.7	22743.7	17427.6	22220	28261.8
R.n[305.21]DHPLPEVAHVK[432.30].H	P13073,H3BN72,H3BNV9,H3BPG0,Q86WV2	COX4I1	21085.4	21357	15021.4	26384	22326	20600.5	28753.9	29596.4
R.n[305.21]RLNDFASTVR.L	P20674,H3BNX8,H3BRM5,H3BV69	COX5A	16653.5	19716.6	11359.7	22509.3	16334.3	15941.8	20398.5	23092
K.n[305.21]TAPFDSRFPNQNQTR.N	P14854,J3KPM8,K7EN75,K7EQD3	COX6B1	11338.4	11261.6	8369.46	10593.3	10935.1	8314	13544.5	14094.2
R.n[305.21]FPNQNQTR.N	P14854,J3KPM8,K7EN75,K7EQD3	COX6B1	5202.16	5270.1	4604.34	5857.93	6610.93	3720.45	6610.04	7171.59
R.n[305.21]SENFEELLK[432.30].V	P29373,Q5SYZ4	CRABP2	17051.6	17891.9	10196.6	17812.2	16479.2	14485.6	18034.9	25558.8
K.n[305.21]YRPASASVSALIGGNQEGSHPQPLGGPEPGPY[243.03]AQPSVNTPLPNLQNGPIYAR.V	P46108	CRK	0	0	0	0	361.643	0	0	0
K.n[305.21]YRPASASVSALIGGNQEGSHPQPLGGPEPGPYAQPS[167.00]VNTPLPNLQNGPIYAR.V	P46108	CRK	0	875.45	0	0	0	0	494.696	0
K.n[305.21]YRPASASVSALIGGNQEGSHPQPLGGPEPGPYAQPSVNT[181.01]PLPNLQNGPIYAR.V	P46108	CRK	0	0	0	0	0	0	0	0
R.n[305.21]QEEAEY[243.03]VR.A	P46108	CRK	716.879	4302.23	3921.41	8543.5	5180.26	1603.54	1306.55	480.294
R.n[305.21]QEEAEY[243.03]VR.A	P46108	CRK	1099.41	56722.1	51219	106205	70581.2	21873.7	12805.2	6870.6
R.n[305.21]QEEAEY[243.03]VR.A	P46108	CRK	0	16428.2	13681.6	30614.6	20690.2	5114.13	3863.79	2417.91
R.n[305.21]QEEAEY[243.03]VR.A	P46108	CRK	507.44	10308.3	9180.35	17703.3	12501.3	4009.33	2561.25	1687.18
R.n[305.21]QEEAEY[243.03]VR.A	P46108	CRK	1747.15	63014	49623.4	111231	82775.7	19056.9	13641.4	6529.34
R.n[305.21]QEEAEY[243.03]VR.A	P46108	CRK	0	14732.9	13990.8	25569.9	17448.9	5286.19	3037.7	1753.59
R.n[305.21]QEEAEY[243.03]VR.A	P46108	CRK	315.728	7577.2	7788.28	14377.3	9601.29	2763.2	2074.31	1336.52
R.n[305.21]QEEAEY[243.03]VR.A	P46108	CRK	0	3353.34	3145.17	5723.84	4183.5	1045.64	1310.13	770.747
R.n[305.21]QGSGVILRQEEAEY[243.03]VR.A	P46108	CRK	8892.43	36058.9	52073.9	87481.3	72149.5	38454.2	22558.2	15730.3
R.n[305.21]QGSGVILRQEEAEY[243.03]VR.A	P46108	CRK	3562.97	10362.3	12500.6	22325.9	16575.8	8406.62	7574.14	5417.9
R.n[305.21]QGSGVILRQEEAEY[243.03]VR.A	P46108	CRK	10994.6	34292.1	49361.8	76702	63312.8	34116	23090.1	16035
R.n[305.21]QGSGVILRQEEAEY[243.03]VR.A	P46108	CRK	5830.66	19132.2	21469.9	40515.4	30440.6	21077.2	11261.6	8461.19
R.n[305.21]QGSGVILRQEEAEY[243.03]VR.A	P46108	CRK	4301.05	9359.83	11291.4	16082.7	13597.5	6876.27	7976.59	6925.46
K.n[305.21]RVPC[160.03]AY[243.03]DK[432.30].T	P46109	CRKL	3680.12	20749.8	11047.7	14354.4	11302.7	6387.24	7989.2	6304.4
K.n[305.21]RVPC[160.03]AY[243.03]DK[432.30].T	P46109	CRKL	3873.28	38821.2	20134	26011.8	18556.6	8427.06	8413.39	8042.25
K.n[305.21]RVPC[160.03]AY[243.03]DK[432.30].T	P46109	CRKL	3702.73	49150.6	21492.1	27250.7	19977.6	10790.8	10919.1	7034.75
K.n[305.21]RVPC[160.03]AY[243.03]DK[432.30].T	P46109	CRKL	3114.45	22212.5	10080.1	13248.8	8960.18	4897.6	6502.02	4876.01
K.n[305.21]RVPC[160.03]AY[243.03]DK[432.30].T	P46109	CRKL	3707.97	36224.6	17342.2	23872.9	17273.1	14045.8	9787.05	7015.2
R.n[305.21]NSNSYGIPEPAHAY[243.03]AQPQT[181.01]TTPLPAVSGSPGAAITPLPSTQNGPVFAK[432.30].A	P46109	CRKL	506.461	1507.37	1431.45	1731.37	2338.84	1152.21	1729.8	1508.67
R.n[305.21]NSNSYGIPEPAHAY[243.03]AQPQTTT[181.01]PLPAVSGSPGAAITPLPSTQNGPVFAK[432.30].A	P46109	CRKL	0	0	0	0	1290.21	0	0	0
R.n[305.21]NSNSYGIPEPAHAY[243.03]AQPQTTTPLPAVSGS[167.00]PGAAITPLPSTQNGPVFAK[432.30].A	P46109	CRKL	0	2739.03	1802.94	1875.55	2656.9	1515.16	1611.76	1860.49
R.n[305.21]NSNSYGIPEPAHAY[243.03]AQPQTTTPLPAVSGS[167.00]PGAAITPLPSTQNGPVFAK[432.30].A	P46109	CRKL	327.712	898.112	1488.55	1310.49	2195.87	1219.98	1370.16	1279.38
R.n[305.21]NSNSYGIPEPAHAY[243.03]AQPQTTTPLPAVSGS[167.00]PGAAITPLPSTQNGPVFAK[432.30].A	P46109	CRKL	751.109	2047.56	1025.85	2438.04	1912.9	1083.6	1940.07	1292.06
R.n[305.21]NSNSYGIPEPAHAY[243.03]AQPQTTTPLPAVSGSPGAAITPLPSTQNGPVFAK[432.30].A	P46109	CRKL	0	935.088	1405.15	965.121	1002.79	863.209	1195.71	823.948
R.n[305.21]NSNSYGIPEPAHAY[243.03]AQPQTTTPLPAVSGSPGAAITPLPSTQNGPVFAK[432.30].A	P46109	CRKL	1160.73	9503.87	8700.05	10858.9	8549.11	4666.19	6273.3	7800.9
R.n[305.21]NSNSYGIPEPAHAY[243.03]AQPQTTTPLPAVSGSPGAAITPLPSTQNGPVFAK[432.30].A	P46109	CRKL	3308.81	18088.4	22593.2	20352	25872.5	13530.8	15712.1	11722.8
R.n[305.21]NSNSYGIPEPAHAY[243.03]AQPQTTTPLPAVSGSPGAAITPLPSTQNGPVFAK[432.30].A	P46109	CRKL	0	2074.26	1494.6	1935.24	1323.52	789.873	1439.84	1312.01
R.n[305.21]NSNSYGIPEPAHAY[243.03]AQPQTTTPLPAVSGSPGAAITPLPSTQNGPVFAK[432.30].A	P46109	CRKL	0	12844.1	16616.1	15470.1	16593	10732.7	9104.71	10525
R.n[305.21]NSNSYGIPEPAHAY[243.03]AQPQTTTPLPAVSGSPGAAITPLPSTQNGPVFAK[432.30].A	P46109	CRKL	2836.37	12575.4	12205.6	13361.1	18200.8	10948.2	10569.5	13860.9
R.n[305.21]NSNSYGIPEPAHAY[243.03]AQPQTTTPLPAVSGSPGAAITPLPSTQNGPVFAK[432.30].A	P46109	CRKL	2677.16	5844.07	5236.73	7766.29	6937.72	5210.94	3374.7	4803.59
R.n[305.21]NSNSYGIPEPAHAY[243.03]AQPQTTTPLPAVSGSPGAAITPLPSTQNGPVFAK[432.30].A	P46109	CRKL	394.515	1080.72	611.119	1753.77	1443.94	755.053	924.931	1400.99
R.n[305.21]NSNSYGIPEPAHAY[243.03]AQPQTTTPLPAVSGSPGAAITPLPSTQNGPVFAK[432.30].A	P46109	CRKL	353.818	1490.19	1524.01	1577.18	1189.74	1335.46	1140.49	897.188
R.n[305.21]NSNSYGIPEPAHAY[243.03]AQPQTTTPLPAVSGSPGAAITPLPSTQNGPVFAK[432.30].A	P46109	CRKL	0	938.114	1076.82	1389.72	760.236	590.797	1061.93	1057.97
R.n[305.21]NSNSYGIPEPAHAY[243.03]AQPQTTTPLPAVSGSPGAAITPLPSTQNGPVFAK[432.30].A	P46109	CRKL	268.046	2043.03	767.541	2017.53	1923.75	947.437	1601.17	1708.92
R.n[305.21]NSNSYGIPEPAHAY[243.03]AQPQTTTPLPAVSGSPGAAITPLPSTQNGPVFAK[432.30].A	P46109	CRKL	368.526	2590.98	1995.96	1906.55	1567.78	952.699	946.506	834.345
R.n[305.21]NSNSYGIPEPAHAY[243.03]AQPQTTTPLPAVSGSPGAAITPLPSTQNGPVFAK[432.30].A	P46109	CRKL	0	1781.55	789.469	2007.4	1623.6	1277.08	1469.45	1242.93
R.n[305.21]NSNSYGIPEPAHAY[243.03]AQPQTTTPLPAVSGSPGAAITPLPSTQNGPVFAK[432.30].A	P46109	CRKL	0	671.13	565.227	822.946	1013.7	557.701	557.536	1238.33
R.n[305.21]NSNSYGIPEPAHAY[243.03]AQPQTTTPLPAVSGSPGAAITPLPSTQNGPVFAK[432.30].A	P46109	CRKL	340.477	1783.69	1522.09	1969.3	1235.36	904.433	993.16	1126.83
R.n[305.21]NSNSYGIPEPAHAY[243.03]AQPQTTTPLPAVSGSPGAAITPLPSTQNGPVFAK[432.30].A	P46109	CRKL	0	1383.19	1198.34	1402.3	1090.84	1115.79	1172.61	1336.97
R.n[305.21]NSNSYGIPEPAHAY[243.03]AQPQTTTPLPAVSGSPGAAITPLPSTQNGPVFAK[432.30].A	P46109	CRKL	335.864	1041.93	1194.33	743.419	707.783	331.083	756.61	629.865
R.n[305.21]NSNSYGIPEPAHAY[243.03]AQPQTTTPLPAVSGSPGAAITPLPSTQNGPVFAK[432.30].A	P46109	CRKL	0	1930.12	1396.07	1936.58	1582.58	1263.88	1099.8	1647.97
R.n[305.21]NSNSYGIPEPAHAYAQPQTTTPLPAVS[167.00]GS[167.00]PGAAITPLPSTQNGPVFAK[432.30].A	P46109	CRKL	982.023	2195.07	1272.61	2189.78	3064.02	2158.91	2068.65	1349.46
R.n[305.21]NSNSYGIPEPAHAYAQPQTTTPLPAVS[167.00]GS[167.00]PGAAITPLPSTQNGPVFAK[432.30].A	P46109	CRKL	457.608	2457.09	1687.48	2632.89	2226.85	1656.77	2009.03	2487.28
R.n[305.21]VPC[160.03]AY[243.03]DK[432.30].T	P46109	CRKL	7041.38	49353.5	27340.8	34098.2	22415.1	15075.5	15174.3	12938.8
R.n[305.21]VPC[160.03]AY[243.03]DK[432.30].T	P46109	CRKL	6840.15	39284.6	28451	30426.7	20329.1	10946.3	14163.5	11280
R.n[305.21]AYAQGISR.T	O75390,B3KTN4,B4DJV2,B7Z1E1,F8VPA1,F8VPF9,F8VR34,F8VRI6,F8W1S4,H0YH82	CS	7087.54	13357.2	6408.79	11197.6	9291.97	7125.44	10307.4	11165.9
K.n[305.21]AGEAPTENPAPPTQQSSAE.-	P16989,Q96GD7	CSDA	1118.23	1262.11	1141.2	1198.47	1069.16	1010.23	1565.02	1509.03
K.n[305.21]AGEAPTENPAPPTQQSSAE.-	P16989,Q96GD7	CSDA	1013.31	1378.7	1097.48	1502.8	1063.81	1109.27	1492.2	1395.34
K.n[305.21]ENQQATSGPNQPSVR.R	P16989,Q96GD7	CSDA	794.406	1155.89	1404.5	1502.08	1011.62	622.412	892.883	1279.91
K.n[305.21]GAEAANVTGPDGVPVEGSR.Y	P16989,Q59EB5,Q96GD7	CSDA	6865.85	8030.4	7076.44	6829.73	5698.19	5824.71	6978.72	9033.21
R.n[305.21]NGYGFINR.N	P16989,P67809,Q9Y2T7,B2RCC2,C9J5V9,Q05D43,Q59EB5,Q6PKI6,Q7KZ24,Q96GD7	CSDA	29346.4	32293.1	22082.5	31491.9	34689.9	33960.7	34697.5	31135.6
R.n[305.21]NGYGFINR.N	P16989,P67809,Q9Y2T7,B2RCC2,C9J5V9,Q05D43,Q59EB5,Q6PKI6,Q7KZ24,Q96GD7	CSDA	27334.2	24737.5	21639.8	27532.6	25121	26634.5	32859.3	26292
R.n[305.21]SVGDGETVEFDVVEGEK[432.30].G	P16989,P67809,Q9Y2T7,B2RCC2,H0Y449,Q05D43,Q59EB5,Q59HE1,Q6PKI6,Q7KZ24	CSDA	9728.32	14302.1	9212.84	13897.9	14376.5	13243.4	14010.6	16188.9
R.n[305.21]SVGDGETVEFDVVEGEK[432.30].G	P16989,P67809,Q9Y2T7,B2RCC2,H0Y449,Q05D43,Q59EB5,Q59HE1,Q6PKI6,Q7KZ24	CSDA	15629.2	27386.8	17105.6	26205.9	20845	14702.8	24589.7	32163.2
R.n[305.21]SVGDGETVEFDVVEGEK[432.30].G	P16989,P67809,Q9Y2T7,B2RCC2,H0Y449,Q05D43,Q59EB5,Q59HE1,Q6PKI6,Q7KZ24	CSDA	10474	14420.4	8204.02	14599.7	12987.3	10831.6	15435.6	17571.8
K.n[305.21]QRPGQQVATC[160.03]VR.L	O75534,E9PLT0,G5E9Q2,Q96L66,Q9GZV0,Q9UG93	CSDE1	7143.65	9920.58	10470.4	8152.32	5952.88	5301.35	8626.03	8892.72
K.n[305.21]QRPGQQVATC[160.03]VR.L	O75534,E9PLT0,G5E9Q2,Q96L66,Q9GZV0,Q9UG93	CSDE1	5426.33	7429.31	10987.9	8086.26	6413.41	4195.82	6114.18	6912.49
R.n[305.21]AADEEAFEDNSEEYIRR.D	P55060,A3RLL6,B4DM31,B4DM67,B4DPS6,B4DUC5,F8W904	CSE1L	4872.48	5433.73	5972.2	5188.56	5598.97	5261.75	7050.58	8610.97
K.n[305.21]RPANQFVPR.L	P67870,Q5SRQ6	CSNK2B	17763.7	24434.8	19843.6	23963.1	24096.6	18019.5	21956.2	28988.2
K.n[305.21]RPANQFVPR.L	P67870,Q5SRQ6	CSNK2B	15654.4	23223.6	16773.1	23811.8	20582.6	16437.7	21789.2	28071.1
R.n[305.21]GNEFFC[160.03]EVDEDYIQDK[432.30].F	P67870,B4DUJ4,Q5SRQ3,Q5SRQ6	CSNK2B	2855.54	4897.84	3254.15	3604.75	3720.58	3226.27	4839.38	4731.32
K.n[305.21]VHVGDEDFVHLR.V	P04080,Q76LA1	CSTB	6861.73	6662.77	3835.19	7383.32	5925.5	6030.93	7568.75	10362
R.n[305.21]K[432.30]DSILPER.L	O43310	CTIF	11040.9	23740.3	13205.2	25856.2	11461.4	10777	16172.6	14956.6
K.n[305.21]SLDNNY[243.03]STPNER.G	O60716,C9JZR2,H0YC95,Q68DU0,Q7KZJ3,Q96FS1	CTNND1	2307.02	6084.27	1855.77	2260.86	1888.14	849.202	2148.31	2838.34
K.n[305.21]SLDNNY[243.03]STPNER.G	O60716,C9JZR2,H0YC95,Q68DU0,Q7KZJ3,Q96FS1	CTNND1	1509.63	5008.91	2185.11	2030.57	1664.89	693.744	1731.94	2765.45
R.n[305.21]GPVSGTEPEPVY[243.03]SMEAADYR.E	Q14247,B4E358,H0YCD9,H0YEV2,Q53HG7	CTTN	2294.86	6533.6	3101.01	4165.81	3801.95	3114.65	4065.27	4638.39
R.n[305.21]GPVSGTEPEPVY[243.03]SMEAADYR.E	Q14247,B4E358,H0YCD9,H0YEV2,Q53HG7	CTTN	3342.58	6751.56	3062.41	3760.7	4709.11	3430.31	4799.38	5271.64
K.n[305.21]DILLRPELEELR.N	P00387,Q6ZVI6	CYB5R3	5507.49	6225.73	4830.29	5809.94	5353.48	3717.38	5833.23	7326.56
K.n[305.21]DILLRPELEELR.N	P00387,Q6ZVI6	CYB5R3	6872.41	6086.47	5790.44	7315.34	6086.62	4606.24	8102.77	8563.41
K.n[305.21]DILLRPELEELR.N	P00387,Q6ZVI6	CYB5R3	4672.07	4985.3	3459.24	6462.52	4545.24	4448.87	6082.66	6592.1
K.n[305.21]VTSPY[243.03]WEER.L	Q9NQC7,A8KAB0,F5H2R7,H3BPZ5,H3BS09,H3BSW9,H3BTB8,J3KRR7	CYLD	3947.2	19549.9	11694.6	11962.9	8114.06	4826.72	4415.61	4778.19
K.n[305.21]VTSPY[243.03]WEER.L	Q9NQC7,A8KAB0,F5H2R7,H3BPZ5,H3BS09,H3BSW9,H3BTB8,J3KRR7	CYLD	3070.28	19244.7	9153.34	9418.53	9840.72	3241.64	3831.53	3594.83
R.n[305.21]VIGANRAPSLTDK[432.30].A	Q7Z449,A8K1T7,B4DQW9,B4E0A0,B4E3H5,E9PGH5	CYP2U1	9194.81	12130	5418.79	12340.8	9871.67	8267.15	10810.9	17069.6
K.n[305.21]APILIATDVASR.G	Q92841,P17844,B1AHM1,B4DLW8,B4DN41,B4DNG2,B4DZQ7,B5BUE6,C9JMU5,H3BLZ8,J3KTA4,Q59E92,Q59F66,Q7Z2V5	DDX17	10253.8	8178.67	7533.15	9719.44	9280.09	10265	11472.3	14058.4
K.n[305.21]APILIATDVASR.G	Q92841,P17844,B1AHM1,B4DLW8,B4DN41,B4DNG2,B4DZQ7,B5BUE6,C9JMU5,H3BLZ8,J3KTA4,Q59E92,Q59F66,Q7Z2V5	DDX17	7559.78	10270.6	6079.3	9045	9845.56	8715.51	9973.73	15606.2
R.n[305.21]ELAQQVQQVADDYGK[432.30].C	Q92841,B1AHM1,B4DZQ7,C9JMU5,H3BLZ8,Q59F66	DDX17	12046	13209.2	8304.6	13260.8	11503.4	9886.97	12332.7	15978.1
R.n[305.21]GDGPIC[160.03]LVLAPTR.E	Q92841,P17844,B1AHM1,B1AHM2,B4DLW8,B4DN41,B4DNG2,B4DZQ7,B5BUE6,C9JMU5,H3BLZ8,J3KRZ1,J3KTA4,J3QRQ7,Q59E92,Q59F66,Q7Z2V5	DDX17	5493.28	7311.81	5287.42	6837.53	7133.62	6073.67	8459.13	9275
R.n[305.21]GDGPIC[160.03]LVLAPTR.E	Q92841,P17844,B1AHM1,B1AHM2,B4DLW8,B4DN41,B4DNG2,B4DZQ7,B5BUE6,C9JMU5,H3BLZ8,J3KRZ1,J3KTA4,J3QRQ7,Q59E92,Q59F66,Q7Z2V5	DDX17	7542.17	7292.9	4915.6	6315.6	6920.21	5873.34	7723.08	9392.17
R.n[305.21]GLDVEDVK[432.30].F	Q92841,P17844,B4DLW8,B4DN41,B4DNG2,B5BUE6,H3BLZ8,J3KTA4,Q59F66	DDX17	94996.3	109949	62187.6	115658	95008.1	71302.8	114718	124791
R.n[305.21]GVEIC[160.03]IATPGR.L	Q92841,P17844,B1AHM1,B4DLW8,B4DN41,B4DNG2,B4DZQ7,B5BUE6,C9JMU5,H3BLZ8,J3KRZ1,J3KTA4,J3QSF1,Q59E92,Q59F66,Q7Z2V5	DDX17	10831	10645.9	6954.9	11040.3	9285.39	8667.48	11750.7	15215.7
R.n[305.21]GVEIC[160.03]IATPGR.L	Q92841,P17844,B1AHM1,B4DLW8,B4DN41,B4DNG2,B4DZQ7,B5BUE6,C9JMU5,H3BLZ8,J3KRZ1,J3KTA4,J3QSF1,Q59E92,Q59F66,Q7Z2V5	DDX17	10165.7	9909.5	7501.87	9366.31	10533.4	10278.7	11828.8	14382
K.n[305.21]DLIAQAR.T	Q9NR30,Q9BQ39,Q63HN8,P48995,A7VJS2,B4DED6,B4DW97,H3BLU6,K0J110,Q53FI9,rev_O60732,rev_Q8TD91,rev_Q96JQ0,rev_A0PK03	DDX21	27612.3	29801.6	19583.8	32171	28544.8	25467.7	32041.5	36867.6
K.n[305.21]LHGELQDR.K	Q9NR30	DDX21	11451.7	17673.8	14164.1	19538.5	12891.3	13037.8	15173.4	17446.4
K.n[305.21]NEEPSEEEIDAPK[432.30]PK[432.30].K	Q9NR30	DDX21	6993.31	10191.6	6872.78	9181.45	8584.5	6540.71	10372.1	9666.46
R.n[305.21]GLDIPEVDLVIQSSPPK[432.30].D	Q9NR30	DDX21	4471.9	4270.89	3464.42	4122.15	5031.57	4216.09	4590.06	5145.28
R.n[305.21]GVTFLFPIQAK[432.30].T	Q9NR30	DDX21	6499.04	5722.08	5633.28	6622.77	5572.42	4432.39	7087.37	9029.95
R.n[305.21]GVTFLFPIQAK[432.30].T	Q9NR30	DDX21	5759.8	5691.58	3865.13	7461.29	7863.32	4819.18	5866.65	8995.59
K.n[305.21]GLAITFVSDENDAK[432.30].L	O00148,Q13838,B0UZB3,B4DP52,B4DX78,F8VQ10,F8W0J0,H0Y400,H0Y7G4,Q69YT6	DDX39A	13333.3	15939.9	10939.9	15470.2	14904.2	12376.6	17342.7	21581.5
K.n[305.21]GLAITFVSDENDAK[432.30].L	O00148,Q13838,B0UZB3,B4DP52,B4DX78,F8VQ10,F8W0J0,H0Y400,H0Y7G4,Q69YT6	DDX39A	10919.9	12477.1	8571.53	14858.5	12302.7	10732.1	14567.2	22767.4
K.n[305.21]GLAITFVSDENDAK[432.30].L	O00148,Q13838,B0UZB3,B4DP52,B4DX78,F8VQ10,F8W0J0,H0Y400,H0Y7G4,Q69YT6	DDX39A	13131.2	10961.7	8402.73	12840.2	10953	7847.35	13855.3	19027.8
R.n[305.21]DVQEIFR.L	O00148,Q13838,B0UZ98,B0UZ99,B0UZA0,B0UZA1,B0UZA2,B1Q2N1,B4DIJ6,B4DIZ8,B4DP52,B4DX78,E9PP12,F6S4E6,F6TRA5,F6UJC5,F6UN21,F6WLT2,F8VQ10,F8VZL8,H0Y4V8,H0Y557,H0Y6G9,H0Y6N8,H0Y7G4,H0Y7X6,H0Y800,H0YCC6,K7EQN7,Q59G92,Q5STU3,Q8N5M0	DDX39A	29004.9	29464.3	20597.6	34474.7	29587.5	24826.3	36112.7	37707.1
R.n[305.21]DVQEIFR.L	O00148,Q13838,B0UZ98,B0UZ99,B0UZA0,B0UZA1,B0UZA2,B1Q2N1,B4DIJ6,B4DIZ8,B4DP52,B4DX78,E9PP12,F6S4E6,F6TRA5,F6UJC5,F6UN21,F6WLT2,F8VQ10,F8VZL8,H0Y4V8,H0Y557,H0Y6G9,H0Y6N8,H0Y7G4,H0Y7X6,H0Y800,H0YCC6,K7EQN7,Q59G92,Q5STU3,Q8N5M0	DDX39A	32446.8	38113.2	23429.7	31386.9	33278.3	27230.8	40693.1	45544.6
R.n[305.21]ILVATNLFGR.G	O00148,Q13838,B0UZB3,B4DP52,B4DX78,F8VQ10,F8W0J0,H0Y400,H0Y7G4,H0Y7X6,Q5STU3,Q69YT6	DDX39A	2966.35	3561.43	2212.58	4056.33	3623.14	2949.27	3771.41	4022.21
R.n[305.21]ILVATNLFGR.G	O00148,Q13838,B0UZB3,B4DP52,B4DX78,F8VQ10,F8W0J0,H0Y400,H0Y7G4,H0Y7X6,Q5STU3,Q69YT6	DDX39A	4208.78	4748.67	4212.18	4975.53	4275.99	4173.65	4871.32	6904.81
R.n[305.21]ILVATNLFGR.G	O00148,Q13838,B0UZB3,B4DP52,B4DX78,F8VQ10,F8W0J0,H0Y400,H0Y7G4,H0Y7X6,Q5STU3,Q69YT6	DDX39A	4387	3907.33	2324.38	3609.52	5307.92	3550.55	4499.24	5630.34
R.n[305.21]ILVATNLFGR.G	O00148,Q13838,B0UZB3,B4DP52,B4DX78,F8VQ10,F8W0J0,H0Y400,H0Y7G4,H0Y7X6,Q5STU3,Q69YT6	DDX39A	2070.53	2602.65	2410.66	3856.5	2860.65	2647.82	3310.77	3418.19
R.n[305.21]ILVATNLFGR.G	O00148,Q13838,B0UZB3,B4DP52,B4DX78,F8VQ10,F8W0J0,H0Y400,H0Y7G4,H0Y7X6,Q5STU3,Q69YT6	DDX39A	3588.36	3654.55	2990.74	3832.53	3691.74	4122.89	3461.81	4438.74
R.n[305.21]ILVATNLFGR.G	O00148,Q13838,B0UZB3,B4DP52,B4DX78,F8VQ10,F8W0J0,H0Y400,H0Y7G4,H0Y7X6,Q5STU3,Q69YT6	DDX39A	3454.44	3946.8	2528.91	4077.69	3995.56	2534.48	3559.97	4482.17
R.n[305.21]ILVATNLFGR.G	O00148,Q13838,B0UZB3,B4DP52,B4DX78,F8VQ10,F8W0J0,H0Y400,H0Y7G4,H0Y7X6,Q5STU3,Q69YT6	DDX39A	2705.97	2457.3	1501.29	2127.78	2019.29	2050.13	2344.14	2861.42
R.n[305.21]RILVATNLFGR.G	O00148,Q13838,B0UZB3,B4DP52,B4DX78,F8VQ10,F8W0J0,H0Y400,H0Y7G4,H0Y7X6,Q5STU3,Q69YT6	DDX39A	4379.76	3579.62	3152.57	4491.67	4537.59	3798.54	4802.34	6444.54
K.n[305.21]NC[160.03]PHIVVGTPGR.L	Q13838,B0UZ98,B0UZ99,B0UZA0,B0UZA1,B0UZA2,B4DIJ6,B4DIZ8,B4DP52,E9PP12,F6S4E6,F6TRA5,F6UJC5,F6UN21,F6WLT2,F8VQ10,F8VZL8,H0Y4V8,H0Y557,H0Y6G9,H0Y6N8,H0Y7G4,H0Y7X6,H0Y800,Q59G92,Q5STU3	DDX39B	18681.9	19212.8	12694.2	17177.5	16043.6	16225.1	21684.3	20858.7
K.n[305.21]NC[160.03]PHIVVGTPGR.L	Q13838,B0UZ98,B0UZ99,B0UZA0,B0UZA1,B0UZA2,B4DIJ6,B4DIZ8,B4DP52,E9PP12,F6S4E6,F6TRA5,F6UJC5,F6UN21,F6WLT2,F8VQ10,F8VZL8,H0Y4V8,H0Y557,H0Y6G9,H0Y6N8,H0Y7G4,H0Y7X6,H0Y800,Q59G92,Q5STU3	DDX39B	51266.1	63084.2	33796.5	60844.4	51991.5	45412.8	63407.9	77265.1
K.n[305.21]NC[160.03]PHIVVGTPGR.L	Q13838,B0UZ98,B0UZ99,B0UZA0,B0UZA1,B0UZA2,B4DIJ6,B4DIZ8,B4DP52,E9PP12,F6S4E6,F6TRA5,F6UJC5,F6UN21,F6WLT2,F8VQ10,F8VZL8,H0Y4V8,H0Y557,H0Y6G9,H0Y6N8,H0Y7G4,H0Y7X6,H0Y800,Q59G92,Q5STU3	DDX39B	53482.4	52722.6	39774.7	68504.3	47276.4	45171.7	55106.8	66325.6
K.n[305.21]DAY[243.03]SSFGSR.S	O00571,O15523,B4DK29,B4DLA0,B4DLU5,B4DXX7,B4E010,B4E132,B4E3C4,B5BTY4,C9J081,C9J8G5,Q59GX6	DDX3X	1878.77	9823.13	4921.91	5935.58	5045.01	1869.09	2730.45	2075.39
K.n[305.21]DAY[243.03]SSFGSR.S	O00571,O15523,B4DK29,B4DLA0,B4DLU5,B4DXX7,B4E010,B4E132,B4E3C4,B5BTY4,C9J081,C9J8G5,Q59GX6	DDX3X	1984.85	11463.9	6342.77	6615.23	5861.79	1784.7	3220.09	2562.75
K.n[305.21]DAY[243.03]SSFGSR.S	O00571,O15523,B4DK29,B4DLA0,B4DLU5,B4DXX7,B4E010,B4E132,B4E3C4,B5BTY4,C9J081,C9J8G5,Q59GX6	DDX3X	1098.68	10714.5	5986.03	6940.45	5356.18	2216.05	2241.31	2214.51
K.n[305.21]DAY[243.03]SSFGSR.S	O00571,O15523,B4DK29,B4DLA0,B4DLU5,B4DXX7,B4E010,B4E132,B4E3C4,B5BTY4,C9J081,C9J8G5,Q59GX6	DDX3X	1150.8	9020.6	5466.97	5442.92	4178.55	1387.34	2575.15	1611.86
K.n[305.21]DK[432.30]DAY[243.03]SSFGSR.S	O00571,O15523,B4DK29,B4DLA0,B4DLU5,B4DXX7,B4E010,B4E132,B4E3C4,B5BTY4,C9J081,C9J8G5,Q59GX6	DDX3X	3183.82	22117.8	10217.4	12338.9	9167.42	4314.94	5843.98	6745.35
K.n[305.21]DK[432.30]DAY[243.03]SSFGSR.S	O00571,O15523,B4DK29,B4DLA0,B4DLU5,B4DXX7,B4E010,B4E132,B4E3C4,B5BTY4,C9J081,C9J8G5,Q59GX6	DDX3X	2914.47	22956.8	11945.1	15602	9925.08	4732.43	7645.39	5396.28
R.n[305.21]GRSDY[243.03]DGIGSR.G	O00571,B4DLA0,B4DLU5,B4E3C4,B5BTY4,Q59GX6	DDX3X	2159.37	14519.2	10766.6	10814.9	6701.02	2346.39	3013.74	3598.03
R.n[305.21]GRSDY[243.03]DGIGSR.G	O00571,B4DLA0,B4DLU5,B4E3C4,B5BTY4,Q59GX6	DDX3X	1651.39	5412.61	4425.01	4888.39	2708.23	1282.38	1493.31	1647.62
R.n[305.21]GRSDY[243.03]DGIGSR.G	O00571,B4DLA0,B4DLU5,B4E3C4,B5BTY4,Q59GX6	DDX3X	2419.19	11888.2	10778	11357.6	7161.05	4044.45	3281.58	3299.93
R.n[305.21]GRSDY[243.03]DGIGSR.G	O00571,B4DLA0,B4DLU5,B4E3C4,B5BTY4,Q59GX6	DDX3X	1289.12	6996.94	5355.33	5644.44	3256.32	2231.41	2425.41	2041.87
R.n[305.21]SDY[243.03]DGIGSR.G	O00571,B4DLA0,B4DLU5,B4E3C4,B5BTY4,Q59GX6	DDX3X	1826.58	20339.3	10813.4	10981.5	7646.92	3874.75	3837.93	3274.82
R.n[305.21]SDY[243.03]DGIGSR.G	O00571,B4DLA0,B4DLU5,B4E3C4,B5BTY4,Q59GX6	DDX3X	2343.1	19622	11364.2	13187.7	8668.09	2573.82	4044.82	4018.91
R.n[305.21]SDY[243.03]DGIGSR.G	O00571,B4DLA0,B4DLU5,B4E3C4,B5BTY4,Q59GX6	DDX3X	1556.72	8814.95	5783.35	6711.8	3058.12	2239.3	2068.72	2623.22
R.n[305.21]SDY[243.03]DGIGSR.G	O00571,B4DLA0,B4DLU5,B4E3C4,B5BTY4,Q59GX6	DDX3X	1150.08	9463.88	5385.94	6433.66	4589.25	987.273	1930.82	1708.29
R.n[305.21]SDY[243.03]DGIGSR.G	O00571,B4DLA0,B4DLU5,B4E3C4,B5BTY4,Q59GX6	DDX3X	388.2	5408.91	3815.27	3496.55	2489.76	885.656	1205.9	1238.6
K.n[305.21]LLQLVEDR.G	P17844,B4DLW8,B4DN41,B4DNG2,B5BUE6,J3KTA4	DDX5	11830.1	9096.53	7976.97	11961.1	11736.8	10135.4	12980.4	14786.7
K.n[305.21]LLQLVEDR.G	P17844,B4DLW8,B4DN41,B4DNG2,B5BUE6,J3KTA4	DDX5	10186.5	8729.33	7857.78	8665.43	10027.7	10266.3	12902.9	12756
K.n[305.21]LLQLVEDR.G	P17844,B4DLW8,B4DN41,B4DNG2,B5BUE6,J3KTA4	DDX5	10240.6	12275.4	9255.83	11626.5	11903.6	9303.11	14852.4	17045.7
R.n[305.21]QNFTEPTAIQAQGWPVALSGLDMVGVAQTGSGK[432.30].T	P17844,B4DN41,B5BUE6,J3KTA4,J3QLG9,J3QR62,J3QRN5,J3QRQ7,Q59E92,Q7Z2V5	DDX5	964.824	1859.34	923.143	1041.68	922.981	676.822	1233.56	1058.95
K.n[305.21]LLEGEESR.L	P17661,Q7Z794,P04264,P08729,P05787,Q9NSB2,P41219,P08670,A5Z217,B0YJC4,B0YJC5,B3KRK8,B3KWQ6,B3KY79,F5GY66,H6VRF8,H6VRF9,H6VRG0,H6VRG1,H6VRG2,H6VRG3,H7C5W5,Q0IIN1,Q147W7,Q45VM6,Q45VM7,Q45VM8,Q53HU8,Q53SB5,Q7L4M3,Q969I0,Q96GE1,Q9H319,Q9H552	DES	34424.3	39195.5	32493.6	38488	37688.6	25511.9	44663.3	54736.5
K.n[305.21]LLEGEESR.L	P17661,Q7Z794,P04264,P08729,P05787,Q9NSB2,P41219,P08670,A5Z217,B0YJC4,B0YJC5,B3KRK8,B3KWQ6,B3KY79,F5GY66,H6VRF8,H6VRF9,H6VRG0,H6VRG1,H6VRG2,H6VRG3,H7C5W5,Q0IIN1,Q147W7,Q45VM6,Q45VM7,Q45VM8,Q53HU8,Q53SB5,Q7L4M3,Q969I0,Q96GE1,Q9H319,Q9H552	DES	39101.4	36879.7	29088.5	44525.1	36286	29100.3	47155.1	57340.3
-.n[305.21]MATPAGLER.W	O60231,B0V0F8,F8VPA4,Q5SQH4,Q6PKC8	DHX16	19694	18846.8	29027.7	17663.8	21740.4	21381.5	16776.6	15373.9
K.n[305.21]DK[432.30]DDDGGEDDDANC[160.03]NLIC[160.03]GDEYGPETR.L	Q08211	DHX9	3104.15	2932.55	2361.58	3045.36	4044.72	3589.7	4241.79	5191.9
K.n[305.21]DK[432.30]DDDGGEDDDANC[160.03]NLIC[160.03]GDEYGPETR.L	Q08211	DHX9	4326.56	3577.2	3053.47	4095.43	4443.47	4373.04	6228.96	5490.75
K.n[305.21]DK[432.30]DDDGGEDDDANC[160.03]NLIC[160.03]GDEYGPETR.L	Q08211	DHX9	2585.04	2249.15	1709.77	1910.98	2961.91	3632.41	3082.09	3051.83
K.n[305.21]LAQFEPSQR.Q	Q08211,Q58F26,Q6PJK6	DHX9	16709.9	16144	14593.9	15054.8	15469.6	13212.5	16528.7	22083.5
K.n[305.21]LQISHEAAAC[160.03]ITGLR.A	Q08211,B3KU66	DHX9	9308.28	9374.43	8582.91	11229.5	9298.32	8829.22	10995.4	12124
K.n[305.21]LQISHEAAAC[160.03]ITGLR.A	Q08211,B3KU66	DHX9	8007.84	9060.68	7839.93	10016.5	9878.81	7432.23	11328.1	11767.8
K.n[305.21]SC[160.03]GYSVR.F	Q08211,Q58F26,Q6PJK6	DHX9	5236.7	7978.17	5732.13	7658.8	7092.55	4365.69	7248.73	8114.69
K.n[305.21]SC[160.03]GYSVR.F	Q08211,Q58F26,Q6PJK6	DHX9	4508.08	7473.96	6034.2	7469.9	5332.28	3626.25	7086.22	7160.79
K.n[305.21]TTQVPQFILDDFIQNDR.A	Q08211,Q58F26,Q6PJK6	DHX9	1727.11	2823.6	4403.08	1908.38	2431.49	2647	2339.42	3449.4
K.n[305.21]TTQVPQFILDDFIQNDR.A	Q08211,Q58F26,Q6PJK6	DHX9	2907.03	2360.61	4559.94	3035.48	2795.53	2114.09	3054.49	3375.16
K.n[305.21]TTQVPQFILDDFIQNDR.A	Q08211,Q58F26,Q6PJK6	DHX9	3578.5	4006.18	6322.39	3414.82	2978.93	3366.38	3831.31	4200.18
K.n[305.21]TTQVPQFILDDFIQNDR.A	Q08211,Q58F26,Q6PJK6	DHX9	2560	2521.28	3547.51	2301.01	2501.28	1724.93	3251.18	4117.71
K.n[305.21]TTQVPQFILDDFIQNDR.A	Q08211,Q58F26,Q6PJK6	DHX9	2086.16	2487.49	3050.64	2220.79	2136.42	2166.31	2126.53	3084.63
K.n[305.21]TTQVPQFILDDFIQNDR.A	Q08211,Q58F26,Q6PJK6	DHX9	3063.66	3394	5857.03	2303.14	2870.42	2040.72	3067.83	4545.66
R.n[305.21]VRPGFC[160.03]FHLC[160.03]SR.A	Q08211,B3KU66	DHX9	5999.57	5818.41	4899.63	7692.45	4385.12	4849.98	6460.77	10365.3
R.n[305.21]GRIPVNTR.F	P09622,B4DFL1,B4DHG0,B4DMK9,B4DT69,E9PEX6	DLD	15391.4	23065.3	28045.4	20700.1	16828.9	17536.8	17094.3	17585.6
R.n[305.21]DNEVDGQDY[243.03]HFVVSR.E	Q92796,Q59FY1,Q5JUW8	DLG3	6006.59	9978.14	10806.7	15760	12766.9	10174.9	13192	11829.1
R.n[305.21]DNEVDGQDY[243.03]HFVVSR.E	Q92796,Q59FY1,Q5JUW8	DLG3	4396.7	10009	8209.4	13325.8	13783.6	12594.1	11386.5	12174.7
R.n[305.21]DNEVDGQDY[243.03]HFVVSR.E	Q92796,Q59FY1,Q5JUW8	DLG3	7387.73	14687	11791.1	19472.6	19983.9	15848.3	15328.2	14194.8
R.n[305.21]DNEVDGQDY[243.03]HFVVSR.E	Q92796,Q59FY1,Q5JUW8	DLG3	5675.68	10137.1	8615.38	10936.6	9974.77	8306.2	9722.17	10322.7
R.n[305.21]RDNEVDGQDY[243.03]HFVVSR.E	Q92796,Q59FY1,Q5JUW8	DLG3	0	19576.4	19459.1	28691.9	35546.5	37404.4	22715.2	18942.3
R.n[305.21]RDNEVDGQDY[243.03]HFVVSR.E	Q92796,Q59FY1,Q5JUW8	DLG3	4673	13936.3	19477.4	28399.4	35228	18515.9	18682.9	16088.4
R.n[305.21]RDNEVDGQDY[243.03]HFVVSR.E	Q92796,Q59FY1,Q5JUW8	DLG3	3832.92	7002.11	4599.84	7764.1	7375.47	5863.45	6062.94	5996.53
R.n[305.21]RDNEVDGQDY[243.03]HFVVSR.E	Q92796,Q59FY1,Q5JUW8	DLG3	2600.9	5906.05	4553.66	7244.65	8309.34	5665.92	5924.14	5196.05
R.n[305.21]RDNEVDGQDY[243.03]HFVVSR.E	Q92796,Q59FY1,Q5JUW8	DLG3	2540.95	5783.49	4521.79	8356.34	6617.28	9484.03	6955.7	8414.42
R.n[305.21]RDNEVDGQDY[243.03]HFVVSR.E	Q92796,Q59FY1,Q5JUW8	DLG3	6029.24	7785.63	7100.9	10059.3	12330.3	19516.7	8289.52	9302.86
R.n[305.21]SDASGDR.G	Q8TDM6	DLG5	11486.2	18935.9	13975.3	18693.7	15806.6	12576.4	18836.9	20827.4
K.n[305.21]DWSANPLFER.K	Q9UFH2,K7EK91	DNAH17	6352.57	7050.84	5262.56	6989.73	6762.13	5343.12	9121.9	9212.75
R.n[305.21]GEPGRPALYFC[160.03]GSIR.G	O43598,H0Y8X4	DNPH1	16445.7	15889.5	12308.8	15102.7	15880.7	19272.2	15935.7	22391
R.n[305.21]GEPGRPALYFC[160.03]GSIR.G	O43598,H0Y8X4	DNPH1	13042.7	11942.3	13204.1	13887.9	13292.2	10522.5	15389.6	18076.7
R.n[305.21]GEPGRPALYFC[160.03]GSIR.G	O43598,H0Y8X4	DNPH1	22090.6	19011.6	15659.3	21563.7	21432.8	17560	23393	27347.1
R.n[305.21]GEPGRPALYFC[160.03]GSIR.G	O43598,H0Y8X4	DNPH1	12139.6	14623.5	9646.79	11705.7	11324.7	11410.4	15284	16967.8
K.n[305.21]GSVADY[243.03]GNLMENQDLLGSPTPPPPPPHQR.H	Q14185,B2RUU3	DOCK1	506.347	1979.97	808.751	0	0	0	523.45	663.663
K.n[305.21]GSVADY[243.03]GNLMENQDLLGSPTPPPPPPHQR.H	Q14185,B2RUU3	DOCK1	1658.01	5673.4	1801.57	3267.81	2055.55	1592.9	3658.52	2884.4
K.n[305.21]GSVADY[243.03]GNLMENQDLLGSPTPPPPPPHQR.H	Q14185,B2RUU3	DOCK1	1290.1	5400.65	3278.38	3006.75	2699.12	2180.55	2744.35	3258.64
K.n[305.21]GSVADY[243.03]GNLMENQDLLGSPTPPPPPPHQR.H	Q14185,B2RUU3	DOCK1	1961.34	4173.79	3612.81	3061.24	1487.03	3020.72	2973.33	1462.28
K.n[305.21]TPPPYSVY[243.03]ER.T	Q8N1I0,A4D0S8,B7Z2H5,B7Z2K9,F5GXW1,H0Y599,H0Y7H7,Q149N5,Q149N6,Q75MU6	DOCK4	2947.22	32086.7	13131.6	7887.91	5864.86	3933.61	3597.59	5179.99
K.n[305.21]TPPPYSVY[243.03]ER.T	Q8N1I0,A4D0S8,B7Z2H5,B7Z2K9,F5GXW1,H0Y599,H0Y7H7,Q149N5,Q149N6,Q75MU6	DOCK4	3750.04	29034.4	11411.9	9590.39	5738.38	4776.19	5936.59	5297.25
R.n[305.21]ERPC[160.03]SAIY[243.03]PTPVEPSQR.M	Q8N1I0,A4D0S8,B7Z2H5,B7Z2K9,F5GXW1,H0Y599,H0Y7H7,Q149N5,Q149N6	DOCK4	2819.28	10754.6	4546.13	5470.01	4907.94	4981.43	4871.91	4339.2
R.n[305.21]ERPC[160.03]SAIY[243.03]PTPVEPSQR.M	Q8N1I0,A4D0S8,B7Z2H5,B7Z2K9,F5GXW1,H0Y599,H0Y7H7,Q149N5,Q149N6	DOCK4	2365.31	14507.8	7761.54	4917.22	4936.88	2582.08	3723.45	4008.81
R.n[305.21]ERPC[160.03]SAIYPT[181.01]PVEPSQR.M	Q8N1I0,A4D0S8,B7Z2H5,B7Z2K9,F5GXW1,H0Y599,H0Y7H7,Q149N5,Q149N6	DOCK4	1872.29	9397.98	4708.17	3757.76	3646.31	2402.66	2826.34	2212.94
R.n[305.21]ERPC[160.03]SAIYPT[181.01]PVEPSQR.M	Q8N1I0,A4D0S8,B7Z2H5,B7Z2K9,F5GXW1,H0Y599,H0Y7H7,Q149N5,Q149N6	DOCK4	3612.91	11827.7	4968.69	4939.69	3954.23	2209.03	2696.99	2765.59
K.n[305.21]DIGAIAR.V	Q9BPU6,P49682,E7EWB4,Q53SW3	DPYSL5	340329	252462	210426	234604	267846	288454	378133	286497
K.n[305.21]DIGAIAR.V	Q9BPU6,P49682,E7EWB4,Q53SW3	DPYSL5	154003	128273	118250	108538	148710	130891	178818	140505
K.n[305.21]DIGAIAR.V	Q9BPU6,P49682,E7EWB4,Q53SW3	DPYSL5	315171	241452	244010	267093	340309	308856	423014	334313
K.n[305.21]DIGAIAR.V	Q9BPU6,P49682,E7EWB4,Q53SW3	DPYSL5	96769.4	72079.5	60849.2	67920	81476.8	66687.7	105324	84285.9
R.n[305.21]EPSAPSIPT[181.01]PAYQSLPAGGHAPTPPTPAPR.T	Q4W4Y1	DRIP4	2100.51	4637.88	3869.91	5559.91	4695.97	2866.51	4388.24	4435.62
R.n[305.21]EPSAPSIPTPAY[243.03]QSLPAGGHAPTPPTPAPR.T	Q4W4Y1	DRIP4	2788.78	3806.92	3443.81	4442.22	4770.44	2923.15	4635.15	3829.78
R.n[305.21]VIQPHGGGSNPLEGTQHLQDVPY[243.03]VMVR.E	Q14126	DSG2	1613.86	6869.33	2487.26	3517.24	2708.5	2025.23	2406.47	2817.39
R.n[305.21]VIQPHGGGSNPLEGTQHLQDVPY[243.03]VMVR.E	Q14126	DSG2	2351.22	9487.75	3422.2	3676.97	2976.72	3755.5	4542.43	4148.56
R.n[305.21]VIQPHGGGSNPLEGTQHLQDVPY[243.03]VMVR.E	Q14126	DSG2	2261.28	14181.4	4634.16	5608.28	5054.61	4177.28	4656.27	4894.87
R.n[305.21]VY[243.03]APASTLVDQPYANEGTVVVTER.V	Q14126	DSG2	821.673	1506.99	971.172	1185.5	1007.78	637.323	1206.37	1167.89
R.n[305.21]VYAPASTLVDQPY[243.03]ANEGTVVVTER.V	Q14126	DSG2	0	3095.69	0	0	0	0	0	0
R.n[305.21]IFYPEIEEVQALDDTER.G	P33316,H0YKC5,H0YNW5	DUT	3342.76	5073.57	4381.23	3951.2	3923.1	2980.42	4335.53	5792.49
R.n[305.21]IFYPEIEEVQALDDTER.G	P33316,H0YKC5,H0YNW5	DUT	2552.98	3867.18	3190.56	3298.11	3884.78	2953.23	4851.77	5078.72
R.n[305.21]LPVPAGSLER.S	C3U398	DUX4	19555.9	22319.8	14930.3	19607.3	23556.5	17589.9	21650.8	29199
R.n[305.21]IYQY[243.03]IQSR.F	Q9Y463,Q13627,B3KQI0,B4DX02,B4DXU2,F8W9I9,F8WAP0,Q15446	DYRK1B	257213	267766	249002	305485	289329	233512	280099	292422
R.n[305.21]IYQY[243.03]IQSR.F	Q9Y463,Q13627,B3KQI0,B4DX02,B4DXU2,F8W9I9,F8WAP0,Q15446	DYRK1B	26342.5	25457.8	29566.2	34307.6	31554.9	26496.2	32653.8	31355.6
R.n[305.21]IYQY[243.03]IQSR.F	Q9Y463,Q13627,B3KQI0,B4DX02,B4DXU2,F8W9I9,F8WAP0,Q15446	DYRK1B	15836.1	18528.1	16989.6	20734.4	17824.6	15843.6	19680.3	20681.9
R.n[305.21]IYQY[243.03]IQSR.F	Q9Y463,Q13627,B3KQI0,B4DX02,B4DXU2,F8W9I9,F8WAP0,Q15446	DYRK1B	330011	334092	314447	358536	354445	322734	438675	354765
R.n[305.21]IYQY[243.03]IQSR.F	Q9Y463,Q13627,B3KQI0,B4DX02,B4DXU2,F8W9I9,F8WAP0,Q15446	DYRK1B	20833.4	19945	17633.4	20828	23324.5	19361.2	22049.6	25774.1
R.n[305.21]IYQY[243.03]IQSR.F	Q9Y463,Q13627,B3KQI0,B4DX02,B4DXU2,F8W9I9,F8WAP0,Q15446	DYRK1B	68207.5	76134.9	80793.2	91450.1	91473.5	74787.7	88633.5	92495.3
R.n[305.21]IYQY[243.03]IQSR.F	Q9Y463,Q13627,B3KQI0,B4DX02,B4DXU2,F8W9I9,F8WAP0,Q15446	DYRK1B	89544.1	92594	90128.6	99530.2	111840	76916	101954	95430.2
R.n[305.21]IYQY[243.03]IQSR.F	Q9Y463,Q13627,B3KQI0,B4DX02,B4DXU2,F8W9I9,F8WAP0,Q15446	DYRK1B	49469.7	48276.9	46301.9	59054.6	60378.7	43037.7	62003.2	57687.3
R.n[305.21]IYQY[243.03]IQSR.F	Q9Y463,Q13627,B3KQI0,B4DX02,B4DXU2,F8W9I9,F8WAP0,Q15446	DYRK1B	24485.5	29899.5	23564.6	29147.5	30194.5	22262.7	29210.7	30727.8
R.n[305.21]IYQY[243.03]IQSR.F	Q9Y463,Q13627,B3KQI0,B4DX02,B4DXU2,F8W9I9,F8WAP0,Q15446	DYRK1B	22562.8	23121.1	20515.7	30352.1	25871.7	21940	27247.3	26652.7
R.n[305.21]IYQY[243.03]IQSR.F	Q9Y463,Q13627,B3KQI0,B4DX02,B4DXU2,F8W9I9,F8WAP0,Q15446	DYRK1B	26488.6	28746.7	28436.8	31178.6	31610.3	23790.3	33579.3	30614.6
R.n[305.21]IYQY[243.03]IQSR.F	Q9Y463,Q13627,B3KQI0,B4DX02,B4DXU2,F8W9I9,F8WAP0,Q15446	DYRK1B	18740.9	20523.3	19489	24133.9	24028.1	15713.6	20419.4	23496.2
R.n[305.21]IYQY[243.03]IQSR.F	Q9Y463,Q13627,B3KQI0,B4DX02,B4DXU2,F8W9I9,F8WAP0,Q15446	DYRK1B	78202.7	101616	93514	104386	103003	68098.1	76514	80842.9
R.n[305.21]IYQY[243.03]IQSR.F	Q9Y463,Q13627,B3KQI0,B4DX02,B4DXU2,F8W9I9,F8WAP0,Q15446	DYRK1B	20118.6	18867.2	17420.1	21400.8	21330.2	18797	21775.7	22487.4
R.n[305.21]IYQY[243.03]IQSR.F	Q9Y463,Q13627,B3KQI0,B4DX02,B4DXU2,F8W9I9,F8WAP0,Q15446	DYRK1B	23116.6	25769	26124.1	24589.7	27589.3	21891.9	26077.9	30021
R.n[305.21]IYQY[243.03]IQSR.F	Q9Y463,Q13627,B3KQI0,B4DX02,B4DXU2,F8W9I9,F8WAP0,Q15446	DYRK1B	47574.1	53172.7	43600.5	50852.3	55227.4	45082.1	57299.3	61491.8
R.n[305.21]IYQY[243.03]IQSR.F	Q9Y463,Q13627,B3KQI0,B4DX02,B4DXU2,F8W9I9,F8WAP0,Q15446	DYRK1B	216526	228469	224971	248874	247260	189335	240354	234085
R.n[305.21]IYQY[243.03]IQSR.F	Q9Y463,Q13627,B3KQI0,B4DX02,B4DXU2,F8W9I9,F8WAP0,Q15446	DYRK1B	1.05758e+06	1.10541e+06	1.16556e+06	1.15245e+06	1.11192e+06	952172	1.21996e+06	1.05585e+06
R.n[305.21]IYQY[243.03]IQSR.F	Q9Y463,Q13627,B3KQI0,B4DX02,B4DXU2,F8W9I9,F8WAP0,Q15446	DYRK1B	45275.6	42990.6	52637.3	54991.3	50766.2	42124.2	49331.1	53138.1
R.n[305.21]IYQY[243.03]IQSR.F	Q9Y463,Q13627,B3KQI0,B4DX02,B4DXU2,F8W9I9,F8WAP0,Q15446	DYRK1B	1.20807e+06	1.29762e+06	1.27207e+06	1.34518e+06	1.37417e+06	1.08309e+06	1.45336e+06	1.32255e+06
R.n[305.21]IYQY[243.03]IQSR.F	Q9Y463,Q13627,B3KQI0,B4DX02,B4DXU2,F8W9I9,F8WAP0,Q15446	DYRK1B	27056.2	26969.2	30202.6	32182.6	28097.9	24669	27493.7	27082.1
R.n[305.21]IYQY[243.03]IQSR.F	Q9Y463,Q13627,B3KQI0,B4DX02,B4DXU2,F8W9I9,F8WAP0,Q15446	DYRK1B	15595.6	18322.1	18296.9	23393.2	22179.1	17819	21380.8	22705.1
K.n[305.21]VYTY[243.03]IQSR.F	Q9NR20,Q92630,A8K8F7,F5H6L9	DYRK4	15094.9	19634.2	12988.9	16358.2	15491.1	12304.2	16880.8	17299.3
K.n[305.21]VYTY[243.03]IQSR.F	Q9NR20,Q92630,A8K8F7,F5H6L9	DYRK4	17353.9	20485	17547.4	20965.8	21402	15854.1	23417.7	24292.4
K.n[305.21]VYTY[243.03]IQSR.F	Q9NR20,Q92630,A8K8F7,F5H6L9	DYRK4	16604.4	19868.5	14816.9	21100.1	18274	15684.8	22821.6	22544.6
K.n[305.21]VYTY[243.03]IQSR.F	Q9NR20,Q92630,A8K8F7,F5H6L9	DYRK4	18308	20966.3	15758	21752.3	20586.8	16975.4	21430.3	19522.8
K.n[305.21]VYTY[243.03]IQSR.F	Q9NR20,Q92630,A8K8F7,F5H6L9	DYRK4	64986.4	71350.8	61055	73503.7	69918.9	61344.9	68084	73728.5
K.n[305.21]VYTY[243.03]IQSR.F	Q9NR20,Q92630,A8K8F7,F5H6L9	DYRK4	67578.4	76753.7	58682.4	74589.9	69967.8	55277.4	70779.9	73555
K.n[305.21]AQFAQPEILIGTIPGAGGTQR.L	P30084	ECHS1	3891.94	3524.39	2666.54	2863.56	2525.76	3504.74	2739.2	3852.38
K.n[305.21]QAILAAQR.R	O60869	EDF1	12689.8	15047.2	10151.5	13823.5	14011.9	10302.8	15752.8	14985.4
K.n[305.21]EVSTYIK[432.30].K	P68104,Q5VTE0,A8K9C4,A9X7H1,B4DV42,B4E2C5,Q16577,Q504Z0,Q53G85,Q53G89,Q53GA1,Q53HM9,Q53HQ7,Q53HR1,Q53HR5,Q6IPN6,Q6IPS9,Q6IPT9,Q6IQ15,Q6P4C9,Q8IUB0,Q96RE1,Q9H2I7	EEF1A1	73117.4	76995	39056.4	71017.3	80711.7	46581.1	81814.4	110481
K.n[305.21]EVSTYIK[432.30].K	P68104,Q5VTE0,A8K9C4,A9X7H1,B4DV42,B4E2C5,Q16577,Q504Z0,Q53G85,Q53G89,Q53GA1,Q53HM9,Q53HQ7,Q53HR1,Q53HR5,Q6IPN6,Q6IPS9,Q6IPT9,Q6IQ15,Q6P4C9,Q8IUB0,Q96RE1,Q9H2I7	EEF1A1	73188.7	77314.2	30442.9	77899.5	59319.5	54338.7	85258.5	97686.3
K.n[305.21]EVSTYIK[432.30]K[432.30].L	P68104,Q5VTE0,A8K9C4,A9X7H1,B4DV42,B4E2C5,Q16577,Q504Z0,Q53G85,Q53G89,Q53GA1,Q53HM9,Q53HQ7,Q53HR1,Q53HR5,Q6IPN6,Q6IPS9,Q6IPT9,Q6IQ15,Q6P4C9,Q8IUB0,Q96RE1,Q9H2I7	EEF1A1	23203.1	32789.2	16018.9	31795	20421.1	18120.6	26144.1	36700.6
K.n[305.21]EVSTYIK[432.30]K[432.30].L	P68104,Q5VTE0,A8K9C4,A9X7H1,B4DV42,B4E2C5,Q16577,Q504Z0,Q53G85,Q53G89,Q53GA1,Q53HM9,Q53HQ7,Q53HR1,Q53HR5,Q6IPN6,Q6IPS9,Q6IPT9,Q6IQ15,Q6P4C9,Q8IUB0,Q96RE1,Q9H2I7	EEF1A1	42829.4	53275.3	20222.7	47708.4	40031.5	28516.6	46603.3	58366.1
K.n[305.21]IGGIGTVPVGR.V	P68104,Q05639,Q5VTE0,A8K9C4,B4DNE0,B4E2C5,Q14222,Q16577,Q504Z0,Q53G85,Q53G89,Q53GA1,Q53GE9,Q53HM9,Q53HQ7,Q53HR1,Q53HR5,Q59GP5,Q6IPN6,Q6IPS9,Q6IPT9,Q6IQ15,Q6P082,Q6P4C9,Q8IUB0,Q8TBL1,Q96C29,Q96CD8,Q96RE1,Q9NZS6	EEF1A1	13395.8	18085.3	14778	19722.4	18551.4	16709.5	21172.2	24141
K.n[305.21]IGGIGTVPVGR.V	P68104,Q05639,Q5VTE0,A8K9C4,B4DNE0,B4E2C5,Q14222,Q16577,Q504Z0,Q53G85,Q53G89,Q53GA1,Q53GE9,Q53HM9,Q53HQ7,Q53HR1,Q53HR5,Q59GP5,Q6IPN6,Q6IPS9,Q6IPT9,Q6IQ15,Q6P082,Q6P4C9,Q8IUB0,Q8TBL1,Q96C29,Q96CD8,Q96RE1,Q9NZS6	EEF1A1	60073.8	60743.3	51316.6	60592.5	56999.5	55523.9	67709.2	92719.5
K.n[305.21]IGGIGTVPVGR.V	P68104,Q05639,Q5VTE0,A8K9C4,B4DNE0,B4E2C5,Q14222,Q16577,Q504Z0,Q53G85,Q53G89,Q53GA1,Q53GE9,Q53HM9,Q53HQ7,Q53HR1,Q53HR5,Q59GP5,Q6IPN6,Q6IPS9,Q6IPT9,Q6IQ15,Q6P082,Q6P4C9,Q8IUB0,Q8TBL1,Q96C29,Q96CD8,Q96RE1,Q9NZS6	EEF1A1	68111.5	76887.2	64844.4	82464.1	81815.8	63135.3	88975.5	95454.4
K.n[305.21]IGGIGTVPVGR.V	P68104,Q05639,Q5VTE0,A8K9C4,B4DNE0,B4E2C5,Q14222,Q16577,Q504Z0,Q53G85,Q53G89,Q53GA1,Q53GE9,Q53HM9,Q53HQ7,Q53HR1,Q53HR5,Q59GP5,Q6IPN6,Q6IPS9,Q6IPT9,Q6IQ15,Q6P082,Q6P4C9,Q8IUB0,Q8TBL1,Q96C29,Q96CD8,Q96RE1,Q9NZS6	EEF1A1	34168.1	33608.1	27229.8	36119	31441.9	32348.2	40501.9	42310.2
K.n[305.21]IGGIGTVPVGR.V	P68104,Q05639,Q5VTE0,A8K9C4,B4DNE0,B4E2C5,Q14222,Q16577,Q504Z0,Q53G85,Q53G89,Q53GA1,Q53GE9,Q53HM9,Q53HQ7,Q53HR1,Q53HR5,Q59GP5,Q6IPN6,Q6IPS9,Q6IPT9,Q6IQ15,Q6P082,Q6P4C9,Q8IUB0,Q8TBL1,Q96C29,Q96CD8,Q96RE1,Q9NZS6	EEF1A1	23325	27670.2	21704.5	29428.4	24620.1	20456.9	30839.9	30697.5
K.n[305.21]IGGIGTVPVGR.V	P68104,Q05639,Q5VTE0,A8K9C4,B4DNE0,B4E2C5,Q14222,Q16577,Q504Z0,Q53G85,Q53G89,Q53GA1,Q53GE9,Q53HM9,Q53HQ7,Q53HR1,Q53HR5,Q59GP5,Q6IPN6,Q6IPS9,Q6IPT9,Q6IQ15,Q6P082,Q6P4C9,Q8IUB0,Q8TBL1,Q96C29,Q96CD8,Q96RE1,Q9NZS6	EEF1A1	56216.9	56268	42633.7	56035.7	53268.8	50326.1	63585.9	72793.4
K.n[305.21]IGGIGTVPVGR.V	P68104,Q05639,Q5VTE0,A8K9C4,B4DNE0,B4E2C5,Q14222,Q16577,Q504Z0,Q53G85,Q53G89,Q53GA1,Q53GE9,Q53HM9,Q53HQ7,Q53HR1,Q53HR5,Q59GP5,Q6IPN6,Q6IPS9,Q6IPT9,Q6IQ15,Q6P082,Q6P4C9,Q8IUB0,Q8TBL1,Q96C29,Q96CD8,Q96RE1,Q9NZS6	EEF1A1	37707.9	35739.6	33702.3	42438.7	41080.5	33603.3	43008.8	53113.5
K.n[305.21]IGGIGTVPVGR.V	P68104,Q05639,Q5VTE0,A8K9C4,B4DNE0,B4E2C5,Q14222,Q16577,Q504Z0,Q53G85,Q53G89,Q53GA1,Q53GE9,Q53HM9,Q53HQ7,Q53HR1,Q53HR5,Q59GP5,Q6IPN6,Q6IPS9,Q6IPT9,Q6IQ15,Q6P082,Q6P4C9,Q8IUB0,Q8TBL1,Q96C29,Q96CD8,Q96RE1,Q9NZS6	EEF1A1	32314.4	31754.2	21577.4	33687.2	35505	18897.7	33153.3	39841
K.n[305.21]IGGIGTVPVGR.V	P68104,Q05639,Q5VTE0,A8K9C4,B4DNE0,B4E2C5,Q14222,Q16577,Q504Z0,Q53G85,Q53G89,Q53GA1,Q53GE9,Q53HM9,Q53HQ7,Q53HR1,Q53HR5,Q59GP5,Q6IPN6,Q6IPS9,Q6IPT9,Q6IQ15,Q6P082,Q6P4C9,Q8IUB0,Q8TBL1,Q96C29,Q96CD8,Q96RE1,Q9NZS6	EEF1A1	21835.6	26035.4	16891.8	24819.3	20685.3	21329.6	24973.9	30357.3
K.n[305.21]IGGIGTVPVGR.V	P68104,Q05639,Q5VTE0,A8K9C4,B4DNE0,B4E2C5,Q14222,Q16577,Q504Z0,Q53G85,Q53G89,Q53GA1,Q53GE9,Q53HM9,Q53HQ7,Q53HR1,Q53HR5,Q59GP5,Q6IPN6,Q6IPS9,Q6IPT9,Q6IQ15,Q6P082,Q6P4C9,Q8IUB0,Q8TBL1,Q96C29,Q96CD8,Q96RE1,Q9NZS6	EEF1A1	50370.2	46178.3	33342.7	49810.7	49590.9	41741.3	63401.9	68750
K.n[305.21]K[432.30]LEDGPK[432.30].F	P68104,Q5VTE0,A8K9C4,B4DNE0,B4DV42,B4E2C5,Q16577,Q2F837,Q504Z0,Q53G85,Q53G89,Q53GA1,Q53GE9,Q53HM9,Q53HQ7,Q53HR1,Q6IPN6,Q6IPS9,Q6IPT9,Q6IQ15,Q6P082,Q6P4C9,Q8IUB0,Q8TBL1,Q96C29,Q96CD8,Q96EB3,Q96RE1,Q9H2I7,Q9NZS6	EEF1A1	26664.5	56036.2	21260.9	49472.4	35436.5	18564.6	34967.4	34088.3
K.n[305.21]QLIVGVNK[432.30].M	P68104,P06276,Q05639,Q5VTE0,A8K9C4,A9X7H1,B4DV42,D3DNN4,F8WEX7,F8WF14,Q16577,Q53G85,Q53G89,Q53GA1,Q53GE9,Q53HM9,Q53HQ7,Q53HR1,Q53HR5,Q59GP5,Q6IPN6,Q6IPS9,Q6IPT9,Q8IUB0,Q96RE1,Q9H2I7,Q9NZS6	EEF1A1	39683.2	41577.4	22050.8	36469.5	36260.3	29566.4	38642.6	48847.7
K.n[305.21]QLIVGVNK[432.30].M	P68104,P06276,Q05639,Q5VTE0,A8K9C4,A9X7H1,B4DV42,D3DNN4,F8WEX7,F8WF14,Q16577,Q53G85,Q53G89,Q53GA1,Q53GE9,Q53HM9,Q53HQ7,Q53HR1,Q53HR5,Q59GP5,Q6IPN6,Q6IPS9,Q6IPT9,Q8IUB0,Q96RE1,Q9H2I7,Q9NZS6	EEF1A1	42199.9	54264	27141.4	50548.8	43837.6	30041.2	46332.2	63985.8
K.n[305.21]QLIVGVNK[432.30].M	P68104,P06276,Q05639,Q5VTE0,A8K9C4,A9X7H1,B4DV42,D3DNN4,F8WEX7,F8WF14,Q16577,Q53G85,Q53G89,Q53GA1,Q53GE9,Q53HM9,Q53HQ7,Q53HR1,Q53HR5,Q59GP5,Q6IPN6,Q6IPS9,Q6IPT9,Q8IUB0,Q96RE1,Q9H2I7,Q9NZS6	EEF1A1	32515.6	39905.3	20741.1	30789.2	27879.5	21511.6	32297	42001.8
K.n[305.21]SGDAAIVDM[147.04]VPGK[432.30]PMC[160.03]VESFSDYPPLGR.F	P68104,Q5VTE0,A8K9C4,B4DNE0,B4DV42,B4E2C5,Q2F837,Q504Z0,Q53G85,Q53G89,Q53GA1,Q53GE9,Q53HM9,Q53HQ7,Q53HR1,Q53HR5,Q6IPN6,Q6IPS9,Q6IPT9,Q6IQ15,Q6P082,Q6P4C9,Q8IUB0,Q8TBL1,Q96C29,Q96CD8,Q96EB3,Q96RE1,Q9NZS6	EEF1A1	1860.16	2750.77	1918.2	2831.95	2065.53	1901.93	2108.99	3025.03
K.n[305.21]SGDAAIVDMVPGK[432.30]PMC[160.03]VESFSDYPPLGR.F	P68104,Q5VTE0,A8K9C4,B4DNE0,B4DV42,B4E2C5,Q2F837,Q504Z0,Q53G85,Q53G89,Q53GA1,Q53GE9,Q53HM9,Q53HQ7,Q53HR1,Q53HR5,Q6IPN6,Q6IPS9,Q6IPT9,Q6IQ15,Q6P082,Q6P4C9,Q8IUB0,Q8TBL1,Q96C29,Q96CD8,Q96EB3,Q96RE1,Q9NZS6	EEF1A1	2500.29	3166.83	1320.33	2831.76	2248.99	1911.54	3078.32	4910.26
K.n[305.21]SGDAAIVDMVPGK[432.30]PMC[160.03]VESFSDYPPLGR.F	P68104,Q5VTE0,A8K9C4,B4DNE0,B4DV42,B4E2C5,Q2F837,Q504Z0,Q53G85,Q53G89,Q53GA1,Q53GE9,Q53HM9,Q53HQ7,Q53HR1,Q53HR5,Q6IPN6,Q6IPS9,Q6IPT9,Q6IQ15,Q6P082,Q6P4C9,Q8IUB0,Q8TBL1,Q96C29,Q96CD8,Q96EB3,Q96RE1,Q9NZS6	EEF1A1	1921.47	2483.11	1707.65	3065.27	1911.07	1950.02	3230.17	3507.27
K.n[305.21]SGDAAIVDMVPGK[432.30]PMC[160.03]VESFSDYPPLGR.F	P68104,Q5VTE0,A8K9C4,B4DNE0,B4DV42,B4E2C5,Q2F837,Q504Z0,Q53G85,Q53G89,Q53GA1,Q53GE9,Q53HM9,Q53HQ7,Q53HR1,Q53HR5,Q6IPN6,Q6IPS9,Q6IPT9,Q6IQ15,Q6P082,Q6P4C9,Q8IUB0,Q8TBL1,Q96C29,Q96CD8,Q96EB3,Q96RE1,Q9NZS6	EEF1A1	2832.3	3374.3	1458.92	3231.78	2227.3	2474.76	3056.24	4255.86
K.n[305.21]SGDAAIVDMVPGK[432.30]PMC[160.03]VESFSDYPPLGR.F	P68104,Q5VTE0,A8K9C4,B4DNE0,B4DV42,B4E2C5,Q2F837,Q504Z0,Q53G85,Q53G89,Q53GA1,Q53GE9,Q53HM9,Q53HQ7,Q53HR1,Q53HR5,Q6IPN6,Q6IPS9,Q6IPT9,Q6IQ15,Q6P082,Q6P4C9,Q8IUB0,Q8TBL1,Q96C29,Q96CD8,Q96EB3,Q96RE1,Q9NZS6	EEF1A1	2391.03	3218.92	1292.97	3123.05	2324.65	2023.07	2954.83	4119.85
K.n[305.21]SGDAAIVDMVPGK[432.30]PMC[160.03]VESFSDYPPLGR.F	P68104,Q5VTE0,A8K9C4,B4DNE0,B4DV42,B4E2C5,Q2F837,Q504Z0,Q53G85,Q53G89,Q53GA1,Q53GE9,Q53HM9,Q53HQ7,Q53HR1,Q53HR5,Q6IPN6,Q6IPS9,Q6IPT9,Q6IQ15,Q6P082,Q6P4C9,Q8IUB0,Q8TBL1,Q96C29,Q96CD8,Q96EB3,Q96RE1,Q9NZS6	EEF1A1	2450.69	2482.88	1344.7	2498.34	2394.59	1546.92	2797.11	3614.88
K.n[305.21]STTTGHLIYK[432.30].C	P68104,Q05639,Q5VTE0,A6PW80,B4DNE0,Q53G85,Q53GA1,Q53GE9,Q53HM9,Q53HQ7,Q53HR5,Q5JR01,Q6IPN6,Q6IPS9,Q6IPT9,Q6IQ15,Q6NS35,Q6NSH7,Q9H2I7	EEF1A1	27104.9	34795.8	18322.8	27261.5	26770.8	22152.6	33276.9	47325.4
K.n[305.21]STTTGHLIYK[432.30].C	P68104,Q05639,Q5VTE0,A6PW80,B4DNE0,Q53G85,Q53GA1,Q53GE9,Q53HM9,Q53HQ7,Q53HR5,Q5JR01,Q6IPN6,Q6IPS9,Q6IPT9,Q6IQ15,Q6NS35,Q6NSH7,Q9H2I7	EEF1A1	46254	48191.7	30003.3	44669.8	44574.7	32925.3	55203.3	76123.5
K.n[305.21]STTTGHLIYK[432.30].C	P68104,Q05639,Q5VTE0,A6PW80,B4DNE0,Q53G85,Q53GA1,Q53GE9,Q53HM9,Q53HQ7,Q53HR5,Q5JR01,Q6IPN6,Q6IPS9,Q6IPT9,Q6IQ15,Q6NS35,Q6NSH7,Q9H2I7	EEF1A1	40638.3	46940.3	26749.9	39340.1	41954.8	30565.8	51983.7	69557.6
K.n[305.21]STTTGHLIYK[432.30].C	P68104,Q05639,Q5VTE0,A6PW80,B4DNE0,Q53G85,Q53GA1,Q53GE9,Q53HM9,Q53HQ7,Q53HR5,Q5JR01,Q6IPN6,Q6IPS9,Q6IPT9,Q6IQ15,Q6NS35,Q6NSH7,Q9H2I7	EEF1A1	20776.4	26430.5	19620.7	24062.6	24366.2	18238	24894.5	33939.2
K.n[305.21]THINIVVIGHVDSGK[432.30].S	P68104,Q05639,Q5VTE0,A6PW80,A8K9C4,B4DNE0,Q53G85,Q53GA1,Q53GE9,Q53HM9,Q53HQ7,Q53HR5,Q5JR01,Q6IPN6,Q6IPS9,Q6IPT9,Q6IQ15,Q6NS35,Q6NSH7,Q9H2I7	EEF1A1	12204.6	12970.3	6609.96	13038.4	9840.64	9100.53	14453.7	14306.9
K.n[305.21]THINIVVIGHVDSGK[432.30].S	P68104,Q05639,Q5VTE0,A6PW80,A8K9C4,B4DNE0,Q53G85,Q53GA1,Q53GE9,Q53HM9,Q53HQ7,Q53HR5,Q5JR01,Q6IPN6,Q6IPS9,Q6IPT9,Q6IQ15,Q6NS35,Q6NSH7,Q9H2I7	EEF1A1	16224.6	18167.1	9095.17	17063	16557.4	11418.5	16056.4	23812.4
K.n[305.21]THINIVVIGHVDSGK[432.30].S	P68104,Q05639,Q5VTE0,A6PW80,A8K9C4,B4DNE0,Q53G85,Q53GA1,Q53GE9,Q53HM9,Q53HQ7,Q53HR5,Q5JR01,Q6IPN6,Q6IPS9,Q6IPT9,Q6IQ15,Q6NS35,Q6NSH7,Q9H2I7	EEF1A1	17709.4	20039.8	8665.31	20564.3	15564.6	10961.9	22060.4	26250.5
K.n[305.21]THINIVVIGHVDSGK[432.30].S	P68104,Q05639,Q5VTE0,A6PW80,A8K9C4,B4DNE0,Q53G85,Q53GA1,Q53GE9,Q53HM9,Q53HQ7,Q53HR5,Q5JR01,Q6IPN6,Q6IPS9,Q6IPT9,Q6IQ15,Q6NS35,Q6NSH7,Q9H2I7	EEF1A1	13740	16989.7	10954.6	17958.8	15000.6	11271.5	16529.1	20375.1
K.n[305.21]THINIVVIGHVDSGK[432.30].S	P68104,Q05639,Q5VTE0,A6PW80,A8K9C4,B4DNE0,Q53G85,Q53GA1,Q53GE9,Q53HM9,Q53HQ7,Q53HR5,Q5JR01,Q6IPN6,Q6IPS9,Q6IPT9,Q6IQ15,Q6NS35,Q6NSH7,Q9H2I7	EEF1A1	11160.2	13949.3	7620	12793.8	10851.9	7775.34	15399.5	18971.3
K.n[305.21]THINIVVIGHVDSGK[432.30].S	P68104,Q05639,Q5VTE0,A6PW80,A8K9C4,B4DNE0,Q53G85,Q53GA1,Q53GE9,Q53HM9,Q53HQ7,Q53HR5,Q5JR01,Q6IPN6,Q6IPS9,Q6IPT9,Q6IQ15,Q6NS35,Q6NSH7,Q9H2I7	EEF1A1	9827.89	10987.5	6331.94	9211.73	8459.44	7997.12	10169.6	15518.4
K.n[305.21]THINIVVIGHVDSGK[432.30].S	P68104,Q05639,Q5VTE0,A6PW80,A8K9C4,B4DNE0,Q53G85,Q53GA1,Q53GE9,Q53HM9,Q53HQ7,Q53HR5,Q5JR01,Q6IPN6,Q6IPS9,Q6IPT9,Q6IQ15,Q6NS35,Q6NSH7,Q9H2I7	EEF1A1	11320.5	12309.8	8991.37	13045.3	12304.1	8887.04	16000.4	15512.8
K.n[305.21]THINIVVIGHVDSGK[432.30].S	P68104,Q05639,Q5VTE0,A6PW80,A8K9C4,B4DNE0,Q53G85,Q53GA1,Q53GE9,Q53HM9,Q53HQ7,Q53HR5,Q5JR01,Q6IPN6,Q6IPS9,Q6IPT9,Q6IQ15,Q6NS35,Q6NSH7,Q9H2I7	EEF1A1	12612.9	13553.7	7201.23	15016	10866.7	7955.4	10609.3	13366.2
K.n[305.21]YYVTIIDAPGHR.D	P68104,Q5VTE0,A6PW80,A8K9C4,A9X7H1,B4DNE0,B4DV42,Q16577,Q53G85,Q53GA1,Q53GE9,Q53HM9,Q53HQ7,Q53HR5,Q5JR01,Q6IPN6,Q6IPS9,Q6IPT9,Q6IQ15,Q96RE1,Q9H2I7,Q9NZS6	EEF1A1	11923.5	12467.6	10099.6	15277.4	14158.6	8213.89	13051.5	15582.9
K.n[305.21]YYVTIIDAPGHR.D	P68104,Q5VTE0,A6PW80,A8K9C4,A9X7H1,B4DNE0,B4DV42,Q16577,Q53G85,Q53GA1,Q53GE9,Q53HM9,Q53HQ7,Q53HR5,Q5JR01,Q6IPN6,Q6IPS9,Q6IPT9,Q6IQ15,Q96RE1,Q9H2I7,Q9NZS6	EEF1A1	9368.32	12859.4	9056.62	12560.8	11444	11089.4	12419.4	17873.1
K.n[305.21]YYVTIIDAPGHR.D	P68104,Q5VTE0,A6PW80,A8K9C4,A9X7H1,B4DNE0,B4DV42,Q16577,Q53G85,Q53GA1,Q53GE9,Q53HM9,Q53HQ7,Q53HR5,Q5JR01,Q6IPN6,Q6IPS9,Q6IPT9,Q6IQ15,Q96RE1,Q9H2I7,Q9NZS6	EEF1A1	13919.7	17866.7	13445.8	17770.7	16949	11900.1	17750.8	20883.5
K.n[305.21]YYVTIIDAPGHR.D	P68104,Q5VTE0,A6PW80,A8K9C4,A9X7H1,B4DNE0,B4DV42,Q16577,Q53G85,Q53GA1,Q53GE9,Q53HM9,Q53HQ7,Q53HR5,Q5JR01,Q6IPN6,Q6IPS9,Q6IPT9,Q6IQ15,Q96RE1,Q9H2I7,Q9NZS6	EEF1A1	8979.22	12672.1	9146.6	11470.2	10946.6	8389.83	12077.5	15761.7
R.n[305.21]EHALLAY[243.03]TLGVK[432.30].Q	P68104,Q05639,Q5VTE0,A8K9C4,A9X7H1,B4DV42,Q16577,Q53G85,Q53G89,Q53GA1,Q53GE9,Q53HM9,Q53HQ7,Q53HR1,Q53HR5,Q59GP5,Q6IPN6,Q6IPS9,Q6IPT9,Q8IUB0,Q96RE1,Q9H2I7,Q9NZS6	EEF1A1	11417.3	10538.7	6333.49	11358.6	10189.6	8294.03	11886.2	14552.2
R.n[305.21]EHALLAY[243.03]TLGVK[432.30].Q	P68104,Q05639,Q5VTE0,A8K9C4,A9X7H1,B4DV42,Q16577,Q53G85,Q53G89,Q53GA1,Q53GE9,Q53HM9,Q53HQ7,Q53HR1,Q53HR5,Q59GP5,Q6IPN6,Q6IPS9,Q6IPT9,Q8IUB0,Q96RE1,Q9H2I7,Q9NZS6	EEF1A1	10681.8	11284.8	9742.06	11138	12122.9	8804.42	11929	12677.4
R.n[305.21]EHALLAY[243.03]TLGVK[432.30].Q	P68104,Q05639,Q5VTE0,A8K9C4,A9X7H1,B4DV42,Q16577,Q53G85,Q53G89,Q53GA1,Q53GE9,Q53HM9,Q53HQ7,Q53HR1,Q53HR5,Q59GP5,Q6IPN6,Q6IPS9,Q6IPT9,Q8IUB0,Q96RE1,Q9H2I7,Q9NZS6	EEF1A1	11165.1	13239.1	9037.91	11763.9	10184.2	9134.7	12279.1	17449.8
R.n[305.21]EHALLAY[243.03]TLGVK[432.30].Q	P68104,Q05639,Q5VTE0,A8K9C4,A9X7H1,B4DV42,Q16577,Q53G85,Q53G89,Q53GA1,Q53GE9,Q53HM9,Q53HQ7,Q53HR1,Q53HR5,Q59GP5,Q6IPN6,Q6IPS9,Q6IPT9,Q8IUB0,Q96RE1,Q9H2I7,Q9NZS6	EEF1A1	13104.6	13611.7	8326.34	13233.9	12298.1	10939.4	12550.6	17060.4
R.n[305.21]EHALLAYTLGVK[432.30].Q	P68104,Q05639,Q5VTE0,A8K9C4,A9X7H1,B4DV42,Q16577,Q53G85,Q53G89,Q53GA1,Q53GE9,Q53HM9,Q53HQ7,Q53HR1,Q53HR5,Q59GP5,Q6IPN6,Q6IPS9,Q6IPT9,Q8IUB0,Q96RE1,Q9H2I7,Q9NZS6	EEF1A1	10461	7773.19	5765.76	8352.33	9892.98	7856.83	9304.25	8644.32
R.n[305.21]EHALLAYTLGVK[432.30].Q	P68104,Q05639,Q5VTE0,A8K9C4,A9X7H1,B4DV42,Q16577,Q53G85,Q53G89,Q53GA1,Q53GE9,Q53HM9,Q53HQ7,Q53HR1,Q53HR5,Q59GP5,Q6IPN6,Q6IPS9,Q6IPT9,Q8IUB0,Q96RE1,Q9H2I7,Q9NZS6	EEF1A1	7652.93	6263.56	4451.02	7202.51	6753.56	6542.95	7453.89	9359.79
R.n[305.21]EHALLAYTLGVK[432.30].Q	P68104,Q05639,Q5VTE0,A8K9C4,A9X7H1,B4DV42,Q16577,Q53G85,Q53G89,Q53GA1,Q53GE9,Q53HM9,Q53HQ7,Q53HR1,Q53HR5,Q59GP5,Q6IPN6,Q6IPS9,Q6IPT9,Q8IUB0,Q96RE1,Q9H2I7,Q9NZS6	EEF1A1	9145.33	8074.41	6030.85	7933.77	8473.37	7752.04	6558.2	13118.4
R.n[305.21]EHALLAYTLGVK[432.30].Q	P68104,Q05639,Q5VTE0,A8K9C4,A9X7H1,B4DV42,Q16577,Q53G85,Q53G89,Q53GA1,Q53GE9,Q53HM9,Q53HQ7,Q53HR1,Q53HR5,Q59GP5,Q6IPN6,Q6IPS9,Q6IPT9,Q8IUB0,Q96RE1,Q9H2I7,Q9NZS6	EEF1A1	6681.15	9318.07	5295.92	9502.3	7235.78	5997.38	7850.15	9969.43
R.n[305.21]EHALLAYTLGVK[432.30].Q	P68104,Q05639,Q5VTE0,A8K9C4,A9X7H1,B4DV42,Q16577,Q53G85,Q53G89,Q53GA1,Q53GE9,Q53HM9,Q53HQ7,Q53HR1,Q53HR5,Q59GP5,Q6IPN6,Q6IPS9,Q6IPT9,Q8IUB0,Q96RE1,Q9H2I7,Q9NZS6	EEF1A1	8559.4	7579.83	3758.2	10321.9	7354.2	6061.5	8994.63	11310.8
R.n[305.21]EHALLAYTLGVK[432.30].Q	P68104,Q05639,Q5VTE0,A8K9C4,A9X7H1,B4DV42,Q16577,Q53G85,Q53G89,Q53GA1,Q53GE9,Q53HM9,Q53HQ7,Q53HR1,Q53HR5,Q59GP5,Q6IPN6,Q6IPS9,Q6IPT9,Q8IUB0,Q96RE1,Q9H2I7,Q9NZS6	EEF1A1	6083.78	7146.32	3767.78	8161.13	6270.32	4737.09	5315.06	8989.69
R.n[305.21]LPLQDVYK[432.30].L	P68104,Q05639,Q5VTE0,A8K9C4,A9X7H1,B4DNE0,B4DV42,B4E2C5,Q16577,Q504Z0,Q53G85,Q53GA1,Q53GE9,Q53HM9,Q53HQ7,Q53HR1,Q53HR5,Q59GP5,Q6IPN6,Q6IPS9,Q6IPT9,Q6IQ15,Q6P082,Q6P4C9,Q8IUB0,Q8TBL1,Q96C29,Q96CD8,Q96RE1,Q9H2I7,Q9NZS6	EEF1A1	23010.3	24624.2	14138.3	18739.1	21293.2	15575.6	23884	24484
R.n[305.21]LPLQDVYK[432.30].L	P68104,Q05639,Q5VTE0,A8K9C4,A9X7H1,B4DNE0,B4DV42,B4E2C5,Q16577,Q504Z0,Q53G85,Q53GA1,Q53GE9,Q53HM9,Q53HQ7,Q53HR1,Q53HR5,Q59GP5,Q6IPN6,Q6IPS9,Q6IPT9,Q6IQ15,Q6P082,Q6P4C9,Q8IUB0,Q8TBL1,Q96C29,Q96CD8,Q96RE1,Q9H2I7,Q9NZS6	EEF1A1	13920.2	17506.2	11841.1	19237.7	19265.4	13034.6	20453.7	20881.6
R.n[305.21]LPLQDVYK[432.30].L	P68104,Q05639,Q5VTE0,A8K9C4,A9X7H1,B4DNE0,B4DV42,B4E2C5,Q16577,Q504Z0,Q53G85,Q53GA1,Q53GE9,Q53HM9,Q53HQ7,Q53HR1,Q53HR5,Q59GP5,Q6IPN6,Q6IPS9,Q6IPT9,Q6IQ15,Q6P082,Q6P4C9,Q8IUB0,Q8TBL1,Q96C29,Q96CD8,Q96RE1,Q9H2I7,Q9NZS6	EEF1A1	19774.9	29588.9	15444.7	20564.7	23846.3	19074.6	29665.6	29141.9
R.n[305.21]LPLQDVYK[432.30].L	P68104,Q05639,Q5VTE0,A8K9C4,A9X7H1,B4DNE0,B4DV42,B4E2C5,Q16577,Q504Z0,Q53G85,Q53GA1,Q53GE9,Q53HM9,Q53HQ7,Q53HR1,Q53HR5,Q59GP5,Q6IPN6,Q6IPS9,Q6IPT9,Q6IQ15,Q6P082,Q6P4C9,Q8IUB0,Q8TBL1,Q96C29,Q96CD8,Q96RE1,Q9H2I7,Q9NZS6	EEF1A1	23238.9	27617.9	15141.6	25092	29202.3	24584.9	29018.3	30330.3
R.n[305.21]QTVAVGVIK[432.30].A	P68104,Q05639,Q5VTE0,A8K9C4,B4DNE0,B4DV42,B4E2C5,Q14222,Q16577,Q2F837,Q504Z0,Q53G85,Q53G89,Q53GA1,Q53GE9,Q53HM9,Q53HQ7,Q53HR1,Q53HR5,Q6IPN6,Q6IPS9,Q6IPT9,Q6IQ15,Q6P082,Q6P4C9,Q8IUB0,Q8TBL1,Q96C29,Q96CD8,Q96EB3,Q96RE1,Q9NZS6	EEF1A1	27118.6	28943.5	15134.1	27458.7	28854.4	21593.2	30105.8	34930.7
R.n[305.21]QTVAVGVIK[432.30].A	P68104,Q05639,Q5VTE0,A8K9C4,B4DNE0,B4DV42,B4E2C5,Q14222,Q16577,Q2F837,Q504Z0,Q53G85,Q53G89,Q53GA1,Q53GE9,Q53HM9,Q53HQ7,Q53HR1,Q53HR5,Q6IPN6,Q6IPS9,Q6IPT9,Q6IQ15,Q6P082,Q6P4C9,Q8IUB0,Q8TBL1,Q96C29,Q96CD8,Q96EB3,Q96RE1,Q9NZS6	EEF1A1	131132	181851	97687.1	186772	144543	111437	175757	198627
R.n[305.21]QTVAVGVIK[432.30].A	P68104,Q05639,Q5VTE0,A8K9C4,B4DNE0,B4DV42,B4E2C5,Q14222,Q16577,Q2F837,Q504Z0,Q53G85,Q53G89,Q53GA1,Q53GE9,Q53HM9,Q53HQ7,Q53HR1,Q53HR5,Q6IPN6,Q6IPS9,Q6IPT9,Q6IQ15,Q6P082,Q6P4C9,Q8IUB0,Q8TBL1,Q96C29,Q96CD8,Q96EB3,Q96RE1,Q9NZS6	EEF1A1	129515	149402	75881.7	153855	139526	88523.1	185782	194543
R.n[305.21]QTVAVGVIK[432.30].A	P68104,Q05639,Q5VTE0,A8K9C4,B4DNE0,B4DV42,B4E2C5,Q14222,Q16577,Q2F837,Q504Z0,Q53G85,Q53G89,Q53GA1,Q53GE9,Q53HM9,Q53HQ7,Q53HR1,Q53HR5,Q6IPN6,Q6IPS9,Q6IPT9,Q6IQ15,Q6P082,Q6P4C9,Q8IUB0,Q8TBL1,Q96C29,Q96CD8,Q96EB3,Q96RE1,Q9NZS6	EEF1A1	16951.8	19924.3	11934.3	19981.8	18761.2	13030.9	19316.9	20162
R.n[305.21]VETGVLK[432.30]PGM[147.04]VVTFAPVNVTTEVK[432.30].S	P68104,Q5VTE0,A8K9C4,B4DNE0,B4DV42,B4E2C5,Q14222,Q504Z0,Q53G85,Q53G89,Q53GE9,Q53HM9,Q53HQ7,Q53HR5,Q6IPN6,Q6IPS9,Q6IPT9,Q6IQ15,Q6P082,Q6P4C9,Q8IUB0,Q8TBL1,Q96C29,Q96CD8,Q96RE1,Q9NZS6	EEF1A1	5223.73	6019.49	2927.81	5813.46	6169.49	3051.84	8129.69	8195.55
R.n[305.21]VETGVLK[432.30]PGM[147.04]VVTFAPVNVTTEVK[432.30].S	P68104,Q5VTE0,A8K9C4,B4DNE0,B4DV42,B4E2C5,Q14222,Q504Z0,Q53G85,Q53G89,Q53GE9,Q53HM9,Q53HQ7,Q53HR5,Q6IPN6,Q6IPS9,Q6IPT9,Q6IQ15,Q6P082,Q6P4C9,Q8IUB0,Q8TBL1,Q96C29,Q96CD8,Q96RE1,Q9NZS6	EEF1A1	5101.32	5841.5	2862.16	5575.69	5235.17	3654.27	5184.89	6411.31
R.n[305.21]VETGVLK[432.30]PGM[147.04]VVTFAPVNVTTEVK[432.30].S	P68104,Q5VTE0,A8K9C4,B4DNE0,B4DV42,B4E2C5,Q14222,Q504Z0,Q53G85,Q53G89,Q53GE9,Q53HM9,Q53HQ7,Q53HR5,Q6IPN6,Q6IPS9,Q6IPT9,Q6IQ15,Q6P082,Q6P4C9,Q8IUB0,Q8TBL1,Q96C29,Q96CD8,Q96RE1,Q9NZS6	EEF1A1	3365.95	2626.13	1916.39	3653.9	3364.78	2360.84	3098.65	4968.54
R.n[305.21]VETGVLK[432.30]PGM[147.04]VVTFAPVNVTTEVK[432.30].S	P68104,Q5VTE0,A8K9C4,B4DNE0,B4DV42,B4E2C5,Q14222,Q504Z0,Q53G85,Q53G89,Q53GE9,Q53HM9,Q53HQ7,Q53HR5,Q6IPN6,Q6IPS9,Q6IPT9,Q6IQ15,Q6P082,Q6P4C9,Q8IUB0,Q8TBL1,Q96C29,Q96CD8,Q96RE1,Q9NZS6	EEF1A1	3236.76	3611.89	2026.68	3092.23	3498.25	2678.43	3651.09	3656.54
R.n[305.21]VETGVLK[432.30]PGM[147.04]VVTFAPVNVTTEVK[432.30].S	P68104,Q5VTE0,A8K9C4,B4DNE0,B4DV42,B4E2C5,Q14222,Q504Z0,Q53G85,Q53G89,Q53GE9,Q53HM9,Q53HQ7,Q53HR5,Q6IPN6,Q6IPS9,Q6IPT9,Q6IQ15,Q6P082,Q6P4C9,Q8IUB0,Q8TBL1,Q96C29,Q96CD8,Q96RE1,Q9NZS6	EEF1A1	5332.15	6427.06	3723.15	6359.98	3846.05	4767.07	5952.57	5708.65
R.n[305.21]VETGVLK[432.30]PGM[147.04]VVTFAPVNVTTEVK[432.30].S	P68104,Q5VTE0,A8K9C4,B4DNE0,B4DV42,B4E2C5,Q14222,Q504Z0,Q53G85,Q53G89,Q53GE9,Q53HM9,Q53HQ7,Q53HR5,Q6IPN6,Q6IPS9,Q6IPT9,Q6IQ15,Q6P082,Q6P4C9,Q8IUB0,Q8TBL1,Q96C29,Q96CD8,Q96RE1,Q9NZS6	EEF1A1	6366.6	7126.94	3472.85	7706.76	5761.73	4386.06	7955.31	9043.49
R.n[305.21]VETGVLK[432.30]PGM[147.04]VVTFAPVNVTTEVK[432.30].S	P68104,Q5VTE0,A8K9C4,B4DNE0,B4DV42,B4E2C5,Q14222,Q504Z0,Q53G85,Q53G89,Q53GE9,Q53HM9,Q53HQ7,Q53HR5,Q6IPN6,Q6IPS9,Q6IPT9,Q6IQ15,Q6P082,Q6P4C9,Q8IUB0,Q8TBL1,Q96C29,Q96CD8,Q96RE1,Q9NZS6	EEF1A1	7138.31	7482.49	4341.53	8053.79	8550.16	5395.69	7424.1	9775.52
K.n[305.21]LVPVGYGIK[432.30].K	P24534,A4D1M6	EEF1B2	14432.5	17546.7	8343.04	13823.3	14293	9196.34	15976.3	21646.8
K.n[305.21]LVPVGYGIK[432.30].K	P24534,A4D1M6	EEF1B2	16105.5	15596.3	9137.21	18969.1	16769.5	11894.2	19558.7	24943.9
K.n[305.21]SPAGLQVLNDYLADK[432.30].S	P24534,C9JZW3,F2Z2G2,F8WF65	EEF1B2	8820.91	11058.9	7010.15	9388.92	10009.9	9402.76	11391.3	14360
K.n[305.21]SPAGLQVLNDYLADK[432.30].S	P24534,C9JZW3,F2Z2G2,F8WF65	EEF1B2	14092.4	14149.5	10449.8	14034.1	13768.4	10956.9	19014.6	14314.6
R.n[305.21]SIQADGLVWGSSK[432.30].L	P24534,A4D1M6	EEF1B2	22629.4	22852.6	10263.8	20762.5	21662.2	17972.9	24118.3	29728.4
R.n[305.21]SIQADGLVWGSSK[432.30].L	P24534,A4D1M6	EEF1B2	10339.9	13350.9	8949.65	15064.1	11976.9	10078.8	14957	15112.6
K.n[305.21]AAAPAPEEEMDEC[160.03]EQALAAEPK[432.30].A	P26641,B4DTG2,Q2F840,Q53YD7	EEF1G	5010.05	5149.24	4428.26	5327.11	5316.52	3750.93	4666.15	5559.81
K.n[305.21]AAAPAPEEEMDEC[160.03]EQALAAEPK[432.30].A	P26641,B4DTG2,Q2F840,Q53YD7	EEF1G	7247.38	7968.31	4789.72	7796.11	7995.8	5874.4	8275.38	9080.99
K.n[305.21]AK[432.30]DPFAHLPK[432.30].S	P26641,B4DTG2,B4DUP0,E7EMT2,Q53YD7	EEF1G	18547.7	18417	8743.2	17396.6	17244.6	10336.1	18580.8	25800.7
K.n[305.21]STFVLDEFK[432.30]R.K	P26641,B4DTG2,B4DUP0,E7EMT2,Q53YD7	EEF1G	12052.3	14633.5	7815.08	16621.3	14195.4	11625.7	16618.4	19937.7
K.n[305.21]STFVLDEFK[432.30]R.K	P26641,B4DTG2,B4DUP0,E7EMT2,Q53YD7	EEF1G	13091.8	16828.5	8633.42	17845.6	13424.5	13228.7	18056.3	22836.9
K.n[305.21]STFVLDEFK[432.30]R.K	P26641,B4DTG2,B4DUP0,E7EMT2,Q53YD7	EEF1G	16543.7	19997	11366.5	17852.2	15100.7	10651.9	19464	22273.4
R.n[305.21]QAFPNTNR.W	P26641,B4DTG2,Q53YD7	EEF1G	8104.48	9033.96	8300.35	10913	6999.27	6457.45	7498.47	9898.58
R.n[305.21]QAFPNTNR.W	P26641,B4DTG2,Q53YD7	EEF1G	5825.07	9557.16	7639.06	11389.8	7004.56	6854.8	10161.2	9477.5
R.n[305.21]VLSAPPHFHFGQTNR.T	P26641,B4DSR4,B4DTG2,B4DUK7,Q2F838,Q53YD7	EEF1G	4842.85	5140.77	2987.88	5247.19	4974.54	3825.29	5028.63	5826.85
R.n[305.21]WFLTC[160.03]INQPQFR.A	P26641,B4DTG2,Q53YD7	EEF1G	6794.62	8106.67	8432.8	7773.97	6840.03	6207.82	10709.5	9858.52
R.n[305.21]WFLTC[160.03]INQPQFR.A	P26641,B4DTG2,Q53YD7	EEF1G	6285.09	6348.12	7604.68	8705.31	5918.6	7153.73	8307.04	9127.75
R.n[305.21]WFLTC[160.03]INQPQFR.A	P26641,B4DTG2,Q53YD7	EEF1G	7129.81	7268.83	10291.1	8058.24	8574.23	6524.81	13386	13118.8
R.n[305.21]WFLTC[160.03]INQPQFR.A	P26641,B4DTG2,Q53YD7	EEF1G	8597.07	8535.94	9328.33	8253	8441.74	6748.48	13043.5	7504.44
K.n[305.21]AGIIASAR.A	P13639,B4DMC6,B4DPU3,B4DRE8,Q6PK56	EEF2	41611.4	40965.6	27466.9	43459.9	32619.7	28868.9	47062.1	56213.3
K.n[305.21]AGIIASAR.A	P13639,B4DMC6,B4DPU3,B4DRE8,Q6PK56	EEF2	53880	68847	45372.6	62593.8	53356.1	43089.4	67106.7	87196.6
K.n[305.21]AGIIASAR.A	P13639,B4DMC6,B4DPU3,B4DRE8,Q6PK56	EEF2	28054.2	32891	21975.1	33777.3	29437.1	21851.8	29568.2	38560.8
K.n[305.21]AGIIASAR.A	P13639,B4DMC6,B4DPU3,B4DRE8,Q6PK56	EEF2	44009.9	61697.9	41723.7	56357.1	51705.1	37120.4	58194.4	80683.3
K.n[305.21]ARPFPDGLAEDIDK[432.30]GEVSAR.Q	P13639,B4DPU3,Q6W6M8,Q8TA90	EEF2	11731.2	11355.6	8694.77	14444.2	9858.67	7810.16	13416.1	15631.4
K.n[305.21]AYLPVNESFGFTADLR.S	P13639,B4DPU3,Q8TA90	EEF2	5991.06	6879.48	5002.34	5573.1	8127.95	7337.21	6349.7	10585.3
K.n[305.21]AYLPVNESFGFTADLR.S	P13639,B4DPU3,Q8TA90	EEF2	4834.05	4393.4	3586.33	7585.43	6756.59	5642.63	7945.39	8686.67
K.n[305.21]AYLPVNESFGFTADLR.S	P13639,B4DPU3,Q8TA90	EEF2	5044.79	5470.95	4942.98	6094.43	5811.76	5541.32	6992.69	8960.49
K.n[305.21]AYLPVNESFGFTADLR.S	P13639,B4DPU3,Q8TA90	EEF2	5107.95	5506.66	3235.49	6260.43	4727.25	3614.73	4967.09	7104.6
K.n[305.21]DLEEDHAC[160.03]IPIK[432.30]K[432.30].S	P13639,B4DPU3,Q6PK56,Q8TA90	EEF2	16869.6	19683.4	11713.3	16345.4	16335	13615.3	18389.5	24939
K.n[305.21]DSVVAGFQWATK[432.30].E	P13639,B4DPU3,Q6W6M8,Q8TA90	EEF2	23440.3	31952.5	18936	27918.9	27644	24180.5	29778.8	37965
K.n[305.21]DSVVAGFQWATK[432.30].E	P13639,B4DPU3,Q6W6M8,Q8TA90	EEF2	26344.2	25094.2	14691.3	21321.5	26299.8	21048	24898.1	30224.5
K.n[305.21]EGALC[160.03]EENMR.G	P13639,B4DPU3,Q8TA90	EEF2	6855.64	8457.07	5431.29	8565.06	7400.97	6378.59	9561.66	11222
K.n[305.21]EGALC[160.03]EENMR.G	P13639,B4DPU3,Q8TA90	EEF2	9869.55	9839.11	7745.05	10180.8	9407.8	6784.32	11140.5	13422
K.n[305.21]FSVSPVVR.V	P13639,Q6PK56,Q8TA90	EEF2	38446.9	44802.9	33136.6	48627.4	37683.4	33692.8	46086.1	50369.2
K.n[305.21]FSVSPVVR.V	P13639,Q6PK56,Q8TA90	EEF2	37049.5	44775.4	30766.6	47011.4	39588.7	32315.1	43763.5	57158.4
K.n[305.21]GEGQLGPAER.A	P13639,B4DMC6,B4DPU3,B4DRE8,Q6PK56	EEF2	3541.88	5494.7	2876.86	5218.67	4254.02	2003.72	5258.82	5937.33
K.n[305.21]GEGQLGPAER.A	P13639,B4DMC6,B4DPU3,B4DRE8,Q6PK56	EEF2	3434.71	7748.5	4096.83	5146.9	4398.17	2860.99	4833.23	6214.59
K.n[305.21]GEGQLGPAER.A	P13639,B4DMC6,B4DPU3,B4DRE8,Q6PK56	EEF2	4187.33	7914.74	4997.36	6151	5775.4	3964.69	6392.93	7307.97
K.n[305.21]GEGQLGPAER.A	P13639,B4DMC6,B4DPU3,B4DRE8,Q6PK56	EEF2	3684.75	5638.1	3829.7	5945.04	5073.4	2562.17	5938.73	6770.62
K.n[305.21]GVQYLNEIK[432.30].D	P13639,B4DPU3,Q6W6M8,Q8TA90	EEF2	27725.3	29473.6	18616.2	31434.2	22130	17288.8	25219.4	34281.5
K.n[305.21]GVQYLNEIK[432.30].D	P13639,B4DPU3,Q6W6M8,Q8TA90	EEF2	22905.8	21577.9	10787.7	22840.5	20138.1	15815.3	21762.4	26969.8
K.n[305.21]IWC[160.03]FGPDGTGPNILTDITK[432.30].G	P13639,B4DPU3,Q6W6M8,Q8TA90	EEF2	1331.77	1428.88	1121.79	868.433	1701.73	928.449	1589.24	5341.65
K.n[305.21]NPADLPK[432.30].L	P13639,Q6PK56,Q8TA90	EEF2	13802	17190	8378.33	17022.7	14821.8	11166.8	18013.3	21158.7
K.n[305.21]STLTDSLVC[160.03]K[432.30].A	P13639,B4DMC6,B4DPU3,B4DRE8,Q6PK56	EEF2	29695.1	31015	18225.7	33617.1	28280.5	27436.4	35149.2	49840.2
K.n[305.21]STLTDSLVC[160.03]K[432.30].A	P13639,B4DMC6,B4DPU3,B4DRE8,Q6PK56	EEF2	37795	44155.8	26486.8	38660.8	32459.1	27796.9	40217.5	45023
K.n[305.21]STLTDSLVC[160.03]K[432.30].A	P13639,B4DMC6,B4DPU3,B4DRE8,Q6PK56	EEF2	46342.1	41978.3	23370.3	36705.4	44378.9	31022.8	42924.2	54211.8
K.n[305.21]YEWDVAEAR.K	P13639,B4DPU3,Q6W6M8,Q8TA90	EEF2	23123.4	24312.4	20110.6	24460.2	22285.1	22927.7	30733.3	33375.1
K.n[305.21]YEWDVAEAR.K	P13639,B4DPU3,Q6W6M8,Q8TA90	EEF2	23454.9	29184.1	22268.6	34741.3	26679.8	22558.2	35231.8	41986.3
R.n[305.21]C[160.03]ELLYEGPPDDEAAMGIK[432.30].S	P13639,B4DMC6,B4DRE8,Q6PK56,Q8TA90	EEF2	4023.56	4735.68	3519.23	4677.76	4316.53	4197.02	5795.96	6206.66
R.n[305.21]C[160.03]ELLYEGPPDDEAAMGIK[432.30].S	P13639,B4DMC6,B4DRE8,Q6PK56,Q8TA90	EEF2	4013.05	6225	4029.06	5166.16	6081.47	4619.3	6618.87	7037.47
R.n[305.21]C[160.03]LYASVLTAQPR.L	P13639,B4DPU3,Q8TA90	EEF2	17786.7	21395.4	17046	18172.8	22091.1	15356.4	22464.8	25952.4
R.n[305.21]C[160.03]LYASVLTAQPR.L	P13639,B4DPU3,Q8TA90	EEF2	17113.3	18496.5	12709.5	21709.3	16216.5	13981.5	21761.5	20922.4
R.n[305.21]ETVSEESNVLC[160.03]LSK[432.30].S	P13639,B4DPU3,Q6W6M8,Q8TA90	EEF2	15965.6	21044.2	9785.19	21952.3	19993.7	15013.7	20096.5	22241.6
R.n[305.21]ETVSEESNVLC[160.03]LSK[432.30].S	P13639,B4DPU3,Q6W6M8,Q8TA90	EEF2	19185.4	20958.7	10571.7	20476.9	20092.7	16846.3	23144.2	29239.5
R.n[305.21]ETVSEESNVLC[160.03]LSK[432.30].S	P13639,B4DPU3,Q6W6M8,Q8TA90	EEF2	9841.32	15920.8	13006.5	16374.7	14356.3	11217.2	15995.7	13564.4
R.n[305.21]ETVSEESNVLC[160.03]LSK[432.30].S	P13639,B4DPU3,Q6W6M8,Q8TA90	EEF2	18362.1	21976.2	11789.6	23351.9	21512.3	14111.9	23030.9	23459
R.n[305.21]GGGQIIPTAR.R	P13639,Q15029,A8KAP3,B3KX19,B4DMC0,B4DPU3,B4DZB1,K7EJ74,K7EJ81,K7EP67,Q6IBM8,Q8IXJ3,Q8TA90	EEF2	23140.8	26782	19007.1	25550.3	23131.3	18695.2	27949	33062
R.n[305.21]GGGQIIPTAR.R	P13639,Q15029,A8KAP3,B3KX19,B4DMC0,B4DPU3,B4DZB1,K7EJ74,K7EJ81,K7EP67,Q6IBM8,Q8IXJ3,Q8TA90	EEF2	24531.2	26770.8	18836.3	27738.9	24134.8	20073.9	30775.3	33325.2
R.n[305.21]GGGQIIPTAR.R	P13639,Q15029,A8KAP3,B3KX19,B4DMC0,B4DPU3,B4DZB1,K7EJ74,K7EJ81,K7EP67,Q6IBM8,Q8IXJ3,Q8TA90	EEF2	18850.3	22133.3	14093.4	21213.9	16865.6	15143.7	21015.4	25305.4
R.n[305.21]GGGQIIPTAR.R	P13639,Q15029,A8KAP3,B3KX19,B4DMC0,B4DPU3,B4DZB1,K7EJ74,K7EJ81,K7EP67,Q6IBM8,Q8IXJ3,Q8TA90	EEF2	12061.2	14914.4	9278.45	15453.6	11841.1	12504	14770.7	17809.7
R.n[305.21]TFC[160.03]QLILDPIFK[432.30].V	P13639,B4DMC6,B4DRE8,Q6PK56	EEF2	2891.4	2535.84	1850.86	3401.36	3079.86	2167.26	4006.86	4531.06
R.n[305.21]TFC[160.03]QLILDPIFK[432.30].V	P13639,B4DMC6,B4DRE8,Q6PK56	EEF2	5246.52	5195.5	3379.55	5411.79	5109.94	4220.6	6372.02	7529.29
R.n[305.21]TFC[160.03]QLILDPIFK[432.30].V	P13639,B4DMC6,B4DRE8,Q6PK56	EEF2	2925.61	3369.96	2096.51	4236.3	3576.87	3418.4	3857.41	5213.65
R.n[305.21]TFC[160.03]QLILDPIFK[432.30].V	P13639,B4DMC6,B4DRE8,Q6PK56	EEF2	7447.44	8828.02	5158.05	7993.98	7896.72	4900.62	7449.88	9422.4
R.n[305.21]TFC[160.03]QLILDPIFK[432.30].V	P13639,B4DMC6,B4DRE8,Q6PK56	EEF2	2515.6	3209.04	0	2800.15	2719.64	0	2721.88	3359.93
R.n[305.21]TFC[160.03]QLILDPIFK[432.30].V	P13639,B4DMC6,B4DRE8,Q6PK56	EEF2	5909.84	4636.11	2116.87	5139.52	3780.02	4029.12	5425.92	5025.69
R.n[305.21]TILMMGR.Y	P13639,B4DRE8,Q6PK56,Q8TA90	EEF2	24181.3	20885.4	19673.9	31078.7	23216.2	19809.8	31584.9	30911.3
R.n[305.21]TILMMGR.Y	P13639,B4DRE8,Q6PK56,Q8TA90	EEF2	24368.8	23566.4	21219.3	26846.5	23886.4	21477.5	22166.3	26081.8
R.n[305.21]VFSGLVSTGLK[432.30].V	P13639,B4DRE8,Q6PK56,Q8TA90	EEF2	12037.5	15242.2	10452.3	17455.3	11469.8	12211.3	14779.1	18127.1
R.n[305.21]VFSGLVSTGLK[432.30].V	P13639,B4DRE8,Q6PK56,Q8TA90	EEF2	13235.3	13053.8	7932.77	16439.1	13145.4	9737.3	14385.3	19670.4
R.n[305.21]YVEPIEDVPC[160.03]GNIVGLVGVDQFLVK[432.30].T	P13639,B4DRE8,Q6PK56,Q8TA90	EEF2	892.368	876.669	358.164	978.778	680.229	0	552.684	1053.84
K.n[305.21]EAK[432.30]PNGIFK[432.30]GSTAENAEY[243.03]LR.V	P00533,A8K2T7,A9CB80,B7Z2I3,E9PFD7,F2YGG7,Q2TTR7,Q59FL8,Q75MF2	EGFR	1544.51	21832.4	5442.98	25873.1	8884.22	3694.69	5347.74	3853.54
K.n[305.21]EY[243.03]HAEGGK[432.30]VPIK[432.30].W	P00533,A8K2T7,A9CB80,B7Z2I3,E7BSV0,E9PFD7,F2YGG7,Q2TTR7,Q504U8,Q59FL8,Q75MF2	EGFR	2687.52	10718	4201.73	26456.6	30651.2	8791.63	10122.9	7931.35
K.n[305.21]EY[243.03]HAEGGK[432.30]VPIK[432.30].W	P00533,A8K2T7,A9CB80,B7Z2I3,E7BSV0,E9PFD7,F2YGG7,Q2TTR7,Q504U8,Q59FL8,Q75MF2	EGFR	3883.6	7960.41	5117.01	22243.7	27738.1	9426.77	9678.79	7958.36
K.n[305.21]GSHQISLDNPDY[243.03]QQDFFPK[432.30].E	P00533,A8K2T7,A9CB80,B7Z2I3,E9PFD7,F2YGG7,Q2TTR7,Q59FL8,Q75MF2	EGFR	4611.79	20997.6	9196.24	16883.8	12479.3	5536.23	6633.86	8123.38
K.n[305.21]GSHQISLDNPDY[243.03]QQDFFPK[432.30].E	P00533,A8K2T7,A9CB80,B7Z2I3,E9PFD7,F2YGG7,Q2TTR7,Q59FL8,Q75MF2	EGFR	1174.36	17328.4	7718.18	13193.9	9005.19	4380.01	2937.71	2054.69
K.n[305.21]GSHQISLDNPDY[243.03]QQDFFPK[432.30].E	P00533,A8K2T7,A9CB80,B7Z2I3,E9PFD7,F2YGG7,Q2TTR7,Q59FL8,Q75MF2	EGFR	6806.96	17540.1	10660.8	15170.1	16706.6	7662.92	9346.07	15794.6
K.n[305.21]GSHQISLDNPDY[243.03]QQDFFPK[432.30].E	P00533,A8K2T7,A9CB80,B7Z2I3,E9PFD7,F2YGG7,Q2TTR7,Q59FL8,Q75MF2	EGFR	3525.92	24706.4	9557.19	15861.6	13759.8	6087.51	6237.45	11000
K.n[305.21]GSHQISLDNPDY[243.03]QQDFFPK[432.30].E	P00533,A8K2T7,A9CB80,B7Z2I3,E9PFD7,F2YGG7,Q2TTR7,Q59FL8,Q75MF2	EGFR	5267.79	25752.6	9178.12	15890	17707.4	10496.5	8297.32	17867.4
K.n[305.21]GSHQISLDNPDY[243.03]QQDFFPK[432.30].E	P00533,A8K2T7,A9CB80,B7Z2I3,E9PFD7,F2YGG7,Q2TTR7,Q59FL8,Q75MF2	EGFR	868.521	14556.4	4969.76	10935.1	7141.8	3471.7	2801.11	1976.76
K.n[305.21]GSHQISLDNPDY[243.03]QQDFFPK[432.30].E	P00533,A8K2T7,A9CB80,B7Z2I3,E9PFD7,F2YGG7,Q2TTR7,Q59FL8,Q75MF2	EGFR	1718.53	32340.5	11675.6	22359.9	14380	5183.18	5628.42	4212.01
K.n[305.21]GSHQISLDNPDY[243.03]QQDFFPK[432.30].E	P00533,A8K2T7,A9CB80,B7Z2I3,E9PFD7,F2YGG7,Q2TTR7,Q59FL8,Q75MF2	EGFR	9205.76	22879.5	11893.4	16449.4	13083.1	8157.06	13310.2	14689.6
K.n[305.21]GSHQISLDNPDY[243.03]QQDFFPK[432.30].E	P00533,A8K2T7,A9CB80,B7Z2I3,E9PFD7,F2YGG7,Q2TTR7,Q59FL8,Q75MF2	EGFR	1507.8	31191.3	10405.4	20663.2	15827.3	5881.59	5981.71	3687.13
K.n[305.21]GSHQISLDNPDY[243.03]QQDFFPK[432.30].E	P00533,A8K2T7,A9CB80,B7Z2I3,E9PFD7,F2YGG7,Q2TTR7,Q59FL8,Q75MF2	EGFR	5191.65	16135.4	7708.12	10492.8	9868.98	6994.77	5797.99	9215.42
K.n[305.21]GSHQISLDNPDY[243.03]QQDFFPK[432.30].E	P00533,A8K2T7,A9CB80,B7Z2I3,E9PFD7,F2YGG7,Q2TTR7,Q59FL8,Q75MF2	EGFR	880.692	9209.64	3923.95	6612.15	3942.83	2396.89	2234.21	1887.64
K.n[305.21]GSHQISLDNPDY[243.03]QQDFFPK[432.30].E	P00533,A8K2T7,A9CB80,B7Z2I3,E9PFD7,F2YGG7,Q2TTR7,Q59FL8,Q75MF2	EGFR	2676.04	56107.2	21594.2	29932.4	27776.1	11708.9	11374.4	18285.4
K.n[305.21]GSHQISLDNPDY[243.03]QQDFFPK[432.30].E	P00533,A8K2T7,A9CB80,B7Z2I3,E9PFD7,F2YGG7,Q2TTR7,Q59FL8,Q75MF2	EGFR	5515.83	14565	9197.3	11368.9	12585.1	5585.34	9120.39	10277.8
K.n[305.21]GSHQISLDNPDY[243.03]QQDFFPK[432.30].E	P00533,A8K2T7,A9CB80,B7Z2I3,E9PFD7,F2YGG7,Q2TTR7,Q59FL8,Q75MF2	EGFR	3767.92	18945.3	8433.33	13151.7	11687.2	5817.06	6484.35	9210
K.n[305.21]GSHQISLDNPDY[243.03]QQDFFPK[432.30].E	P00533,A8K2T7,A9CB80,B7Z2I3,E9PFD7,F2YGG7,Q2TTR7,Q59FL8,Q75MF2	EGFR	9746.25	12630.7	12755.4	14377.7	13342.6	9697.29	13065.7	15284.7
K.n[305.21]GSTAENAEY[243.03]LR.V	P00533,A8K2T7,A9CB80,B7Z2I3,E9PFD7,F2YGG7,Q2TTR7,Q59FL8,Q75MF2	EGFR	1884.58	11682.2	8177.22	8531.4	5809.05	2751.78	3618.59	3477.13
K.n[305.21]GSTAENAEY[243.03]LR.V	P00533,A8K2T7,A9CB80,B7Z2I3,E9PFD7,F2YGG7,Q2TTR7,Q59FL8,Q75MF2	EGFR	3308.23	8590.67	5312.58	7197.56	6708.22	2634.54	5058.06	3193.09
K.n[305.21]GSTAENAEY[243.03]LR.V	P00533,A8K2T7,A9CB80,B7Z2I3,E9PFD7,F2YGG7,Q2TTR7,Q59FL8,Q75MF2	EGFR	12736.7	123085	77522.3	92027.5	45952	15817.9	11581.6	14701.8
K.n[305.21]GSTAENAEY[243.03]LR.V	P00533,A8K2T7,A9CB80,B7Z2I3,E9PFD7,F2YGG7,Q2TTR7,Q59FL8,Q75MF2	EGFR	905.558	12370.1	6515.85	7959.24	5729.98	1967.68	2508.41	1510.42
K.n[305.21]GSTAENAEY[243.03]LR.V	P00533,A8K2T7,A9CB80,B7Z2I3,E9PFD7,F2YGG7,Q2TTR7,Q59FL8,Q75MF2	EGFR	600.075	19135.4	11510.2	11391	11460.5	3447.03	2970.38	1540.03
K.n[305.21]GSTAENAEY[243.03]LR.V	P00533,A8K2T7,A9CB80,B7Z2I3,E9PFD7,F2YGG7,Q2TTR7,Q59FL8,Q75MF2	EGFR	777.834	16319.7	8367.93	12204.9	7019.1	2918.14	2548.3	1741.66
K.n[305.21]GSTAENAEY[243.03]LR.V	P00533,A8K2T7,A9CB80,B7Z2I3,E9PFD7,F2YGG7,Q2TTR7,Q59FL8,Q75MF2	EGFR	940.664	9077	4928.3	6828.42	4492.8	1562.66	1980.34	1959.73
K.n[305.21]GSTAENAEY[243.03]LR.V	P00533,A8K2T7,A9CB80,B7Z2I3,E9PFD7,F2YGG7,Q2TTR7,Q59FL8,Q75MF2	EGFR	1003.16	12267.5	6383	8325.25	5654.34	2628.12	2444.11	1928.04
K.n[305.21]GSTAENAEY[243.03]LR.V	P00533,A8K2T7,A9CB80,B7Z2I3,E9PFD7,F2YGG7,Q2TTR7,Q59FL8,Q75MF2	EGFR	1094.24	10291.8	5311.62	6828.05	4441.54	2072.82	2285.75	1468.99
K.n[305.21]GSTAENAEY[243.03]LR.V	P00533,A8K2T7,A9CB80,B7Z2I3,E9PFD7,F2YGG7,Q2TTR7,Q59FL8,Q75MF2	EGFR	982.777	33994.4	17181.4	22106.3	16523.5	5519.18	4534.13	3076.56
K.n[305.21]GSTAENAEY[243.03]LR.V	P00533,A8K2T7,A9CB80,B7Z2I3,E9PFD7,F2YGG7,Q2TTR7,Q59FL8,Q75MF2	EGFR	555.129	17227.4	4170.43	5982.13	6251.48	1782.15	1143.01	2208.63
K.n[305.21]GSTAENAEY[243.03]LR.V	P00533,A8K2T7,A9CB80,B7Z2I3,E9PFD7,F2YGG7,Q2TTR7,Q59FL8,Q75MF2	EGFR	3035.06	45930.9	27697.8	34097.6	22821.2	8066.44	8669.66	4484.98
K.n[305.21]GSTAENAEY[243.03]LR.V	P00533,A8K2T7,A9CB80,B7Z2I3,E9PFD7,F2YGG7,Q2TTR7,Q59FL8,Q75MF2	EGFR	0	11944	6697.86	7171.01	6046.77	2324.95	1993.7	1490.48
K.n[305.21]GSTAENAEY[243.03]LR.V	P00533,A8K2T7,A9CB80,B7Z2I3,E9PFD7,F2YGG7,Q2TTR7,Q59FL8,Q75MF2	EGFR	860.922	12816.8	7409.86	7833.93	6243.62	2354.29	1754.05	1753.63
K.n[305.21]GSTAENAEY[243.03]LR.V	P00533,A8K2T7,A9CB80,B7Z2I3,E9PFD7,F2YGG7,Q2TTR7,Q59FL8,Q75MF2	EGFR	1339.13	53861.7	31874.3	39727	29344.4	9058.6	6156.78	4602.37
K.n[305.21]GSTAENAEY[243.03]LR.V	P00533,A8K2T7,A9CB80,B7Z2I3,E9PFD7,F2YGG7,Q2TTR7,Q59FL8,Q75MF2	EGFR	1287.18	12030.8	7027.34	8929.73	6435.97	1687.87	2814.02	2193.35
K.n[305.21]GSTAENAEY[243.03]LR.V	P00533,A8K2T7,A9CB80,B7Z2I3,E9PFD7,F2YGG7,Q2TTR7,Q59FL8,Q75MF2	EGFR	547.303	10040.9	6877.46	6508.6	5266.24	2044.84	1638.44	1547.68
K.n[305.21]GSTAENAEY[243.03]LR.V	P00533,A8K2T7,A9CB80,B7Z2I3,E9PFD7,F2YGG7,Q2TTR7,Q59FL8,Q75MF2	EGFR	1521.06	30332.8	16170.8	18908.7	14390.4	5221.27	3909.58	2736.19
K.n[305.21]GSTAENAEY[243.03]LR.V	P00533,A8K2T7,A9CB80,B7Z2I3,E9PFD7,F2YGG7,Q2TTR7,Q59FL8,Q75MF2	EGFR	1206.91	27730.4	13195.2	19319.4	13397.8	5835.73	4246.07	2845.05
K.n[305.21]GSTAENAEY[243.03]LR.V	P00533,A8K2T7,A9CB80,B7Z2I3,E9PFD7,F2YGG7,Q2TTR7,Q59FL8,Q75MF2	EGFR	937.131	39638.2	22452.9	27571.5	18921.9	4714.8	4739.97	3311.48
K.n[305.21]GSTAENAEY[243.03]LR.V	P00533,A8K2T7,A9CB80,B7Z2I3,E9PFD7,F2YGG7,Q2TTR7,Q59FL8,Q75MF2	EGFR	0	196835	100919	144375	97093.2	36219.1	23407.8	19549.1
K.n[305.21]GSTAENAEY[243.03]LR.V	P00533,A8K2T7,A9CB80,B7Z2I3,E9PFD7,F2YGG7,Q2TTR7,Q59FL8,Q75MF2	EGFR	830.771	18007.8	10514.4	12846.7	9033.81	3144.41	2651.45	1535.72
K.n[305.21]GSTAENAEY[243.03]LR.V	P00533,A8K2T7,A9CB80,B7Z2I3,E9PFD7,F2YGG7,Q2TTR7,Q59FL8,Q75MF2	EGFR	768.884	18483	10829.8	11484.9	9261.42	3652.36	2829.92	1743.06
K.n[305.21]GSTAENAEY[243.03]LR.V	P00533,A8K2T7,A9CB80,B7Z2I3,E9PFD7,F2YGG7,Q2TTR7,Q59FL8,Q75MF2	EGFR	10999	111838	89018.9	93082.8	67732	22579.5	17657.5	0
K.n[305.21]GSTAENAEY[243.03]LR.V	P00533,A8K2T7,A9CB80,B7Z2I3,E9PFD7,F2YGG7,Q2TTR7,Q59FL8,Q75MF2	EGFR	1824.96	12883.9	6710.49	8358.89	6428.04	1874.62	2930.15	2560.39
K.n[305.21]GSTAENAEY[243.03]LR.V	P00533,A8K2T7,A9CB80,B7Z2I3,E9PFD7,F2YGG7,Q2TTR7,Q59FL8,Q75MF2	EGFR	890.595	21427.1	12184.7	15019	11188.4	4524.46	3693.94	2591.34
K.n[305.21]GSTAENAEY[243.03]LR.V	P00533,A8K2T7,A9CB80,B7Z2I3,E9PFD7,F2YGG7,Q2TTR7,Q59FL8,Q75MF2	EGFR	1002.41	20714.1	12126.6	12852.9	10047.6	3758.41	3161.62	1522.45
K.n[305.21]GSTAENAEY[243.03]LR.V	P00533,A8K2T7,A9CB80,B7Z2I3,E9PFD7,F2YGG7,Q2TTR7,Q59FL8,Q75MF2	EGFR	763.503	18106.6	9904.39	12231.9	8192.29	3110.74	2456.43	2401.06
K.n[305.21]GSTAENAEY[243.03]LR.V	P00533,A8K2T7,A9CB80,B7Z2I3,E9PFD7,F2YGG7,Q2TTR7,Q59FL8,Q75MF2	EGFR	29235	1411250	756534	963481	645238	195314	178063	107058
K.n[305.21]GSTAENAEY[243.03]LR.V	P00533,A8K2T7,A9CB80,B7Z2I3,E9PFD7,F2YGG7,Q2TTR7,Q59FL8,Q75MF2	EGFR	975.978	18317.3	10236.2	13337.6	8663.53	4093.2	3035.06	2112.25
K.n[305.21]GSTAENAEY[243.03]LR.V	P00533,A8K2T7,A9CB80,B7Z2I3,E9PFD7,F2YGG7,Q2TTR7,Q59FL8,Q75MF2	EGFR	2163.26	9969.02	5957.09	6946.11	6724.08	3051.09	3353.36	3930.95
K.n[305.21]GSTAENAEY[243.03]LR.V	P00533,A8K2T7,A9CB80,B7Z2I3,E9PFD7,F2YGG7,Q2TTR7,Q59FL8,Q75MF2	EGFR	752.646	16741.4	7569.22	11310.8	7470.74	2835.22	2323.22	1593.78
K.n[305.21]GSTAENAEY[243.03]LR.V	P00533,A8K2T7,A9CB80,B7Z2I3,E9PFD7,F2YGG7,Q2TTR7,Q59FL8,Q75MF2	EGFR	1197.68	9901.33	6581.17	8821.43	5360.22	2741.34	2850.92	2257.1
K.n[305.21]GSTAENAEY[243.03]LR.V	P00533,A8K2T7,A9CB80,B7Z2I3,E9PFD7,F2YGG7,Q2TTR7,Q59FL8,Q75MF2	EGFR	811.645	18014.5	9844.15	13437.4	8783.65	2769.33	3262.48	2010.32
K.n[305.21]GSTAENAEY[243.03]LR.V	P00533,A8K2T7,A9CB80,B7Z2I3,E9PFD7,F2YGG7,Q2TTR7,Q59FL8,Q75MF2	EGFR	370.137	9962.4	6148.48	7695.83	5302.45	2373.88	2340.48	1029.34
K.n[305.21]GSTAENAEY[243.03]LR.V	P00533,A8K2T7,A9CB80,B7Z2I3,E9PFD7,F2YGG7,Q2TTR7,Q59FL8,Q75MF2	EGFR	0	15693	8680.97	10518.2	7958.22	2481.27	2755.36	1616.27
K.n[305.21]GSTAENAEY[243.03]LR.V	P00533,A8K2T7,A9CB80,B7Z2I3,E9PFD7,F2YGG7,Q2TTR7,Q59FL8,Q75MF2	EGFR	1526.31	13330	6846.18	7931.76	6748.66	2380.99	2868.12	3129.3
K.n[305.21]GSTAENAEY[243.03]LR.V	P00533,A8K2T7,A9CB80,B7Z2I3,E9PFD7,F2YGG7,Q2TTR7,Q59FL8,Q75MF2	EGFR	268.095	16199.8	5106.49	7128.49	5607.06	1394.77	1253.42	1602.51
K.n[305.21]GSTAENAEY[243.03]LR.V	P00533,A8K2T7,A9CB80,B7Z2I3,E9PFD7,F2YGG7,Q2TTR7,Q59FL8,Q75MF2	EGFR	868.776	10082.1	5843.6	7587.89	5147.99	1763.55	1858.72	1403.65
K.n[305.21]GSTAENAEY[243.03]LR.V	P00533,A8K2T7,A9CB80,B7Z2I3,E9PFD7,F2YGG7,Q2TTR7,Q59FL8,Q75MF2	EGFR	1685.99	8641.25	6207.69	6907.07	5075.78	2356.61	2636.97	2049.34
K.n[305.21]GSTAENAEY[243.03]LR.V	P00533,A8K2T7,A9CB80,B7Z2I3,E9PFD7,F2YGG7,Q2TTR7,Q59FL8,Q75MF2	EGFR	1554.13	8847.64	5081.49	6768.52	4964.1	2868.44	2425.36	2602.89
K.n[305.21]GSTAENAEY[243.03]LR.V	P00533,A8K2T7,A9CB80,B7Z2I3,E9PFD7,F2YGG7,Q2TTR7,Q59FL8,Q75MF2	EGFR	2462	11537.3	5883.63	7940.91	5245.27	3352.57	4475.48	3554.59
K.n[305.21]GSTAENAEY[243.03]LR.V	P00533,A8K2T7,A9CB80,B7Z2I3,E9PFD7,F2YGG7,Q2TTR7,Q59FL8,Q75MF2	EGFR	0	12192.3	7454.9	5215.9	6506.26	2267.34	1455.26	1083.69
K.n[305.21]GSTAENAEY[243.03]LR.V	P00533,A8K2T7,A9CB80,B7Z2I3,E9PFD7,F2YGG7,Q2TTR7,Q59FL8,Q75MF2	EGFR	1230.71	7610.91	3776.84	5762.93	4266.61	2242.89	2435.02	1511.22
K.n[305.21]RPAGSVQNPVY[243.03]HNQPLNPAPSR.D	P00533,A8K2T7,B7Z2I3,E9PFD7,F2YGG7,Q2TTR7,Q59FL8,Q75MF2	EGFR	3490.84	5200.57	5375.22	5683.29	5458.79	3206.69	4193.77	3557.13
K.n[305.21]RPAGSVQNPVY[243.03]HNQPLNPAPSR.D	P00533,A8K2T7,B7Z2I3,E9PFD7,F2YGG7,Q2TTR7,Q59FL8,Q75MF2	EGFR	4216.31	20171.9	8917.33	11663.5	17723.5	9718.02	10875.2	9165.88
K.n[305.21]RPAGSVQNPVY[243.03]HNQPLNPAPSR.D	P00533,A8K2T7,B7Z2I3,E9PFD7,F2YGG7,Q2TTR7,Q59FL8,Q75MF2	EGFR	3922.73	7538.86	4436.49	7367.37	5353.91	4903.37	5687.09	7554.46
K.n[305.21]RPAGSVQNPVY[243.03]HNQPLNPAPSR.D	P00533,A8K2T7,B7Z2I3,E9PFD7,F2YGG7,Q2TTR7,Q59FL8,Q75MF2	EGFR	0	4122.78	3148.04	3837.58	2969.3	1825.92	2064.47	2079.95
K.n[305.21]RPAGSVQNPVY[243.03]HNQPLNPAPSR.D	P00533,A8K2T7,B7Z2I3,E9PFD7,F2YGG7,Q2TTR7,Q59FL8,Q75MF2	EGFR	2998.92	4903.27	4742.07	4472.49	3614.6	2998.21	3567.9	3652.61
K.n[305.21]RPAGSVQNPVY[243.03]HNQPLNPAPSR.D	P00533,A8K2T7,B7Z2I3,E9PFD7,F2YGG7,Q2TTR7,Q59FL8,Q75MF2	EGFR	4097.89	5585.68	2878.93	6179.07	5274.18	4779.6	5755.55	4284.25
R.n[305.21]M[147.04]HLPSPTDSNFY[243.03]R.A	P00533,A8K2T7,A9CB80,B7Z2I3,E7BSV0,E9PFD7,F2YGG7,Q2TTR7,Q504U8,Q59FL8,Q75MF2	EGFR	10317.8	19512.5	9966.29	20407.3	16941.8	9199.38	11041.5	12008.5
R.n[305.21]M[147.04]HLPSPTDSNFY[243.03]R.A	P00533,A8K2T7,A9CB80,B7Z2I3,E7BSV0,E9PFD7,F2YGG7,Q2TTR7,Q504U8,Q59FL8,Q75MF2	EGFR	10037.6	18888.5	11033.3	18845.5	19592.7	7495.74	12205.4	10600.8
R.n[305.21]M[147.04]HLPSPTDSNFY[243.03]R.A	P00533,A8K2T7,A9CB80,B7Z2I3,E7BSV0,E9PFD7,F2YGG7,Q2TTR7,Q504U8,Q59FL8,Q75MF2	EGFR	3760.48	13066.1	6479.43	8959.5	12798.8	5111.23	6879.29	7773.02
R.n[305.21]M[147.04]HLPSPTDSNFY[243.03]R.A	P00533,A8K2T7,A9CB80,B7Z2I3,E7BSV0,E9PFD7,F2YGG7,Q2TTR7,Q504U8,Q59FL8,Q75MF2	EGFR	6470.15	11768.5	8568.11	12407.9	13537.2	6100.34	8404.74	8648.14
R.n[305.21]MHLPSPTDSNFY[243.03]R.A	P00533,A8K2T7,A9CB80,B7Z2I3,E7BSV0,E9PFD7,F2YGG7,Q2TTR7,Q504U8,Q59FL8,Q75MF2	EGFR	9114.05	57144.1	18546	41002.9	36397.3	12413.7	14792.9	26771.1
R.n[305.21]MHLPSPTDSNFY[243.03]R.A	P00533,A8K2T7,A9CB80,B7Z2I3,E7BSV0,E9PFD7,F2YGG7,Q2TTR7,Q504U8,Q59FL8,Q75MF2	EGFR	8394.75	17424.3	10786.3	14861.5	13144.4	7315.75	8726.42	11514.3
R.n[305.21]MHLPSPTDSNFY[243.03]R.A	P00533,A8K2T7,A9CB80,B7Z2I3,E7BSV0,E9PFD7,F2YGG7,Q2TTR7,Q504U8,Q59FL8,Q75MF2	EGFR	8683.81	13402.9	8153.76	12123.9	12099.6	7149.13	10007.6	9726.8
R.n[305.21]MHLPSPTDSNFY[243.03]R.A	P00533,A8K2T7,A9CB80,B7Z2I3,E7BSV0,E9PFD7,F2YGG7,Q2TTR7,Q504U8,Q59FL8,Q75MF2	EGFR	8366.94	23404.9	14618.6	23087.2	20231.7	11965.2	11966.9	11949
R.n[305.21]MHLPSPTDSNFY[243.03]R.A	P00533,A8K2T7,A9CB80,B7Z2I3,E7BSV0,E9PFD7,F2YGG7,Q2TTR7,Q504U8,Q59FL8,Q75MF2	EGFR	7708.72	18658.5	11039.1	17872.3	15655.4	9455.52	13040.2	12249.6
R.n[305.21]MHLPSPTDSNFY[243.03]R.A	P00533,A8K2T7,A9CB80,B7Z2I3,E7BSV0,E9PFD7,F2YGG7,Q2TTR7,Q504U8,Q59FL8,Q75MF2	EGFR	7191.94	23402.8	9730.52	21853.5	15400.2	9391.67	8339.16	12117.2
R.n[305.21]MHLPSPTDSNFY[243.03]R.A	P00533,A8K2T7,A9CB80,B7Z2I3,E7BSV0,E9PFD7,F2YGG7,Q2TTR7,Q504U8,Q59FL8,Q75MF2	EGFR	10396.4	14533	13473.4	15060.2	12535.8	9668.83	10222.2	12122.8
R.n[305.21]MHLPSPTDSNFY[243.03]R.A	P00533,A8K2T7,A9CB80,B7Z2I3,E7BSV0,E9PFD7,F2YGG7,Q2TTR7,Q504U8,Q59FL8,Q75MF2	EGFR	6453.18	53400	18243.8	36186.4	34489.1	15597.4	16781	24311
R.n[305.21]Y[243.03]SSDPTGALTEDSIDDTFLPVPEYINQSVPK[432.30].R	P00533,A8K2T7,A9CB80,B7Z2I3,E9PFD7,F2YGG7,Q2TTR7,Q59FL8,Q75MF2	EGFR	605.043	3462.68	1668.19	2462.56	2438.31	1035.22	1110.41	791.107
K.n[305.21]AYGELPEHAK[432.30].L	P47813,O14602,A6NJH9	EIF1AX	38038.9	39814.9	23077.4	38343.8	34551.3	26148.3	44559.9	49813.6
K.n[305.21]VVTDTDETELAR.Q	P05198,Q53XC0	EIF2S1	6089.16	6193.65	4984.33	6081.88	6309.91	5192.03	7872.99	8967.44
K.n[305.21]VVTDTDETELAR.Q	P05198,Q53XC0	EIF2S1	5438.09	6349.93	5503.75	6379.67	5798.67	5847.85	7291.12	9207.67
R.n[305.21]ENAEVDGDDDAEEMEAK[432.30].A	P05198,Q53XC0	EIF2S1	3118.1	2976.89	1413.35	2979.94	2515.8	3014.53	3335.34	3832.32
R.n[305.21]RGPAEESSSWR.D	Q14152,B4DYS1,F5H335,J9R021,Q24JU4	EIF3A	6567.84	9805.28	7844.89	11266.8	8321.84	5808.22	9325.14	8272.04
K.n[305.21]RLDEEEEDNEGGEWER.V	Q99613,A1KYQ7,B3KNZ4,B4DDN4,B4DRU0,B4DVQ5,B4DVU3,B4E1D5,B4E2Z6,H3BRV0	EIF3C	4900.34	5655.98	5348.96	4828.71	4223.82	3413.18	4969.44	6890.74
K.n[305.21]RLDEEEEDNEGGEWER.V	Q99613,A1KYQ7,B3KNZ4,B4DDN4,B4DRU0,B4DVQ5,B4DVU3,B4E1D5,B4E2Z6,H3BRV0	EIF3C	3887.78	6892.04	4818.46	6664.94	5433.91	4922.91	6612.34	7183.04
K.n[305.21]RLDEEEEDNEGGEWER.V	Q99613,A1KYQ7,B3KNZ4,B4DDN4,B4DRU0,B4DVQ5,B4DVU3,B4E1D5,B4E2Z6,H3BRV0	EIF3C	2967.68	3305	1770.01	3231.68	3025.22	2515.73	3205.38	4229.66
K.n[305.21]RLDEEEEDNEGGEWER.V	Q99613,A1KYQ7,B3KNZ4,B4DDN4,B4DRU0,B4DVQ5,B4DVU3,B4E1D5,B4E2Z6,H3BRV0	EIF3C	3056.99	4007.05	4350.82	4373.68	4319.93	2949.86	4172.24	4064.09
R.n[305.21]TEPTAQQNLALQLAEK[432.30].L	Q99613,A1KYQ7,B3KNZ4,B4DDN4,B4DRU0,B4DVQ5,B4DVU3,B4E1D5,B4E2Z6,B5ME19,H3BRV0	EIF3C	4409.3	6087.53	5273.28	5735.23	5999.44	4744.49	6094.74	7878.47
R.n[305.21]VTNLSEDTR.E	O75821,A8K5K5,K7EL20,K7ENA8,K7ER90,Q6IAM0	EIF3G	6263.79	8093.95	6811.8	7503.12	7568.11	6232.62	7540.09	8509.28
R.n[305.21]VTNLSEDTR.E	O75821,A8K5K5,K7EL20,K7ENA8,K7ER90,Q6IAM0	EIF3G	5741.06	6570.01	5919.39	6952.23	6744.69	5586.15	7852.55	7589.91
K.n[305.21]HVLTGSADNSC[160.03]R.L	Q13347,Q53HU7,Q5TFK1,Q5U0F4	EIF3I	4476.73	6054.74	5164.41	4980.13	4149.61	3055.31	5440.28	5373.23
R.n[305.21]QINDIQLSR.D	Q13347,Q53HU7,Q5U0F4	EIF3I	8616.76	10939.2	8531.18	9238.42	8985.97	7308.55	10505.7	12304.8
R.n[305.21]QINDIQLSR.D	Q13347,Q53HU7,Q5U0F4	EIF3I	10370.3	11120	8813.43	11029.7	11043	9560.2	12502.2	14089.4
K.n[305.21]ATQALVLAPTR.E	P60842,A8K088,A8K7F6,B4E047,B4E102,D3DSD6,J3KS25,J3KT12,J3KTB5,J3QKZ9,J3QL43,J3QLN6,J3QR64,J3QS69,Q59F68	EIF4A1	26296	33624.5	19061.3	27523.7	25342.3	23270.8	26100.7	37294.9
K.n[305.21]ATQALVLAPTR.E	P60842,A8K088,A8K7F6,B4E047,B4E102,D3DSD6,J3KS25,J3KT12,J3KTB5,J3QKZ9,J3QL43,J3QLN6,J3QR64,J3QS69,Q59F68	EIF4A1	26170	25886.6	21640.6	30336.5	21438.2	19423.6	27412.5	32509.5
K.n[305.21]DQIYDIFQK[432.30].L	P60842,A8K088,A8K7F6,B4DKP9,B4DNH2,J3KSZ0,J3KT12,J3KTB5,J3KTN0,J3QL43,J3QR64,J3QS69,Q59F68	EIF4A1	24979.7	25941.3	16781.9	25327.9	26585.1	16574.8	27610.3	31946.1
K.n[305.21]LQMEAPHIIVGTPGR.V	P60842,A8K088,A8K7F6,B4E047,J3KS25,J3KSZ0,J3KT12,J3KTB5,J3QKZ9,J3QL43,J3QLN6,J3QR64,J3QS69,Q59F68	EIF4A1	5454.97	8847	6114.78	7133.14	7452.03	6239.81	8197.87	8190.32
K.n[305.21]LQMEAPHIIVGTPGR.V	P60842,A8K088,A8K7F6,B4E047,J3KS25,J3KSZ0,J3KT12,J3KTB5,J3QKZ9,J3QL43,J3QLN6,J3QR64,J3QS69,Q59F68	EIF4A1	8096.43	9734.41	7291.74	8929.92	8621.66	8188.7	9923.62	13707.6
K.n[305.21]LQMEAPHIIVGTPGR.V	P60842,A8K088,A8K7F6,B4E047,J3KS25,J3KSZ0,J3KT12,J3KTB5,J3QKZ9,J3QL43,J3QLN6,J3QR64,J3QS69,Q59F68	EIF4A1	9413.2	11687.3	7199.29	8239.36	10845.4	7802.66	10849.5	14547.8
K.n[305.21]LQMEAPHIIVGTPGR.V	P60842,A8K088,A8K7F6,B4E047,J3KS25,J3KSZ0,J3KT12,J3KTB5,J3QKZ9,J3QL43,J3QLN6,J3QR64,J3QS69,Q59F68	EIF4A1	6443.5	7297.57	4516.42	8729.06	6997.29	5517.32	6103.97	8047.03
R.n[305.21]DIETFYNTSIEEMPLNVADLI.-	P60842,A8K088,A8K7F6,B4DNH2	EIF4A1	0	879.625	660.721	932.47	0	0	910.487	1137.09
R.n[305.21]AIIPC[160.03]IK[432.30].G	Q14240,P60842,Q9P2H5,A8K088,A8K7F6,B4E047,B4E102,E7EMV8,E7EQG2,E9PBH4,F8WE11,H0YEP1,J3KS25,J3KS93,J3KSN7,J3KT04,J3KT12,J3KTB5,J3QKZ9,J3QL43,J3QLN6,J3QQP0,J3QR64,J3QS69,Q59F68,Q59GT8,Q5JWW0,Q86WD0	EIF4A2	24385.9	28224.7	22265.7	25529.3	23156.5	17367.6	24683.2	30753.8
R.n[305.21]AIIPC[160.03]IK[432.30].G	Q14240,P60842,Q9P2H5,A8K088,A8K7F6,B4E047,B4E102,E7EMV8,E7EQG2,E9PBH4,F8WE11,H0YEP1,J3KS25,J3KS93,J3KSN7,J3KT04,J3KT12,J3KTB5,J3QKZ9,J3QL43,J3QLN6,J3QQP0,J3QR64,J3QS69,Q59F68,Q59GT8,Q5JWW0,Q86WD0	EIF4A2	23053.8	25411.7	20377.3	24389.2	19843.8	17173.9	26098.3	29298
R.n[305.21]ELAQQIQK[432.30].V	Q14240,P60842,A8K088,A8K7F6,B4E047,D3DSD6,E7EQG2,J3KS25,J3KSN7,J3KT12,J3KTB5,J3QKZ9,J3QL43,J3QLN6,J3QR64,Q59F68,rev_Q0D2I5,rev_D3DUR5	EIF4A2	35875	36280.6	27507.6	41130.8	43285.9	28947.7	42907.2	48989.4
R.n[305.21]GIYAYGFEK[432.30]PSAIQQR.A	Q14240,P60842,P38919,A8K088,A8K7F6,B4E047,B4E102,E7EMV8,E7EQG2,E9PBH4,F8WE11,I3L2M0,I3L2Z3,I3L3F6,I3L3H2,J3KS25,J3KS93,J3KSN7,J3KT04,J3KT12,J3KTB5,J3QKZ9,J3QL43,J3QLN6,J3QQP0,J3QR64,J3QS69,Q59F68,Q59GT8,Q5JWW0,Q86WD0	EIF4A2	15230.8	12574	8509.81	15082.8	13572.8	9688.89	20262.5	20609
R.n[305.21]GLDVPQVSLIINYDLPNNR.E	P38919	EIF4A3	2571.58	2249.8	3605.01	2297.06	1771.03	2469.47	2623.7	2572.4
R.n[305.21]GLDVPQVSLIINYDLPNNR.E	P38919	EIF4A3	2112.9	2211.64	3527.25	1806.53	1563.38	2185.83	2040.11	3284.24
R.n[305.21]GLDVPQVSLIINYDLPNNR.E	P38919	EIF4A3	1909.32	1517.25	2751.07	1880.94	1916.06	1760.51	2123.87	2167.21
R.n[305.21]GLDVPQVSLIINYDLPNNR.E	P38919	EIF4A3	1893.35	1886.24	2550.77	2058.18	1792.75	2411.56	2556.81	2653.7
R.n[305.21]VLISTDVWAR.G	P38919	EIF4A3	8098.8	9119.01	6952.97	10017.8	7833.14	7650.14	10319.5	12281.6
R.n[305.21]ARPATDSFDDY[243.03]PPR.R	P23588,B4DEP6,B4DRM3,B4DS13,E7EX17,F8VP89,F8VSC7,F8W0K0	EIF4B	4263.1	12195.5	7785.45	11347.1	8303.11	5051.91	8137.97	7105.15
R.n[305.21]ARPATDSFDDY[243.03]PPR.R	P23588,B4DEP6,B4DRM3,B4DS13,E7EX17,F8VP89,F8VSC7,F8W0K0	EIF4B	4370.6	12978	9407.94	12118.3	9110.53	4422.92	5856.65	7164.22
R.n[305.21]ARPATDSFDDY[243.03]PPRRGDDSFGDK[432.30].Y	P23588,B4DEP6,B4DRM3,B4DS13,E7EX17	EIF4B	6386.95	14965.6	9459.15	14553.4	11628	7923.2	10198.4	11628.9
R.n[305.21]TVATPLNQVANPNSAIFGGARPR.E	Q15056,A4D198,Q75MT8	EIF4H	4305.91	4656.37	4185.3	4064.94	4511.13	3639.38	5016.44	6466.85
R.n[305.21]TVATPLNQVANPNSAIFGGARPR.E	Q15056,A4D198,Q75MT8	EIF4H	3137.55	3821.79	2635.49	3986.35	3594.14	3840.79	4858.7	5608.6
R.n[305.21]TVATPLNQVANPNSAIFGGARPR.E	Q15056,A4D198,Q75MT8	EIF4H	4783.32	4572.93	5103.12	4579.32	4112.62	4572.71	5191.47	6362.71
K.n[305.21]IVEMSTSK[432.30].T	P63241,Q9GZV4,C9J4W5,C9J7B5,F8WCJ1,I3L397,I3L504	EIF5A	40421.7	47849.5	22999.9	49602.1	41588.5	29083.1	45741.1	52027.1
K.n[305.21]IVEMSTSK[432.30].T	P63241,Q9GZV4,C9J4W5,C9J7B5,F8WCJ1,I3L397,I3L504	EIF5A	37611	42137.3	23264.9	50363.5	31609.8	23194.7	40134.6	49521.7
K.n[305.21]NGFVVLK[432.30].G	P63241,Q9GZV4,Q6IS14,C9J4W5,C9J7B5,F8WCJ1,I3L397,I3L504	EIF5A	25096.5	37852.3	18061.6	30791.2	25148.9	22496.5	28637	35470.9
K.n[305.21]NGFVVLK[432.30].G	P63241,Q9GZV4,Q6IS14,C9J4W5,C9J7B5,F8WCJ1,I3L397,I3L504	EIF5A	19439	24595.3	14115.8	24072.9	22549.6	13432.3	20851.4	33508.7
R.n[305.21]EDLRLPEGDLGK[432.30].E	P63241,Q6IS14,I3L397,I3L504	EIF5A	16107.3	21709.9	11918.2	20535.3	23440.4	14024.4	20840.9	25680.5
R.n[305.21]EDLRLPEGDLGK[432.30].E	P63241,Q6IS14,I3L397,I3L504	EIF5A	19914.9	21728.1	14497	22656.3	22056.7	18775.8	23244.9	30739.1
R.n[305.21]EDLRLPEGDLGK[432.30].E	P63241,Q6IS14,I3L397,I3L504	EIF5A	20837.6	25761	17574.6	22745.9	24370.5	18930.2	25524.9	28807.3
R.n[305.21]NDFQLIGIQDGYLSLLQDSGEVR.E	P63241,I3L397,I3L504	EIF5A	495.997	547.937	806.104	600.21	293.144	0	570.328	849.779
R.n[305.21]NDFQLIGIQDGYLSLLQDSGEVR.E	P63241,I3L397,I3L504	EIF5A	321.573	770.68	491.518	834.363	1392.78	0	725.582	1220.54
R.n[305.21]NDFQLIGIQDGYLSLLQDSGEVR.E	P63241,I3L397,I3L504	EIF5A	0	0	0	0	0	0	0	0
R.n[305.21]NDFQLIGIQDGYLSLLQDSGEVR.E	P63241,I3L397,I3L504	EIF5A	0	609.793	642.673	839.268	540.245	0	0	884.38
K.n[305.21]AVEHINK[432.30].T	P06733,A4UCS8,K7EM90,L0R6S1	ENO1	30826	78432.4	31779.1	70008.5	39286.2	27796.2	49470.5	43137.7
K.n[305.21]AVEHINK[432.30].T	P06733,A4UCS8,K7EM90,L0R6S1	ENO1	27833.2	79285.1	31660.1	58450.3	37249.9	20118.8	36731.5	39313.5
K.n[305.21]AVEHINK[432.30].T	P06733,A4UCS8,K7EM90,L0R6S1	ENO1	27832.8	81436.9	33395.2	73115.7	40742	31267	53577	50532.1
K.n[305.21]AVEHINK[432.30].T	P06733,A4UCS8,K7EM90,L0R6S1	ENO1	23311.3	57682.3	27085.7	54323.9	31651.6	23528.2	38364.7	43361.3
K.n[305.21]DATNVGDEGGFAPNILENK[432.30].E	P06733,E2DRY6,Q9BT62	ENO1	13497.4	20029.2	12537.4	23049.5	17082.1	18578.5	21711.2	25625
K.n[305.21]DATNVGDEGGFAPNILENK[432.30].E	P06733,E2DRY6,Q9BT62	ENO1	22504.3	26987.9	16426.6	25930.6	26535.2	15608	23582	39719.4
K.n[305.21]DATNVGDEGGFAPNILENK[432.30].E	P06733,E2DRY6,Q9BT62	ENO1	8279.94	10924.6	10337.9	11876.1	10287.2	6643.9	10001.1	14680.9
K.n[305.21]DATNVGDEGGFAPNILENK[432.30].E	P06733,E2DRY6,Q9BT62	ENO1	7324.66	9430.93	10240.4	7559.55	10068	6651.1	8444.28	7265.05
K.n[305.21]DATNVGDEGGFAPNILENK[432.30]EGLELLK[432.30].T	P06733,E2DRY6,Q9BT62	ENO1	3352.29	3787.21	1905.35	3825.2	2243.97	2223.14	4893.49	5112.21
K.n[305.21]DATNVGDEGGFAPNILENK[432.30]EGLELLK[432.30].T	P06733,E2DRY6,Q9BT62	ENO1	3606.05	4779.29	2714.09	4522.87	4101.84	3500.35	6557.61	6859.35
K.n[305.21]DATNVGDEGGFAPNILENK[432.30]EGLELLK[432.30].T	P06733,E2DRY6,Q9BT62	ENO1	8997.12	10652.4	4281.29	9565.24	6610.62	5691.08	10982	15208.1
K.n[305.21]DATNVGDEGGFAPNILENK[432.30]EGLELLK[432.30].T	P06733,E2DRY6,Q9BT62	ENO1	4391.39	4561.92	2688.42	5493.92	3813.52	2965.06	5445.83	6774.88
K.n[305.21]DATNVGDEGGFAPNILENK[432.30]EGLELLK[432.30].T	P06733,E2DRY6,Q9BT62	ENO1	10230.2	10729.7	3838.55	9052.61	6895.27	7326.59	13393.8	14601.3
K.n[305.21]DATNVGDEGGFAPNILENK[432.30]EGLELLK[432.30].T	P06733,E2DRY6,Q9BT62	ENO1	7197.02	7942.42	2778.98	7947.27	5249.41	4299.61	7849.26	9752
K.n[305.21]DATNVGDEGGFAPNILENK[432.30]EGLELLK[432.30].T	P06733,E2DRY6,Q9BT62	ENO1	3740.94	3078.83	2238.32	3594.89	2214.49	2232.77	3175.77	4716.65
K.n[305.21]DYPVVSIEDPFDQDDWGAWQK[432.30].F	P06733,E2DRY6,Q96GV1,Q9BT62	ENO1	2500.21	2939.7	1395.78	2791.88	2296.15	2106.36	3045.74	3233.41
K.n[305.21]DYPVVSIEDPFDQDDWGAWQK[432.30].F	P06733,E2DRY6,Q96GV1,Q9BT62	ENO1	12203.7	14483.9	6780.44	15511.3	12812.4	7802.68	16755.6	20039.5
K.n[305.21]DYPVVSIEDPFDQDDWGAWQK[432.30].F	P06733,E2DRY6,Q96GV1,Q9BT62	ENO1	4172.35	4367.32	2088.36	3918.31	3340.75	2566.62	5010.28	5017.45
K.n[305.21]DYPVVSIEDPFDQDDWGAWQK[432.30].F	P06733,E2DRY6,Q96GV1,Q9BT62	ENO1	3442.62	3573.32	3128.47	4861.06	3397.42	2955.82	4557.59	5554.75
K.n[305.21]DYPVVSIEDPFDQDDWGAWQK[432.30].F	P06733,E2DRY6,Q96GV1,Q9BT62	ENO1	6101.88	7301.43	3073.59	7200.74	6717.92	4462.97	7820.25	8419.37
K.n[305.21]DYPVVSIEDPFDQDDWGAWQK[432.30].F	P06733,E2DRY6,Q96GV1,Q9BT62	ENO1	12215.9	14085.7	5640.85	14144.4	13386.2	10354.6	17020	23780.3
K.n[305.21]DYPVVSIEDPFDQDDWGAWQK[432.30].F	P06733,E2DRY6,Q96GV1,Q9BT62	ENO1	2713.36	2690.99	1817.78	2752.33	2710.68	2158.83	2388.91	3552.42
K.n[305.21]DYPVVSIEDPFDQDDWGAWQK[432.30].F	P06733,E2DRY6,Q96GV1,Q9BT62	ENO1	2303.46	3376.97	1124.94	2830.41	2230.68	1821.53	2546.83	3501.45
K.n[305.21]DYPVVSIEDPFDQDDWGAWQK[432.30].F	P06733,E2DRY6,Q96GV1,Q9BT62	ENO1	1600.22	2503.75	1577.14	2379.87	2266.16	1824.87	2730.21	2772.37
K.n[305.21]DYPVVSIEDPFDQDDWGAWQK[432.30].F	P06733,E2DRY6,Q96GV1,Q9BT62	ENO1	1387.14	1749.18	812.756	1653.64	1378.11	800.498	1970.35	2187.26
K.n[305.21]FTASAGIQVVGDDLTVTNPK[432.30].R	P06733,A4QMW8,E2DRY6,Q96GV1,Q9BT62	ENO1	16347.6	18760.9	8179.57	18408.8	16435.7	12518	18535.3	21098.5
K.n[305.21]FTASAGIQVVGDDLTVTNPK[432.30].R	P06733,A4QMW8,E2DRY6,Q96GV1,Q9BT62	ENO1	13504.9	15178	8952.84	15605.5	13648.3	9260	13314.1	18297.3
K.n[305.21]FTASAGIQVVGDDLTVTNPK[432.30].R	P06733,A4QMW8,E2DRY6,Q96GV1,Q9BT62	ENO1	13020.7	12573.5	9124.41	13145.5	13202.4	11375.9	14762.3	17313.7
K.n[305.21]FTASAGIQVVGDDLTVTNPK[432.30].R	P06733,A4QMW8,E2DRY6,Q96GV1,Q9BT62	ENO1	12788.6	16796.9	10695.2	15198.6	15360.2	10106.9	17027.2	20078.4
K.n[305.21]FTASAGIQVVGDDLTVTNPK[432.30]R.L	P06733,A4QMW8,E2DRY6,Q96GV1,Q9BT62	ENO1	6817.14	9490.68	4259.35	8954.78	7345.62	6562.48	8220.78	9813.39
K.n[305.21]FTASAGIQVVGDDLTVTNPK[432.30]R.L	P06733,A4QMW8,E2DRY6,Q96GV1,Q9BT62	ENO1	5940.72	8597.6	5813.16	8362.89	5640.72	5150.86	9306.53	8936.22
K.n[305.21]FTASAGIQVVGDDLTVTNPK[432.30]R.L	P06733,A4QMW8,E2DRY6,Q96GV1,Q9BT62	ENO1	8649.16	11713.1	6847.77	9632.92	7443.17	6617.44	11356.5	11109.6
K.n[305.21]K[432.30]LNVTEQEK[432.30].L	P06733,A4UCS8,K7EM90,L0R849	ENO1	20138.2	32418.9	12837.4	28441.9	21738.7	11443.1	26012.8	38301
K.n[305.21]K[432.30]LNVTEQEK[432.30].L	P06733,A4UCS8,K7EM90,L0R849	ENO1	33668.8	46988.7	15931.5	38538.6	31672.3	19780.5	37989.2	47309.3
K.n[305.21]K[432.30]LNVTEQEK[432.30].L	P06733,A4UCS8,K7EM90,L0R849	ENO1	29898.2	42014.8	19092.3	38416.9	33260.5	17560.1	35581.1	44366
K.n[305.21]K[432.30]LNVTEQEK[432.30].L	P06733,A4UCS8,K7EM90,L0R849	ENO1	31747.1	44089.5	20170	40286.8	34218.2	24339.9	34413.9	49134.5
K.n[305.21]LAM[147.04]QEFM[147.04]ILPVGAANFR.E	P06733,A4UCS8,E2DRY6,K7EM90,Q9BT62	ENO1	2006.2	2423.73	1993.59	2765.41	2380.53	2101.24	2672.68	3437.4
K.n[305.21]LAM[147.04]QEFM[147.04]ILPVGAANFR.E	P06733,A4UCS8,E2DRY6,K7EM90,Q9BT62	ENO1	2883.19	3590.13	2662.55	3533.3	3338.48	2937.63	4450.02	3688.73
K.n[305.21]LAQANGWGVM[147.04]VSHR.S	P06733,A4QMW8,E2DRY6,Q96GV1,Q9BT62	ENO1	19840.9	26734.4	17454.1	22092.7	23850.3	17338.2	27017.2	29721.8
K.n[305.21]LAQANGWGVM[147.04]VSHR.S	P06733,A4QMW8,E2DRY6,Q96GV1,Q9BT62	ENO1	21068.1	25731.2	16263.2	24675.7	20959.8	19715.1	28669.8	35179.7
K.n[305.21]LAQANGWGVMVSHR.S	P06733,A4QMW8,E2DRY6,Q96GV1,Q9BT62	ENO1	15891.3	20059.9	14282.1	20951.9	15632	16340.6	18166.8	21575.3
K.n[305.21]LAQANGWGVMVSHR.S	P06733,A4QMW8,E2DRY6,Q96GV1,Q9BT62	ENO1	21447.7	27772.5	19476.8	28040.9	18104.6	18071	26688.3	30885.4
K.n[305.21]LAQANGWGVMVSHR.S	P06733,A4QMW8,E2DRY6,Q96GV1,Q9BT62	ENO1	26680.9	26914.9	25394.6	28647.4	24291.3	21988.4	29436.9	36898.1
K.n[305.21]LAQANGWGVMVSHR.S	P06733,A4QMW8,E2DRY6,Q96GV1,Q9BT62	ENO1	15198.9	16555	13272.3	17027.6	15525.5	13437.5	17751.8	20238.3
K.n[305.21]LMIEMDGTENK[432.30].S	P06733,A4UCS8,K7EM90,L0R849	ENO1	20986.8	27102.8	13969.1	24763.5	19144.8	16302.8	21132.6	25123.2
K.n[305.21]LMIEMDGTENK[432.30].S	P06733,A4UCS8,K7EM90,L0R849	ENO1	18032.6	22757.1	14774.1	23009.7	17068.7	16913.1	17808.8	25605.1
K.n[305.21]LMIEMDGTENK[432.30].S	P06733,A4UCS8,K7EM90,L0R849	ENO1	28024.1	31342	19629.5	34610.7	27876.9	17199.6	31443.7	42602
K.n[305.21]LNVTEQEK[432.30].L	P06733,A4UCS8,K7EM90,L0R849	ENO1	44417.7	40734	29920.2	32740	40001.6	33777.6	41326.6	39153.7
K.n[305.21]LNVTEQEK[432.30].L	P06733,A4UCS8,K7EM90,L0R849	ENO1	38028.4	37116.8	24608	32275.9	38353.6	36151.7	44498.7	35307.8
K.n[305.21]SC[160.03]NC[160.03]LLLK[432.30].V	P06733,A4QMW8,E2DRY6,Q96GV1,Q9BT62	ENO1	51499.9	64305	36228.1	70856.5	50096.6	32089.3	55907.9	78611.9
K.n[305.21]SC[160.03]NC[160.03]LLLK[432.30].V	P06733,A4QMW8,E2DRY6,Q96GV1,Q9BT62	ENO1	14973.4	19256.6	10780.9	17716.7	15494	11525.4	16766.9	21287.8
K.n[305.21]TIAPALVSK[432.30].K	P06733,A4UCS8,K7EM90	ENO1	60904.8	80935.8	36248.6	75016.8	64562.1	38620.9	66326.4	92549.8
K.n[305.21]TIAPALVSK[432.30].K	P06733,A4UCS8,K7EM90	ENO1	43399.5	53742.2	33422.5	55878.7	42804.4	29851	52532.3	61803.7
K.n[305.21]TIAPALVSK[432.30].K	P06733,A4UCS8,K7EM90	ENO1	29440.6	28651.7	22873.7	34214.4	29687.2	23693.9	36468.7	39097.1
K.n[305.21]VNQIGSVTESLQAC[160.03]K[432.30].L	P06733,P13929,A4QMW8,D3DTL4,E2DRY6,Q96GV1,Q9BT62,Q9NPL4	ENO1	28652.4	32338.8	22765.5	33025.2	29906.3	18045.9	29936.2	36856.6
R.n[305.21]AAVPSGASTGIYEALELR.D	P06733,P13929,P09104,A8K3B0,B4DUJ6,B7Z2X9,E5RG95,E5RGZ4,E5RI09,F5GWQ3,F5GZ30,F5H0C8,F5H1C3,F5H5U1,K7EKN2,K7EM90,K7EN23,K7EPM1,K7EQF3,Q6FHV6	ENO1	14350.7	20336.1	13449.7	17577.6	18430.4	12582.9	17101.1	17129.7
R.n[305.21]AAVPSGASTGIYEALELR.D	P06733,P13929,P09104,A8K3B0,B4DUJ6,B7Z2X9,E5RG95,E5RGZ4,E5RI09,F5GWQ3,F5GZ30,F5H0C8,F5H1C3,F5H5U1,K7EKN2,K7EM90,K7EN23,K7EPM1,K7EQF3,Q6FHV6	ENO1	21692.9	16915.5	14336.3	24888.9	18230.2	13653	27996.9	21640.5
R.n[305.21]AAVPSGASTGIYEALELR.D	P06733,P13929,P09104,A8K3B0,B4DUJ6,B7Z2X9,E5RG95,E5RGZ4,E5RI09,F5GWQ3,F5GZ30,F5H0C8,F5H1C3,F5H5U1,K7EKN2,K7EM90,K7EN23,K7EPM1,K7EQF3,Q6FHV6	ENO1	9838.91	11339.6	7580.72	8062.69	10826.9	10696.6	10139.9	11854.2
R.n[305.21]AAVPSGASTGIYEALELR.D	P06733,P13929,P09104,A8K3B0,B4DUJ6,B7Z2X9,E5RG95,E5RGZ4,E5RI09,F5GWQ3,F5GZ30,F5H0C8,F5H1C3,F5H5U1,K7EKN2,K7EM90,K7EN23,K7EPM1,K7EQF3,Q6FHV6	ENO1	11924.4	11991.5	8432.21	12191	9912.3	9889.72	12746.1	16272.6
R.n[305.21]AAVPSGASTGIYEALELR.D	P06733,P13929,P09104,A8K3B0,B4DUJ6,B7Z2X9,E5RG95,E5RGZ4,E5RI09,F5GWQ3,F5GZ30,F5H0C8,F5H1C3,F5H5U1,K7EKN2,K7EM90,K7EN23,K7EPM1,K7EQF3,Q6FHV6	ENO1	8586.85	7408.35	7764.94	9036.83	8087.18	7247.76	7564.3	10908.2
R.n[305.21]AAVPSGASTGIYEALELR.D	P06733,P13929,P09104,A8K3B0,B4DUJ6,B7Z2X9,E5RG95,E5RGZ4,E5RI09,F5GWQ3,F5GZ30,F5H0C8,F5H1C3,F5H5U1,K7EKN2,K7EM90,K7EN23,K7EPM1,K7EQF3,Q6FHV6	ENO1	8927.9	8606.87	7553.55	10590.1	7888.56	8010.08	9349.72	10368.6
R.n[305.21]AAVPSGASTGIYEALELRDNDK[432.30].T	P06733,K7EM90,K7EN23,K7EQF3	ENO1	16306.8	16838.3	7911.07	17059.3	15534.6	11382.6	17853.9	21235.2
R.n[305.21]GNPTVEVDLFTSK[432.30].G	P06733,K7EM90,K7EN23,K7EQF3	ENO1	13782.6	12787.1	14238.1	14313.8	12757.9	11431.2	17494	23643.1
R.n[305.21]GNPTVEVDLFTSK[432.30].G	P06733,K7EM90,K7EN23,K7EQF3	ENO1	38498.8	45877.6	24569.3	53280.6	42199.4	33344	45421.8	75443.5
R.n[305.21]GNPTVEVDLFTSK[432.30].G	P06733,K7EM90,K7EN23,K7EQF3	ENO1	24374.8	30219.7	14663.2	25994.5	22530	16946.4	28974.5	38160.8
R.n[305.21]GNPTVEVDLFTSK[432.30].G	P06733,K7EM90,K7EN23,K7EQF3	ENO1	18079.8	23627.7	10338.5	19767.4	16316.5	14325.1	17125.1	29515.5
R.n[305.21]IEEELGSK[432.30].A	P06733,A4QMW8,E2DRY6,Q96GV1,Q9BT62	ENO1	18520	24197.4	12381	22956.7	19561.4	15071.9	22158.9	29361.9
R.n[305.21]IEEELGSK[432.30].A	P06733,A4QMW8,E2DRY6,Q96GV1,Q9BT62	ENO1	12974.8	18513.1	8794.95	15101.5	15770.3	10854.8	18979.6	19432.8
R.n[305.21]IEEELGSK[432.30].A	P06733,A4QMW8,E2DRY6,Q96GV1,Q9BT62	ENO1	13742.4	17216.6	10521.7	17164.2	17146.1	11625.3	20575.8	20415.8
R.n[305.21]IEEELGSK[432.30].A	P06733,A4QMW8,E2DRY6,Q96GV1,Q9BT62	ENO1	56000.9	70572	33810.2	60986.6	51135.4	40444.3	61677.8	69221.2
R.n[305.21]IGAEVYHNLK[432.30].N	P06733,A4UCS8,E2DRY6,K7EM90,Q9BT62	ENO1	20725.3	23832.4	12798.1	21226.8	17118.4	14233	20611.8	28870.3
R.n[305.21]IGAEVYHNLK[432.30].N	P06733,A4UCS8,E2DRY6,K7EM90,Q9BT62	ENO1	16127.2	22945.8	12859.8	18391.6	14592.5	12704.9	20369.1	25129.1
R.n[305.21]IGAEVYHNLK[432.30].N	P06733,A4UCS8,E2DRY6,K7EM90,Q9BT62	ENO1	20704.2	23737.1	16145.4	24550.8	23114.2	17564.7	28204.4	35148.9
R.n[305.21]IGAEVYHNLK[432.30].N	P06733,A4UCS8,E2DRY6,K7EM90,Q9BT62	ENO1	26634.8	31881	18261	31192.2	26945	21288.5	35389.1	40075.6
R.n[305.21]NFRNPLAK[432.30].-	P06733,A4QMW8,E2DRY6,Q96GV1,Q9BT62	ENO1	143278	141590	124408	154736	124823	106494	167655	181909
R.n[305.21]NFRNPLAK[432.30].-	P06733,A4QMW8,E2DRY6,Q96GV1,Q9BT62	ENO1	131913	154756	105831	146129	140423	128170	158396	166731
R.n[305.21]NFRNPLAK[432.30].-	P06733,A4QMW8,E2DRY6,Q96GV1,Q9BT62	ENO1	63320.9	78121.8	54117.7	77691.6	71832.4	57709.5	84506.2	80878.3
R.n[305.21]NFRNPLAK[432.30].-	P06733,A4QMW8,E2DRY6,Q96GV1,Q9BT62	ENO1	95835.7	91722.8	71155.2	99836	90653.4	89735.2	100686	118661
R.n[305.21]SGK[432.30]YDLDFK[432.30].S	P06733,E2DRY6,Q96GV1,Q9BT62	ENO1	39747.7	46894.9	28737.6	48171.4	41862	27929.9	39475.6	49295.1
R.n[305.21]SGK[432.30]YDLDFK[432.30]SPDDPSR.Y	P06733,E2DRY6,Q96GV1,Q9BT62	ENO1	34049.2	36849.8	15858.2	37229.9	30144.4	25748.6	41565.9	53839.6
R.n[305.21]SGK[432.30]YDLDFK[432.30]SPDDPSR.Y	P06733,E2DRY6,Q96GV1,Q9BT62	ENO1	28930.8	32215.8	16711.6	30488.9	25979	21960.3	38014.3	38816.5
R.n[305.21]YISPDQLADLYK[432.30].S	P06733,E2DRY6,Q96GV1,Q9BT62	ENO1	35816.2	29819.4	17525.7	37008.6	33922	27834.8	40539.8	51837.4
R.n[305.21]YISPDQLADLYK[432.30].S	P06733,E2DRY6,Q96GV1,Q9BT62	ENO1	60936.9	54751.5	39384.3	71159.5	54992.8	37334.6	63271.9	92501.5
R.n[305.21]YISPDQLADLYK[432.30].S	P06733,E2DRY6,Q96GV1,Q9BT62	ENO1	18812	25537.4	14034.3	21879.5	20195.8	15610.1	24016.7	27696.8
R.n[305.21]YISPDQLADLYK[432.30].S	P06733,E2DRY6,Q96GV1,Q9BT62	ENO1	29303.8	31245.7	15533.7	30454.7	29269.9	17910.2	29759.7	40343
K.n[305.21]FGANAILGVSLAVC[160.03]K[432.30].A	P13929,P06733,P09104,A4UCS8,A8K3B0,B7Z2X9,D3DTL4,E2DRY6,E5RG95,E5RGZ4,E5RI09,K7EKN2,K7EM90,K7EPM1,Q6FHV6	ENO3	6990.05	11304	5799.7	10119.8	6849.99	5482.89	8724	11992.2
K.n[305.21]FGANAILGVSLAVC[160.03]K[432.30].A	P13929,P06733,P09104,A4UCS8,A8K3B0,B7Z2X9,D3DTL4,E2DRY6,E5RG95,E5RGZ4,E5RI09,K7EKN2,K7EM90,K7EPM1,Q6FHV6	ENO3	34664.4	40960.8	20098.1	39820.9	31676.7	20735.9	37137.4	38408.7
K.n[305.21]FGANAILGVSLAVC[160.03]K[432.30].A	P13929,P06733,P09104,A4UCS8,A8K3B0,B7Z2X9,D3DTL4,E2DRY6,E5RG95,E5RGZ4,E5RI09,K7EKN2,K7EM90,K7EPM1,Q6FHV6	ENO3	32478.6	43352.3	20586.9	39420.9	28890.6	24235.4	29541.9	46639.6
K.n[305.21]FGANAILGVSLAVC[160.03]K[432.30].A	P13929,P06733,P09104,A4UCS8,A8K3B0,B7Z2X9,D3DTL4,E2DRY6,E5RG95,E5RGZ4,E5RI09,K7EKN2,K7EM90,K7EPM1,Q6FHV6	ENO3	13217.3	12557.8	7416.53	11415.2	9889.2	7997.73	13849.7	15354.6
K.n[305.21]FGANAILGVSLAVC[160.03]K[432.30].A	P13929,P06733,P09104,A4UCS8,A8K3B0,B7Z2X9,D3DTL4,E2DRY6,E5RG95,E5RGZ4,E5RI09,K7EKN2,K7EM90,K7EPM1,Q6FHV6	ENO3	9548.58	9272.54	5680.77	8721.27	7057.62	6517.03	7938.94	10929.9
K.n[305.21]FGANAILGVSLAVC[160.03]K[432.30].A	P13929,P06733,P09104,A4UCS8,A8K3B0,B7Z2X9,D3DTL4,E2DRY6,E5RG95,E5RGZ4,E5RI09,K7EKN2,K7EM90,K7EPM1,Q6FHV6	ENO3	9248.34	11209.9	5589.72	12011.8	10977.6	7168.97	11060.5	12560.1
K.n[305.21]VNQIGSVTESIQAC[160.03]K[432.30].L	P13929,P06733,A4QMW8,D3DTL4,E2DRY6,Q96GV1,Q9BT62,Q9NPL4	ENO3	28346.9	26270.2	16900.5	33736.4	28339.8	20851.4	34263.8	32747.6
R.n[305.21]SGETEDTFIADLVVGLC[160.03]TGQIK[432.30].T	P13929,P06733,P09104,A4QMW8,B7Z2X9,D3DTL4,E2DRY6,F5H0C8,Q6FHV6,Q96GV1,Q9BT62,Q9NPL4	ENO3	1970.69	1976.27	1302.62	1932.13	1761.21	2060.12	2366.43	2554.86
R.n[305.21]SGETEDTFIADLVVGLC[160.03]TGQIK[432.30].T	P13929,P06733,P09104,A4QMW8,B7Z2X9,D3DTL4,E2DRY6,F5H0C8,Q6FHV6,Q96GV1,Q9BT62,Q9NPL4	ENO3	2594.35	2739.82	0	2727.21	2746.04	2704.86	3430.52	3816.75
R.n[305.21]SGETEDTFIADLVVGLC[160.03]TGQIK[432.30].T	P13929,P06733,P09104,A4QMW8,B7Z2X9,D3DTL4,E2DRY6,F5H0C8,Q6FHV6,Q96GV1,Q9BT62,Q9NPL4	ENO3	2174.33	2856.71	1040.25	1771.66	1855.57	1699.09	2210.24	2186.4
R.n[305.21]SGETEDTFIADLVVGLC[160.03]TGQIK[432.30].T	P13929,P06733,P09104,A4QMW8,B7Z2X9,D3DTL4,E2DRY6,F5H0C8,Q6FHV6,Q96GV1,Q9BT62,Q9NPL4	ENO3	2312.6	3129.11	906.524	3279.63	2436.55	1806	3229.64	4858.03
R.n[305.21]SGETEDTFIADLVVGLC[160.03]TGQIK[432.30].T	P13929,P06733,P09104,A4QMW8,B7Z2X9,D3DTL4,E2DRY6,F5H0C8,Q6FHV6,Q96GV1,Q9BT62,Q9NPL4	ENO3	1411.87	1508.4	1005.1	1734.38	1283.75	1426.57	1635.87	2199.47
R.n[305.21]ERLDGENIY[243.03]IR.H	P11171,Q1WWM3,Q4VB86	EPB41	23091.1	52199.7	23774.4	29469.6	25411	23375.4	25901.7	29941.2
R.n[305.21]LDGENIY[243.03]IR.H	P11171,Q1WWM3,Q4VB86	EPB41	10051.9	22044.1	11711.9	15912.1	15916.7	11873.1	13084.2	11959.8
R.n[305.21]VEGDNIY[243.03]VR.H	O43491,E9PMV8,E9PPC9,H0Y5B0,Q6ZSX4	EPB41L2	6443.63	15329	10214.9	7765.16	8749.5	7314.25	10936.1	10547.6
R.n[305.21]VEGDNIY[243.03]VR.H	O43491,E9PMV8,E9PPC9,H0Y5B0,Q6ZSX4	EPB41L2	7979.88	17960	14546.3	10227.4	11414.2	11319.7	12147.5	12171
R.n[305.21]VLEDDPEAT[181.01]YTTSGGK[432.30].L	P29317,B4DL04,Q96HF4	EPHA2	5817.86	7821.24	4607.56	5445.51	6962.08	5951.37	7872.16	8581.63
R.n[305.21]VLEDDPEATY[243.03]TTSGGK[432.30].L	P29317,B4DL04,Q96HF4	EPHA2	5598.5	6430.22	4161.71	6591.41	6336.11	4897.17	6524.15	9121.7
R.n[305.21]VLEDDPEAAY[243.03]TTR.G	P54764,P29320,P54756,A8K2P1,A8K5U6,B2R601,B7Z6Q8,B7ZKJ3,B7ZKW7,C9JXA2,E9PG71,F8VP57,F8W9W0,Q53TA0,Q58F15,Q59FT4,Q6P4R6	EPHA4	12148.9	8988.32	5548.68	10059.8	11786	9854.11	11701.5	14511.1
R.n[305.21]VLEDDPEAAY[243.03]TTR.G	P54764,P29320,P54756,A8K2P1,A8K5U6,B2R601,B7Z6Q8,B7ZKJ3,B7ZKW7,C9JXA2,E9PG71,F8VP57,F8W9W0,Q53TA0,Q58F15,Q59FT4,Q6P4R6	EPHA4	18789.3	10379.9	8137.55	13491.9	17191	14562.6	18431.6	20798.1
R.n[305.21]VLEDDPEAAY[243.03]TTR.G	P54764,P29320,P54756,A8K2P1,A8K5U6,B2R601,B7Z6Q8,B7ZKJ3,B7ZKW7,C9JXA2,E9PG71,F8VP57,F8W9W0,Q53TA0,Q58F15,Q59FT4,Q6P4R6	EPHA4	18967.2	25111.1	15632.5	18080.3	17925.5	13704.4	23698.2	21320.9
R.n[305.21]VLEDDPEAAY[243.03]TTR.G	P54764,P29320,P54756,A8K2P1,A8K5U6,B2R601,B7Z6Q8,B7ZKJ3,B7ZKW7,C9JXA2,E9PG71,F8VP57,F8W9W0,Q53TA0,Q58F15,Q59FT4,Q6P4R6	EPHA4	15571	18386.3	12635.3	19107.7	14474.9	12114.5	17097.4	18789.3
K.n[305.21]TY[243.03]IDPETYEDPNR.A	Q15375	EPHA7	11405.7	13725.5	9338.43	13492.5	13759.6	11014.7	12983.3	17216.4
R.n[305.21]VIEDDPEAVY[243.03]TTTGGK[432.30].L	Q15375	EPHA7	10053.5	9291.98	5573.87	7921.46	9448.91	7957.26	8118.36	9073.36
R.n[305.21]VIEDDPEAVY[243.03]TTTGGK[432.30].L	Q15375	EPHA7	9853.67	7418.6	3179.26	7176.6	8738.72	5542.31	5523.75	8559.33
R.n[305.21]VIEDDPEAVY[243.03]TTTGGK[432.30].L	Q15375	EPHA7	8978.18	9659.26	5645.54	6928.52	8257.99	5107.9	7146.16	7295.04
R.n[305.21]VIEDDPEAVY[243.03]TTTGGK[432.30].L	Q15375	EPHA7	12966.2	12394.4	5280.63	8970.26	11158.3	7100.3	10279.3	9985.27
R.n[305.21]VIEDDPEAVY[243.03]TTTGGK[432.30]IPVR.W	Q15375	EPHA7	10420.6	8366.48	2549.79	6445.85	8727.27	8211.93	8325.96	11228.8
R.n[305.21]VIEDDPEAVY[243.03]TTTGGK[432.30]IPVR.W	Q15375	EPHA7	19581.7	11183	8101.23	12781.2	14650.7	12567.9	14020.5	17440.7
R.n[305.21]VIEDDPEAVY[243.03]TTTGGK[432.30]IPVR.W	Q15375	EPHA7	22009.2	15838.1	11017.3	18700.6	17444.4	14907	18745.2	24856.1
K.n[305.21]SQAK[432.30]PGTPGGTGGPAPQY[243.03].-	P54760,B4DVT5,Q541P7,Q59F17,Q7Z635,Q96L35	EPHB4	2898.28	3165.34	3051.54	2667.95	2828.65	1464.39	2705.89	3832.57
K.n[305.21]SQAK[432.30]PGTPGGTGGPAPQY[243.03].-	P54760,B4DVT5,Q541P7,Q59F17,Q7Z635,Q96L35	EPHB4	2032.67	2316.68	2683.24	2155.72	1837.3	1073.27	2653.97	2337.38
K.n[305.21]NIVHNY[243.03]SEAEIK[432.30].V	Q9Y6I3,Q9H201,D6R907,D6RBI9,D6RBR6,D6REL6,D6RFG3,I6L9I8	EPN1	4204.06	14026.9	11853.9	25170.1	27355.9	12259.2	9843.85	7310.1
K.n[305.21]NIVHNY[243.03]SEAEIK[432.30].V	Q9Y6I3,Q9H201,D6R907,D6RBI9,D6RBR6,D6REL6,D6RFG3,I6L9I8	EPN1	4789.09	13083.3	9615.92	20271.6	25330.4	13001.3	8248.88	8802.67
K.n[305.21]NIVHNY[243.03]SEAEIK[432.30].V	Q9Y6I3,Q9H201,D6R907,D6RBI9,D6RBR6,D6REL6,D6RFG3,I6L9I8	EPN1	7302.32	10450.5	7754.39	19748.7	19131.8	8474.27	9695.51	6866.43
K.n[305.21]NIVHNY[243.03]SEAEIK[432.30].V	Q9Y6I3,Q9H201,D6R907,D6RBI9,D6RBR6,D6REL6,D6RFG3,I6L9I8	EPN1	4794.69	9228.5	6181.4	11418.1	11677.2	5078.4	7539.35	5909.22
K.n[305.21]EADPSNFANFS[167.00]AYPSEEDMIEWAK[432.30]R.E	P42566,B1AUU8,B3KR37,B7Z240,H7BYP0,Q7Z5V0	EPS15	1967.56	4708.36	3730.17	5028.23	2595.55	3217.75	2703.2	2988.58
K.n[305.21]EADPSNFANFSAY[243.03]PSEEDMIEWAK[432.30].R	P42566,B1AUU8,B3KR37,B7Z240,H7BYP0,Q7Z5V0	EPS15	0	4884.61	2347.34	4175.8	2289.96	932.893	769.165	839.441
K.n[305.21]EADPSNFANFSAY[243.03]PSEEDMIEWAK[432.30].R	P42566,B1AUU8,B3KR37,B7Z240,H7BYP0,Q7Z5V0	EPS15	0	6861.24	3038.43	5473.31	2957.48	1096.38	729.896	1020.38
K.n[305.21]EADPSNFANFSAY[243.03]PSEEDMIEWAK[432.30].R	P42566,B1AUU8,B3KR37,B7Z240,H7BYP0,Q7Z5V0	EPS15	0	5866.2	2752.44	5099.24	2785.7	1022.24	972.858	1358.72
K.n[305.21]EADPSNFANFSAY[243.03]PSEEDMIEWAK[432.30].R	P42566,B1AUU8,B3KR37,B7Z240,H7BYP0,Q7Z5V0	EPS15	0	2265.5	1150.41	2674.15	1213.91	767.526	686.892	351.512
K.n[305.21]EADPSNFANFSAY[243.03]PSEEDMIEWAK[432.30].R	P42566,B1AUU8,B3KR37,B7Z240,H7BYP0,Q7Z5V0	EPS15	0	3984.43	1956.99	3564.97	2285.65	1166.86	598.38	582.401
K.n[305.21]EADPSNFANFSAY[243.03]PSEEDMIEWAK[432.30].R	P42566,B1AUU8,B3KR37,B7Z240,H7BYP0,Q7Z5V0	EPS15	0	3804.38	1792.12	3459.8	1716.04	531.171	568.448	296.989
K.n[305.21]EADPSNFANFSAYPS[167.00]EEDMIEWAK[432.30].R	P42566,B1AUU8,B3KR37,B7Z240,H7BYP0,Q7Z5V0	EPS15	0	2709.64	1300.9	1910.99	833.318	339.574	343.983	0
K.n[305.21]EADPSNFANFSAYPS[167.00]EEDMIEWAK[432.30].R	P42566,B1AUU8,B3KR37,B7Z240,H7BYP0,Q7Z5V0	EPS15	0	2502.19	1358.99	2212.49	760.219	687.27	753.121	329.327
K.n[305.21]EADPSNFANFSAYPS[167.00]EEDMIEWAK[432.30].R	P42566,B1AUU8,B3KR37,B7Z240,H7BYP0,Q7Z5V0	EPS15	341.577	3281.3	1570.78	3171.29	1308.57	536.906	515.702	0
K.n[305.21]EADPSNFANFSAYPS[167.00]EEDMIEWAK[432.30].R	P42566,B1AUU8,B3KR37,B7Z240,H7BYP0,Q7Z5V0	EPS15	0	3035.03	1837.78	2202.51	1397.54	642.771	511.466	0
R.n[305.21]AQIPEGDY[243.03]LSYR.E	Q96RT1,E7EQW9,Q1RMC9	ERBB2IP	2258.47	4983.38	2844.57	3097.81	3419.4	2848.92	2835.3	4228.18
R.n[305.21]AQIPEGDYLS[167.00]YR.E	Q96RT1,E7EQW9,Q1RMC9	ERBB2IP	6352.05	15945	5783.89	6725.92	5764.38	5632.35	7497.97	7927.49
R.n[305.21]AQIPEGDYLS[167.00]YR.E	Q96RT1,E7EQW9,Q1RMC9	ERBB2IP	4303.88	12126.6	4266.68	4966.33	5018.9	3484.63	6027.76	6537.39
R.n[305.21]RAQIPEGDY[243.03]LSYR.E	Q96RT1,E7EQW9	ERBB2IP	6170.83	9555.41	7768.41	7143.73	9210.59	8016.26	7893.02	7309.62
R.n[305.21]RAQIPEGDY[243.03]LSYR.E	Q96RT1,E7EQW9	ERBB2IP	5790.57	10236.6	10800.8	7997.52	16088.2	15041.1	11520	10068.7
R.n[305.21]ADTQTYQPYNK[432.30].D	P84090	ERH	7094.7	10002.3	4312.92	9618.83	9292.98	6669.86	9356.01	9493.85
R.n[305.21]ADTQTYQPYNK[432.30].D	P84090	ERH	8025.1	10804.2	6930.63	13730.2	11075.1	6645.03	11713.7	10900.5
R.n[305.21]TYADYESVNEC[160.03]MEGVC[160.03]K[432.30].M	P84090,G3V279	ERH	3452.05	4512.47	2489.56	4332.96	3710.15	2717.47	3708.85	5166.58
K.n[305.21]GDATVSYEDPPTAK[432.30].A	Q01844,B0QYK0,C9JGE3,H7BY36	EWSR1	4958.8	9030.7	4965.58	7167.66	7122.82	4831.69	7232.21	8220.27
R.n[305.21]AGDWQC[160.03]PNPGC[160.03]GNQNFAWR.T	Q01844,B0QYK0,C9JGE3	EWSR1	3960.88	4461.64	4045.72	4380.03	4282.26	4348.73	4049.3	5076.17
R.n[305.21]AGDWQC[160.03]PNPGC[160.03]GNQNFAWR.T	Q01844,B0QYK0,C9JGE3	EWSR1	4357.02	4921.76	3165.83	3905.52	4893.31	4414.1	5234.57	6049.27
K.n[305.21]IGFPWSEIR.N	P15311,P26038,P35241,A7YIJ8,B0YJ88,B2R6J2,B7Z2S7,B7Z437,B7Z5V2,B7Z9U6,E7EQR4,F5H1A7,J7M2B1,Q05CU6,Q6NUR7,Q6PJT4,Q6PKD3,Q9UJU1,Q9UJZ2,Q9UJZ6,Q9UJZ7,Q9UK20	EZR	7532.95	8361.39	7541.84	7455.34	8035.52	8021.35	9953.58	10574.8
K.n[305.21]IGFPWSEIR.N	P15311,P26038,P35241,A7YIJ8,B0YJ88,B2R6J2,B7Z2S7,B7Z437,B7Z5V2,B7Z9U6,E7EQR4,F5H1A7,J7M2B1,Q05CU6,Q6NUR7,Q6PJT4,Q6PKD3,Q9UJU1,Q9UJZ2,Q9UJZ6,Q9UJZ7,Q9UK20	EZR	6355.33	7347.61	5731.27	6913.6	7238.56	8413.19	7421.58	10297.9
K.n[305.21]IGFPWSEIR.N	P15311,P26038,P35241,A7YIJ8,B0YJ88,B2R6J2,B7Z2S7,B7Z437,B7Z5V2,B7Z9U6,E7EQR4,F5H1A7,J7M2B1,Q05CU6,Q6NUR7,Q6PJT4,Q6PKD3,Q9UJU1,Q9UJZ2,Q9UJZ6,Q9UJZ7,Q9UK20	EZR	6183.56	6144.43	5496.17	6818.27	6231	6897.21	9039.79	9584.91
K.n[305.21]IGFPWSEIR.N	P15311,P26038,P35241,A7YIJ8,B0YJ88,B2R6J2,B7Z2S7,B7Z437,B7Z5V2,B7Z9U6,E7EQR4,F5H1A7,J7M2B1,Q05CU6,Q6NUR7,Q6PJT4,Q6PKD3,Q9UJU1,Q9UJZ2,Q9UJZ6,Q9UJZ7,Q9UK20	EZR	8276.4	8119.68	7236.55	8733.9	8300.46	6282.42	8665.24	9133.29
K.n[305.21]ELGVGIALR.K	Q01469,E7DVW5	FABP5	15947	16575.9	14125.8	17139.2	17240.9	14595	19648.3	23259.3
K.n[305.21]LVVEC[160.03]VMNNVTC[160.03]TR.L	Q01469,E7DVW5,I6L8B7	FABP5	8311.4	7937.94	4094.08	9386.8	5894.94	6222.45	9170.15	11309.6
K.n[305.21]LVVEC[160.03]VMNNVTC[160.03]TR.L	Q01469,E7DVW5,I6L8B7	FABP5	9634.61	8029.8	5567.02	10229.5	7775.95	6184.05	8862.04	10369.6
K.n[305.21]TQTVC[160.03]NFTDGALVQHQEWDGK[432.30].E	Q01469,A8MUU1,E7DVW5,I6L8B7	FABP5	6592.16	7906	8189.14	8269.46	9554.17	6965.48	9030.88	11366.5
K.n[305.21]TQTVC[160.03]NFTDGALVQHQEWDGK[432.30].E	Q01469,A8MUU1,E7DVW5,I6L8B7	FABP5	5126.23	8765.83	6574.98	7441.9	6698.83	5883.31	7450.21	8899.49
K.n[305.21]QVHQC[160.03]IER.C	Q96C01,B0AZT6,C9JF51,E7EQY1	FAM136A	3708.74	4914.1	5459.89	6267.11	3762.18	3143.91	5220.04	4421.6
K.n[305.21]QVHQC[160.03]IER.C	Q96C01,B0AZT6,C9JF51,E7EQY1	FAM136A	4456.04	5786.88	7080.74	7474.4	4346.37	4838.34	6165.51	5408.64
R.n[305.21]HS[167.00]EQVANGPTPPPR.R	A6ND36,K7EKG0	FAM83G	11489.7	12764.2	10882.8	12414.1	14002.4	9140.35	12874.8	14957.9
R.n[305.21]RGSPVPPVPER.R	Q6ZRV2,J3KPS2	FAM83H	6692.97	16199.4	8673.11	16056.9	10570	6882.56	9107.64	9247.81
R.n[305.21]RGSPVPPVPER.R	Q6ZRV2,J3KPS2	FAM83H	7564.49	18776.3	8590.73	19629.6	11298.8	7138.08	10718.7	10933.3
R.n[305.21]SLPARASAGRIPGR.R	H3BQU1	FANCA	15399.6	14788.2	24292.9	21032.7	12578.7	14840.5	15239.6	16542.8
K.n[305.21]EILATER.T	O94887,B7Z6J8,F5GZ84	FARP2	69738.1	64298.4	48779.3	54565.3	64921.8	74526.8	83565.2	63113.4
K.n[305.21]EILATER.T	O94887,B7Z6J8,F5GZ84	FARP2	79164.2	64110.4	60888.4	69191.6	76219.8	83716.4	87067.1	68490.9
K.n[305.21]EILATER.T	O94887,B7Z6J8,F5GZ84	FARP2	37139.1	22324.6	18038.1	18421.7	30172.2	48234.4	32837.6	24703.6
K.n[305.21]AINC[160.03]ATSGVVGLVNC[160.03]LR.R	P49327,Q6PJJ3	FASN	5127.64	6475.29	7118.32	7897.22	7309.68	5868.69	9055.43	10170.2
K.n[305.21]AINC[160.03]ATSGVVGLVNC[160.03]LR.R	P49327,Q6PJJ3	FASN	7648.5	8553.69	8564.06	10798.7	6415.34	7551.49	10179.2	12103.9
K.n[305.21]EQGVTFPSGDIQEQLIR.S	P49327	FASN	5173.21	7082.72	4485.23	7437.82	5194.77	6735.47	7300.8	9699.24
K.n[305.21]FC[160.03]FTPHTEEGC[160.03]LSER.A	P49327,Q6PJJ3	FASN	17914.5	17599.5	11978.9	18898.4	14918.2	12476.3	18320.3	19983.6
K.n[305.21]FC[160.03]FTPHTEEGC[160.03]LSER.A	P49327,Q6PJJ3	FASN	16449.3	19863.8	13660.6	15720.1	14209.5	13025.1	20410.4	20030.6
K.n[305.21]GVDLVLNSLAEEK[432.30].L	P49327,Q6PJJ3	FASN	8984.07	8826.42	5476.11	8581.67	9168.08	8775.51	8013.12	12116
K.n[305.21]TFC[160.03]PAHK[432.30].S	P49327	FASN	32013.9	37428.7	24907	42202.6	29230.3	22087.6	37119	41693.7
K.n[305.21]TFC[160.03]PAHK[432.30].S	P49327	FASN	29662.3	46234.4	29679.1	42839.4	33948.8	21049.1	38229.4	40745.1
K.n[305.21]VGDPQELNGITR.A	P49327	FASN	7745.56	8191.79	7674.66	8741.3	8996.78	6242	9317.52	10985.8
K.n[305.21]VGDPQELNGITR.A	P49327	FASN	23990.6	29939.2	26454.5	27809.6	29581.4	23175.1	29956.6	38616.1
K.n[305.21]VVVQVLAEEPEAVLK[432.30].G	P49327	FASN	3648.88	4087.1	2105.61	3861.42	3565.22	3303.69	4961.96	5725.72
K.n[305.21]VVVQVLAEEPEAVLK[432.30].G	P49327	FASN	4693.13	5453.34	4032.69	5265.41	4793.52	3201.91	5161.33	7370.7
K.n[305.21]VVVQVLAEEPEAVLK[432.30].G	P49327	FASN	4644.7	4574.93	3776.7	5090.33	4089.71	4541.08	5585.56	6468.84
K.n[305.21]VVVQVLAEEPEAVLK[432.30].G	P49327	FASN	4601.19	7047.01	2996.12	6887.54	4938.52	5535.91	5964.94	6247.42
K.n[305.21]YSGTLNLDR.V	P49327	FASN	18024.3	20353.1	16079.6	22294.7	17860.4	16355.8	20527.6	26230.3
R.n[305.21]DPSQQELPR.L	P49327,Q6PJJ3	FASN	5465.92	5547.97	3718.45	5194.3	3709.17	3892.22	5600.12	5941.15
R.n[305.21]DPSQQELPR.L	P49327,Q6PJJ3	FASN	3759.8	5124.46	4316.88	4584.97	4003.15	2494.38	4683.49	5416.67
R.n[305.21]EAC[160.03]PELDYFVVFSSVSC[160.03]GR.G	P49327	FASN	3633.86	3561.47	3082.15	5196.35	3532.86	3617.4	3629.57	4797.2
R.n[305.21]EAC[160.03]PELDYFVVFSSVSC[160.03]GR.G	P49327	FASN	3294.39	4246.1	3493.71	4277.09	3485.99	2559.69	4730.15	5285.13
R.n[305.21]EAC[160.03]PELDYFVVFSSVSC[160.03]GR.G	P49327	FASN	2304.13	3239.01	2896.46	3631.44	3297.76	3319.77	4070.54	4462.97
R.n[305.21]EAC[160.03]PELDYFVVFSSVSC[160.03]GR.G	P49327	FASN	2460.39	2716.62	2969.8	3467.5	3604.51	2718.71	4023.68	4448.25
R.n[305.21]FDASFFGVHPK[432.30].Q	P49327	FASN	11316.5	9205.25	8005.55	9110.76	8936.73	8482.35	10783.3	14210.7
R.n[305.21]FDASFFGVHPK[432.30].Q	P49327	FASN	7373.35	7575.92	5576.36	6824.52	7849.13	5613.51	8236.08	9110.63
R.n[305.21]FDASFFGVHPK[432.30].Q	P49327	FASN	7965.3	9472.95	4930.82	11664.2	9550.83	8392.83	11019	11309.4
R.n[305.21]GDLSSIR.W	P49327,Q6PJJ3,rev_Q68CR1	FASN	26718.4	25576.1	19926	27174.3	24625.6	21574	27012.2	30286.1
R.n[305.21]GDLSSIR.W	P49327,Q6PJJ3,rev_Q68CR1	FASN	19045.5	24606.6	18237.5	26598.5	25896	16123.8	26700.5	30037.6
R.n[305.21]LSIPTYGLQC[160.03]TR.A	P49327,J3KTF0	FASN	10378.3	11169.8	7339.66	11750.7	9631.47	9734.37	11129.6	14528.9
R.n[305.21]QEPLLIGSTK[432.30].S	P49327	FASN	31798.7	34330	26818.1	35343.8	32003.6	19748	35097.2	38568.3
R.n[305.21]QGVQVQVSTSNISSLEGAR.G	P49327	FASN	3438.92	3791.76	3310.48	4193.08	4182.43	3742.26	4978.92	4888.01
R.n[305.21]RPTPQDSPIFLPVDDTSFR.W	P49327,Q6PJJ3	FASN	2002.57	2201.57	2368.35	2397.3	2108.73	1473.13	2367.42	2364.36
R.n[305.21]RPTPQDSPIFLPVDDTSFR.W	P49327,Q6PJJ3	FASN	1878.46	2286.84	2651.65	2099.59	3105.99	2021.7	2647.82	3506.95
R.n[305.21]RPTPQDSPIFLPVDDTSFR.W	P49327,Q6PJJ3	FASN	1719.97	1772.69	2169.44	1966.74	1615.93	1620.92	2482.96	2677.81
R.n[305.21]WVC[160.03]SSLR.H	P49327,Q6PJJ3	FASN	15112.2	14770.9	12614.5	17702.5	15156.3	12919.4	17639.3	21123.4
R.n[305.21]FVNVVPTFGK[432.30].K	P62861,E9PR30	FAU	19652.4	21297.2	12884.7	16640.5	21266.2	19927.6	20878.6	24935
R.n[305.21]FVNVVPTFGK[432.30].K	P62861,E9PR30	FAU	18118.7	18709	10492.2	17152.4	18531.4	14319	16942	21514.9
K.n[305.21]QLQQAQAAGAEQEVEK[432.30].F	P39748,B4DWZ4,F5H1Y3,Q6FHX6	FEN1	5108.76	5889.46	3657.24	5542.83	5852.13	5260.7	7176.36	9000.56
K.n[305.21]VQENDGK[432.30]EPPPVVNY[243.03]EEDAR.S	P16591,Q05DA5	FER	5434.26	7175.26	3494.41	6239.11	4475.6	3072.6	5501.59	7201.14
K.n[305.21]VQENDGK[432.30]EPPPVVNY[243.03]EEDAR.S	P16591,Q05DA5	FER	4143.76	7428.06	3602.84	7829.37	5703.95	3598.13	5351.45	8320.1
K.n[305.21]GAY[243.03]SLSIR.D	P09769,P06241,P07947,B2RA70,B3KPS6,B7Z6W7,E5RFS5,F5H3M4,J3QRU1,Q5R3A8,Q5TGY6	FGR	34303.8	33225.5	24276.5	31143.7	34249.5	25792.9	40809.4	53924
K.n[305.21]GAY[243.03]SLSIR.D	P09769,P06241,P07947,B2RA70,B3KPS6,B7Z6W7,E5RFS5,F5H3M4,J3QRU1,Q5R3A8,Q5TGY6	FGR	28999.7	32601.7	28847	24978.3	29109.7	24613.8	37570.8	42306.7
K.n[305.21]GAY[243.03]SLSIR.D	P09769,P06241,P07947,B2RA70,B3KPS6,B7Z6W7,E5RFS5,F5H3M4,J3QRU1,Q5R3A8,Q5TGY6	FGR	12858.9	14763.8	10378.3	13269.4	14973.7	10522.1	16202.4	20380
K.n[305.21]SEETLDEGPPK[432.30].Y	Q00688,Q53GD8	FKBP3	10824.6	15444.9	9352.98	15338.9	12599.9	9898.25	14605.7	14279.6
K.n[305.21]SEETLDEGPPK[432.30].Y	Q00688,Q53GD8	FKBP3	13182.3	18583.2	11135.3	19859.6	15116.8	13398.4	17356.3	17064.9
K.n[305.21]SNTAGSQSQVETEA.-	Q02790,B2R9U2	FKBP4	557.373	905.844	822.969	987.877	662.28	505.772	502.069	875.172
K.n[305.21]SNTAGSQSQVETEA.-	Q02790,B2R9U2	FKBP4	755.619	1298.49	940.041	1049.24	949.2	0	1082.51	704.348
K.n[305.21]TQLAVC[160.03]QQR.L	Q02790,B2R9U2,H0YFG2	FKBP4	8629.24	12417.8	8706.65	9953.16	9639.18	6240.26	9727.13	12136.5
K.n[305.21]TQLAVC[160.03]QQR.L	Q02790,B2R9U2,H0YFG2	FKBP4	9547.79	11751.1	8227.12	10510.2	9969.47	7105.36	10173	12113.7
R.n[305.21]FEIGEGENLDLPYGLER.A	Q02790,B2R9U2	FKBP4	6975.26	8549.33	6773.6	9829.47	7671.34	7893.37	11388.2	12581.2
R.n[305.21]FEIGEGENLDLPYGLER.A	Q02790,B2R9U2	FKBP4	7210.48	9507.68	8436.76	9416.78	10187.3	9344.45	13093.7	14778.1
K.n[305.21]C[160.03]SGPGLER.A	P21333,A6NDY9,Q5HY54,Q60FE5,Q60FE6	FLNA	3716.54	7046.92	5676.55	5969.88	4799.07	3256.71	5405.65	4528.6
K.n[305.21]FNEEHIPDSPFVVPVASPSGDAR.R	P21333,A6NDY9,B4DTD5,B4E2F9,E9PHF0,H0Y5C6,Q2VP91,Q5HY54,Q60FE5,Q60FE6,Q6NXF2,Q8TES4,Q96C61	FLNA	2236.47	2272.91	1671.09	2019.83	1722.38	2288.28	2207.64	2326.24
R.n[305.21]AGGPGLER.A	P21333,O75369,B4DTD5,B4E2F9,E7EN95,E9PHF0,H0Y5C6,H7C5L4,Q2VP91,Q5HY54,Q60FE5,Q60FE6,Q68CT4,Q6NXF2,Q8TES4,Q96C61	FLNA	4743.58	8045.02	7792.99	8248.42	6911.22	5650.24	8926.33	7511.12
R.n[305.21]AGGPGLER.A	P21333,O75369,B4DTD5,B4E2F9,E7EN95,E9PHF0,H0Y5C6,H7C5L4,Q2VP91,Q5HY54,Q60FE5,Q60FE6,Q68CT4,Q6NXF2,Q8TES4,Q96C61	FLNA	4578.5	8181.04	7149.16	8887.48	8774.15	4964.47	7442.11	7117.7
R.n[305.21]DAPQDFHPDR.V	P21333,A6NDY9,Q5HY54,Q60FE5,Q60FE6	FLNA	5677.85	10139.9	8333.32	8761	4932.06	5432.62	6517.85	7380.48
R.n[305.21]GSSGS[167.00]SAAASAQGR.A	Q9P278	FNIP2	4234.67	16503.3	10233.4	12365.7	9597.05	5270.27	7596.94	6554.93
R.n[305.21]T[181.01]C[160.03]VAAIPR.L	Q5TBA9,O14572	FRY	9967.2	12334.6	31842	14078.7	12283.8	10583.3	14346.2	14177.6
R.n[305.21]LTEVQDDK[432.30]EEEEEENPLLVPLEEK[432.30].A	Q8IY81,B4DKU3	FTSJ3	2599.28	2492.82	1572.95	3143.3	2158.38	1626.6	2980.33	3296.04
K.n[305.21]IQNDAGVR.L	Q96AE4,Q92945,Q96I24,B4DT31,B4DV73,B4DWL1,B4E0X8,E9PEB5,Q59FU3	FUBP1	4443.44	9027.44	6198.46	8281.25	5483.11	4681.05	6987.64	5894.54
K.n[305.21]IQNDAGVR.L	Q96AE4,Q92945,Q96I24,B4DT31,B4DV73,B4DWL1,B4E0X8,E9PEB5,Q59FU3	FUBP1	5654.5	10178.8	6308.24	8903.66	5858.35	4721.6	7838.92	6199.38
R.n[305.21]FAVGIVIGR.N	Q96AE4,Q96I24,B4DT31,B4DWL1,B4E0X8,E9PEB5,Q59FU3,Q6PJY1	FUBP1	11022.5	13837.5	10781	13439.9	12946.5	10429.3	13692	16380.6
R.n[305.21]FAVGIVIGR.N	Q96AE4,Q96I24,B4DT31,B4DWL1,B4E0X8,E9PEB5,Q59FU3,Q6PJY1	FUBP1	9717.21	11119.5	9243.27	11992.9	12094.7	10242.4	12672	14132.9
R.n[305.21]FAVGIVIGR.N	Q96AE4,Q96I24,B4DT31,B4DWL1,B4E0X8,E9PEB5,Q59FU3,Q6PJY1	FUBP1	12029.9	13580.6	12563.4	13419.9	10982.5	12847.9	15569.1	17429.7
R.n[305.21]FAVGIVIGR.N	Q96AE4,Q96I24,B4DT31,B4DWL1,B4E0X8,E9PEB5,Q59FU3,Q6PJY1	FUBP1	8454.54	11249.1	9377.04	12537.7	8173.74	10826.6	9706.81	13549.6
K.n[305.21]AAIDWFDGK[432.30].E	P35637,Q92804,A8K4H1,B4DR70,B4E312,H3BPE7,K7EPT6,Q13344,Q59H57,Q6IBQ5,Q70T18,Q86X94,Q8TBR3	FUS	29289.4	28675	16335	29069.8	29576.7	18778.5	30657	40032.3
K.n[305.21]AAIDWFDGK[432.30].E	P35637,Q92804,A8K4H1,B4DR70,B4E312,H3BPE7,K7EPT6,Q13344,Q59H57,Q6IBQ5,Q70T18,Q86X94,Q8TBR3	FUS	28518	28242	14290.9	31901.3	26283.4	18143.6	34222.4	43155.1
K.n[305.21]GEATVSFDDPPSAK[432.30].A	P35637,Q92804,A8K4H1,B4DR70,B4E312,H3BPE7,K7EPT6,Q13344,Q59H57,Q6IBQ5,Q70T18,Q86X94,Q8TBR3	FUS	17757.9	23044.3	14034.9	21377	19930.6	14678.6	24443.1	29184.4
R.n[305.21]K[432.30]LDNGGY[243.03]YITTR.A	P06241,P07947,B2RA70,B3KPS6,E5RFS5,J3QRU1,Q5R3A8	FYN	21777.8	24823.4	12347.5	21400.9	19332.3	15554.3	22257.2	30415.9
R.n[305.21]K[432.30]LDNGGY[243.03]YITTR.A	P06241,P07947,B2RA70,B3KPS6,E5RFS5,J3QRU1,Q5R3A8	FYN	15516.3	17333.1	9818.86	15146	13540	10677.6	17145.5	20475.9
R.n[305.21]K[432.30]LDNGGY[243.03]YITTR.A	P06241,P07947,B2RA70,B3KPS6,E5RFS5,J3QRU1,Q5R3A8	FYN	17849	19676.8	12762.5	22138.6	18461	14343	20823.7	28550.4
R.n[305.21]K[432.30]LDNGGY[243.03]YITTR.A	P06241,P07947,B2RA70,B3KPS6,E5RFS5,J3QRU1,Q5R3A8	FYN	16548.9	21817.6	11783.2	20648.2	18705.9	14585.2	20261.7	26430.8
R.n[305.21]LIEDNEY[243.03]TAR.Q	P06241,P06239,P12931,P07947,B2RA70,B3KPS6,B3KUV3,B4DZS7,J3QRU1,Q573B4,Q5R3A8,Q9H7V3,Q9P134	FYN	9429.3	8053.07	7678.35	9671.04	10143.1	9065.83	13190.2	18573
R.n[305.21]LIEDNEY[243.03]TAR.Q	P06241,P06239,P12931,P07947,B2RA70,B3KPS6,B3KUV3,B4DZS7,J3QRU1,Q573B4,Q5R3A8,Q9H7V3,Q9P134	FYN	40958.1	27524.2	24447.5	43498.8	45839.2	45464.4	55944.3	86434.2
R.n[305.21]LIEDNEY[243.03]TAR.Q	P06241,P06239,P12931,P07947,B2RA70,B3KPS6,B3KUV3,B4DZS7,J3QRU1,Q573B4,Q5R3A8,Q9H7V3,Q9P134	FYN	28887.8	19389.6	18920.8	28866.5	30926.6	30115	35653.4	47401.7
R.n[305.21]LIEDNEY[243.03]TAR.Q	P06241,P06239,P12931,P07947,B2RA70,B3KPS6,B3KUV3,B4DZS7,J3QRU1,Q573B4,Q5R3A8,Q9H7V3,Q9P134	FYN	15720.7	13081.1	11076.3	14084.6	17116	15802	20786	27014.8
R.n[305.21]LIEDNEY[243.03]TAR.Q	P06241,P06239,P12931,P07947,B2RA70,B3KPS6,B3KUV3,B4DZS7,J3QRU1,Q573B4,Q5R3A8,Q9H7V3,Q9P134	FYN	53329	26485	35367.2	48436.3	54289.9	56841.5	66180.5	93089.7
R.n[305.21]LIEDNEY[243.03]TAR.Q	P06241,P06239,P12931,P07947,B2RA70,B3KPS6,B3KUV3,B4DZS7,J3QRU1,Q573B4,Q5R3A8,Q9H7V3,Q9P134	FYN	8790.48	6997.62	5711.96	9147.23	9059.82	9917.65	11597.9	16261.2
K.n[305.21]LPNFGFVVFDDSEPVQK[432.30].V	Q13283,B7Z8K4,F5H4D6,Q53HH4,Q5U0Q1,Q6FI03,Q6ZP53	G3BP1	1862.6	2604.38	1225.74	2923.74	2319.77	1831.08	2923.6	3084.51
K.n[305.21]LPNFGFVVFDDSEPVQK[432.30].V	Q13283,B7Z8K4,F5H4D6,Q53HH4,Q5U0Q1,Q6FI03,Q6ZP53	G3BP1	2204.34	2538.4	1514.53	2034.68	2600.36	1648.51	2429.09	3299.83
K.n[305.21]VLSNRPIMFR.G	Q13283,B7Z8K4,F5H4D6,Q32P45,Q53HH4,Q5U0Q1,Q6FI03,Q6ZP53	G3BP1	7456.45	8156.74	8547.31	10124.2	7967.96	7552.37	7553.03	8469.79
R.n[305.21]EAGEQGDIEPR.R	Q13283,B7Z8K4,F5H4D6,Q32P45,Q5U0Q1,Q6FI03,Q6ZP53	G3BP1	2770.5	4142.77	2542.31	3098.13	3258.18	2420.67	3982.26	4410.1
R.n[305.21]EAGEQGDIEPR.R	Q13283,B7Z8K4,F5H4D6,Q32P45,Q5U0Q1,Q6FI03,Q6ZP53	G3BP1	3029.23	5660.51	4693.18	3848.51	3413.83	2874.36	4602.73	5983.33
K.n[305.21]DASSQDC[160.03]Y[243.03]DIPR.A	Q13480,B7Z3B9	GAB1	750.55	12371.8	5696.35	5381.59	4551.37	2848.36	4172.29	3479.12
K.n[305.21]DASSQDC[160.03]Y[243.03]DIPR.A	Q13480,B7Z3B9	GAB1	336.584	9872.75	3630.33	2998.47	2645.41	1799.6	2545.26	2643.75
K.n[305.21]DASSQDC[160.03]Y[243.03]DIPR.A	Q13480,B7Z3B9	GAB1	2947.92	31081	16482.7	20504.3	15449.9	9068.64	10877.8	9657.97
K.n[305.21]DASSQDC[160.03]Y[243.03]DIPR.A	Q13480,B7Z3B9	GAB1	1149.53	9918.25	6596.41	4967.35	4229.83	3600.42	4069.15	3951.27
K.n[305.21]SSGSGSSVADERVDY[243.03]VVVDQQK[432.30].T	Q13480,B7Z3B9	GAB1	1613.38	29652.5	15002	23260.5	20814.8	11368.4	11446.8	11032.5
K.n[305.21]SSGSGSSVADERVDY[243.03]VVVDQQK[432.30].T	Q13480,B7Z3B9	GAB1	4502.2	21945.5	10700.4	16783.3	13522.7	8904.44	9882.29	12842.2
R.n[305.21]APSASVDSSLY[243.03]NLPR.S	Q13480,B7Z3B9	GAB1	8574.65	21103	13426.8	14732	12124.3	13197.2	17766.8	14771.2
R.n[305.21]APSASVDSSLY[243.03]NLPR.S	Q13480,B7Z3B9	GAB1	7664.06	11440.9	8754.02	8257.94	8670.04	7976.1	11008.9	10014
R.n[305.21]APSASVDSSLY[243.03]NLPR.S	Q13480,B7Z3B9	GAB1	8414.74	22275.4	12796.7	15739.5	10994.4	8834.13	17437.2	11874.4
R.n[305.21]VDY[243.03]VVVDQQK[432.30].T	Q13480,B7Z3B9,Q9HA84	GAB1	13116.7	31747.3	22398.5	24331.6	28247.7	16873.5	19169.3	18140
R.n[305.21]VDY[243.03]VVVDQQK[432.30].T	Q13480,B7Z3B9,Q9HA84	GAB1	12457.3	29875.9	20415.3	25210.6	23579.6	14744.3	20840	18488.5
R.n[305.21]VDY[243.03]VVVDQQK[432.30].T	Q13480,B7Z3B9,Q9HA84	GAB1	10715.5	24362	14621.7	22678.6	18284.9	13292	16785.2	17366.5
K.n[305.21]AGAHLQGGAK[432.30].R	P04406,A4UCT1,B4DRV9,E7EUT4,E7EUT5,Q0QET7,Q2TSD0	GAPDH	25477.8	72893.4	27725.4	58782.1	42871.2	28425.7	37328.3	39008.9
K.n[305.21]AGAHLQGGAK[432.30].R	P04406,A4UCT1,B4DRV9,E7EUT4,E7EUT5,Q0QET7,Q2TSD0	GAPDH	28802.1	76681.8	29754.2	65791.2	45532.2	21770.6	46170.3	49600.8
K.n[305.21]AGAHLQGGAK[432.30].R	P04406,A4UCT1,B4DRV9,E7EUT4,E7EUT5,Q0QET7,Q2TSD0	GAPDH	10539	24750.8	11871.7	19108.5	12751.3	8646.15	14973.5	15769.8
K.n[305.21]AGAHLQGGAK[432.30].R	P04406,A4UCT1,B4DRV9,E7EUT4,E7EUT5,Q0QET7,Q2TSD0	GAPDH	9578.28	21468.9	8588.59	16886.5	14164.9	8221.43	14149.9	13356.4
K.n[305.21]AGAHLQGGAK[432.30]R.V	P04406,A4UCT1,B4DRV9,E7EUT4,E7EUT5,Q0QET7,Q2TSD0	GAPDH	17110.8	41554.2	17408.9	33700.4	15646.9	13509.6	22688.4	19108.7
K.n[305.21]AGAHLQGGAK[432.30]R.V	P04406,A4UCT1,B4DRV9,E7EUT4,E7EUT5,Q0QET7,Q2TSD0	GAPDH	10163.7	20257.9	11282.6	15649.9	9750.35	8590.07	10854.8	9112.88
K.n[305.21]IISNASC[160.03]TTNC[160.03]LAPLAK[432.30].V	P04406,A4UCT1,B4DRV9,E7EUT4,E7EUT5,Q0QET7,Q2TSD0	GAPDH	8022.77	8757.4	4570.51	7881.95	7497.71	6141.04	6983.79	9525.81
K.n[305.21]IISNASC[160.03]TTNC[160.03]LAPLAK[432.30].V	P04406,A4UCT1,B4DRV9,E7EUT4,E7EUT5,Q0QET7,Q2TSD0	GAPDH	23660.8	30113.8	13293.1	27423.8	24310.3	15072	25750.8	31899.7
K.n[305.21]IISNASC[160.03]TTNC[160.03]LAPLAK[432.30].V	P04406,A4UCT1,B4DRV9,E7EUT4,E7EUT5,Q0QET7,Q2TSD0	GAPDH	23643.1	22461.3	10531.2	29830.9	18094.7	13687.2	26002	28926.7
K.n[305.21]IISNASC[160.03]TTNC[160.03]LAPLAK[432.30].V	P04406,A4UCT1,B4DRV9,E7EUT4,E7EUT5,Q0QET7,Q2TSD0	GAPDH	17509	18245.3	11558.8	19278.1	14755.7	13217.8	17804.5	19474.8
K.n[305.21]LISWYDNEFGYSNR.V	P04406,E7EUT4,E7EUT5,Q2TSD0	GAPDH	3546.58	4860.26	3337.59	4935.7	3585.29	3368.74	4567.72	6437.19
K.n[305.21]LISWYDNEFGYSNR.V	P04406,E7EUT4,E7EUT5,Q2TSD0	GAPDH	12461	13096.1	10794.5	12704.8	10684	9207.5	17008.8	15365.1
K.n[305.21]LISWYDNEFGYSNR.V	P04406,E7EUT4,E7EUT5,Q2TSD0	GAPDH	9018.66	8422.39	4668.27	9279.57	7273.43	5511.96	8451.4	11327.3
K.n[305.21]LISWYDNEFGYSNR.V	P04406,E7EUT4,E7EUT5,Q2TSD0	GAPDH	11434.4	13955.4	8190.67	13490	14168.1	9807.86	18201.9	17302.8
K.n[305.21]LISWYDNEFGYSNR.V	P04406,E7EUT4,E7EUT5,Q2TSD0	GAPDH	3681.96	4136.75	2545.56	4077.1	4587.9	2868.05	4631.44	5461.77
K.n[305.21]LISWYDNEFGYSNR.V	P04406,E7EUT4,E7EUT5,Q2TSD0	GAPDH	3271.79	4402.07	2828.52	5026.44	4192.1	3092.04	5482.51	5756.18
K.n[305.21]LVINGNPITIFQER.D	P04406,B4DRV9,E7EUT4,Q0QET7,Q2TSD0	GAPDH	4729.84	5033.87	5632.5	5502.65	6595.72	5412.4	7137.43	8803.85
K.n[305.21]LVINGNPITIFQER.D	P04406,B4DRV9,E7EUT4,Q0QET7,Q2TSD0	GAPDH	5628.75	7473.37	5387.39	7591.77	8179	4709.51	6651.27	8306.9
K.n[305.21]LVINGNPITIFQER.D	P04406,B4DRV9,E7EUT4,Q0QET7,Q2TSD0	GAPDH	5417.52	6507.44	5833.8	9637.92	5974.11	4815.24	7594.86	10533.1
K.n[305.21]LVINGNPITIFQER.D	P04406,B4DRV9,E7EUT4,Q0QET7,Q2TSD0	GAPDH	5953.4	7668.44	4767.92	7416.42	6725.38	5137.46	6322.21	8996.65
K.n[305.21]LVINGNPITIFQER.D	P04406,B4DRV9,E7EUT4,Q0QET7,Q2TSD0	GAPDH	3100.25	4006.7	3236.78	3770.64	4418.83	3962.97	3181.45	6383.58
K.n[305.21]QASEGPLK[432.30].G	P04406,E7EUT4,E7EUT5,Q2TSD0,Q5ZEY3	GAPDH	30230.4	37570.9	18215.8	31680.6	24821.4	18211.5	28707.6	29534.6
K.n[305.21]QASEGPLK[432.30].G	P04406,E7EUT4,E7EUT5,Q2TSD0,Q5ZEY3	GAPDH	62394.7	124987	51544.8	96531.1	68410.5	31208.1	97284.2	84637.6
K.n[305.21]QASEGPLK[432.30].G	P04406,E7EUT4,E7EUT5,Q2TSD0,Q5ZEY3	GAPDH	42673.4	70343.4	33413.8	55380.1	42211.8	32674.9	53902.5	44897.8
K.n[305.21]TVDGPSGK[432.30].L	P04406,A4UCT1,E7EUT4,E7EUT5,Q0QET7,Q2TSD0	GAPDH	2909.57	9142.86	3886.65	9576.9	3940.03	2464.14	5107.09	4805.48
K.n[305.21]VGVNGFGR.L	P04406,B4DRV9,Q2TSD0	GAPDH	70596.2	79276.1	52763.1	88516.6	61687.2	40946.9	74945	89089.8
K.n[305.21]VGVNGFGR.L	P04406,B4DRV9,Q2TSD0	GAPDH	38649.8	50090.7	36536.6	53377	48919.1	30419	46082.9	59519.3
K.n[305.21]VGVNGFGR.L	P04406,B4DRV9,Q2TSD0	GAPDH	163535	201690	135352	243358	184751	112394	214719	264045
K.n[305.21]VIPELNGK[432.30].L	P04406,A4UCT1,E7EUT4,E7EUT5,Q0QET7,Q2TSD0,Q5ZEY3	GAPDH	10483	18136.3	8497.47	16256.8	13203.8	9258.81	14082.5	18762.4
K.n[305.21]VIPELNGK[432.30].L	P04406,A4UCT1,E7EUT4,E7EUT5,Q0QET7,Q2TSD0,Q5ZEY3	GAPDH	67268.5	85438.7	35782.5	77483.5	61061.9	45353.1	78241	98227.5
K.n[305.21]VIPELNGK[432.30].L	P04406,A4UCT1,E7EUT4,E7EUT5,Q0QET7,Q2TSD0,Q5ZEY3	GAPDH	18465.5	20344.7	11029.5	23295.3	20929.3	14136.2	22236.2	26213.7
K.n[305.21]VIPELNGK[432.30].L	P04406,A4UCT1,E7EUT4,E7EUT5,Q0QET7,Q2TSD0,Q5ZEY3	GAPDH	36147.1	46428.2	16635.1	41250.9	39790	27704.2	49413.2	57293.8
K.n[305.21]WGDAGAEYVVESTGVFTTMEK[432.30].A	P04406,B4DRV9,E7EUT4,E7EUT5,Q0QET7,Q2TSD0	GAPDH	4634.85	6337.69	3651.23	6526.78	4664.03	4228.99	6104.02	8049.44
K.n[305.21]WGDAGAEYVVESTGVFTTMEK[432.30].A	P04406,B4DRV9,E7EUT4,E7EUT5,Q0QET7,Q2TSD0	GAPDH	4459.92	5828.4	2999.75	5050.48	3427.96	3508.79	5619.25	4871.85
K.n[305.21]WGDAGAEYVVESTGVFTTMEK[432.30].A	P04406,B4DRV9,E7EUT4,E7EUT5,Q0QET7,Q2TSD0	GAPDH	4525.39	5899.83	3127.02	4211.83	3936.36	3291.64	4075.61	4411.23
K.n[305.21]WGDAGAEYVVESTGVFTTMEK[432.30].A	P04406,B4DRV9,E7EUT4,E7EUT5,Q0QET7,Q2TSD0	GAPDH	5191.11	7223.28	3299.98	6626.41	5482.16	4995.25	5296.62	6055.95
R.n[305.21]AAFNSGK[432.30].V	P04406,B4DRV9,Q2TSD0	GAPDH	24998.2	50116.5	22361.6	41683	31876	19422.7	30998.9	35687.5
R.n[305.21]AAFNSGK[432.30].V	P04406,B4DRV9,Q2TSD0	GAPDH	26510.2	55258.5	24038	45486.8	32650.1	19256.6	30392.6	36013.6
R.n[305.21]GALQNIIPASTGAAK[432.30].A	P04406,A4UCT1,E7EUT4,E7EUT5,Q0QET7,Q2TSD0,Q5ZEY3	GAPDH	27164.9	29697.2	19748.4	25579.8	23004.6	16187.4	32783.2	36714.5
R.n[305.21]GALQNIIPASTGAAK[432.30].A	P04406,A4UCT1,E7EUT4,E7EUT5,Q0QET7,Q2TSD0,Q5ZEY3	GAPDH	25451.4	29310	14362.4	26752.7	25753.4	19037.6	27131	34517.4
R.n[305.21]GALQNIIPASTGAAK[432.30].A	P04406,A4UCT1,E7EUT4,E7EUT5,Q0QET7,Q2TSD0,Q5ZEY3	GAPDH	9727.14	11301.7	7554.49	10852.1	11076.4	8580.61	10487.2	13190.3
R.n[305.21]GALQNIIPASTGAAK[432.30].A	P04406,A4UCT1,E7EUT4,E7EUT5,Q0QET7,Q2TSD0,Q5ZEY3	GAPDH	49502.2	65936.2	24589.9	55753.8	58458.3	38248.1	51612.3	81299.4
R.n[305.21]GALQNIIPASTGAAK[432.30].A	P04406,A4UCT1,E7EUT4,E7EUT5,Q0QET7,Q2TSD0,Q5ZEY3	GAPDH	16560.1	21148.8	12178.4	17661.7	17282.6	13035.9	20099.5	27355.9
R.n[305.21]GALQNIIPASTGAAK[432.30].A	P04406,A4UCT1,E7EUT4,E7EUT5,Q0QET7,Q2TSD0,Q5ZEY3	GAPDH	17526.4	14964.5	8403.28	16982	13539.7	10745	19350.3	22327.7
R.n[305.21]VPTANVSVVDLTC[160.03]R.L	P04406,A4UCT1,E7EUT4,E7EUT5,Q0QET7,Q2TSD0,Q5ZEY3	GAPDH	25873.1	26670.7	15088.7	32511.8	24384.2	22212.3	31328	40812.9
R.n[305.21]VPTANVSVVDLTC[160.03]R.L	P04406,A4UCT1,E7EUT4,E7EUT5,Q0QET7,Q2TSD0,Q5ZEY3	GAPDH	26307.6	25659.2	15537.8	26248.8	25606.2	16574.9	28066.2	36372.2
R.n[305.21]VPTANVSVVDLTC[160.03]R.L	P04406,A4UCT1,E7EUT4,E7EUT5,Q0QET7,Q2TSD0,Q5ZEY3	GAPDH	23295.4	21004.2	15359.3	21758.5	20086.9	18239.4	24495.5	38986.1
R.n[305.21]VPTANVSVVDLTC[160.03]R.L	P04406,A4UCT1,E7EUT4,E7EUT5,Q0QET7,Q2TSD0,Q5ZEY3	GAPDH	15783.7	18899.7	10426.7	13950.2	15682.4	11063.9	15936.7	17708.5
K.n[305.21]LTGMAFR.V	O14556,P04406,A4UCT1,E7EUT4,E7EUT5,Q0QET7,Q2TSD0,Q5ZEY3	GAPDHS	81843.2	91748.2	82644.6	107550	84542	76716.3	99165.4	97856
K.n[305.21]LTGMAFR.V	O14556,P04406,A4UCT1,E7EUT4,E7EUT5,Q0QET7,Q2TSD0,Q5ZEY3	GAPDHS	65559.8	70509.2	70232.4	78256.8	65745.7	55052.4	77989.9	69271.4
K.n[305.21]LTGMAFR.V	O14556,P04406,A4UCT1,E7EUT4,E7EUT5,Q0QET7,Q2TSD0,Q5ZEY3	GAPDHS	30437.3	34512.9	34310.5	42618.4	33770.4	31434.5	35971.2	42565.5
K.n[305.21]LTGMAFR.V	O14556,P04406,A4UCT1,E7EUT4,E7EUT5,Q0QET7,Q2TSD0,Q5ZEY3	GAPDHS	50800.5	54176.3	53242.2	64788.3	56839.1	44770.5	63762.1	69488.2
K.n[305.21]SELPY[243.03]EELWLEEGK[432.30]PSHQPLTR.S	Q9H706,B4DME6	GAREM	1589.16	4243.98	3245.25	3571.18	3857.49	2978.26	3550.86	3638.34
K.n[305.21]SELPY[243.03]EELWLEEGK[432.30]PSHQPLTR.S	Q9H706,B4DME6	GAREM	1715.47	7904.98	4497.85	6680.08	7473.98	5879.19	6951.58	6149.28
K.n[305.21]SELPY[243.03]EELWLEEGK[432.30]PSHQPLTR.S	Q9H706,B4DME6	GAREM	2182.71	6550.49	3348.55	3201.28	5123.32	4107.05	4781.5	4826.27
K.n[305.21]SELPY[243.03]EELWLEEGK[432.30]PSHQPLTR.S	Q9H706,B4DME6	GAREM	1445.85	3593.95	2735.68	4786.6	3775.95	3153.2	3754.19	4645.15
K.n[305.21]SELPY[243.03]EELWLEEGK[432.30]PSHQPLTR.S	Q9H706,B4DME6	GAREM	1569.97	5638.18	4205	5778.1	6543.4	4788.43	4669.13	4803.37
K.n[305.21]SELPY[243.03]EELWLEEGK[432.30]PSHQPLTR.S	Q9H706,B4DME6	GAREM	1730.27	8619.15	4186.67	6166.19	8489.75	3955.03	5046.83	5875.11
K.n[305.21]SELPY[243.03]EELWLEEGK[432.30]PSHQPLTR.S	Q9H706,B4DME6	GAREM	2134.49	7179.02	4149.54	6730.56	5957.64	5447.05	4447.56	3652.28
K.n[305.21]SPYLYPLYGLGELPQGFAR.L	P50395,P31150,B4DHX4,B4DLV7,E7EU23,Q5SX87,Q5SX91,Q6IAT1	GDI2	0	0	0	0	0	0	0	2977.59
R.n[305.21]TDDYLDQPC[160.03]YETINR.L	P50395,B4DLV7,E7EU23,Q5SX87,Q5SX91,Q6IAT1	GDI2	8319.45	9368.83	9135.34	8955.91	8691.29	7080.05	11080.8	9934.72
R.n[305.21]TDDYLDQPC[160.03]YETINR.L	P50395,B4DLV7,E7EU23,Q5SX87,Q5SX91,Q6IAT1	GDI2	8163.36	10196	9362.74	10014.1	9142.25	9674.67	9750.8	10299.2
R.n[305.21]GTNESLER.Q	P14136,P08670,B0YJC4,B0YJC5,B3KRK8,B4DJW0,B4E192,E9PAX3,K7EKH6,Q53HU8	GFAP	3821.84	8478.9	5969.79	8246.29	4320.98	4032.55	6167.44	5525.75
R.n[305.21]GTNESLER.Q	P14136,P08670,B0YJC4,B0YJC5,B3KRK8,B4DJW0,B4E192,E9PAX3,K7EKH6,Q53HU8	GFAP	3549.59	7208.44	5060.48	7879.52	4598.77	3393.07	5355.46	5763.89
R.n[305.21]GTNESLER.Q	P14136,P08670,B0YJC4,B0YJC5,B3KRK8,B4DJW0,B4E192,E9PAX3,K7EKH6,Q53HU8	GFAP	3034.12	7927.63	5213.91	7374.87	4567.04	3064.2	5605.71	5478.3
R.n[305.21]GTNESLER.Q	P14136,P08670,B0YJC4,B0YJC5,B3KRK8,B4DJW0,B4E192,E9PAX3,K7EKH6,Q53HU8	GFAP	3113.98	8740.19	5553.4	8152.48	3696.61	3009.01	5676.76	6014.75
K.n[305.21]DFLLQQTMLR.V	Q04760	GLO1	10936.7	13933.9	11887	14170.9	11508.3	11416.5	14344.4	18079.5
K.n[305.21]DFLLQQTMLR.V	Q04760	GLO1	9867.76	9509.31	10407.3	10214.1	9349.34	7837.35	12371.9	14275.7
K.n[305.21]IAWALSR.K	Q04760	GLO1	27638.6	28698.2	26783.9	32902.2	31853.7	24080.4	31413	32604.7
K.n[305.21]IAWALSR.K	Q04760	GLO1	27415.8	28616.1	20332.7	24870.3	28659.3	23214.2	28751.9	29194.3
K.n[305.21]RFEELGVK[432.30].F	Q04760	GLO1	27436.9	26170.7	18319.8	26809.9	23823.9	20139	30885.2	35295.7
K.n[305.21]RFEELGVK[432.30].F	Q04760	GLO1	21279.6	21159.5	12560.8	21904.3	19010.2	15894.6	22013.5	25863.2
K.n[305.21]SLDFYTR.V	Q04760	GLO1	24210.2	28703.4	20070.7	31382.5	24775.9	20259.9	27392.5	38631
K.n[305.21]SLDFYTR.V	Q04760	GLO1	25341.1	23434.9	22374.6	31745.2	23414.3	19924	28953.7	39538.1
K.n[305.21]AEPPQC[160.03]TSLAWSADGQTLFAGYTDNLVR.V	P63244,D6RAC2,D6RF23,D6RHJ5,E9KL35,H0YAF8,J3KPE3	GNB2L1	874.796	654.603	0	683.026	1067.28	674.753	862.555	820.386
K.n[305.21]IWDLEGK[432.30].L	P63244,D6RAC2,D6REE5,D6RF23,E9KL35,H0Y8W2,H0Y9P0,H0YAF8,H0YAM7,J3KPE3	GNB2L1	14686.5	16094.5	9077.55	16446.9	17034.2	10861.5	17018.9	22423.4
K.n[305.21]LWNTLGVC[160.03]K[432.30].Y	P63244,B4DVD2,B4E0C3,D6R9L0,D6R9Z1,D6RAU2,D6RBD0,D6RFX4,D6RFZ9,D6RHH4,E9KL35,E9PD14,H0Y8W2,H0YAF8,H0YAM7,J3KPE3	GNB2L1	16857.3	16358.8	11726.2	19147	16231.2	12288.8	16481.7	19978.6
K.n[305.21]VWNLANC[160.03]K[432.30].L	P63244,B4DVD2,D6R9L0,D6R9Z1,D6RAC2,D6RBD0,D6REE5,D6RFX4,D6RHH4,E9KL35,H0Y8R5,H0Y8W2,H0YAM7,J3KPE3	GNB2L1	20241.5	24599.2	19824.8	26621.1	24424.2	16712.4	25137	30715
K.n[305.21]VWNLANC[160.03]K[432.30].L	P63244,B4DVD2,D6R9L0,D6R9Z1,D6RAC2,D6RBD0,D6REE5,D6RFX4,D6RHH4,E9KL35,H0Y8R5,H0Y8W2,H0YAM7,J3KPE3	GNB2L1	20725.2	28186.8	14582.3	20730.1	20149.7	17584.1	21380.2	30864.4
R.n[305.21]FSPNSSNPIIVSC[160.03]GWDK[432.30].L	P63244,B4DVD2,D6R9L0,D6R9Z1,D6RAC2,D6RBD0,D6REE5,D6RFX4,D6RHH4,E9KL35,H0Y8R5,H0Y8W2,H0YAF8,H0YAM7,J3KPE3	GNB2L1	4608.92	4148.62	2698.89	3562.59	4763.9	4801.65	4684.24	6044.23
R.n[305.21]QIVSGSR.D	P63244,Q9Y6K5,A8KA84,B4DVD2,B4E0C3,D6R9L0,D6R9Z1,D6RAU2,D6RBD0,D6RFX4,D6RFZ9,D6RHH4,E9KL35,E9PD14,H0Y8W2,H0YAF8,H0YAM7,H0YHL3,J3KPE3	GNB2L1	9428.94	18151.9	11438.6	14452.4	11385.4	9209.06	16014.8	11529.2
R.n[305.21]QIVSGSR.D	P63244,Q9Y6K5,A8KA84,B4DVD2,B4E0C3,D6R9L0,D6R9Z1,D6RAU2,D6RBD0,D6RFX4,D6RFZ9,D6RHH4,E9KL35,E9PD14,H0Y8W2,H0YAF8,H0YAM7,H0YHL3,J3KPE3	GNB2L1	8980.12	17618.2	11145.2	17115.9	14256.1	8670.62	14234.4	12498.5
R.n[305.21]QIVSGSR.D	P63244,Q9Y6K5,A8KA84,B4DVD2,B4E0C3,D6R9L0,D6R9Z1,D6RAU2,D6RBD0,D6RFX4,D6RFZ9,D6RHH4,E9KL35,E9PD14,H0Y8W2,H0YAF8,H0YAM7,H0YHL3,J3KPE3	GNB2L1	4793.95	10604.2	6261.55	8488.86	7751.56	5248.45	7752.23	7015.73
R.n[305.21]VWQVTIGTR.-	P63244,D6RAC2,D6RF23,D6RHH4,D6RHJ5,E9KL35,H0Y8R5,H0YAF8,J3KPE3	GNB2L1	18566.9	17220.9	15185.8	17128.8	19937.3	18407.8	18719.4	20752
R.n[305.21]VWQVTIGTR.-	P63244,D6RAC2,D6RF23,D6RHH4,D6RHJ5,E9KL35,H0Y8R5,H0YAF8,J3KPE3	GNB2L1	21523	19814.5	19836.9	20522.5	21502.3	19919.6	20026.1	21572
R.n[305.21]VWQVTIGTR.-	P63244,D6RAC2,D6RF23,D6RHH4,D6RHJ5,E9KL35,H0Y8R5,H0YAF8,J3KPE3	GNB2L1	26365.5	24700.6	23331.4	29031.6	29491	24302.2	25345.7	31475.7
R.n[305.21]VWQVTIGTR.-	P63244,D6RAC2,D6RF23,D6RHH4,D6RHJ5,E9KL35,H0Y8R5,H0YAF8,J3KPE3	GNB2L1	17785.3	17808.5	17478.8	17633	17981.9	14883	21281.8	22224.7
R.n[305.21]YWLC[160.03]AATGPSIK[432.30].L	P63244,D6RAC2,D6REE5,D6RF23,E9KL35,H0Y8R5,H0Y8W2,H0Y9P0,H0YAF8,H0YAM7,J3KPE3	GNB2L1	10889.6	10807.3	7951.75	10932.5	10945.9	12550.3	16086.1	16157.5
R.n[305.21]YWLC[160.03]AATGPSIK[432.30].L	P63244,D6RAC2,D6REE5,D6RF23,E9KL35,H0Y8R5,H0Y8W2,H0Y9P0,H0YAF8,H0YAM7,J3KPE3	GNB2L1	10729.8	12446.3	9035.89	10737.6	12203.6	11131.5	14293.6	15773
K.n[305.21]EWFLQAAK[432.30].D	P06744,B4DE36,B4DVJ0	GPI	13627.6	15848	10180.3	15374.1	13601	12154.8	15722.2	20982.2
K.n[305.21]EWFLQAAK[432.30].D	P06744,B4DE36,B4DVJ0	GPI	19929.2	20686	13393.1	17353	17033.6	12760	23647.1	27292.6
K.n[305.21]HFVALSTNTTK[432.30].V	P06744,B4DE36,B4DVJ0	GPI	18940.4	24794.1	14949.8	21303.6	21180.8	16906	23889.7	28346.2
K.n[305.21]HFVALSTNTTK[432.30].V	P06744,B4DE36,B4DVJ0	GPI	22078	28978.2	14944.5	25874.5	23221.5	17745.9	27033.4	33730.9
K.n[305.21]INYTEGR.A	P06744,B4DE36,B4DVJ0,K7ELR7,K7EP41	GPI	22188.8	23722.2	20262.4	23285.3	19096	16437.7	23071.2	26169.4
K.n[305.21]INYTEGR.A	P06744,B4DE36,B4DVJ0,K7ELR7,K7EP41	GPI	22200.7	28706.8	22856	32544.7	25711.9	19114.7	30007.3	32533.9
K.n[305.21]INYTEGR.A	P06744,B4DE36,B4DVJ0,K7ELR7,K7EP41	GPI	9498.38	12909.5	9626.94	13014.8	11275.9	8980.24	13516.1	13075.3
K.n[305.21]NLVTEDVMR.M	P06744,B4DE36,B4DVJ0,K7EIL4,K7ELR7,K7EP41,K7ERC6,K7ERK8,Q59F85	GPI	20935.6	22559.7	18679.4	24405.6	22717.7	20105.7	21490.1	28281.7
K.n[305.21]NLVTEDVMR.M	P06744,B4DE36,B4DVJ0,K7EIL4,K7ELR7,K7EP41,K7ERC6,K7ERK8,Q59F85	GPI	18739.8	21002.1	15945.1	18386	18858.8	17393.6	21065.6	24859.7
K.n[305.21]SPEDLER.L	P06744,Q8N196,B4DE36,B4DVJ0	GPI	17334.8	32709.3	21969.6	31675.4	22334.4	16251.6	30961	29489.2
K.n[305.21]SPEDLER.L	P06744,Q8N196,B4DE36,B4DVJ0	GPI	14222	24448.9	16709.1	24173.3	19281	13755.3	24893.3	25901.9
K.n[305.21]SPEDLER.L	P06744,Q8N196,B4DE36,B4DVJ0	GPI	21299.6	29428.4	20750.7	31186	25829.9	15286.9	27555.2	26860.8
K.n[305.21]SPEDLER.L	P06744,Q8N196,B4DE36,B4DVJ0	GPI	12652.3	19628.6	14232	19114.6	15851.6	10838.8	16823.6	17554.7
K.n[305.21]TFTTQETITNAETAK[432.30].E	P06744,B4DE36,B4DVJ0	GPI	17864.9	16564.5	9834.01	16862.5	16083.5	9443.25	18181.2	21305.4
K.n[305.21]TFTTQETITNAETAK[432.30].E	P06744,B4DE36,B4DVJ0	GPI	11951	12460.4	7451.43	11938.1	13000.5	8299.69	12499.4	13841.4
K.n[305.21]TLAQLNPESSLFIIASK[432.30].T	P06744,B4DE36,B4DVJ0	GPI	1424.79	2013.81	1072.98	1897.64	1918.61	1360.39	1547.45	2267.32
K.n[305.21]TLAQLNPESSLFIIASK[432.30].T	P06744,B4DE36,B4DVJ0	GPI	2000.86	2683.67	1660.22	3241.69	1778.09	1270.66	2422.28	3763.59
K.n[305.21]TLAQLNPESSLFIIASK[432.30].T	P06744,B4DE36,B4DVJ0	GPI	3510.66	3097.34	1806.67	3262.34	3542.78	2085.81	3190.66	4468.87
K.n[305.21]TLAQLNPESSLFIIASK[432.30].T	P06744,B4DE36,B4DVJ0	GPI	3117.71	4375.81	1998.01	3833.76	3266.84	2071.62	3681.72	4356.44
R.n[305.21]AVLHVALR.N	P06744,B4DE36,B4DVJ0,K7ELR7,K7EP41	GPI	8421.06	8936.31	9077.2	13882.6	8411.48	8223.85	8782.23	13234.8
R.n[305.21]AVLHVALR.N	P06744,B4DE36,B4DVJ0,K7ELR7,K7EP41	GPI	6183.16	6236.62	5718.76	8249.3	5289.58	6025.67	6453.28	8413.23
R.n[305.21]AVLHVALR.N	P06744,B4DE36,B4DVJ0,K7ELR7,K7EP41	GPI	13783.8	9945.35	9308.26	16277.8	12059.2	8879.96	14400.3	15903.8
R.n[305.21]AVLHVALR.N	P06744,B4DE36,B4DVJ0,K7ELR7,K7EP41	GPI	4591.28	5182.85	5274.3	7483.21	5313.6	4688.79	6334.52	6769.69
R.n[305.21]AVLHVALR.N	P06744,B4DE36,B4DVJ0,K7ELR7,K7EP41	GPI	10965.2	8550.47	9459.33	12499.3	8601.38	8252.4	9780.41	13762.1
R.n[305.21]MLVDLAK[432.30].S	P06744,B4DE36,K7ELR7,K7EP41,K7ERC6,K7ERK8,Q59F85	GPI	21308.2	15473.1	12311	17465.9	19857.4	16504	20057	23643.7
R.n[305.21]SNTPILVDGK[432.30].D	P06744,B4DE36,B4DVJ0,K7EP41	GPI	25251.6	29030.3	19181.7	28781.2	28612.3	21850.6	31167.1	34246.1
R.n[305.21]SNTPILVDGK[432.30].D	P06744,B4DE36,B4DVJ0,K7EP41	GPI	26531.6	24896.3	16714.6	23982.3	24870.5	19628.4	27607	31088.4
R.n[305.21]NY[243.03]VTPVNR.N	P62993,B0LPF3,B3KR50,Q6ICN0	GRB2	1264.64	10384.5	8210.21	10250.8	9668.76	4627.98	3545.5	2415
R.n[305.21]NY[243.03]VTPVNR.N	P62993,B0LPF3,B3KR50,Q6ICN0	GRB2	1345.98	9446.24	7841	7633.83	8161.69	3661.14	3894.74	2104.24
R.n[305.21]NY[243.03]VTPVNR.N	P62993,B0LPF3,B3KR50,Q6ICN0	GRB2	1359.19	6577.23	5874.52	7668.54	5572.43	2373.39	2613.86	1886.08
R.n[305.21]NY[243.03]VTPVNR.N	P62993,B0LPF3,B3KR50,Q6ICN0	GRB2	3889.66	51572.7	46329.4	48408	41858.7	21248.2	15417.5	7184.3
R.n[305.21]NY[243.03]VTPVNR.N	P62993,B0LPF3,B3KR50,Q6ICN0	GRB2	3861.85	56836.1	48209.9	50907.6	48890.2	19297.2	16262	7003.17
R.n[305.21]NY[243.03]VTPVNR.N	P62993,B0LPF3,B3KR50,Q6ICN0	GRB2	1395.49	10319.6	10500.1	12435.3	11059.3	4297.74	3984.5	2223.79
K.n[305.21]QLVRGEPNVSY[243.03]IC[160.03]SR.Y	P49840,P49841,A8MT37,B5BUC0,Q68D16,Q6FI27	GSK3A	102876	84058.7	64593.8	91937.7	57007.8	123558	127597	125810
K.n[305.21]QLVRGEPNVSY[243.03]IC[160.03]SR.Y	P49840,P49841,A8MT37,B5BUC0,Q68D16,Q6FI27	GSK3A	112845	60952.7	64516.4	88994.9	62869.5	135765	127100	128179
K.n[305.21]QLVRGEPNVSY[243.03]IC[160.03]SR.Y	P49840,P49841,A8MT37,B5BUC0,Q68D16,Q6FI27	GSK3A	26382.1	17579	18648.3	22562.4	12980.5	24302.3	30052	34444
K.n[305.21]QLVRGEPNVSY[243.03]IC[160.03]SR.Y	P49840,P49841,A8MT37,B5BUC0,Q68D16,Q6FI27	GSK3A	34235.4	23450.8	21680.9	22404.1	21058.2	31870.1	33235.4	31876.4
K.n[305.21]QLVRGEPNVSY[243.03]IC[160.03]SR.Y	P49840,P49841,A8MT37,B5BUC0,Q68D16,Q6FI27	GSK3A	17018.7	13527.7	13873.1	16370	11895.1	18835.3	19868.8	16803.2
R.n[305.21]GEPNVS[167.00]YIC[160.03]SR.Y	P49840,P49841,A8MT37,B5BUC0,Q68D16,Q6FI27	GSK3A	5134.87	4012.71	2780.62	3664.42	4858.19	5563.27	4654.79	4536.3
R.n[305.21]GEPNVS[167.00]YIC[160.03]SR.Y	P49840,P49841,A8MT37,B5BUC0,Q68D16,Q6FI27	GSK3A	7454.25	9052.88	5627.9	7355.43	8130	5637.87	8647.96	10416.2
R.n[305.21]GEPNVS[167.00]YIC[160.03]SR.Y	P49840,P49841,A8MT37,B5BUC0,Q68D16,Q6FI27	GSK3A	6542.21	6737.29	4679.04	6438.22	5487.85	4840.56	7838.73	9233.71
R.n[305.21]GEPNVS[167.00]YIC[160.03]SR.Y	P49840,P49841,A8MT37,B5BUC0,Q68D16,Q6FI27	GSK3A	5512.34	5682.7	4518.44	4982.38	5177.24	4313.74	6913.06	6951.54
R.n[305.21]GEPNVS[167.00]YIC[160.03]SR.Y	P49840,P49841,A8MT37,B5BUC0,Q68D16,Q6FI27	GSK3A	7311.61	8000.49	5227.5	8562.49	6918.14	6573.71	9118.46	10230.6
R.n[305.21]GEPNVS[167.00]YIC[160.03]SR.Y	P49840,P49841,A8MT37,B5BUC0,Q68D16,Q6FI27	GSK3A	5044.19	5639.89	3647.89	5015.76	5599.87	4377.15	5788.95	7349.12
R.n[305.21]GEPNVSY[243.03]IC[160.03]SR.Y	P49840,P49841,A8MT37,B5BUC0,Q68D16,Q6FI27	GSK3A	17352	17299	11193.3	16721.7	15169.1	13281.2	21943.9	22345.6
R.n[305.21]GEPNVSY[243.03]IC[160.03]SR.Y	P49840,P49841,A8MT37,B5BUC0,Q68D16,Q6FI27	GSK3A	10837.8	10784.1	9130.14	10217.8	10141.2	8602.25	13285.1	15586.7
R.n[305.21]GEPNVSY[243.03]IC[160.03]SR.Y	P49840,P49841,A8MT37,B5BUC0,Q68D16,Q6FI27	GSK3A	14651.4	13643.2	9806.72	15145.6	13726.2	12570.1	16561.3	20696
R.n[305.21]GEPNVSY[243.03]IC[160.03]SR.Y	P49840,P49841,A8MT37,B5BUC0,Q68D16,Q6FI27	GSK3A	9171.17	9399.59	6270.49	11082.7	9657.82	8522.65	11505.6	13137.7
R.n[305.21]GEPNVSY[243.03]IC[160.03]SR.Y	P49840,P49841,A8MT37,B5BUC0,Q68D16,Q6FI27	GSK3A	9925.86	10533.5	7238.83	10126.1	9148.3	9410.32	11366.8	14679.9
R.n[305.21]GEPNVSY[243.03]IC[160.03]SR.Y	P49840,P49841,A8MT37,B5BUC0,Q68D16,Q6FI27	GSK3A	1.16967e+06	1.15797e+06	720323	1.19053e+06	1.0679e+06	956587	1.44274e+06	1783385
R.n[305.21]GEPNVSY[243.03]IC[160.03]SR.Y	P49840,P49841,A8MT37,B5BUC0,Q68D16,Q6FI27	GSK3A	13664	15027.2	9908.67	12886.1	12540	11147.6	17061.9	18682.3
R.n[305.21]GEPNVSY[243.03]IC[160.03]SR.Y	P49840,P49841,A8MT37,B5BUC0,Q68D16,Q6FI27	GSK3A	10840.1	10869.3	7222.33	12035.9	11156.2	10701.4	12639.5	16736.8
R.n[305.21]GEPNVSY[243.03]IC[160.03]SR.Y	P49840,P49841,A8MT37,B5BUC0,Q68D16,Q6FI27	GSK3A	5672.6	6963.1	4563.34	6225.58	5686.72	4588.03	5997.01	7585.89
R.n[305.21]GEPNVSY[243.03]IC[160.03]SR.Y	P49840,P49841,A8MT37,B5BUC0,Q68D16,Q6FI27	GSK3A	8817.71	8417.47	6513.55	8387.75	9134.45	8036.12	9140.7	11396.1
R.n[305.21]GEPNVSY[243.03]IC[160.03]SR.Y	P49840,P49841,A8MT37,B5BUC0,Q68D16,Q6FI27	GSK3A	6519.14	20853.9	7382.85	13589.3	16596.6	12170.2	10934.9	49840.7
R.n[305.21]GEPNVSY[243.03]IC[160.03]SR.Y	P49840,P49841,A8MT37,B5BUC0,Q68D16,Q6FI27	GSK3A	53771.8	55587.6	33885.6	56414.2	54433.7	48449	62974.8	80070.5
R.n[305.21]GEPNVSY[243.03]IC[160.03]SR.Y	P49840,P49841,A8MT37,B5BUC0,Q68D16,Q6FI27	GSK3A	8097.98	7503.55	6088.47	8397.59	8579.69	7252.58	10789.9	10139.5
R.n[305.21]GEPNVSY[243.03]IC[160.03]SR.Y	P49840,P49841,A8MT37,B5BUC0,Q68D16,Q6FI27	GSK3A	1974572	2.08674e+06	1.48319e+06	1.93278e+06	2.14985e+06	1.7624e+06	2407058	3.01049e+06
R.n[305.21]GEPNVSY[243.03]IC[160.03]SR.Y	P49840,P49841,A8MT37,B5BUC0,Q68D16,Q6FI27	GSK3A	9894.85	9949.45	8107.41	11193.3	10335.6	8778.62	12889.5	15108.2
R.n[305.21]GEPNVSY[243.03]IC[160.03]SR.Y	P49840,P49841,A8MT37,B5BUC0,Q68D16,Q6FI27	GSK3A	7733.07	9002.58	6875.74	8816.24	8039.78	7091.99	10748	11878.5
R.n[305.21]GEPNVSY[243.03]IC[160.03]SR.Y	P49840,P49841,A8MT37,B5BUC0,Q68D16,Q6FI27	GSK3A	3.83817e+06	3.72519e+06	2.56046e+06	3791848	3.644e+06	3168026	4185136	5.48273e+06
R.n[305.21]GEPNVSY[243.03]IC[160.03]SR.Y	P49840,P49841,A8MT37,B5BUC0,Q68D16,Q6FI27	GSK3A	5151.76	14332.1	5005.96	9280.48	11777.1	8070.02	7812.58	32696.7
R.n[305.21]GEPNVSY[243.03]IC[160.03]SR.Y	P49840,P49841,A8MT37,B5BUC0,Q68D16,Q6FI27	GSK3A	25262.8	25556.6	15731.7	27767.9	26899.4	22910.3	31849.9	32698.8
R.n[305.21]GEPNVSY[243.03]IC[160.03]SR.Y	P49840,P49841,A8MT37,B5BUC0,Q68D16,Q6FI27	GSK3A	9852.75	10438.4	8385.93	9833.42	10053.3	8794.71	12899.3	14125.4
R.n[305.21]GEPNVSY[243.03]IC[160.03]SR.Y	P49840,P49841,A8MT37,B5BUC0,Q68D16,Q6FI27	GSK3A	266464	262762	169121	215216	252003	212088	318620	385877
R.n[305.21]GEPNVSY[243.03]IC[160.03]SR.Y	P49840,P49841,A8MT37,B5BUC0,Q68D16,Q6FI27	GSK3A	22454.1	21228.9	15538.6	21615.3	19445.5	19185	27776.9	31608
R.n[305.21]GEPNVSY[243.03]IC[160.03]SR.Y	P49840,P49841,A8MT37,B5BUC0,Q68D16,Q6FI27	GSK3A	8789.15	8650	7231.54	9459.15	8970.52	8673.98	10220.8	12943.2
R.n[305.21]GEPNVSY[243.03]IC[160.03]SR.Y	P49840,P49841,A8MT37,B5BUC0,Q68D16,Q6FI27	GSK3A	11188.6	10843.1	8571.63	11508.3	10578.4	9852.29	12425	15860.7
R.n[305.21]GEPNVSY[243.03]IC[160.03]SR.Y	P49840,P49841,A8MT37,B5BUC0,Q68D16,Q6FI27	GSK3A	4297.39	11153.6	4866.65	6978.17	10055.1	7629.27	6428.59	25407.5
R.n[305.21]GEPNVSY[243.03]IC[160.03]SR.Y	P49840,P49841,A8MT37,B5BUC0,Q68D16,Q6FI27	GSK3A	7741.88	8516.73	5717.68	7331.52	8141.52	7005.49	9030.04	12405.5
R.n[305.21]GEPNVSY[243.03]IC[160.03]SR.Y	P49840,P49841,A8MT37,B5BUC0,Q68D16,Q6FI27	GSK3A	8201.16	9647.92	5522.34	10275.4	8761.24	7228.89	10529.6	12373.8
R.n[305.21]GEPNVSY[243.03]IC[160.03]SR.Y	P49840,P49841,A8MT37,B5BUC0,Q68D16,Q6FI27	GSK3A	12359.8	11249	8943.79	11682.8	11274	9835.09	15054.1	17271.5
R.n[305.21]GEPNVSY[243.03]IC[160.03]SR.Y	P49840,P49841,A8MT37,B5BUC0,Q68D16,Q6FI27	GSK3A	6126.54	17550.8	6364.43	11493.7	14484.4	9276.02	9093.41	38025.5
R.n[305.21]GEPNVSY[243.03]IC[160.03]SR.Y	P49840,P49841,A8MT37,B5BUC0,Q68D16,Q6FI27	GSK3A	10306.1	9020.03	8096.14	9228.56	9163.14	8579.73	9871.29	14770.9
R.n[305.21]GEPNVSY[243.03]IC[160.03]SR.Y	P49840,P49841,A8MT37,B5BUC0,Q68D16,Q6FI27	GSK3A	15954.8	15429.8	11059.1	13347.5	13025.7	12492.7	16788.8	22191.8
R.n[305.21]GEPNVSY[243.03]IC[160.03]SR.Y	P49840,P49841,A8MT37,B5BUC0,Q68D16,Q6FI27	GSK3A	7108.41	11050.3	7023.56	9005.49	9157.94	6698.81	9427.71	9644.09
R.n[305.21]GEPNVSY[243.03]IC[160.03]SR.Y	P49840,P49841,A8MT37,B5BUC0,Q68D16,Q6FI27	GSK3A	33682.5	30277.4	25719.2	28686.2	28892.9	27094.1	34568	43718.7
R.n[305.21]GEPNVSY[243.03]IC[160.03]SR.Y	P49840,P49841,A8MT37,B5BUC0,Q68D16,Q6FI27	GSK3A	26795.9	29168.5	20159.7	32219.5	27843.4	23918.2	34767.9	39827.6
R.n[305.21]GEPNVSY[243.03]IC[160.03]SR.Y	P49840,P49841,A8MT37,B5BUC0,Q68D16,Q6FI27	GSK3A	24052.9	25559.1	18175.7	27509.1	22388.4	22120.5	28690.8	39043.1
R.n[305.21]GEPNVSY[243.03]IC[160.03]SR.Y	P49840,P49841,A8MT37,B5BUC0,Q68D16,Q6FI27	GSK3A	7345.31	8669.89	5056.12	7636.64	6674.86	7430.93	9353.03	10717.6
R.n[305.21]GEPNVSY[243.03]IC[160.03]SR.Y	P49840,P49841,A8MT37,B5BUC0,Q68D16,Q6FI27	GSK3A	28389	32120.5	21007	28498.2	26526.7	25929.8	33247	43724.2
R.n[305.21]GEPNVSY[243.03]IC[160.03]SR.Y	P49840,P49841,A8MT37,B5BUC0,Q68D16,Q6FI27	GSK3A	10287.2	11193.4	9375.03	13005.8	11518	9564.86	13772.4	16090.7
R.n[305.21]GEPNVSY[243.03]IC[160.03]SR.Y	P49840,P49841,A8MT37,B5BUC0,Q68D16,Q6FI27	GSK3A	11309.2	11575.3	9518.18	12141.1	11694.6	9418.78	14162.5	16689.1
R.n[305.21]GEPNVSY[243.03]IC[160.03]SR.Y	P49840,P49841,A8MT37,B5BUC0,Q68D16,Q6FI27	GSK3A	8431.07	8733.75	6342.24	8638.34	8135.94	7050.74	10259.1	12197.5
R.n[305.21]GEPNVSY[243.03]IC[160.03]SR.Y	P49840,P49841,A8MT37,B5BUC0,Q68D16,Q6FI27	GSK3A	9552.28	11138.8	7196.63	10786.6	8990.15	7976.95	12488.8	14040.9
R.n[305.21]GEPNVSY[243.03]IC[160.03]SR.Y	P49840,P49841,A8MT37,B5BUC0,Q68D16,Q6FI27	GSK3A	12293.6	13235.8	11458.9	11727.5	13540.2	10771.7	16419.9	18374.1
R.n[305.21]GEPNVSY[243.03]IC[160.03]SR.Y	P49840,P49841,A8MT37,B5BUC0,Q68D16,Q6FI27	GSK3A	21615.8	21272.4	13633.5	23901.2	18580.9	20603.2	28601.1	33097.4
R.n[305.21]GEPNVSY[243.03]IC[160.03]SR.Y	P49840,P49841,A8MT37,B5BUC0,Q68D16,Q6FI27	GSK3A	82636.2	72815.6	47751.7	75399.8	80192.3	70604.4	93668.2	118200
R.n[305.21]GEPNVSY[243.03]IC[160.03]SR.Y	P49840,P49841,A8MT37,B5BUC0,Q68D16,Q6FI27	GSK3A	9750.34	10509.5	6609.55	11429.6	9284.43	9536.71	13166.5	16413.1
R.n[305.21]GEPNVSY[243.03]IC[160.03]SR.Y	P49840,P49841,A8MT37,B5BUC0,Q68D16,Q6FI27	GSK3A	9187.42	9354.69	6267.78	10107.2	9192.32	7710.67	11258.1	13723
R.n[305.21]GEPNVSY[243.03]IC[160.03]SR.Y	P49840,P49841,A8MT37,B5BUC0,Q68D16,Q6FI27	GSK3A	13845.3	16030.8	10249.1	13746	12683	11293.6	16691.5	18750.1
R.n[305.21]GEPNVSY[243.03]IC[160.03]SR.Y	P49840,P49841,A8MT37,B5BUC0,Q68D16,Q6FI27	GSK3A	7171.68	10147.2	7476.63	8978.14	8211.25	7321.91	10934.2	11889.8
R.n[305.21]GEPNVSY[243.03]IC[160.03]SR.Y	P49840,P49841,A8MT37,B5BUC0,Q68D16,Q6FI27	GSK3A	8230.75	8147.16	6276.99	10046.9	8469.39	7514.42	9351.35	11347.8
R.n[305.21]GEPNVSY[243.03]IC[160.03]SR.Y	P49840,P49841,A8MT37,B5BUC0,Q68D16,Q6FI27	GSK3A	48155.5	49611.8	36797.4	50997.9	49907.5	45210.7	60152	72184.6
R.n[305.21]GEPNVSY[243.03]IC[160.03]SR.Y	P49840,P49841,A8MT37,B5BUC0,Q68D16,Q6FI27	GSK3A	9361.73	11922.4	6737.2	11498.4	9003.36	9634.5	11741.9	14374.1
R.n[305.21]GEPNVSY[243.03]IC[160.03]SR.Y	P49840,P49841,A8MT37,B5BUC0,Q68D16,Q6FI27	GSK3A	213577	196651	112806	224410	208015	164163	257383	326005
R.n[305.21]GEPNVSY[243.03]IC[160.03]SR.Y	P49840,P49841,A8MT37,B5BUC0,Q68D16,Q6FI27	GSK3A	7809.6	8443.33	6311.66	7999.66	8302.77	6055.81	9353.05	12611.2
R.n[305.21]GEPNVSY[243.03]IC[160.03]SR.Y	P49840,P49841,A8MT37,B5BUC0,Q68D16,Q6FI27	GSK3A	9924.45	8601.95	7048.02	9148.12	9887.22	8468.38	12686.5	12795.3
R.n[305.21]GEPNVSY[243.03]IC[160.03]SR.Y	P49840,P49841,A8MT37,B5BUC0,Q68D16,Q6FI27	GSK3A	9049.65	9497.35	7794.67	9104.44	8986.3	8489.17	11174.6	12973
R.n[305.21]GEPNVSY[243.03]IC[160.03]SR.Y	P49840,P49841,A8MT37,B5BUC0,Q68D16,Q6FI27	GSK3A	10182	12208.1	7666.96	10117.6	10097	9056.42	12685.9	16646.6
R.n[305.21]GEPNVSY[243.03]IC[160.03]SR.Y	P49840,P49841,A8MT37,B5BUC0,Q68D16,Q6FI27	GSK3A	5.10371e+06	5.91185e+06	3.76141e+06	5.24904e+06	5.49405e+06	4.44407e+06	7185343	8963828
R.n[305.21]GEPNVSY[243.03]IC[160.03]SR.Y	P49840,P49841,A8MT37,B5BUC0,Q68D16,Q6FI27	GSK3A	30995.4	30579.2	21346.9	33999.5	30787.3	27230.6	36964.1	49822.2
R.n[305.21]GEPNVSY[243.03]IC[160.03]SR.Y	P49840,P49841,A8MT37,B5BUC0,Q68D16,Q6FI27	GSK3A	253687	252463	156465	229553	256069	254202	300688	367993
R.n[305.21]GEPNVSY[243.03]IC[160.03]SR.Y	P49840,P49841,A8MT37,B5BUC0,Q68D16,Q6FI27	GSK3A	18296.6	20598.6	14066.8	21975.2	16727.2	16351.3	25701.8	28657.1
R.n[305.21]GEPNVSY[243.03]IC[160.03]SR.Y	P49840,P49841,A8MT37,B5BUC0,Q68D16,Q6FI27	GSK3A	9993.14	9521.57	8065.46	11012.5	8063.54	8356.97	12251.7	14015.5
R.n[305.21]GEPNVSY[243.03]IC[160.03]SR.Y	P49840,P49841,A8MT37,B5BUC0,Q68D16,Q6FI27	GSK3A	20709.9	21588.2	15244.8	21698.1	20338.1	17403.4	26417	32819.6
R.n[305.21]GEPNVSY[243.03]IC[160.03]SR.Y	P49840,P49841,A8MT37,B5BUC0,Q68D16,Q6FI27	GSK3A	15781	16874.4	13067.4	16881.8	16673.8	16197	19746	24664.2
R.n[305.21]GEPNVSY[243.03]IC[160.03]SR.Y	P49840,P49841,A8MT37,B5BUC0,Q68D16,Q6FI27	GSK3A	25091.8	27200.4	18709.9	33130.3	26776.6	19829.9	30261.8	41788.5
R.n[305.21]GEPNVSY[243.03]IC[160.03]SR.Y	P49840,P49841,A8MT37,B5BUC0,Q68D16,Q6FI27	GSK3A	23301.9	21731.7	16804.1	21832.8	23959.3	17118.2	28067	33186.5
R.n[305.21]GEPNVSY[243.03]IC[160.03]SR.Y	P49840,P49841,A8MT37,B5BUC0,Q68D16,Q6FI27	GSK3A	8690.99	8560.68	6919.14	8161.02	7118.41	6746.62	8714.66	12440.8
R.n[305.21]GEPNVSY[243.03]IC[160.03]SR.Y	P49840,P49841,A8MT37,B5BUC0,Q68D16,Q6FI27	GSK3A	16558.7	21866.2	14697.9	20942.2	19064.7	17439.5	21002.7	27386.3
R.n[305.21]GEPNVSY[243.03]IC[160.03]SR.Y	P49840,P49841,A8MT37,B5BUC0,Q68D16,Q6FI27	GSK3A	6240.14	7578.59	4347.36	6495.94	6561.6	5374.88	8134.36	8253.36
R.n[305.21]GEPNVSY[243.03]IC[160.03]SR.Y	P49840,P49841,A8MT37,B5BUC0,Q68D16,Q6FI27	GSK3A	14867.8	14452.9	9750.18	13804.8	15475.1	12142.3	16155.2	20391.2
R.n[305.21]GEPNVSY[243.03]IC[160.03]SR.Y	P49840,P49841,A8MT37,B5BUC0,Q68D16,Q6FI27	GSK3A	9675.64	9665.51	8594.51	9757.58	10161.3	8908.18	11622.9	11734.4
R.n[305.21]GEPNVSY[243.03]IC[160.03]SR.Y	P49840,P49841,A8MT37,B5BUC0,Q68D16,Q6FI27	GSK3A	12042.6	11524	8010.93	10548.2	11163.9	11000.8	13940.9	18792
R.n[305.21]GEPNVSY[243.03]IC[160.03]SR.Y	P49840,P49841,A8MT37,B5BUC0,Q68D16,Q6FI27	GSK3A	6289.18	10728.4	6766.03	7322.83	7738.31	6808.23	8410.28	8936.87
R.n[305.21]GEPNVSY[243.03]IC[160.03]SR.Y	P49840,P49841,A8MT37,B5BUC0,Q68D16,Q6FI27	GSK3A	4464.35	6698.62	4819.64	5391.03	4863.21	4623.31	6771.19	8855.95
R.n[305.21]GEPNVSY[243.03]IC[160.03]SR.Y	P49840,P49841,A8MT37,B5BUC0,Q68D16,Q6FI27	GSK3A	13378.3	14925.9	10812	14178.6	15548.5	12641.2	16817.8	19097.6
R.n[305.21]GEPNVSY[243.03]IC[160.03]SR.Y	P49840,P49841,A8MT37,B5BUC0,Q68D16,Q6FI27	GSK3A	5477.88	6627.19	4582.62	6114.96	5615.29	5070.62	7124.31	8770.92
R.n[305.21]GEPNVSY[243.03]IC[160.03]SR.Y	P49840,P49841,A8MT37,B5BUC0,Q68D16,Q6FI27	GSK3A	7247.64	8325.97	5126.12	7260.21	8081.09	6616.86	9426.61	10497.6
R.n[305.21]GEPNVSY[243.03]IC[160.03]SR.Y	P49840,P49841,A8MT37,B5BUC0,Q68D16,Q6FI27	GSK3A	6819.65	7369.83	5940.19	6953.7	7025.94	5541.12	7583.89	9948.95
R.n[305.21]GEPNVSY[243.03]IC[160.03]SR.Y	P49840,P49841,A8MT37,B5BUC0,Q68D16,Q6FI27	GSK3A	6334.87	7545.18	5223.14	5965.9	7197.22	6358.77	7535.91	9252.66
R.n[305.21]GEPNVSY[243.03]IC[160.03]SR.Y	P49840,P49841,A8MT37,B5BUC0,Q68D16,Q6FI27	GSK3A	9665.92	10741.4	7126.77	8491.46	8944.33	9165.63	10974.7	13167.1
R.n[305.21]GEPNVSY[243.03]IC[160.03]SR.Y	P49840,P49841,A8MT37,B5BUC0,Q68D16,Q6FI27	GSK3A	15286.1	19063.7	13592.5	18110.7	15351.8	12649.2	21260.6	20573.1
R.n[305.21]GEPNVSY[243.03]IC[160.03]SR.Y	P49840,P49841,A8MT37,B5BUC0,Q68D16,Q6FI27	GSK3A	5742.96	8107.43	5295.65	6477.98	6397.37	6059.69	8577.49	9378.92
R.n[305.21]GEPNVSY[243.03]IC[160.03]SR.Y	P49840,P49841,A8MT37,B5BUC0,Q68D16,Q6FI27	GSK3A	7687.16	8547.58	6235.56	8031.68	8500.45	7758.76	8678.24	9762.22
R.n[305.21]GEPNVSY[243.03]IC[160.03]SR.Y	P49840,P49841,A8MT37,B5BUC0,Q68D16,Q6FI27	GSK3A	8318.29	10704.3	6023.91	7796.76	8297.67	7233.97	10419.6	10307.6
R.n[305.21]GEPNVSY[243.03]IC[160.03]SR.Y	P49840,P49841,A8MT37,B5BUC0,Q68D16,Q6FI27	GSK3A	5958.8	6701.86	5484.88	6385.14	6549.74	4909.57	6171.21	8558.61
R.n[305.21]GEPNVSY[243.03]IC[160.03]SR.Y	P49840,P49841,A8MT37,B5BUC0,Q68D16,Q6FI27	GSK3A	4605.43	4854.63	3997.78	4469.95	4369.88	4592.52	5535.12	6714.15
R.n[305.21]GEPNVSY[243.03]IC[160.03]SR.Y	P49840,P49841,A8MT37,B5BUC0,Q68D16,Q6FI27	GSK3A	5909.72	7035.16	4356.89	6486.74	6280.74	5176.45	7368.81	7504.02
R.n[305.21]GEPNVSY[243.03]IC[160.03]SR.Y	P49840,P49841,A8MT37,B5BUC0,Q68D16,Q6FI27	GSK3A	5825.83	7414.36	5503.58	6640.38	5801.22	5640.07	7448.58	8140.23
R.n[305.21]GEPNVSY[243.03]IC[160.03]SR.Y	P49840,P49841,A8MT37,B5BUC0,Q68D16,Q6FI27	GSK3A	5117.99	7692.78	4151.5	5934.9	5444.76	5772.92	6620.86	7207.3
R.n[305.21]GEPNVSY[243.03]IC[160.03]SR.Y	P49840,P49841,A8MT37,B5BUC0,Q68D16,Q6FI27	GSK3A	19187.5	17568.6	15494	19052.1	17371	11661.6	21225.9	24549.3
R.n[305.21]GEPNVSY[243.03]IC[160.03]SR.Y	P49840,P49841,A8MT37,B5BUC0,Q68D16,Q6FI27	GSK3A	16915.4	23240.4	14636.5	16887	20880.2	16070.8	22738.6	24654.7
R.n[305.21]GEPNVSY[243.03]IC[160.03]SR.Y	P49840,P49841,A8MT37,B5BUC0,Q68D16,Q6FI27	GSK3A	13319.2	16949.3	11769.6	14980.2	11755.6	11798	16216.4	18269.5
R.n[305.21]GEPNVSY[243.03]IC[160.03]SR.Y	P49840,P49841,A8MT37,B5BUC0,Q68D16,Q6FI27	GSK3A	19315.5	21883.1	14248	29529.1	22951.5	18674.2	21819.4	29771
R.n[305.21]GEPNVSY[243.03]IC[160.03]SR.Y	P49840,P49841,A8MT37,B5BUC0,Q68D16,Q6FI27	GSK3A	23912.3	24672.4	17750.6	24334.5	22236.2	15691.1	25796.1	29262
R.n[305.21]GEPNVSY[243.03]IC[160.03]SR.Y	P49840,P49841,A8MT37,B5BUC0,Q68D16,Q6FI27	GSK3A	13259.9	16605.8	11667.2	15232.3	14532.5	12218.8	14797.4	17388.3
R.n[305.21]GEPNVSY[243.03]IC[160.03]SR.Y	P49840,P49841,A8MT37,B5BUC0,Q68D16,Q6FI27	GSK3A	17617.9	21669.7	17348.9	23743.4	17823.8	14624.6	23148.2	28471.2
R.n[305.21]GEPNVSY[243.03]IC[160.03]SR.Y	P49840,P49841,A8MT37,B5BUC0,Q68D16,Q6FI27	GSK3A	29980.8	32171.5	25233.8	34846.8	24281.8	22671.5	36893	42002.5
R.n[305.21]GEPNVSY[243.03]IC[160.03]SR.Y	P49840,P49841,A8MT37,B5BUC0,Q68D16,Q6FI27	GSK3A	13677.7	16313.2	14295	15506.6	14899.9	12853.2	18860.8	23533.1
R.n[305.21]GEPNVSY[243.03]IC[160.03]SR.Y	P49840,P49841,A8MT37,B5BUC0,Q68D16,Q6FI27	GSK3A	8350.87	8505.4	7547.42	9945.05	9921.21	7882.09	11518.1	11123.9
R.n[305.21]GEPNVSYIC[160.03]SR.Y	P49840,P49841,A8MT37,B5BUC0,Q68D16,Q6FI27	GSK3A	4634.99	5329.88	3631.94	5616.02	4748.39	4767.21	6312.34	6591.38
K.n[305.21]GSAPPGPVPEGSIR.L	P78417,B2R983	GSTO1	15908.2	31992.6	15033.9	29311.9	17791.2	12966.8	23470.5	25975.5
K.n[305.21]ATIAGGGVIPHIHK[432.30].S	Q71UI9,P0C0S5	H2AFV	25724.8	28502.4	17992.1	27693.8	24844	18387.7	27452.5	33808.1
K.n[305.21]ATIAGGGVIPHIHK[432.30].S	Q71UI9,P0C0S5	H2AFV	28382.5	24165.5	10611.1	26728.3	22427.6	17646.3	30020	33704.6
K.n[305.21]ATIAGGGVIPHIHK[432.30].S	Q71UI9,P0C0S5	H2AFV	24583.9	30579.5	15828.8	25405.8	25648	19676.5	30005.3	35416.7
K.n[305.21]ATIAGGGVIPHIHK[432.30].S	Q71UI9,P0C0S5	H2AFV	32961.6	32220.8	20002.5	32259.7	28544.8	22179.5	29695.2	40417.5
K.n[305.21]ATIAGGGVIPHIHK[432.30].S	Q71UI9,P0C0S5	H2AFV	15688.2	17019.6	10468	15743.1	14057.6	15045.1	16981	21788.5
K.n[305.21]ATIAGGGVIPHIHK[432.30].S	Q71UI9,P0C0S5	H2AFV	20902.8	26950.7	13065	25869.1	23869	20290.6	31010.9	23386.5
R.n[305.21]GDEELDSLIK[432.30].A	Q71UI9,P0C0S5,C9J0D1,C9J386	H2AFV	18582.4	21737.8	16076.7	20743.1	18892.9	15874.5	25402.3	29556
R.n[305.21]GDEELDSLIK[432.30].A	Q71UI9,P0C0S5,C9J0D1,C9J386	H2AFV	18439	20204.1	14067.4	19419.6	19939.2	15324.8	23910.6	27501.9
K.n[305.21]ATQASQEY.-	P16104	H2AFX	2052.71	4888.88	2876.59	4206.04	3333.06	1869.73	3055.15	3149.51
K.n[305.21]ATQASQEY.-	P16104	H2AFX	2131.02	3564.14	2501.13	3407.03	1886.69	1657.61	2485.76	2988.3
R.n[305.21]AGVIFPVGR.L	Q9P0M6,O75367,B4DJC3,D6RCF2,Q5SQT3,Q9HA11	H2AFY2	26739	34223.1	22365.1	33517.5	29152.3	25071.4	33956.9	45155.6
R.n[305.21]AGVIFPVGR.L	Q9P0M6,O75367,B4DJC3,D6RCF2,Q5SQT3,Q9HA11	H2AFY2	30613.2	35522.4	24449.6	38073.8	29347.7	26400.8	37589	46903.1
K.n[305.21]VEVLPALTDNY[243.03]M[147.04]Y[243.03]LVIDDETK[432.30].E	Q16775,B4DT01,E7EN93,H3BPQ4,H3BQW8	HAGH	10747.3	10835.1	6796.94	10805.2	10110.6	8863.24	10941.3	12781.3
K.n[305.21]LEPNSPMHGGTLLEDVVGGRQTTPESDFNLQALRSR.Y	Q7Z4H7,Q5VY60	HAUS6	595.555	943.268	1420.52	1056.47	1177.24	655.12	328.939	662.763
R.n[305.21]VIEDNEYT[181.01]AR.E	P08631,P07948,A8K379,A8K4G3,B4DQ79,H0Y3C5,J3KPD6,Q6NUK7	HCK	6498.39	15660.9	8424.95	14314.8	10174.8	6721.78	8718.04	9412.04
R.n[305.21]GPPQEEEEEEDEEEEATK[432.30]EDAEAPGIR.D	P51858,A8K8G0,B2RDE8,B7Z525,B7Z958,Q5SZ07	HDGF	4258.62	4712.1	2855.12	4532.53	5983.94	5310.94	6164.25	5974.64
R.n[305.21]GPPQEEEEEEDEEEEATK[432.30]EDAEAPGIR.D	P51858,A8K8G0,B2RDE8,B7Z525,B7Z958,Q5SZ07	HDGF	4694.88	5784.95	3780.61	5425.8	6985.3	4504.27	5670.72	6918.97
K.n[305.21]AMEATGAR.G	Q15751	HERC1	38225.4	43594.1	31419.4	39429.8	42115	42128.2	47887.2	48683.1
K.n[305.21]AEPMPSASSAPPAS[167.00]SLYSSPVNSSAPLAEDIDPELAR.Y	O14964,B4E1E2,I3L1E3	HGS	708.515	888.814	953.752	2000.72	1151.9	928.212	542.198	833.026
K.n[305.21]AEPMPSASSAPPAS[167.00]SLYSSPVNSSAPLAEDIDPELAR.Y	O14964,B4E1E2,I3L1E3	HGS	0	1424	1518.58	2661.48	1991.96	0	0	1033.2
K.n[305.21]AEPMPSASSAPPAS[167.00]SLYSSPVNSSAPLAEDIDPELAR.Y	O14964,B4E1E2,I3L1E3	HGS	376.711	948.698	1116.79	2105.63	1583.29	0	303.561	960.583
K.n[305.21]K[432.30]QEY[243.03]LEVQR.Q	O14964,B4E1E2,I3L1E3	HGS	6606.47	33000.1	18612.1	40770.5	29234.8	10787	10680	12253.8
K.n[305.21]K[432.30]QEY[243.03]LEVQR.Q	O14964,B4E1E2,I3L1E3	HGS	7166.92	16457.2	17369.8	43358.5	35220	10774.3	10130.5	8775.06
K.n[305.21]STY[243.03]TSYPK[432.30].A	O14964,B4E1E2,I3L1E3	HGS	0	6840.11	5219.88	19580.8	9493.13	1990.22	1391.07	759.65
K.n[305.21]STY[243.03]TSYPK[432.30].A	O14964,B4E1E2,I3L1E3	HGS	3298.78	17728.5	11021.2	36668.3	21206.5	5969.35	7829.17	4616.09
K.n[305.21]STY[243.03]TSYPK[432.30].A	O14964,B4E1E2,I3L1E3	HGS	3284.2	15595.1	16153.8	43442.9	22760.2	5573.38	8696.55	3353.07
K.n[305.21]STYTSY[243.03]PK[432.30].A	O14964,B4E1E2,I3L1E3	HGS	5012.34	9132.01	8829.68	26319.7	20899	4663.13	6463.6	6303.67
K.n[305.21]STYTSY[243.03]PK[432.30].A	O14964,B4E1E2,I3L1E3	HGS	3590.45	9507.18	6038.95	37326.2	30075.2	7638.84	7283.73	4297
K.n[305.21]STYTSY[243.03]PK[432.30].A	O14964,B4E1E2,I3L1E3	HGS	4482.73	11164.3	15478.9	111332	80732.9	22920.4	11276.9	7620.35
K.n[305.21]VVQDTY[243.03]QIMK[432.30].V	O14964,B4DFP5,B4E1E2,I3L165,I3L1P5	HGS	6963.45	8290.6	5189.74	11956.1	12679.5	11532.7	19753.2	28662.4
K.n[305.21]VVQDTY[243.03]QIMK[432.30].V	O14964,B4DFP5,B4E1E2,I3L165,I3L1P5	HGS	10644.7	9885.05	10235	12421.7	13739.4	11079.4	22905.8	25676.1
R.n[305.21]VC[160.03]EPC[160.03]Y[243.03]EQLNR.K	O14964,B4DFP5,B4E1E2,I3L1P5	HGS	3602.68	7153.4	5998.38	6553.3	5343.52	3472.69	7016.11	7216.59
R.n[305.21]VC[160.03]EPC[160.03]Y[243.03]EQLNR.K	O14964,B4DFP5,B4E1E2,I3L1P5	HGS	3987.69	7084.37	7126.86	7857.27	6725.86	5548.2	10458.7	10760.9
R.n[305.21]YLNRNY[243.03]WEK[432.30].K	O14964,B4E1E2,I3L1E3	HGS	10053.9	67922	95975.9	293447	198943	56597.6	36598.6	20977.3
R.n[305.21]YLNRNY[243.03]WEK[432.30].K	O14964,B4E1E2,I3L1E3	HGS	8389.47	86126.4	100018	316441	180558	53951.1	24054.2	12936
R.n[305.21]YLNRNY[243.03]WEK[432.30].K	O14964,B4E1E2,I3L1E3	HGS	11231.6	53744.2	66051.8	201967	138521	45589.1	24971.5	16826.2
K.n[305.21]IIFEDDR.C	P49773,D6RC06,D6RD60,D6RE99,D6REP8	HINT1	27456.7	34403.7	22596.3	33512.5	31217	24902.5	32831	39643.7
K.n[305.21]IIFEDDR.C	P49773,D6RC06,D6RD60,D6RE99,D6REP8	HINT1	34351	40553.2	24659.7	41549.5	37132.2	27685.7	45755.3	51541.2
K.n[305.21]IIFEDDR.C	P49773,D6RC06,D6RD60,D6RE99,D6REP8	HINT1	26499	37727.5	25251.2	33411	32898.6	27407.7	40354.2	44148.1
K.n[305.21]AVC[160.03]STY[243.03]LQSR.Y	Q9H2X6,Q86Z02,B3KV38,B4DZ33,H7BXX9,J3KP92,J3KQS0,Q5SQL3	HIPK2	20040.9	18013.8	12126.7	16266.4	18258.4	10232	18280.9	23517.8
K.n[305.21]AVC[160.03]STY[243.03]LQSR.Y	Q9H2X6,Q86Z02,B3KV38,B4DZ33,H7BXX9,J3KP92,J3KQS0,Q5SQL3	HIPK2	168649	146290	76301.6	131394	140710	84619.9	170766	208657
K.n[305.21]AVC[160.03]STY[243.03]LQSR.Y	Q9H2X6,Q86Z02,B3KV38,B4DZ33,H7BXX9,J3KP92,J3KQS0,Q5SQL3	HIPK2	5973.02	5961.71	4206.74	5651.35	5364.19	4459	6307.51	7815.46
K.n[305.21]AVC[160.03]STY[243.03]LQSR.Y	Q9H2X6,Q86Z02,B3KV38,B4DZ33,H7BXX9,J3KP92,J3KQS0,Q5SQL3	HIPK2	14576.6	15459.4	10832.3	13297.8	14245.1	10674.7	17683.2	22143.6
K.n[305.21]AVC[160.03]STY[243.03]LQSR.Y	Q9H2X6,Q86Z02,B3KV38,B4DZ33,H7BXX9,J3KP92,J3KQS0,Q5SQL3	HIPK2	134358	132208	102568	131964	118241	84190.6	145458	187494
K.n[305.21]AVC[160.03]STY[243.03]LQSR.Y	Q9H2X6,Q86Z02,B3KV38,B4DZ33,H7BXX9,J3KP92,J3KQS0,Q5SQL3	HIPK2	18260.2	21059.5	13753.6	18262.4	18110.8	12575.9	21177.7	29619.5
K.n[305.21]AVC[160.03]STY[243.03]LQSR.Y	Q9H2X6,Q86Z02,B3KV38,B4DZ33,H7BXX9,J3KP92,J3KQS0,Q5SQL3	HIPK2	42564.4	44172.6	29544.5	40361.3	41840.7	25197.4	46234.4	56312.8
K.n[305.21]AVC[160.03]STY[243.03]LQSR.Y	Q9H2X6,Q86Z02,B3KV38,B4DZ33,H7BXX9,J3KP92,J3KQS0,Q5SQL3	HIPK2	5067.06	5732.51	4029.82	4569.99	5413.62	3966.01	5704.86	7016.38
K.n[305.21]TVC[160.03]STY[243.03]LQSR.Y	Q9H422	HIPK3	21286.9	27727.6	18858.2	24086.5	22489.9	15994.3	23356.7	28587
K.n[305.21]TVC[160.03]STY[243.03]LQSR.Y	Q9H422	HIPK3	25873.9	31955.8	24339.6	27201.9	26030.1	17442.2	24790.8	28246.4
K.n[305.21]TVC[160.03]STY[243.03]LQSR.Y	Q9H422	HIPK3	17859.7	20687	16083.3	20332.4	18075.3	13157.1	19799.3	22828.8
K.n[305.21]TVC[160.03]STY[243.03]LQSR.Y	Q9H422	HIPK3	9933.87	13927.4	8565.51	10912.9	10854.2	6944	9235.22	11248.8
K.n[305.21]ALAAAGYDVEK[432.30].N	Q02539,P16403,P16402,P10412,P22492,A1L407,A3R0T7,A3R0T8,B2R984,Q4VB24	HIST1H1A	106873	123717	55168.6	116097	102313	80469.6	129306	147941
K.n[305.21]ALAAAGYDVEK[432.30].N	Q02539,P16403,P16402,P10412,P22492,A1L407,A3R0T7,A3R0T8,B2R984,Q4VB24	HIST1H1A	56730.2	53444.5	37741.4	53140.9	51834.1	42205	63445.7	67711.3
K.n[305.21]ALAAAGYDVEK[432.30].N	Q02539,P16403,P16402,P10412,P22492,A1L407,A3R0T7,A3R0T8,B2R984,Q4VB24	HIST1H1A	40020.7	32960.5	21185.1	39364.2	32736.6	26115.2	31826.4	39431.8
K.n[305.21]ALAAAGYDVEK[432.30].N	Q02539,P16403,P16402,P10412,P22492,A1L407,A3R0T7,A3R0T8,B2R984,Q4VB24	HIST1H1A	14579.3	14906.1	8748.33	15407.6	14259.3	9189.45	14647.1	18105.7
K.n[305.21]GTGASGSFK[432.30].L	Q02539,P16403,P16402,P10412,P16401,P22492,A1L407,A3R0T7,A3R0T8,B2R984,Q4VB24	HIST1H1A	7927.7	19487.3	8568.91	17738.4	10835.4	7296.11	11503.8	10656.6
K.n[305.21]GTGASGSFK[432.30].L	Q02539,P16403,P16402,P10412,P16401,P22492,A1L407,A3R0T7,A3R0T8,B2R984,Q4VB24	HIST1H1A	9032.75	20096.9	8149.95	19500	12018.6	7706.41	12232.5	12108
K.n[305.21]GTLVQTK[432.30].G	Q02539,P16403,P16402,P10412,P16401,A3R0T8,B2R984,Q4VB24	HIST1H1A	20172.2	28344.5	13089.7	27643.5	23601.3	14168.9	28219.5	29387.8
K.n[305.21]GTLVQTK[432.30].G	Q02539,P16403,P16402,P10412,P16401,A3R0T8,B2R984,Q4VB24	HIST1H1A	71348.4	121150	54615.8	114278	86846.5	57560.8	98676.4	103099
K.n[305.21]GTLVQTK[432.30].G	Q02539,P16403,P16402,P10412,P16401,A3R0T8,B2R984,Q4VB24	HIST1H1A	109256	164424	78105.4	150459	118717	67415.2	137409	150058
K.n[305.21]ASGPPVSELITK[432.30].A	P16403,P16402,P10412,A3R0T7,A3R0T8,B2R984,Q4VB24	HIST1H1C	34540.6	27323.6	18809.2	28964.6	28787.3	25674.3	29842.5	37323
K.n[305.21]ASGPPVSELITK[432.30].A	P16403,P16402,P10412,A3R0T7,A3R0T8,B2R984,Q4VB24	HIST1H1C	36433.2	30982.4	22350.2	33658.3	34435.5	32492.6	41703.1	44418.6
K.n[305.21]ASGPPVSELITK[432.30].A	P16403,P16402,P10412,A3R0T7,A3R0T8,B2R984,Q4VB24	HIST1H1C	39976.7	37848.8	22090.9	34655	31328.8	25840.5	31573.9	34715.1
K.n[305.21]ASGPPVSELITK[432.30].A	P16403,P16402,P10412,A3R0T7,A3R0T8,B2R984,Q4VB24	HIST1H1C	26492.4	28631.6	16718	25087.7	28835.4	22136.7	27907	36091.1
R.n[305.21]K[432.30]ASGPPVSELITK[432.30].A	P16403,P16402,P10412,A3R0T7,A3R0T8,B2R984,Q4VB24	HIST1H1C	13078.1	17560.7	7759.04	16342.2	15297.4	9632.98	15944.3	20895.4
R.n[305.21]K[432.30]ASGPPVSELITK[432.30].A	P16403,P16402,P10412,A3R0T7,A3R0T8,B2R984,Q4VB24	HIST1H1C	21098.8	20813	11656.6	18633.2	19176.8	13409.2	20540.2	24825.9
R.n[305.21]K[432.30]ASGPPVSELITK[432.30].A	P16403,P16402,P10412,A3R0T7,A3R0T8,B2R984,Q4VB24	HIST1H1C	25984.8	24555.1	14362.7	31674.4	21544.5	17328	25240.3	30000.7
R.n[305.21]K[432.30]ASGPPVSELITK[432.30].A	P16403,P16402,P10412,A3R0T7,A3R0T8,B2R984,Q4VB24	HIST1H1C	9438.68	12508.8	6818.64	12065.5	11392.5	7912.48	11196.5	15615.2
R.n[305.21]K[432.30]ASGPPVSELITK[432.30].A	P16403,P16402,P10412,A3R0T7,A3R0T8,B2R984,Q4VB24	HIST1H1C	13703	14939.6	9165.81	15021.4	15334.3	10471.1	16305.2	18448.9
R.n[305.21]K[432.30]ASGPPVSELITK[432.30].A	P16403,P16402,P10412,A3R0T7,A3R0T8,B2R984,Q4VB24	HIST1H1C	16083.5	20521.9	10287.3	19327.3	15504.2	11655.2	16635.5	21819.7
R.n[305.21]SGVSLAALK[432.30]K[432.30].A	P16403,P16402,P10412,A3R0T7,A3R0T8,B2R984,Q4VB24	HIST1H1C	48763	59050.5	25455	65789.4	48587.9	41144.1	54986.8	67216.5
R.n[305.21]SGVSLAALK[432.30]K[432.30].A	P16403,P16402,P10412,A3R0T7,A3R0T8,B2R984,Q4VB24	HIST1H1C	41576.6	50015.8	24613.8	58295.4	41712.1	34958.5	51180.2	62166.6
R.n[305.21]SGVSLAALK[432.30]K[432.30].A	P16403,P16402,P10412,A3R0T7,A3R0T8,B2R984,Q4VB24	HIST1H1C	38776.4	45519.4	19222.6	44652.2	38306.1	30567.8	46559.1	49429.4
R.n[305.21]SGVSLAALK[432.30].K	P16402,P16403,P10412,A3R0T7,A3R0T8,B2R984,Q4VB24	HIST1H1D	48379.7	51391.2	33905.1	46222.8	43784.7	43402.9	55869.4	57919.2
R.n[305.21]SGVSLAALK[432.30].K	P16402,P16403,P10412,A3R0T7,A3R0T8,B2R984,Q4VB24	HIST1H1D	41321.1	41172.5	24176.8	42280.8	43131.6	36744.7	47011	56230.6
R.n[305.21]SGVSLAALK[432.30].K	P16402,P16403,P10412,A3R0T7,A3R0T8,B2R984,Q4VB24	HIST1H1D	25209.1	20989.9	16178.4	21518.5	22950.1	20460.7	22699.4	31503.2
R.n[305.21]SGVSLAALK[432.30].K	P16402,P16403,P10412,A3R0T7,A3R0T8,B2R984,Q4VB24	HIST1H1D	25459.2	30219.3	19122.6	37278.5	25684.8	23880.8	22676.3	28565.2
R.n[305.21]SGVSLAALK[432.30].K	P16402,P16403,P10412,A3R0T7,A3R0T8,B2R984,Q4VB24	HIST1H1D	31684.4	45339.6	22736.8	39606	29918.1	28280.9	34916.6	37121.1
R.n[305.21]AGLQFPVGR.L	Q96QV6,P04908,Q93077,P20671,Q96KK5,Q99878,P0C0S8,Q6FI13,Q8IUE6,Q16777,Q7L7L0,Q9BTM1,Q71UI9,P16104,P0C0S5,A3KPC7,A4FTV9,A8MQC5,B2R5B3,B2R5B6,C9J0D1,Q08AJ9	HIST1H2AA	204612	223772	167390	228210	212813	207212	283032	335068
R.n[305.21]AGLQFPVGR.L	Q96QV6,P04908,Q93077,P20671,Q96KK5,Q99878,P0C0S8,Q6FI13,Q8IUE6,Q16777,Q7L7L0,Q9BTM1,Q71UI9,P16104,P0C0S5,A3KPC7,A4FTV9,A8MQC5,B2R5B3,B2R5B6,C9J0D1,Q08AJ9	HIST1H2AA	103455	108284	80759.5	108894	99183.1	85614.6	141165	141542
R.n[305.21]AGLQFPVGR.L	Q96QV6,P04908,Q93077,P20671,Q96KK5,Q99878,P0C0S8,Q6FI13,Q8IUE6,Q16777,Q7L7L0,Q9BTM1,Q71UI9,P16104,P0C0S5,A3KPC7,A4FTV9,A8MQC5,B2R5B3,B2R5B6,C9J0D1,Q08AJ9	HIST1H2AA	183081	190481	122213	198756	167953	184860	228936	248674
R.n[305.21]AGLQFPVGR.L	Q96QV6,P04908,Q93077,P20671,Q96KK5,Q99878,P0C0S8,Q6FI13,Q8IUE6,Q16777,Q7L7L0,Q9BTM1,Q71UI9,P16104,P0C0S5,A3KPC7,A4FTV9,A8MQC5,B2R5B3,B2R5B6,C9J0D1,Q08AJ9	HIST1H2AA	202963	232178	151215	205878	202750	176027	256862	278443
R.n[305.21]AGLQFPVGR.L	Q96QV6,P04908,Q93077,P20671,Q96KK5,Q99878,P0C0S8,Q6FI13,Q8IUE6,Q16777,Q7L7L0,Q9BTM1,Q71UI9,P16104,P0C0S5,A3KPC7,A4FTV9,A8MQC5,B2R5B3,B2R5B6,C9J0D1,Q08AJ9	HIST1H2AA	22768.7	27694	23456.6	33900.4	31154.5	30743.5	37756.8	44644.5
R.n[305.21]AGLQFPVGR.L	Q96QV6,P04908,Q93077,P20671,Q96KK5,Q99878,P0C0S8,Q6FI13,Q8IUE6,Q16777,Q7L7L0,Q9BTM1,Q71UI9,P16104,P0C0S5,A3KPC7,A4FTV9,A8MQC5,B2R5B3,B2R5B6,C9J0D1,Q08AJ9	HIST1H2AA	183558	188116	143920	185096	188047	154735	219127	269276
R.n[305.21]AGLQFPVGR.L	Q96QV6,P04908,Q93077,P20671,Q96KK5,Q99878,P0C0S8,Q6FI13,Q8IUE6,Q16777,Q7L7L0,Q9BTM1,Q71UI9,P16104,P0C0S5,A3KPC7,A4FTV9,A8MQC5,B2R5B3,B2R5B6,C9J0D1,Q08AJ9	HIST1H2AA	85086.1	95812.3	68746.7	94624.1	92646.1	83197.8	111330	134410
R.n[305.21]AGLQFPVGR.L	Q96QV6,P04908,Q93077,P20671,Q96KK5,Q99878,P0C0S8,Q6FI13,Q8IUE6,Q16777,Q7L7L0,Q9BTM1,Q71UI9,P16104,P0C0S5,A3KPC7,A4FTV9,A8MQC5,B2R5B3,B2R5B6,C9J0D1,Q08AJ9	HIST1H2AA	37169.3	43337.3	26438.7	44680.1	36335.2	33418.3	49845.5	56838.7
R.n[305.21]AGLQFPVGR.L	Q96QV6,P04908,Q93077,P20671,Q96KK5,Q99878,P0C0S8,Q6FI13,Q8IUE6,Q16777,Q7L7L0,Q9BTM1,Q71UI9,P16104,P0C0S5,A3KPC7,A4FTV9,A8MQC5,B2R5B3,B2R5B6,C9J0D1,Q08AJ9	HIST1H2AA	57254.7	64836.7	46060.4	60069.9	52972.4	50210.3	66737.1	77789.4
R.n[305.21]AGLQFPVGR.L	Q96QV6,P04908,Q93077,P20671,Q96KK5,Q99878,P0C0S8,Q6FI13,Q8IUE6,Q16777,Q7L7L0,Q9BTM1,Q71UI9,P16104,P0C0S5,A3KPC7,A4FTV9,A8MQC5,B2R5B3,B2R5B6,C9J0D1,Q08AJ9	HIST1H2AA	208289	229773	158121	268667	240758	195046	245532	318302
R.n[305.21]AGLQFPVGR.L	Q96QV6,P04908,Q93077,P20671,Q96KK5,Q99878,P0C0S8,Q6FI13,Q8IUE6,Q16777,Q7L7L0,Q9BTM1,Q71UI9,P16104,P0C0S5,A3KPC7,A4FTV9,A8MQC5,B2R5B3,B2R5B6,C9J0D1,Q08AJ9	HIST1H2AA	122277	118830	89536.3	126092	110420	96500.9	137662	158193
R.n[305.21]AGLQFPVGR.L	Q96QV6,P04908,Q93077,P20671,Q96KK5,Q99878,P0C0S8,Q6FI13,Q8IUE6,Q16777,Q7L7L0,Q9BTM1,Q71UI9,P16104,P0C0S5,A3KPC7,A4FTV9,A8MQC5,B2R5B3,B2R5B6,C9J0D1,Q08AJ9	HIST1H2AA	235932	220269	156548	265460	263849	210184	298854	383279
R.n[305.21]HLQLAIR.N	Q96QV6,P04908,Q93077,P20671,Q96KK5,Q99878,P0C0S8,Q6FI13,Q16777,Q7L7L0,Q9BTM1,Q71UI9,P16104,P0C0S5,A3KPC7,A4FTV9,B2R5B3,B2R5B6,B4E0B3,C9J0D1,C9J386,H0YFX9,Q08AJ9	HIST1H2AA	192536	182064	166992	256956	208005	214486	229307	253373
R.n[305.21]HLQLAIR.N	Q96QV6,P04908,Q93077,P20671,Q96KK5,Q99878,P0C0S8,Q6FI13,Q16777,Q7L7L0,Q9BTM1,Q71UI9,P16104,P0C0S5,A3KPC7,A4FTV9,B2R5B3,B2R5B6,B4E0B3,C9J0D1,C9J386,H0YFX9,Q08AJ9	HIST1H2AA	252082	293900	294599	338535	287676	301236	338778	379975
R.n[305.21]HLQLAIR.N	Q96QV6,P04908,Q93077,P20671,Q96KK5,Q99878,P0C0S8,Q6FI13,Q16777,Q7L7L0,Q9BTM1,Q71UI9,P16104,P0C0S5,A3KPC7,A4FTV9,B2R5B3,B2R5B6,B4E0B3,C9J0D1,C9J386,H0YFX9,Q08AJ9	HIST1H2AA	49130.9	47024.8	39388.4	56369.6	48994.9	46374.6	47987.9	53522.8
R.n[305.21]HLQLAIR.N	Q96QV6,P04908,Q93077,P20671,Q96KK5,Q99878,P0C0S8,Q6FI13,Q16777,Q7L7L0,Q9BTM1,Q71UI9,P16104,P0C0S5,A3KPC7,A4FTV9,B2R5B3,B2R5B6,B4E0B3,C9J0D1,C9J386,H0YFX9,Q08AJ9	HIST1H2AA	272808	307776	237733	376692	305583	362091	296463	324979
R.n[305.21]HLQLAIR.N	Q96QV6,P04908,Q93077,P20671,Q96KK5,Q99878,P0C0S8,Q6FI13,Q16777,Q7L7L0,Q9BTM1,Q71UI9,P16104,P0C0S5,A3KPC7,A4FTV9,B2R5B3,B2R5B6,B4E0B3,C9J0D1,C9J386,H0YFX9,Q08AJ9	HIST1H2AA	164918	179122	214200	242052	205566	226830	208720	231955
R.n[305.21]HLQLAIR.N	Q96QV6,P04908,Q93077,P20671,Q96KK5,Q99878,P0C0S8,Q6FI13,Q16777,Q7L7L0,Q9BTM1,Q71UI9,P16104,P0C0S5,A3KPC7,A4FTV9,B2R5B3,B2R5B6,B4E0B3,C9J0D1,C9J386,H0YFX9,Q08AJ9	HIST1H2AA	77652.1	86526.6	64877.8	99878.6	69725.3	71971.5	80766.1	98675.2
R.n[305.21]HLQLAIR.N	Q96QV6,P04908,Q93077,P20671,Q96KK5,Q99878,P0C0S8,Q6FI13,Q16777,Q7L7L0,Q9BTM1,Q71UI9,P16104,P0C0S5,A3KPC7,A4FTV9,B2R5B3,B2R5B6,B4E0B3,C9J0D1,C9J386,H0YFX9,Q08AJ9	HIST1H2AA	24569.7	27325.1	22898.1	33260.5	26134	27858.3	25721.2	31277.3
R.n[305.21]HLQLAIR.N	Q96QV6,P04908,Q93077,P20671,Q96KK5,Q99878,P0C0S8,Q6FI13,Q16777,Q7L7L0,Q9BTM1,Q71UI9,P16104,P0C0S5,A3KPC7,A4FTV9,B2R5B3,B2R5B6,B4E0B3,C9J0D1,C9J386,H0YFX9,Q08AJ9	HIST1H2AA	24263	26893.2	34157.8	40284.1	31050.3	27735	32224.8	38826.7
R.n[305.21]HLQLAIRNDEELNK[432.30].L	Q96QV6,P04908,Q93077,P20671,Q96KK5,Q99878,P0C0S8,Q6FI13,Q16777,Q7L7L0,Q9BTM1,P16104,A3KPC7,A4FTV9,B2R5B3,B2R5B6,B4E0B3,H0YFX9,Q08AJ9	HIST1H2AA	42390	44666	22030	43357.6	33136.2	32949.9	39347.9	58929.2
R.n[305.21]HLQLAIRNDEELNK[432.30].L	Q96QV6,P04908,Q93077,P20671,Q96KK5,Q99878,P0C0S8,Q6FI13,Q16777,Q7L7L0,Q9BTM1,P16104,A3KPC7,A4FTV9,B2R5B3,B2R5B6,B4E0B3,H0YFX9,Q08AJ9	HIST1H2AA	59121.9	60464.8	34077.5	58666.3	53078	52984.7	64824.8	74060.3
R.n[305.21]HLQLAIRNDEELNK[432.30].L	Q96QV6,P04908,Q93077,P20671,Q96KK5,Q99878,P0C0S8,Q6FI13,Q16777,Q7L7L0,Q9BTM1,P16104,A3KPC7,A4FTV9,B2R5B3,B2R5B6,B4E0B3,H0YFX9,Q08AJ9	HIST1H2AA	42531.2	39506.3	21555.4	37702.9	31668.7	37657.2	39294.8	42961.6
R.n[305.21]K[432.30]GNYAER.L	Q96QV6,Q93077,Q96KK5,Q99878,P0C0S8,Q6FI13,Q8IUE6,Q16777,Q9BTM1,A3KPC7,A4FTV9,B2R5B3,B4E0B3	HIST1H2AA	9834.36	26971.8	13388.6	28913.2	15649.2	11955.8	16501.2	13743.2
R.n[305.21]K[432.30]GNYAER.L	Q96QV6,Q93077,Q96KK5,Q99878,P0C0S8,Q6FI13,Q8IUE6,Q16777,Q9BTM1,A3KPC7,A4FTV9,B2R5B3,B4E0B3	HIST1H2AA	16928.3	59268.6	22439.8	67101.6	33355.3	22478.9	31646.6	29571
R.n[305.21]K[432.30]GNYAER.L	Q96QV6,Q93077,Q96KK5,Q99878,P0C0S8,Q6FI13,Q8IUE6,Q16777,Q9BTM1,A3KPC7,A4FTV9,B2R5B3,B4E0B3	HIST1H2AA	11653.1	35111.4	14867	38449.1	18633.1	13427.6	19644.1	15766.2
R.n[305.21]NDEELNK[432.30].L	Q96QV6,P04908,Q93077,P20671,Q96KK5,Q99878,P0C0S8,Q6FI13,Q8IUE6,Q16777,Q7L7L0,Q9BTM1,P16104,A2RUA4,A3KPC7,A4FTV9,B2R5B3,B2R5B6,B4E0B3,H0YFX9,Q08AJ9,rev_B3KPC1	HIST1H2AA	6196.8	17278.3	8468.58	18062	10715.9	7086.64	9988.04	10549.8
R.n[305.21]NDEELNK[432.30].L	Q96QV6,P04908,Q93077,P20671,Q96KK5,Q99878,P0C0S8,Q6FI13,Q8IUE6,Q16777,Q7L7L0,Q9BTM1,P16104,A2RUA4,A3KPC7,A4FTV9,B2R5B3,B2R5B6,B4E0B3,H0YFX9,Q08AJ9,rev_B3KPC1	HIST1H2AA	4031.77	10231.9	4356.61	10962.9	7416.38	4016.89	6503.63	5779.27
R.n[305.21]NDEELNK[432.30].L	Q96QV6,P04908,Q93077,P20671,Q96KK5,Q99878,P0C0S8,Q6FI13,Q8IUE6,Q16777,Q7L7L0,Q9BTM1,P16104,A2RUA4,A3KPC7,A4FTV9,B2R5B3,B2R5B6,B4E0B3,H0YFX9,Q08AJ9,rev_B3KPC1	HIST1H2AA	7123.9	20498.6	8781.91	20474.7	10947.5	7160.85	10614.6	9873.54
R.n[305.21]VTIAQGGVLPNIQAVLLPK[432.30].K	Q93077,Q96QV6,P04908,P20671,Q96KK5,Q99878,P0C0S8,Q6FI13,Q8IUE6,Q16777,Q7L7L0,Q9BTM1,P16104,A3KPC7,A4FTV9,B2R5B3,B4E0B3,H0YFX9,Q08AJ9	HIST1H2AC	1346.38	1604.37	1052.45	1375.82	0	0	2866.02	2980.02
R.n[305.21]VTIAQGGVLPNIQAVLLPK[432.30].K	Q93077,Q96QV6,P04908,P20671,Q96KK5,Q99878,P0C0S8,Q6FI13,Q8IUE6,Q16777,Q7L7L0,Q9BTM1,P16104,A3KPC7,A4FTV9,B2R5B3,B4E0B3,H0YFX9,Q08AJ9	HIST1H2AC	1461.97	1510.31	906.645	1924.17	2197.66	866.977	1909.94	3113.15
R.n[305.21]VTIAQGGVLPNIQAVLLPK[432.30].K	Q93077,Q96QV6,P04908,P20671,Q96KK5,Q99878,P0C0S8,Q6FI13,Q8IUE6,Q16777,Q7L7L0,Q9BTM1,P16104,A3KPC7,A4FTV9,B2R5B3,B4E0B3,H0YFX9,Q08AJ9	HIST1H2AC	4028.44	3353.23	1577.21	3294.6	3430.32	3183.28	4982.76	5606.44
R.n[305.21]VTIAQGGVLPNIQAVLLPK[432.30].K	Q93077,Q96QV6,P04908,P20671,Q96KK5,Q99878,P0C0S8,Q6FI13,Q8IUE6,Q16777,Q7L7L0,Q9BTM1,P16104,A3KPC7,A4FTV9,B2R5B3,B4E0B3,H0YFX9,Q08AJ9	HIST1H2AC	1201.07	0	0	1414.67	1044.88	1362.47	1592.11	1717.34
R.n[305.21]VTIAQGGVLPNIQAVLLPK[432.30].K	Q93077,Q96QV6,P04908,P20671,Q96KK5,Q99878,P0C0S8,Q6FI13,Q8IUE6,Q16777,Q7L7L0,Q9BTM1,P16104,A3KPC7,A4FTV9,B2R5B3,B4E0B3,H0YFX9,Q08AJ9	HIST1H2AC	2900.29	3314.27	1212.15	3430.4	2286.04	1862.09	4583.68	4307.34
R.n[305.21]VTIAQGGVLPNIQAVLLPK[432.30].K	Q93077,Q96QV6,P04908,P20671,Q96KK5,Q99878,P0C0S8,Q6FI13,Q8IUE6,Q16777,Q7L7L0,Q9BTM1,P16104,A3KPC7,A4FTV9,B2R5B3,B4E0B3,H0YFX9,Q08AJ9	HIST1H2AC	28390.2	29731.1	14053.9	37401.8	30307.9	21082.5	33271	35226.9
R.n[305.21]VTIAQGGVLPNIQAVLLPK[432.30].K	Q93077,Q96QV6,P04908,P20671,Q96KK5,Q99878,P0C0S8,Q6FI13,Q8IUE6,Q16777,Q7L7L0,Q9BTM1,P16104,A3KPC7,A4FTV9,B2R5B3,B4E0B3,H0YFX9,Q08AJ9	HIST1H2AC	2538.39	1753.4	0	2486.79	3897.07	2391.01	2665.6	3699.82
R.n[305.21]VTIAQGGVLPNIQAVLLPK[432.30].K	Q93077,Q96QV6,P04908,P20671,Q96KK5,Q99878,P0C0S8,Q6FI13,Q8IUE6,Q16777,Q7L7L0,Q9BTM1,P16104,A3KPC7,A4FTV9,B2R5B3,B4E0B3,H0YFX9,Q08AJ9	HIST1H2AC	13046.3	8408.94	5615.88	16149.6	10623.8	9666.9	15339.4	15225.9
R.n[305.21]VTIAQGGVLPNIQAVLLPK[432.30].K	Q93077,Q96QV6,P04908,P20671,Q96KK5,Q99878,P0C0S8,Q6FI13,Q8IUE6,Q16777,Q7L7L0,Q9BTM1,P16104,A3KPC7,A4FTV9,B2R5B3,B4E0B3,H0YFX9,Q08AJ9	HIST1H2AC	21678.8	22148.6	9101.02	19300.5	17845.1	16800.9	22834.1	29117.1
R.n[305.21]VTIAQGGVLPNIQAVLLPK[432.30].K	Q93077,Q96QV6,P04908,P20671,Q96KK5,Q99878,P0C0S8,Q6FI13,Q8IUE6,Q16777,Q7L7L0,Q9BTM1,P16104,A3KPC7,A4FTV9,B2R5B3,B4E0B3,H0YFX9,Q08AJ9	HIST1H2AC	12747.5	11420.4	4386.24	11832.8	12566.7	7493.89	12757.1	14503.7
R.n[305.21]VTIAQGGVLPNIQAVLLPK[432.30].K	Q93077,Q96QV6,P04908,P20671,Q96KK5,Q99878,P0C0S8,Q6FI13,Q8IUE6,Q16777,Q7L7L0,Q9BTM1,P16104,A3KPC7,A4FTV9,B2R5B3,B4E0B3,H0YFX9,Q08AJ9	HIST1H2AC	10925.1	13458.1	5775.42	19395.1	8590.06	11441.7	11280.1	18192.3
R.n[305.21]VTIAQGGVLPNIQAVLLPK[432.30].K	Q93077,Q96QV6,P04908,P20671,Q96KK5,Q99878,P0C0S8,Q6FI13,Q8IUE6,Q16777,Q7L7L0,Q9BTM1,P16104,A3KPC7,A4FTV9,B2R5B3,B4E0B3,H0YFX9,Q08AJ9	HIST1H2AC	26736.8	24327.6	13722.1	28402.5	19600.3	15397.4	25724.4	35138.8
R.n[305.21]VTIAQGGVLPNIQAVLLPK[432.30].K	Q93077,Q96QV6,P04908,P20671,Q96KK5,Q99878,P0C0S8,Q6FI13,Q8IUE6,Q16777,Q7L7L0,Q9BTM1,P16104,A3KPC7,A4FTV9,B2R5B3,B4E0B3,H0YFX9,Q08AJ9	HIST1H2AC	9835.45	14567.2	4838.44	13563.8	10235.9	9503.26	14024.5	17578.9
R.n[305.21]VTIAQGGVLPNIQAVLLPK[432.30].K	Q93077,Q96QV6,P04908,P20671,Q96KK5,Q99878,P0C0S8,Q6FI13,Q8IUE6,Q16777,Q7L7L0,Q9BTM1,P16104,A3KPC7,A4FTV9,B2R5B3,B4E0B3,H0YFX9,Q08AJ9	HIST1H2AC	16547.1	16064	6185.39	15704.7	12463.5	10798.2	14493.2	17321.2
R.n[305.21]VTIAQGGVLPNIQAVLLPK[432.30].K	Q93077,Q96QV6,P04908,P20671,Q96KK5,Q99878,P0C0S8,Q6FI13,Q8IUE6,Q16777,Q7L7L0,Q9BTM1,P16104,A3KPC7,A4FTV9,B2R5B3,B4E0B3,H0YFX9,Q08AJ9	HIST1H2AC	16963.1	20097.5	12129.1	20809.9	20748.4	12789.4	23849.9	33878.6
R.n[305.21]VTIAQGGVLPNIQAVLLPK[432.30].K	Q93077,Q96QV6,P04908,P20671,Q96KK5,Q99878,P0C0S8,Q6FI13,Q8IUE6,Q16777,Q7L7L0,Q9BTM1,P16104,A3KPC7,A4FTV9,B2R5B3,B4E0B3,H0YFX9,Q08AJ9	HIST1H2AC	3472.38	4977.42	1721.25	5316.47	5286.97	3706.97	5702.44	6674.86
R.n[305.21]VTIAQGGVLPNIQAVLLPK[432.30].K	Q93077,Q96QV6,P04908,P20671,Q96KK5,Q99878,P0C0S8,Q6FI13,Q8IUE6,Q16777,Q7L7L0,Q9BTM1,P16104,A3KPC7,A4FTV9,B2R5B3,B4E0B3,H0YFX9,Q08AJ9	HIST1H2AC	17681.4	17540.1	8333.1	16490.2	15750	10383.1	18450.2	19620.1
R.n[305.21]VTIAQGGVLPNIQAVLLPK[432.30].K	Q93077,Q96QV6,P04908,P20671,Q96KK5,Q99878,P0C0S8,Q6FI13,Q8IUE6,Q16777,Q7L7L0,Q9BTM1,P16104,A3KPC7,A4FTV9,B2R5B3,B4E0B3,H0YFX9,Q08AJ9	HIST1H2AC	4671.8	5322.12	2446.74	4749.59	3461.44	3730.16	6153.39	6372.97
R.n[305.21]VTIAQGGVLPNIQAVLLPK[432.30].K	Q93077,Q96QV6,P04908,P20671,Q96KK5,Q99878,P0C0S8,Q6FI13,Q8IUE6,Q16777,Q7L7L0,Q9BTM1,P16104,A3KPC7,A4FTV9,B2R5B3,B4E0B3,H0YFX9,Q08AJ9	HIST1H2AC	1072.52	951.619	0	1210.44	788.191	1044.63	3065.14	3405.52
R.n[305.21]VTIAQGGVLPNIQAVLLPK[432.30].K	Q93077,Q96QV6,P04908,P20671,Q96KK5,Q99878,P0C0S8,Q6FI13,Q8IUE6,Q16777,Q7L7L0,Q9BTM1,P16104,A3KPC7,A4FTV9,B2R5B3,B4E0B3,H0YFX9,Q08AJ9	HIST1H2AC	869.505	1176.95	415.732	683.495	1028.1	818.175	525.367	2513.84
K.n[305.21]AM[147.04]GIM[147.04]NSFVNDIFER.L	P33778,P62807,P58876,Q93079,P06899,O60814,Q99880,Q99879,Q99877,P23527,Q16778,Q5QNW6,Q8N257,P57053,A8K9J7,B2R4S9,B4DR52,I6L9F7,Q0D2M2	HIST1H2BB	7738.86	9408.07	9166.73	9661.86	7592.32	7219.51	7976.21	13996.6
K.n[305.21]AM[147.04]GIM[147.04]NSFVNDIFER.L	P33778,P62807,P58876,Q93079,P06899,O60814,Q99880,Q99879,Q99877,P23527,Q16778,Q5QNW6,Q8N257,P57053,A8K9J7,B2R4S9,B4DR52,I6L9F7,Q0D2M2	HIST1H2BB	8610.14	9337.19	8498.87	10852.7	11979.7	7971.89	12450.1	12577.2
K.n[305.21]AM[147.04]GIM[147.04]NSFVNDIFER.L	P33778,P62807,P58876,Q93079,P06899,O60814,Q99880,Q99879,Q99877,P23527,Q16778,Q5QNW6,Q8N257,P57053,A8K9J7,B2R4S9,B4DR52,I6L9F7,Q0D2M2	HIST1H2BB	7906.61	9263.23	8350.3	8428.19	6541.68	7973.72	9470.06	11676.1
K.n[305.21]AM[147.04]GIM[147.04]NSFVNDIFER.L	P33778,P62807,P58876,Q93079,P06899,O60814,Q99880,Q99879,Q99877,P23527,Q16778,Q5QNW6,Q8N257,P57053,A8K9J7,B2R4S9,B4DR52,I6L9F7,Q0D2M2	HIST1H2BB	10447.6	11048.2	7212.18	11461.8	8232.27	7531.62	10530.8	12168.8
K.n[305.21]AM[147.04]GIMNSFVNDIFER.L	P33778,P62807,P58876,Q93079,P06899,O60814,Q99880,Q99879,Q99877,P23527,Q16778,Q5QNW6,Q8N257,P57053,A8K9J7,B2R4S9,B4DR52,I6L9F7,Q0D2M2	HIST1H2BB	737.588	641.4	608.999	812.299	0	0	810.391	1274.4
K.n[305.21]AM[147.04]GIMNSFVNDIFER.L	P33778,P62807,P58876,Q93079,P06899,O60814,Q99880,Q99879,Q99877,P23527,Q16778,Q5QNW6,Q8N257,P57053,A8K9J7,B2R4S9,B4DR52,I6L9F7,Q0D2M2	HIST1H2BB	570.569	697.771	0	947.821	662.536	319.551	517.611	1337.37
K.n[305.21]AMGIM[147.04]NSFVNDIFER.L	P33778,P62807,P58876,Q93079,P06899,O60814,Q99880,Q99879,Q99877,P23527,Q16778,Q5QNW6,Q8N257,P57053,A8K9J7,B2R4S9,B4DR52,I6L9F7,Q0D2M2	HIST1H2BB	8107.91	9791.04	6327.96	12843.4	8552.59	7864.47	11072.8	14092.6
K.n[305.21]AMGIM[147.04]NSFVNDIFER.L	P33778,P62807,P58876,Q93079,P06899,O60814,Q99880,Q99879,Q99877,P23527,Q16778,Q5QNW6,Q8N257,P57053,A8K9J7,B2R4S9,B4DR52,I6L9F7,Q0D2M2	HIST1H2BB	6183.41	4276.59	5281.75	8023.35	5446.52	4153.6	6637.22	6840.42
K.n[305.21]AMGIM[147.04]NSFVNDIFER.L	P33778,P62807,P58876,Q93079,P06899,O60814,Q99880,Q99879,Q99877,P23527,Q16778,Q5QNW6,Q8N257,P57053,A8K9J7,B2R4S9,B4DR52,I6L9F7,Q0D2M2	HIST1H2BB	1255.02	850.452	724.656	976.118	929.397	899.715	1329.19	1888.74
K.n[305.21]AMGIM[147.04]NSFVNDIFER.L	P33778,P62807,P58876,Q93079,P06899,O60814,Q99880,Q99879,Q99877,P23527,Q16778,Q5QNW6,Q8N257,P57053,A8K9J7,B2R4S9,B4DR52,I6L9F7,Q0D2M2	HIST1H2BB	8221.77	9436.55	7060.17	7633.49	7621.99	6793.86	9076.98	11110.8
K.n[305.21]AMGIM[147.04]NSFVNDIFER.L	P33778,P62807,P58876,Q93079,P06899,O60814,Q99880,Q99879,Q99877,P23527,Q16778,Q5QNW6,Q8N257,P57053,A8K9J7,B2R4S9,B4DR52,I6L9F7,Q0D2M2	HIST1H2BB	5508.38	4770.92	3766.56	5431.72	5719.31	4680.89	4900.48	6449.33
K.n[305.21]ESYSIYVYK[432.30].V	P33778,P06899,P23527,Q6DN03,Q6DRA6,Q16778,Q8N257	HIST1H2BB	40070	36526.2	17076.4	40796.6	38675.9	29554.1	53376.3	52313.8
K.n[305.21]ESYSIYVYK[432.30].V	P33778,P06899,P23527,Q6DN03,Q6DRA6,Q16778,Q8N257	HIST1H2BB	44099.1	59689.1	25441.6	50260.2	50811.6	32356.2	67094.6	69424.3
K.n[305.21]ESYSIYVYK[432.30].V	P33778,P06899,P23527,Q6DN03,Q6DRA6,Q16778,Q8N257	HIST1H2BB	35277.4	39037.6	21740.2	40903.7	35862.3	27746	49515.6	44659.3
K.n[305.21]ESYSIYVYK[432.30].V	P33778,P06899,P23527,Q6DN03,Q6DRA6,Q16778,Q8N257	HIST1H2BB	35263.4	40771.7	24204.7	47117.8	42978.3	31576.9	56961.1	55840.5
K.n[305.21]QVHPDTGISSK[432.30].A	P33778,Q96A08,P62807,P58876,Q93079,P06899,O60814,Q99880,Q99879,Q99877,P23527,Q16778,Q5QNW6,Q8N257,P57053,A8K9J7,B2R4S9,B4DR52,I6L9F7,Q0D2M2	HIST1H2BB	27028.2	37539.9	20410.6	33404.5	28535.9	18244.4	32882.3	44140.5
K.n[305.21]QVHPDTGISSK[432.30].A	P33778,Q96A08,P62807,P58876,Q93079,P06899,O60814,Q99880,Q99879,Q99877,P23527,Q16778,Q5QNW6,Q8N257,P57053,A8K9J7,B2R4S9,B4DR52,I6L9F7,Q0D2M2	HIST1H2BB	9847.92	11538.9	7020.12	9564.24	8774.65	7431.94	10428.3	11625.5
K.n[305.21]QVHPDTGISSK[432.30].A	P33778,Q96A08,P62807,P58876,Q93079,P06899,O60814,Q99880,Q99879,Q99877,P23527,Q16778,Q5QNW6,Q8N257,P57053,A8K9J7,B2R4S9,B4DR52,I6L9F7,Q0D2M2	HIST1H2BB	41438.4	49353.3	26074.3	39468.7	40924.3	27123.5	41417.8	52243.8
R.n[305.21]EIQTAVR.L	P33778,Q96A08,P62807,P58876,Q93079,P06899,O60814,Q99880,Q99879,Q99877,P23527,Q16778,Q5QNW6,P57053,A8K9J7,B2R4S9,B4DR52,I6L9F7,Q0D2M2	HIST1H2BB	488605	542265	348622	588324	507950	377292	615880	660288
R.n[305.21]EIQTAVR.L	P33778,Q96A08,P62807,P58876,Q93079,P06899,O60814,Q99880,Q99879,Q99877,P23527,Q16778,Q5QNW6,P57053,A8K9J7,B2R4S9,B4DR52,I6L9F7,Q0D2M2	HIST1H2BB	434450	521373	305460	480208	426166	306645	534580	679067
R.n[305.21]EIQTAVR.L	P33778,Q96A08,P62807,P58876,Q93079,P06899,O60814,Q99880,Q99879,Q99877,P23527,Q16778,Q5QNW6,P57053,A8K9J7,B2R4S9,B4DR52,I6L9F7,Q0D2M2	HIST1H2BB	70365.3	77541.2	57861.5	96788.7	74161.6	57233	84290.3	92222.1
R.n[305.21]EIQTAVR.L	P33778,Q96A08,P62807,P58876,Q93079,P06899,O60814,Q99880,Q99879,Q99877,P23527,Q16778,Q5QNW6,P57053,A8K9J7,B2R4S9,B4DR52,I6L9F7,Q0D2M2	HIST1H2BB	157645	180490	140283	185234	167679	123915	211883	224400
R.n[305.21]EIQTAVR.L	P33778,Q96A08,P62807,P58876,Q93079,P06899,O60814,Q99880,Q99879,Q99877,P23527,Q16778,Q5QNW6,P57053,A8K9J7,B2R4S9,B4DR52,I6L9F7,Q0D2M2	HIST1H2BB	28396.9	37752.1	26014.6	41254	31961.8	23085.6	37647.4	44022.8
R.n[305.21]IAGEASR.L	P33778,P62807,P58876,Q93079,P06899,O60814,Q99879,Q99877,P23527,Q6DN03,Q6DRA6,Q16778,Q5QNW6,P57053,A8K9J7,B2R4S9,B4DR52,I6L9F7,Q0D2M2	HIST1H2BB	29633.5	55652.2	34020.9	63938.2	36575.3	29872.6	39383.7	32106.4
R.n[305.21]IAGEASR.L	P33778,P62807,P58876,Q93079,P06899,O60814,Q99879,Q99877,P23527,Q6DN03,Q6DRA6,Q16778,Q5QNW6,P57053,A8K9J7,B2R4S9,B4DR52,I6L9F7,Q0D2M2	HIST1H2BB	17649.3	41353.1	28270.5	50123.4	28401.6	17671.2	29797.3	26778.2
R.n[305.21]IAGEASR.L	P33778,P62807,P58876,Q93079,P06899,O60814,Q99879,Q99877,P23527,Q6DN03,Q6DRA6,Q16778,Q5QNW6,P57053,A8K9J7,B2R4S9,B4DR52,I6L9F7,Q0D2M2	HIST1H2BB	53803.6	130281	78243.9	164429	78642.3	60376.3	96929	67298.5
R.n[305.21]IAGEASR.L	P33778,P62807,P58876,Q93079,P06899,O60814,Q99879,Q99877,P23527,Q6DN03,Q6DRA6,Q16778,Q5QNW6,P57053,A8K9J7,B2R4S9,B4DR52,I6L9F7,Q0D2M2	HIST1H2BB	10543.7	20523.9	17478.5	26080.4	14419.9	12897.4	16414.5	13599.1
R.n[305.21]IAGEASR.L	P33778,P62807,P58876,Q93079,P06899,O60814,Q99879,Q99877,P23527,Q6DN03,Q6DRA6,Q16778,Q5QNW6,P57053,A8K9J7,B2R4S9,B4DR52,I6L9F7,Q0D2M2	HIST1H2BB	49928.7	104801	81658.2	132087	64180.5	47684.2	74015.5	64307.9
R.n[305.21]IAGEASR.L	P33778,P62807,P58876,Q93079,P06899,O60814,Q99879,Q99877,P23527,Q6DN03,Q6DRA6,Q16778,Q5QNW6,P57053,A8K9J7,B2R4S9,B4DR52,I6L9F7,Q0D2M2	HIST1H2BB	8652.64	14874.1	13902.5	16896.4	10126.5	10332.3	12324.1	8927.93
R.n[305.21]LAHYNK[432.30]R.S	P33778,P62807,P58876,Q93079,P06899,O60814,Q99880,Q99879,Q99877,P23527,Q6DN03,Q6DRA6,Q16778,Q5QNW6,Q8N257,A8K9J7,B2R4S9,B4DR52,I6L9F7,Q0D2M2	HIST1H2BB	89754.3	222467	104254	228599	128250	126293	130216	125641
R.n[305.21]LAHYNK[432.30]R.S	P33778,P62807,P58876,Q93079,P06899,O60814,Q99880,Q99879,Q99877,P23527,Q6DN03,Q6DRA6,Q16778,Q5QNW6,Q8N257,A8K9J7,B2R4S9,B4DR52,I6L9F7,Q0D2M2	HIST1H2BB	128258	364335	153988	312586	198353	167036	217860	210111
R.n[305.21]LAHYNK[432.30]R.S	P33778,P62807,P58876,Q93079,P06899,O60814,Q99880,Q99879,Q99877,P23527,Q6DN03,Q6DRA6,Q16778,Q5QNW6,Q8N257,A8K9J7,B2R4S9,B4DR52,I6L9F7,Q0D2M2	HIST1H2BB	37033.2	71923.7	36483.5	61333.7	39150.3	31490.8	49837	47485.2
R.n[305.21]LAHYNK[432.30]R.S	P33778,P62807,P58876,Q93079,P06899,O60814,Q99880,Q99879,Q99877,P23527,Q6DN03,Q6DRA6,Q16778,Q5QNW6,Q8N257,A8K9J7,B2R4S9,B4DR52,I6L9F7,Q0D2M2	HIST1H2BB	28780.9	69742.8	23283.5	67891.6	35855.9	32772.7	40842.6	45819.1
R.n[305.21]LAHYNK[432.30]R.S	P33778,P62807,P58876,Q93079,P06899,O60814,Q99880,Q99879,Q99877,P23527,Q6DN03,Q6DRA6,Q16778,Q5QNW6,Q8N257,A8K9J7,B2R4S9,B4DR52,I6L9F7,Q0D2M2	HIST1H2BB	14597.7	30908	14787.7	26223.9	16928.1	17434.5	17849.4	18514.4
R.n[305.21]LAHYNK[432.30]R.S	P33778,P62807,P58876,Q93079,P06899,O60814,Q99880,Q99879,Q99877,P23527,Q6DN03,Q6DRA6,Q16778,Q5QNW6,Q8N257,A8K9J7,B2R4S9,B4DR52,I6L9F7,Q0D2M2	HIST1H2BB	41389.1	91927.7	34792.3	83617.5	46793.3	44285.7	52442	52412.4
R.n[305.21]LAHYNK[432.30]R.S	P33778,P62807,P58876,Q93079,P06899,O60814,Q99880,Q99879,Q99877,P23527,Q6DN03,Q6DRA6,Q16778,Q5QNW6,Q8N257,A8K9J7,B2R4S9,B4DR52,I6L9F7,Q0D2M2	HIST1H2BB	53061.1	133944	44661.5	107823	60158.8	53706.6	64929.5	63332.3
R.n[305.21]LLLPGELAK[432.30].H	P33778,Q96A08,P62807,P58876,Q93079,P06899,O60814,Q99880,Q99879,Q99877,P23527,Q16778,Q5QNW6,Q8N257,P57053,A8K9J7,B2R4S9,B4DR52,I6L9F7,L0R4T3,Q0D2M2	HIST1H2BB	142537	131730	54939.7	148592	124650	95472.4	149970	206297
R.n[305.21]LLLPGELAK[432.30].H	P33778,Q96A08,P62807,P58876,Q93079,P06899,O60814,Q99880,Q99879,Q99877,P23527,Q16778,Q5QNW6,Q8N257,P57053,A8K9J7,B2R4S9,B4DR52,I6L9F7,L0R4T3,Q0D2M2	HIST1H2BB	274643	237351	117876	272664	244272	229020	282631	323645
R.n[305.21]LLLPGELAK[432.30].H	P33778,Q96A08,P62807,P58876,Q93079,P06899,O60814,Q99880,Q99879,Q99877,P23527,Q16778,Q5QNW6,Q8N257,P57053,A8K9J7,B2R4S9,B4DR52,I6L9F7,L0R4T3,Q0D2M2	HIST1H2BB	98472.2	96404	51783.1	110524	93633.5	71968.1	107992	129013
R.n[305.21]LLLPGELAK[432.30].H	P33778,Q96A08,P62807,P58876,Q93079,P06899,O60814,Q99880,Q99879,Q99877,P23527,Q16778,Q5QNW6,Q8N257,P57053,A8K9J7,B2R4S9,B4DR52,I6L9F7,L0R4T3,Q0D2M2	HIST1H2BB	202625	174980	101846	187701	160313	123374	184782	228849
R.n[305.21]LLLPGELAK[432.30].H	P33778,Q96A08,P62807,P58876,Q93079,P06899,O60814,Q99880,Q99879,Q99877,P23527,Q16778,Q5QNW6,Q8N257,P57053,A8K9J7,B2R4S9,B4DR52,I6L9F7,L0R4T3,Q0D2M2	HIST1H2BB	126889	139124	66265	120145	93365.4	103160	113381	124346
R.n[305.21]LLLPGELAK[432.30].H	P33778,Q96A08,P62807,P58876,Q93079,P06899,O60814,Q99880,Q99879,Q99877,P23527,Q16778,Q5QNW6,Q8N257,P57053,A8K9J7,B2R4S9,B4DR52,I6L9F7,L0R4T3,Q0D2M2	HIST1H2BB	322366	314005	153707	314523	293664	240955	312722	423317
K.n[305.21]ESYSVYVYK[432.30].V	P62807,P58876,Q93079,O60814,Q99880,Q99879,Q99877,Q5QNW6,P57053,A8K9J7,B2R4S9,B4DR52,I6L9F7,Q0D2M2	HIST1H2BC	16346.3	17490.8	9129.98	18461.1	15149.7	12283.8	20352.8	24200.3
K.n[305.21]ESYSVYVYK[432.30].V	P62807,P58876,Q93079,O60814,Q99880,Q99879,Q99877,Q5QNW6,P57053,A8K9J7,B2R4S9,B4DR52,I6L9F7,Q0D2M2	HIST1H2BC	33501.9	34111.6	20091.4	34065.8	34464.2	26223.9	39315.1	44059.5
K.n[305.21]ESYSVYVYK[432.30].V	P62807,P58876,Q93079,O60814,Q99880,Q99879,Q99877,Q5QNW6,P57053,A8K9J7,B2R4S9,B4DR52,I6L9F7,Q0D2M2	HIST1H2BC	93489.9	104436	43500.4	90738	77723.6	62189.3	117658	137793
K.n[305.21]ESYSVYVYK[432.30].V	P62807,P58876,Q93079,O60814,Q99880,Q99879,Q99877,Q5QNW6,P57053,A8K9J7,B2R4S9,B4DR52,I6L9F7,Q0D2M2	HIST1H2BC	29055.5	34164.3	14690.2	26821.8	28103.6	20183.6	33647.4	35600.8
K.n[305.21]ESYSVYVYK[432.30].V	P62807,P58876,Q93079,O60814,Q99880,Q99879,Q99877,Q5QNW6,P57053,A8K9J7,B2R4S9,B4DR52,I6L9F7,Q0D2M2	HIST1H2BC	27648.5	23039.4	15632.2	26388.2	28111.2	17103.7	32574.4	35148.4
K.n[305.21]ESYSVYVYK[432.30].V	P62807,P58876,Q93079,O60814,Q99880,Q99879,Q99877,Q5QNW6,P57053,A8K9J7,B2R4S9,B4DR52,I6L9F7,Q0D2M2	HIST1H2BC	15632.1	17863.9	9601.97	19094.1	13513.5	14302.3	19365	24617.3
R.n[305.21]K[432.30]ESYSVYVYK[432.30].V	P62807,P58876,Q93079,O60814,Q99880,Q99879,Q99877,Q5QNW6,P57053,A8K9J7,B2R4S9,B4DR52,I6L9F7,Q0D2M2	HIST1H2BC	22823.6	26541.5	14656.7	25146.7	22094.9	17405.2	28895.7	32565.8
R.n[305.21]K[432.30]ESYSVYVYK[432.30].V	P62807,P58876,Q93079,O60814,Q99880,Q99879,Q99877,Q5QNW6,P57053,A8K9J7,B2R4S9,B4DR52,I6L9F7,Q0D2M2	HIST1H2BC	25207.6	27722.7	13117.5	25328.1	27659	16761	29979.9	37478
K.n[305.21]RISGLIYEETR.G	P62805,B2R4R0,Q0VAS5,Q6B823	HIST1H4A	22949.1	24129.1	22797.9	29203.4	22775.8	21431.1	30044.4	31191.4
K.n[305.21]TVTAMDVVYALK[432.30].R	P62805,B2R4R0,Q0VAS5	HIST1H4A	28420.6	29107.8	16231.4	22974.3	28517.7	23871.5	32935.5	31846
K.n[305.21]TVTAMDVVYALK[432.30].R	P62805,B2R4R0,Q0VAS5	HIST1H4A	16441.3	15818.6	11491.3	18061.1	14343.1	11827.3	19483.4	17143.3
K.n[305.21]TVTAMDVVYALK[432.30].R	P62805,B2R4R0,Q0VAS5	HIST1H4A	15669.5	14861.4	9032.43	11964.1	16997	11857.3	18872.4	17669
K.n[305.21]TVTAMDVVYALK[432.30].R	P62805,B2R4R0,Q0VAS5	HIST1H4A	12557.5	9961.82	8045.61	11164.7	12028.5	9213.03	13961.5	14345.1
K.n[305.21]TVTAMDVVYALK[432.30].R	P62805,B2R4R0,Q0VAS5	HIST1H4A	23769.8	23136.6	14388	19738.2	25770.3	21820.4	31983.2	25952.3
K.n[305.21]VFLENVIR.D	P62805,B2R4R0,Q0VAS5,Q6B823	HIST1H4A	21828.2	26260.7	18985.2	25283.8	21675.6	16711.7	22900.4	30610.9
K.n[305.21]VFLENVIR.D	P62805,B2R4R0,Q0VAS5,Q6B823	HIST1H4A	29535.6	38581.2	25205.9	39590.7	35585.2	29289	37278.5	46847.3
K.n[305.21]VFLENVIR.D	P62805,B2R4R0,Q0VAS5,Q6B823	HIST1H4A	62614.1	67206	44075	72084.5	60474	51109.9	64334.1	87225.6
K.n[305.21]VFLENVIR.D	P62805,B2R4R0,Q0VAS5,Q6B823	HIST1H4A	84531.4	98423.5	58823	99328.2	81264.1	71224.8	98270.6	116033
K.n[305.21]VFLENVIR.D	P62805,B2R4R0,Q0VAS5,Q6B823	HIST1H4A	85400	100250	68183.4	107276	80694.1	67491.5	104065	115753
K.n[305.21]VFLENVIR.D	P62805,B2R4R0,Q0VAS5,Q6B823	HIST1H4A	31546.5	36944.8	22270	36667	29335.3	24280.9	32368.3	38456.7
K.n[305.21]VFLENVIR.D	P62805,B2R4R0,Q0VAS5,Q6B823	HIST1H4A	25099.7	26185.7	19321.4	38673.1	26674.4	21422.3	31127.3	35494.6
K.n[305.21]VFLENVIR.D	P62805,B2R4R0,Q0VAS5,Q6B823	HIST1H4A	86848.4	102701	64158.3	99356.2	84559	55845	93489.4	108732
R.n[305.21]DAVTYTEHAK[432.30].R	P62805,B2R4R0,Q0VAS5	HIST1H4A	29333.3	36033.2	19051.3	27964.4	26193.6	24551.1	34265.4	30511.8
R.n[305.21]DNIQGITK[432.30]PAIR.R	P62805,B2R4R0,Q0VAS5	HIST1H4A	38128.9	24740.4	21787.5	18903.2	38845.6	34949.6	43233	26243
R.n[305.21]DNIQGITK[432.30]PAIR.R	P62805,B2R4R0,Q0VAS5	HIST1H4A	85663.5	44834.2	44992.9	49978.3	70846.8	58481.2	93777.3	64458.4
R.n[305.21]DNIQGITK[432.30]PAIR.R	P62805,B2R4R0,Q0VAS5	HIST1H4A	105726	65928	52648.4	46365.6	84387	87745.3	116507	52817.2
R.n[305.21]DNIQGITK[432.30]PAIR.R	P62805,B2R4R0,Q0VAS5	HIST1H4A	57426.8	34089.1	30115	33673.9	51061.8	60383.1	71159.7	40921.1
R.n[305.21]DNIQGITK[432.30]PAIR.R	P62805,B2R4R0,Q0VAS5	HIST1H4A	105245	52884.6	46584.1	43517.2	82282.7	80552.8	117791	63267.8
R.n[305.21]DNIQGITK[432.30]PAIR.R	P62805,B2R4R0,Q0VAS5	HIST1H4A	29909.9	18299.2	17232.5	18510.7	27296.4	30067.1	35552.9	25451.1
R.n[305.21]DNIQGITK[432.30]PAIR.R	P62805,B2R4R0,Q0VAS5	HIST1H4A	21547.3	14545.4	13759.6	13171.7	18411.7	20375.1	24738.7	18302.8
R.n[305.21]DNIQGITK[432.30]PAIRR.L	P62805,B2R4R0,Q0VAS5	HIST1H4A	34573	34126.3	16813.9	32454.3	30795.8	33880.2	37753.1	32262.2
R.n[305.21]ISGLIYEETR.G	P62805,B2R4R0,Q0VAS5,Q6B823	HIST1H4A	84522.6	83962.6	71263.7	87824.1	76750.3	72520.2	93706	88242.9
R.n[305.21]ISGLIYEETR.G	P62805,B2R4R0,Q0VAS5,Q6B823	HIST1H4A	29700.5	32324.2	26208.1	34293.9	30711	25237.7	33496.5	31900.1
R.n[305.21]ISGLIYEETR.G	P62805,B2R4R0,Q0VAS5,Q6B823	HIST1H4A	77741.8	87460.9	56947.8	80911.9	85325.4	70504.5	88634.1	78000.3
R.n[305.21]ISGLIYEETR.G	P62805,B2R4R0,Q0VAS5,Q6B823	HIST1H4A	21797.5	24235.2	20074.6	22323.3	19807	20926.7	28061	22574.8
R.n[305.21]ISGLIYEETR.G	P62805,B2R4R0,Q0VAS5,Q6B823	HIST1H4A	12517.2	12022	10919.8	12632.7	13407.3	10780.6	14960.9	12440.5
R.n[305.21]TLYGFGG.-	P62805,B2R4R0,Q0VAS5	HIST1H4A	101973	137837	75055.2	126969	108175	86316.7	130030	169703
R.n[305.21]TLYGFGG.-	P62805,B2R4R0,Q0VAS5	HIST1H4A	87109.8	99295.4	76784.9	113494	91559	59303.9	92605.8	157026
R.n[305.21]TLYGFGG.-	P62805,B2R4R0,Q0VAS5	HIST1H4A	118225	134901	90030.9	157391	115246	88640	126056	234932
R.n[305.21]TLYGFGG.-	P62805,B2R4R0,Q0VAS5	HIST1H4A	71340.6	75405.2	45897.1	81545.2	65640.7	58579.4	90368.2	110298
R.n[305.21]HLQLAVR.N	Q8IUE6,A2RUA4	HIST2H2AB	23011.4	23629	21908	27631.4	22451.3	21416.6	24586.9	27420.5
R.n[305.21]HLQLAVR.N	Q8IUE6,A2RUA4	HIST2H2AB	19599.6	23242	20153.3	32509.9	26192.3	21641.9	24903.1	30299.5
R.n[305.21]EVQTAVR.L	Q8N257,L0R4T3	HIST3H2BB	10433.8	20226.4	14581.6	17650.5	12844	9973.34	13681.5	11807.8
R.n[305.21]EVQTAVR.L	Q8N257,L0R4T3	HIST3H2BB	13494.2	25595.7	16432.3	25537.7	18377.1	14658.5	19811.9	20711
R.n[305.21]EVQTAVR.L	Q8N257,L0R4T3	HIST3H2BB	10963.6	20738.7	16095.6	19620.5	15518.2	11232.3	15776.4	17033.5
K.n[305.21]STELLIR.K	Q16695,P68431,Q71DI3,P84243,Q6NXT2,B2R4P9,B2R6Y1,B4DEB1,B4E380,K7EK07,K7EMV3,K7EP01,K7ES00,Q5TEC6	HIST3H3	587147	365513	416118	380387	529108	567021	730284	423767
K.n[305.21]STELLIR.K	Q16695,P68431,Q71DI3,P84243,Q6NXT2,B2R4P9,B2R6Y1,B4DEB1,B4E380,K7EK07,K7EMV3,K7EP01,K7ES00,Q5TEC6	HIST3H3	66142.7	40354.5	44958.3	47269.2	62391.3	58384.6	75186	51687.2
K.n[305.21]STELLIR.K	Q16695,P68431,Q71DI3,P84243,Q6NXT2,B2R4P9,B2R6Y1,B4DEB1,B4E380,K7EK07,K7EMV3,K7EP01,K7ES00,Q5TEC6	HIST3H3	232068	133562	162241	148554	228835	217075	268825	173926
K.n[305.21]STELLIR.K	Q16695,P68431,Q71DI3,P84243,Q6NXT2,B2R4P9,B2R6Y1,B4DEB1,B4E380,K7EK07,K7EMV3,K7EP01,K7ES00,Q5TEC6	HIST3H3	459975	245238	293854	237025	377926	410551	451414	279805
K.n[305.21]STELLIR.K	Q16695,P68431,Q71DI3,P84243,Q6NXT2,B2R4P9,B2R6Y1,B4DEB1,B4E380,K7EK07,K7EMV3,K7EP01,K7ES00,Q5TEC6	HIST3H3	206005	109479	151972	134036	201254	209954	242775	174427
K.n[305.21]STELLIR.K	Q16695,P68431,Q71DI3,P84243,Q6NXT2,B2R4P9,B2R6Y1,B4DEB1,B4E380,K7EK07,K7EMV3,K7EP01,K7ES00,Q5TEC6	HIST3H3	40370.9	28797.6	32650.6	33260.3	37444.8	35992.2	45329.8	40244.8
K.n[305.21]STELLIR.K	Q16695,P68431,Q71DI3,P84243,Q6NXT2,B2R4P9,B2R6Y1,B4DEB1,B4E380,K7EK07,K7EMV3,K7EP01,K7ES00,Q5TEC6	HIST3H3	31449.6	25319.5	22975.2	28993.8	29810.9	27970.9	35434.9	29665.1
R.n[305.21]EIAQDFK[432.30].T	Q16695,P68431,Q71DI3,P84243,A8K4Y7,B2R4P9,B2R6Y1,B4DEB1,B4E380,K7EK07,K7EMV3,K7ES00,Q6TXQ4	HIST3H3	110135	85339.9	58796.8	71164.9	90307.8	83559.6	110972	99790.5
R.n[305.21]EIAQDFK[432.30].T	Q16695,P68431,Q71DI3,P84243,A8K4Y7,B2R4P9,B2R6Y1,B4DEB1,B4E380,K7EK07,K7EMV3,K7ES00,Q6TXQ4	HIST3H3	103271	83126.6	49504.9	53781.8	90492.4	73691.1	108343	99295.6
R.n[305.21]EIAQDFK[432.30].T	Q16695,P68431,Q71DI3,P84243,A8K4Y7,B2R4P9,B2R6Y1,B4DEB1,B4E380,K7EK07,K7EMV3,K7ES00,Q6TXQ4	HIST3H3	55151.1	40600.4	30495.5	39413.9	56211.3	42762.8	54978.3	57431.8
R.n[305.21]EIAQDFK[432.30].T	Q16695,P68431,Q71DI3,P84243,A8K4Y7,B2R4P9,B2R6Y1,B4DEB1,B4E380,K7EK07,K7EMV3,K7ES00,Q6TXQ4	HIST3H3	201516	125325	102502	112467	170663	127157	194269	160611
R.n[305.21]EIAQDFK[432.30]TDLR.F	Q16695,P68431,Q71DI3,P84243,A8K4Y7,B2R4P9,B2R6Y1,B4DEB1,B4E380,K7EK07,K7EMV3,K7ES00,Q6TXQ4	HIST3H3	87133.5	69823.8	46657.6	80022.6	78051.2	76344.3	100861	85593.9
R.n[305.21]Y[243.03]RPGTVALR.E	Q16695,P68431,Q71DI3,P84243,Q6NXT2,A8K4Y7,B2R4P9,B2R6Y1,B4DEB1,B4E380,K7EK07,K7EMV3,K7EP01,K7ES00,Q5TEC6,Q6TXQ4	HIST3H3	21207.8	22949	25025.5	28075.5	23088.6	18398.8	21402.9	32793.2
R.n[305.21]Y[243.03]RPGTVALR.E	Q16695,P68431,Q71DI3,P84243,Q6NXT2,A8K4Y7,B2R4P9,B2R6Y1,B4DEB1,B4E380,K7EK07,K7EMV3,K7EP01,K7ES00,Q5TEC6,Q6TXQ4	HIST3H3	20664.8	32988	20710.7	30632	24569	17418.1	27910.9	26877.3
R.n[305.21]YRPGTVALR.E	Q16695,P68431,Q71DI3,P84243,Q6NXT2,A8K4Y7,B2R4P9,B2R6Y1,B4DEB1,B4E380,K7EK07,K7EMV3,K7EP01,K7ES00,Q5TEC6,Q6TXQ4	HIST3H3	62601.1	63269.7	62560.1	70128.1	53403.9	49978.5	65040.4	79732.6
R.n[305.21]YRPGTVALR.E	Q16695,P68431,Q71DI3,P84243,Q6NXT2,A8K4Y7,B2R4P9,B2R6Y1,B4DEB1,B4E380,K7EK07,K7EMV3,K7EP01,K7ES00,Q5TEC6,Q6TXQ4	HIST3H3	79441.2	81664.4	78713.8	103778	77033.7	61793.5	86578.8	113522
R.n[305.21]YRPGTVALR.E	Q16695,P68431,Q71DI3,P84243,Q6NXT2,A8K4Y7,B2R4P9,B2R6Y1,B4DEB1,B4E380,K7EK07,K7EMV3,K7EP01,K7ES00,Q5TEC6,Q6TXQ4	HIST3H3	273995	255848	308770	378702	239479	215950	264858	401778
R.n[305.21]YRPGTVALR.E	Q16695,P68431,Q71DI3,P84243,Q6NXT2,A8K4Y7,B2R4P9,B2R6Y1,B4DEB1,B4E380,K7EK07,K7EMV3,K7EP01,K7ES00,Q5TEC6,Q6TXQ4	HIST3H3	652466	575890	631767	898746	541513	529592	730331	938729
R.n[305.21]YRPGTVALR.E	Q16695,P68431,Q71DI3,P84243,Q6NXT2,A8K4Y7,B2R4P9,B2R6Y1,B4DEB1,B4E380,K7EK07,K7EMV3,K7EP01,K7ES00,Q5TEC6,Q6TXQ4	HIST3H3	319614	338875	354172	484885	297280	301002	341527	479726
R.n[305.21]YRPGTVALR.E	Q16695,P68431,Q71DI3,P84243,Q6NXT2,A8K4Y7,B2R4P9,B2R6Y1,B4DEB1,B4E380,K7EK07,K7EMV3,K7EP01,K7ES00,Q5TEC6,Q6TXQ4	HIST3H3	57575.5	71819.1	54361.5	76512.6	50771.1	43717.7	73996.7	82626.2
R.n[305.21]YRPGTVALR.E	Q16695,P68431,Q71DI3,P84243,Q6NXT2,A8K4Y7,B2R4P9,B2R6Y1,B4DEB1,B4E380,K7EK07,K7EMV3,K7EP01,K7ES00,Q5TEC6,Q6TXQ4	HIST3H3	131423	138009	115194	164174	121708	95020.6	128959	183449
R.n[305.21]YRPGTVALR.E	Q16695,P68431,Q71DI3,P84243,Q6NXT2,A8K4Y7,B2R4P9,B2R6Y1,B4DEB1,B4E380,K7EK07,K7EMV3,K7EP01,K7ES00,Q5TEC6,Q6TXQ4	HIST3H3	539619	524273	578465	704454	483146	490353	543929	732162
K.n[305.21]FK[432.30]DPNAPK[432.30].R	B2RPK0,P09429,P23497,B3KQ05,B7Z965,D3DQY9,Q53TD0,Q59GW1,Q5T7C0,Q5T7C4,Q5T7C6	HMGB1P1	20960.6	25449.6	12403.7	24956.8	21565.4	13805.1	23032.8	29084.5
K.n[305.21]MSSYAFFVQTC[160.03]R.E	B2RPK0,P09429,P26583,B7Z965,D6R9A6,Q59GW1,Q5T7C0,Q5T7C4,Q5T7C6,Q5U071,Q75MM1,Q9NYD7	HMGB1P1	12155.4	13313.3	12543.5	13496.4	12126.6	10455.4	14675.6	18787.1
K.n[305.21]MSSYAFFVQTC[160.03]R.E	B2RPK0,P09429,P26583,B7Z965,D6R9A6,Q59GW1,Q5T7C0,Q5T7C4,Q5T7C6,Q5U071,Q75MM1,Q9NYD7	HMGB1P1	14143.1	12970.2	12942	15870.6	14203.1	15214.7	13783.8	25239.2
K.n[305.21]MSSYAFFVQTC[160.03]R.E	B2RPK0,P09429,P26583,B7Z965,D6R9A6,Q59GW1,Q5T7C0,Q5T7C4,Q5T7C6,Q5U071,Q75MM1,Q9NYD7	HMGB1P1	12258.4	12619.5	10986.7	15434	11587.5	10285.8	15057.4	19739.6
K.n[305.21]MSSYAFFVQTC[160.03]R.E	B2RPK0,P09429,P26583,B7Z965,D6R9A6,Q59GW1,Q5T7C0,Q5T7C4,Q5T7C6,Q5U071,Q75MM1,Q9NYD7	HMGB1P1	8719.54	13248.2	8047.77	16572.8	8100.93	11414.7	13324.3	15812.6
K.n[305.21]STNPGISIGDVAK[432.30].K	O15347,E7EQU1,E7ES08,E9PES6	HMGB3	13862.5	16875.7	10364.8	13190.3	13137	9002.63	18134.4	18248.4
R.n[305.21]K[432.30]K[432.30]VEEEDEEEEEEEEEEEEEEDE.-	O15347	HMGB3	1469.18	1963.74	862.597	1651.86	1086.46	785.406	2040.2	1478.03
K.n[305.21]EGNNPAENGDAK[432.30].T	P05204	HMGN2	1799.53	4963.19	2266.82	5175.97	3250.87	1315.44	3149.43	3135.68
K.n[305.21]EGNNPAENGDAK[432.30].T	P05204	HMGN2	2149.54	5813.39	3152.27	6508.99	2975.05	1645.67	3647.13	2615.85
K.n[305.21]SSGGREDLESSGLQR.R	Q9UK76,B8ZZT7,F5GY98,J3KSH8,J3KT51	HN1	5338.48	8263.32	6809.85	9201.62	7636.65	6238.95	8035.74	9211.19
K.n[305.21]EDIYSGGGGGGSR.S	Q13151	HNRNPA0	2478.43	3840.39	2960.1	3558.83	3788.33	2201.3	3417.69	3528.21
K.n[305.21]EDIYSGGGGGGSR.S	Q13151	HNRNPA0	2715.04	4080	2852.78	3867.22	2842.29	2350.18	3059.62	3750.93
K.n[305.21]LFIGGLNVQTSESGLR.G	Q13151	HNRNPA0	4454.79	5389.75	4474.14	5319.44	4973.73	6383.05	6966.49	7170.18
K.n[305.21]SESPK[432.30]EPEQLR.K	P09651,B4DP35,B4E0B5,F8VRQ1,F8VSB5,F8VTQ5,F8VXY0,F8W1S7,F8W646,F8W6I7,J3KQA8,Q6IPF2	HNRNPA1	16603	20360.4	22930.9	19525.6	14606.7	12730.6	17658.7	19244.4
K.n[305.21]SESPK[432.30]EPEQLR.K	P09651,B4DP35,B4E0B5,F8VRQ1,F8VSB5,F8VTQ5,F8VXY0,F8W1S7,F8W646,F8W6I7,J3KQA8,Q6IPF2	HNRNPA1	27411.9	34581.1	37123.1	32073.6	25215.6	19106.4	31177	30715.4
R.n[305.21]NQGGYGGSSSSSSYGSGR.R	P09651,B4E0B5,F8VRQ1,F8VXY0,F8W6I7,H0YH80,Q3MI39,Q6IPF2,Q9BSM5	HNRNPA1	0	1164.89	1133.77	637.655	625.47	595.228	967.592	749.1
R.n[305.21]NQGGYGGSSSSSSYGSGR.R	P09651,B4E0B5,F8VRQ1,F8VXY0,F8W6I7,H0YH80,Q3MI39,Q6IPF2,Q9BSM5	HNRNPA1	712.801	1113.47	1317.13	1431.47	992.618	588.751	1453.06	637.413
R.n[305.21]NQGGYGGSSSSSSYGSGR.R	P09651,B4E0B5,F8VRQ1,F8VXY0,F8W6I7,H0YH80,Q3MI39,Q6IPF2,Q9BSM5	HNRNPA1	1125.44	1108.36	1040.69	920.671	344.609	614.394	1142.93	651.566
R.n[305.21]SSGPYGGGGQY[243.03]FAK[432.30]PR.N	P09651,B4DP35,B4E0B5,F8VRQ1,F8VSB5,F8VXY0,F8W1S7,F8W6I7,H0YH80,Q3MI39,Q6IPF2,Q9BSM5	HNRNPA1	5082.57	6615.07	5438.65	8064.37	6497.72	5630.38	8540.08	12189.6
R.n[305.21]SSGPYGGGGQY[243.03]FAK[432.30]PR.N	P09651,B4DP35,B4E0B5,F8VRQ1,F8VSB5,F8VXY0,F8W1S7,F8W6I7,H0YH80,Q3MI39,Q6IPF2,Q9BSM5	HNRNPA1	5180.4	7699.33	5426.05	8220.69	7385.82	5342.19	9405.13	11054.3
K.n[305.21]EDTEEHHLR.D	Q32P51,P09651,P22626,F8VRQ1,F8VSB5,F8VTQ5,F8VXY0,F8VYN5,F8VZ49,F8W1S7,F8W6I7,I6L957,Q0VAC0,Q6IPF2,Q9BSM5	HNRNPA1L2	1813.34	5300.18	3134.87	5549.72	4095.38	2505.32	3442.4	3723.09
K.n[305.21]EDTEEHHLR.D	Q32P51,P09651,P22626,F8VRQ1,F8VSB5,F8VTQ5,F8VXY0,F8VYN5,F8VZ49,F8W1S7,F8W6I7,I6L957,Q0VAC0,Q6IPF2,Q9BSM5	HNRNPA1L2	2334.91	4929.41	3273.19	4957.98	3208.09	1563.67	3231.93	3290.56
K.n[305.21]EDTEEHHLR.D	Q32P51,P09651,P22626,F8VRQ1,F8VSB5,F8VTQ5,F8VXY0,F8VYN5,F8VZ49,F8W1S7,F8W6I7,I6L957,Q0VAC0,Q6IPF2,Q9BSM5	HNRNPA1L2	1403.1	3388.68	2717.25	2655.01	2729.96	1604.12	2351.38	1821.16
K.n[305.21]IEVIEIMTDR.G	Q32P51,P09651,F8VRQ1,F8VSB5,F8VTQ5,F8VXY0,F8VYN5,F8VZ49,F8W1S7,F8W6I7,H0YH80,Q0VAC0,Q6IPF2,Q9BSM5	HNRNPA1L2	2095.03	2378.53	1729.87	2756.57	2667.1	1860.47	3179.57	3572.45
K.n[305.21]IEVIEIMTDR.G	Q32P51,P09651,F8VRQ1,F8VSB5,F8VTQ5,F8VXY0,F8VYN5,F8VZ49,F8W1S7,F8W6I7,H0YH80,Q0VAC0,Q6IPF2,Q9BSM5	HNRNPA1L2	4485.76	4669.31	3212.71	3843.34	3738.51	3393.01	5754.94	7110.32
K.n[305.21]IEVIEIMTDR.G	Q32P51,P09651,F8VRQ1,F8VSB5,F8VTQ5,F8VXY0,F8VYN5,F8VZ49,F8W1S7,F8W6I7,H0YH80,Q0VAC0,Q6IPF2,Q9BSM5	HNRNPA1L2	3020.63	3879.36	2012.03	2651.64	3106.59	2406.52	3325.17	4821.44
K.n[305.21]IEVIEIMTDR.G	Q32P51,P09651,F8VRQ1,F8VSB5,F8VTQ5,F8VXY0,F8VYN5,F8VZ49,F8W1S7,F8W6I7,H0YH80,Q0VAC0,Q6IPF2,Q9BSM5	HNRNPA1L2	3412.44	4067.85	2468.11	3918.28	4193.89	2539.8	4953.09	5018.75
K.n[305.21]IEVIEIMTDR.G	Q32P51,P09651,F8VRQ1,F8VSB5,F8VTQ5,F8VXY0,F8VYN5,F8VZ49,F8W1S7,F8W6I7,H0YH80,Q0VAC0,Q6IPF2,Q9BSM5	HNRNPA1L2	3409.97	5189.36	2281.27	4639.74	4431.08	3193.15	5370.02	5060.45
K.n[305.21]IEVIEIMTDR.G	Q32P51,P09651,F8VRQ1,F8VSB5,F8VTQ5,F8VXY0,F8VYN5,F8VZ49,F8W1S7,F8W6I7,H0YH80,Q0VAC0,Q6IPF2,Q9BSM5	HNRNPA1L2	5081.89	5119.05	3564.77	6166.9	5296.9	3531.11	6409.92	7031.42
K.n[305.21]IEVIEIMTDR.G	Q32P51,P09651,F8VRQ1,F8VSB5,F8VTQ5,F8VXY0,F8VYN5,F8VZ49,F8W1S7,F8W6I7,H0YH80,Q0VAC0,Q6IPF2,Q9BSM5	HNRNPA1L2	3820.95	3227.86	2566.12	4015.14	3290.47	2717.95	4171.59	5073.83
K.n[305.21]IEVIEIMTDR.G	Q32P51,P09651,F8VRQ1,F8VSB5,F8VTQ5,F8VXY0,F8VYN5,F8VZ49,F8W1S7,F8W6I7,H0YH80,Q0VAC0,Q6IPF2,Q9BSM5	HNRNPA1L2	2746.76	2561.14	2175.96	2724.14	2593.86	2423.43	3671.88	3931.11
K.n[305.21]IEVIEIMTDR.G	Q32P51,P09651,F8VRQ1,F8VSB5,F8VTQ5,F8VXY0,F8VYN5,F8VZ49,F8W1S7,F8W6I7,H0YH80,Q0VAC0,Q6IPF2,Q9BSM5	HNRNPA1L2	2857.01	4109.66	2835.43	4160.97	3985.41	2902.59	5868.18	5147.45
K.n[305.21]IEVIEIMTDR.G	Q32P51,P09651,F8VRQ1,F8VSB5,F8VTQ5,F8VXY0,F8VYN5,F8VZ49,F8W1S7,F8W6I7,H0YH80,Q0VAC0,Q6IPF2,Q9BSM5	HNRNPA1L2	4366.44	4017.3	2602.78	4545.77	3904.76	3158.07	5752.8	6166.22
K.n[305.21]IEVIEIMTDR.G	Q32P51,P09651,F8VRQ1,F8VSB5,F8VTQ5,F8VXY0,F8VYN5,F8VZ49,F8W1S7,F8W6I7,H0YH80,Q0VAC0,Q6IPF2,Q9BSM5	HNRNPA1L2	3418.46	4401.99	2942.4	4219.35	3806.26	3570.02	4816.68	5996.41
K.n[305.21]IEVIEIMTDR.G	Q32P51,P09651,F8VRQ1,F8VSB5,F8VTQ5,F8VXY0,F8VYN5,F8VZ49,F8W1S7,F8W6I7,H0YH80,Q0VAC0,Q6IPF2,Q9BSM5	HNRNPA1L2	5035.83	5326.69	3639.49	6226.66	4614.46	3911.71	6688.6	6767.23
K.n[305.21]IEVIEIMTDR.G	Q32P51,P09651,F8VRQ1,F8VSB5,F8VTQ5,F8VXY0,F8VYN5,F8VZ49,F8W1S7,F8W6I7,H0YH80,Q0VAC0,Q6IPF2,Q9BSM5	HNRNPA1L2	3546.34	4093.57	2091.61	3607.22	3828.63	2337.71	4501.83	5954.32
K.n[305.21]IEVIEIMTDR.G	Q32P51,P09651,F8VRQ1,F8VSB5,F8VTQ5,F8VXY0,F8VYN5,F8VZ49,F8W1S7,F8W6I7,H0YH80,Q0VAC0,Q6IPF2,Q9BSM5	HNRNPA1L2	2360.63	2949.98	1681.99	2455.52	3493.2	2377.61	3522	3609.87
K.n[305.21]LFIGGLSFETTDESLR.S	Q32P51,P09651,B4DP35,B4E0B5,F8VRQ1,F8VSB5,F8VTQ5,F8VXY0,F8VZ49,F8W1S7,F8W646,F8W6I7,J3KQA8,Q0VAC0,Q6IPF2	HNRNPA1L2	3959.64	3575.73	2627.09	3580.8	3211.27	2651.68	4014.47	5293.56
K.n[305.21]LFIGGLSFETTDESLR.S	Q32P51,P09651,B4DP35,B4E0B5,F8VRQ1,F8VSB5,F8VTQ5,F8VXY0,F8VZ49,F8W1S7,F8W646,F8W6I7,J3KQA8,Q0VAC0,Q6IPF2	HNRNPA1L2	4150.27	3491.94	3037.35	4624.02	3927.07	3574.72	4307.27	9659.18
K.n[305.21]LFIGGLSFETTDESLR.S	Q32P51,P09651,B4DP35,B4E0B5,F8VRQ1,F8VSB5,F8VTQ5,F8VXY0,F8VZ49,F8W1S7,F8W646,F8W6I7,J3KQA8,Q0VAC0,Q6IPF2	HNRNPA1L2	2992.12	3384.22	2466.87	3840.08	2745.8	2431.76	5055.9	6234.57
K.n[305.21]LFIGGLSFETTDESLR.S	Q32P51,P09651,B4DP35,B4E0B5,F8VRQ1,F8VSB5,F8VTQ5,F8VXY0,F8VZ49,F8W1S7,F8W646,F8W6I7,J3KQA8,Q0VAC0,Q6IPF2	HNRNPA1L2	1678.7	1499.06	1421.44	1800.68	1196.8	1193.35	2089.01	3153.14
K.n[305.21]LFIGGLSFETTDESLR.S	Q32P51,P09651,B4DP35,B4E0B5,F8VRQ1,F8VSB5,F8VTQ5,F8VXY0,F8VZ49,F8W1S7,F8W646,F8W6I7,J3KQA8,Q0VAC0,Q6IPF2	HNRNPA1L2	4767.07	3810.67	3023.41	4694.98	5047.62	3219.06	4303.5	8840.37
K.n[305.21]LFIGGLSFETTDESLR.S	Q32P51,P09651,B4DP35,B4E0B5,F8VRQ1,F8VSB5,F8VTQ5,F8VXY0,F8VZ49,F8W1S7,F8W646,F8W6I7,J3KQA8,Q0VAC0,Q6IPF2	HNRNPA1L2	2183.91	2048.15	1733.51	2823.24	2099.38	1881.3	2454.98	4006.05
R.n[305.21]DYFEQYGK[432.30].L	Q32P51,P09651,F8VRQ1,F8VSB5,F8VTQ5,F8VXY0,F8VYN5,F8VZ49,F8W1S7,F8W6I7,Q0VAC0,Q9BSM5	HNRNPA1L2	32108	40501.6	28789.2	44209.9	50838	27863.4	36322.3	47452
R.n[305.21]DYFEQYGK[432.30].L	Q32P51,P09651,F8VRQ1,F8VSB5,F8VTQ5,F8VXY0,F8VYN5,F8VZ49,F8W1S7,F8W6I7,Q0VAC0,Q9BSM5	HNRNPA1L2	34102.3	42711.4	21608.6	40697.9	44829.4	29953.9	34529.8	46393.5
K.n[305.21]IDTIEIITDR.Q	P22626,I6L957	HNRNPA2B1	15579.4	16789.9	15422.7	21774.2	22294.7	16050.3	21028	22462.8
K.n[305.21]IDTIEIITDR.Q	P22626,I6L957	HNRNPA2B1	18130.2	19059	13289.8	16539.1	19031.8	17764.7	19286.9	21497.2
K.n[305.21]IDTIEIITDR.Q	P22626,I6L957	HNRNPA2B1	10617.5	12885.5	10965.7	13518.8	14153.7	11676.4	14996.8	16742.3
K.n[305.21]IDTIEIITDR.Q	P22626,I6L957	HNRNPA2B1	18304.8	19943.8	17144.4	18166.8	24826.8	14558.9	20299.1	23109.7
K.n[305.21]LFIGGLSFETTEESLR.N	P22626,I6L957	HNRNPA2B1	3190.67	3293.9	2033.87	3014.23	3424.69	2467.53	6503.18	10105.2
K.n[305.21]LFIGGLSFETTEESLR.N	P22626,I6L957	HNRNPA2B1	4375.75	4988.98	2763.75	5037.35	3648.66	2861.69	6177.49	8501.08
K.n[305.21]LFIGGLSFETTEESLR.N	P22626,I6L957	HNRNPA2B1	1183.75	715.761	371.037	1464.73	709.519	973.174	1050.91	3906.49
K.n[305.21]LFIGGLSFETTEESLR.N	P22626,I6L957	HNRNPA2B1	1089.48	0	0	0	967.959	0	1125.05	1754.04
K.n[305.21]LFIGGLSFETTEESLR.N	P22626,I6L957	HNRNPA2B1	2200.64	3100.57	1635.3	2971.29	2466.79	1850.03	3893.33	3982.06
K.n[305.21]LFIGGLSFETTEESLR.N	P22626,I6L957	HNRNPA2B1	1079.51	1491.14	0	0	1632.82	0	1344.96	4236.81
K.n[305.21]LFIGGLSFETTEESLR.N	P22626,I6L957	HNRNPA2B1	2688.2	1432.78	659.167	881.347	3085.14	0	1222.2	2888.01
K.n[305.21]LFIGGLSFETTEESLR.N	P22626,I6L957	HNRNPA2B1	1997.92	1681.97	1117.56	1878.11	1358.26	1261.06	6051.25	4312.36
K.n[305.21]LFIGGLSFETTEESLR.N	P22626,I6L957	HNRNPA2B1	2561.75	2503.56	1400.17	2402.29	2786.66	1894.25	4122.64	10212.6
K.n[305.21]LFIGGLSFETTEESLR.N	P22626,I6L957	HNRNPA2B1	2502.53	2282.11	1517.51	2814.37	2197.07	1038.32	3081.46	3711.91
K.n[305.21]SGNFGGSR.N	P22626	HNRNPA2B1	3690.45	8755.79	4889.85	8763.3	5734.58	2984.74	5761.66	4429.18
K.n[305.21]SGNFGGSR.N	P22626	HNRNPA2B1	3659.79	7739.31	4704.54	8335.15	4623.19	2672.35	5143.17	4685.25
K.n[305.21]SGNFGGSR.N	P22626	HNRNPA2B1	1420.77	6395.54	3326.04	6322.18	2805.48	2191.76	3317.43	3389.7
K.n[305.21]SGNFGGSR.N	P22626	HNRNPA2B1	1705.59	5316.74	2497.31	4695.6	2732.03	1879.97	3013.97	2801.53
K.n[305.21]Y[243.03]HTINGHNAEVR.K	P22626,I6L957	HNRNPA2B1	1770.02	3184.98	3224.53	2585.54	2525.31	2051.18	3227.58	3094.59
R.n[305.21]EESGK[432.30]PGAHVTVK[432.30].K	P22626,I6L957	HNRNPA2B1	33217.9	35714	15387.7	30736.2	28302.3	23142.6	33487.2	43137.4
R.n[305.21]EESGK[432.30]PGAHVTVK[432.30].K	P22626,I6L957	HNRNPA2B1	43491.2	49172.2	26024.6	44547.1	41274	28868.9	46395	63503.8
R.n[305.21]GFGFVTFDDHDPVDK[432.30].L	P22626,I6L957	HNRNPA2B1	20799.9	20822.7	10262.9	18910.3	18892.3	12016.9	23249	35297.5
R.n[305.21]GFGFVTFDDHDPVDK[432.30].L	P22626,I6L957	HNRNPA2B1	20621.9	23345.2	15289.3	23155.7	20299.3	13240.5	22331.6	28742.9
R.n[305.21]GFGFVTFDDHDPVDK[432.30].L	P22626,I6L957	HNRNPA2B1	13548.3	17641.8	7903.01	15778.1	12975.6	10923.8	17611.7	20157.1
R.n[305.21]GFGFVTFDDHDPVDK[432.30].L	P22626,I6L957	HNRNPA2B1	17845.1	19917.4	12252.3	24056.5	18964	13694.2	23189.9	34563.8
R.n[305.21]GFGFVTFDDHDPVDK[432.30].L	P22626,I6L957	HNRNPA2B1	20688.2	19093.8	9426.2	22079.7	18949.2	17116.4	19940.6	33118.4
R.n[305.21]GFGFVTFDDHDPVDK[432.30].L	P22626,I6L957	HNRNPA2B1	8535.76	10145.4	5274.6	9996.75	9822.72	5886.88	10965.8	11822.7
R.n[305.21]GGGGNFGPGPGSNFR.G	P22626	HNRNPA2B1	33542.4	34438.3	24663.3	38133.7	38584.6	27792.1	36036.3	56997.7
R.n[305.21]GGGGNFGPGPGSNFR.G	P22626	HNRNPA2B1	22468.3	24409.4	15142	21785.4	26763.2	17189.6	23689.7	33755.3
R.n[305.21]GGGGNFGPGPGSNFR.G	P22626	HNRNPA2B1	17483.7	26912.6	26158.3	26895.6	22576.3	15387.7	28206.7	36686.4
R.n[305.21]GGGGNFGPGPGSNFR.G	P22626	HNRNPA2B1	23802.6	29238.8	12800.8	27246.2	24993.2	18051.4	32329.1	41107.7
R.n[305.21]GGNFGFGDSR.G	P22626	HNRNPA2B1	19708.5	20914.7	14215.9	19650.9	19923	16444	23168.4	27703.5
R.n[305.21]GGNFGFGDSR.G	P22626	HNRNPA2B1	25236	29292.1	20645	30984	26771.7	21766.3	31179.6	38690.5
R.n[305.21]GGNFGFGDSR.G	P22626	HNRNPA2B1	15483.8	20727.2	16167.6	18923.8	16612.5	15994.2	20392	23303.7
R.n[305.21]GGNFGFGDSR.G	P22626	HNRNPA2B1	29752.2	30046.6	21898	30662.9	24486.2	20093.1	33984.9	39426.3
R.n[305.21]NMGGPYGGGNYGPGGSGGSGGY[243.03]GGR.S	P22626	HNRNPA2B1	758.866	1011.64	883.202	1104.23	1152.6	345.636	1007.09	1425.27
R.n[305.21]NMGGPYGGGNYGPGGSGGSGGY[243.03]GGR.S	P22626	HNRNPA2B1	909.964	926.333	647.011	1400	1080.8	634.052	1045.68	1592.46
R.n[305.21]NYYEQWGK[432.30].L	P22626,I6L957	HNRNPA2B1	55870.6	82414.5	39765.8	68604.6	57228.3	44735.1	79650.3	77677.7
R.n[305.21]QEMQEVQSSR.S	P22626	HNRNPA2B1	6057.68	13030.7	9390.67	10453.2	8954.57	6536.02	10124	9964.4
R.n[305.21]QEMQEVQSSR.S	P22626	HNRNPA2B1	2492.62	6023.83	3687.26	4806.15	4017.45	2958.21	4575.58	4078.72
R.n[305.21]QEMQEVQSSR.S	P22626	HNRNPA2B1	5973.85	10647.3	6363.12	10360.8	6764.6	4942.01	7145.12	8024.16
R.n[305.21]QEMQEVQSSR.S	P22626	HNRNPA2B1	4196.2	8161.37	4362.03	7249.89	4099.59	4122.97	6866.13	6099.26
K.n[305.21]IETIEVMEDR.Q	P51991,B4DDB6,B4E3E6,E7EWI9,Q65ZQ3	HNRNPA3	8463.68	11424.2	9236.29	10478	9581.75	7703.18	10242.1	12864.3
K.n[305.21]EVYQQQQYGSGGR.G	Q99729,B4DMY3,D6R9P3,D6RBZ0,D6RD18,Q53F64	HNRNPAB	4467.05	12388	9088.15	9361.11	5862.4	3446.05	6690.79	6813.6
K.n[305.21]EVYQQQQYGSGGR.G	Q99729,B4DMY3,D6R9P3,D6RBZ0,D6RD18,Q53F64	HNRNPAB	2815.35	3615.58	2234.12	3202.16	2791.8	2210.41	3693.51	4970.58
R.n[305.21]GFGFILFK[432.30].D	Q99729,B4DMY3,D6R9P3,D6RBZ0,D6RD18,Q53F64	HNRNPAB	7705.13	9218.31	3618.19	9229.02	7948.38	4827.63	9078.17	11788.3
R.n[305.21]GFGFILFK[432.30].D	Q99729,B4DMY3,D6R9P3,D6RBZ0,D6RD18,Q53F64	HNRNPAB	8601.12	9088.45	4359.19	9338.81	8414.22	5110.23	10272.3	11839.7
K.n[305.21]GFAFVQYVNER.N	P07910,A8K9A4,B2R5W2,B2R603,B3KX96,B4DMJ1,B4DSU6,B4DY08,G3V251,G3V2Q1,G3V3K6,G3V4C1,G3V4M8,G3V4W0,G3V555,G3V575,G3V576,G3V5X6	HNRNPC	10278.4	13738.9	6271.14	11301.4	9613.61	6822.54	10880.1	14494
K.n[305.21]GFAFVQYVNER.N	P07910,A8K9A4,B2R5W2,B2R603,B3KX96,B4DMJ1,B4DSU6,B4DY08,G3V251,G3V2Q1,G3V3K6,G3V4C1,G3V4M8,G3V4W0,G3V555,G3V575,G3V576,G3V5X6	HNRNPC	10201.3	13595.6	7221.04	15431.2	12092.5	8633.36	14121.1	20482.3
K.n[305.21]GFAFVQYVNER.N	P07910,A8K9A4,B2R5W2,B2R603,B3KX96,B4DMJ1,B4DSU6,B4DY08,G3V251,G3V2Q1,G3V3K6,G3V4C1,G3V4M8,G3V4W0,G3V555,G3V575,G3V576,G3V5X6	HNRNPC	11169.4	12276.5	8165.94	13785.6	11545	7760.68	10596.2	16070.4
K.n[305.21]GFAFVQYVNER.N	P07910,A8K9A4,B2R5W2,B2R603,B3KX96,B4DMJ1,B4DSU6,B4DY08,G3V251,G3V2Q1,G3V3K6,G3V4C1,G3V4M8,G3V4W0,G3V555,G3V575,G3V576,G3V5X6	HNRNPC	14003	15707.3	10876.2	15499.2	12620.8	10668.4	15412.8	21550.2
R.n[305.21]AVVPSK[432.30]R.Q	P07910,O60812,A8K9A4,B2R5W2,B2R603,B2RXH8,B3KX96,B4DQQ2,B4DY08,B7ZW38,B7ZW41,D3DPI2,G3V2D6,G3V2Q1,G3V4C1,G3V4W0,G3V555,G3V575,G3V576,G3V5V7,Q6PKD2,rev_Q8IZS8	HNRNPC	49076.6	88886	44693.9	79545	62886.2	41537.7	67193.8	63879.5
R.n[305.21]AVVPSK[432.30]R.Q	P07910,O60812,A8K9A4,B2R5W2,B2R603,B2RXH8,B3KX96,B4DQQ2,B4DY08,B7ZW38,B7ZW41,D3DPI2,G3V2D6,G3V2Q1,G3V4C1,G3V4W0,G3V555,G3V575,G3V576,G3V5V7,Q6PKD2,rev_Q8IZS8	HNRNPC	40427.3	58191.9	32205.7	55392.9	40426.3	28507.5	53812.8	43792.6
R.n[305.21]M[147.04]YSYPAR.V	P07910,A8K9A4,B2R5W2,B2R603,B3KX96,B4DQQ2,B4DY08,D3DPI2,G3V2D6,G3V2Q1,G3V4C1,G3V4W0,G3V555,G3V575,G3V576,G3V5V7	HNRNPC	6285.78	7552.82	5676.17	7362.72	5842.55	5552.83	8157.73	7774.78
R.n[305.21]M[147.04]YSYPAR.V	P07910,A8K9A4,B2R5W2,B2R603,B3KX96,B4DQQ2,B4DY08,D3DPI2,G3V2D6,G3V2Q1,G3V4C1,G3V4W0,G3V555,G3V575,G3V576,G3V5V7	HNRNPC	5521.14	7665.44	6205.4	6344.35	6914.65	5304.25	6952.89	7074.39
R.n[305.21]MIAGQVLDINLAAEPK[432.30].V	P07910,A8K9A4,B2R5W2,B2R603,B3KX96,B4DMJ1,B4DSU6,B4DY08,D3DPI2,G3V251,G3V2Q1,G3V3K6,G3V4C1,G3V4W0,G3V555,G3V575,G3V576,G3V5X6	HNRNPC	9977.67	14872.2	12197.8	14377.5	14094.7	10584.9	14242.6	16897
R.n[305.21]MIAGQVLDINLAAEPK[432.30].V	P07910,A8K9A4,B2R5W2,B2R603,B3KX96,B4DMJ1,B4DSU6,B4DY08,D3DPI2,G3V251,G3V2Q1,G3V3K6,G3V4C1,G3V4W0,G3V555,G3V575,G3V576,G3V5X6	HNRNPC	6608.08	6613.66	5458.79	8502.27	4921.23	4418.4	7333.89	7964.88
R.n[305.21]MIAGQVLDINLAAEPK[432.30].V	P07910,A8K9A4,B2R5W2,B2R603,B3KX96,B4DMJ1,B4DSU6,B4DY08,D3DPI2,G3V251,G3V2Q1,G3V3K6,G3V4C1,G3V4W0,G3V555,G3V575,G3V576,G3V5X6	HNRNPC	5482.57	7117.27	6141.94	7842.82	6274.8	6197.65	7660.44	10107.4
R.n[305.21]MIAGQVLDINLAAEPK[432.30].V	P07910,A8K9A4,B2R5W2,B2R603,B3KX96,B4DMJ1,B4DSU6,B4DY08,D3DPI2,G3V251,G3V2Q1,G3V3K6,G3V4C1,G3V4W0,G3V555,G3V575,G3V576,G3V5X6	HNRNPC	6648.18	8671.84	6292.99	7595.95	7598.9	6209.69	7855.34	8698.25
R.n[305.21]MYSYPAR.V	P07910,A8K9A4,B2R5W2,B2R603,B3KX96,B4DQQ2,B4DY08,D3DPI2,G3V2D6,G3V2Q1,G3V4C1,G3V4W0,G3V555,G3V575,G3V576,G3V5V7	HNRNPC	16852.8	18762.1	15092.7	21336.5	18402.3	13875.4	18082.2	24001.3
R.n[305.21]MYSYPAR.V	P07910,A8K9A4,B2R5W2,B2R603,B3KX96,B4DQQ2,B4DY08,D3DPI2,G3V2D6,G3V2Q1,G3V4C1,G3V4W0,G3V555,G3V575,G3V576,G3V5V7	HNRNPC	16339.2	19243.9	13317.3	18517.9	17041	11978.6	21289.2	21271.8
R.n[305.21]VPPPPPIAR.A	P07910,A8K9A4,B2R5W2,B2R603,B3KX96,B4DQQ2,B4DY08,D3DPI2,G3V2D6,G3V2Q1,G3V4C1,G3V4W0,G3V555,G3V575,G3V576,G3V5V7	HNRNPC	18341.8	21428.8	15363.3	20728.5	19618.8	15879.6	17592.8	24410.8
R.n[305.21]VPPPPPIAR.A	P07910,A8K9A4,B2R5W2,B2R603,B3KX96,B4DQQ2,B4DY08,D3DPI2,G3V2D6,G3V2Q1,G3V4C1,G3V4W0,G3V555,G3V575,G3V576,G3V5V7	HNRNPC	41371	43949.9	31358.1	38702.4	43913.4	36163.2	51866.5	58872.2
K.n[305.21]K[432.30]SDVEAIFSK[432.30].Y	O60812,P07910,A8K9A4,B2R5W2,B2R603,B2RXH8,B3KX96,B4DMJ1,B4DSU6,B4DY08,B7ZW38,B7ZW41,D3DPI2,G3V251,G3V2H6,G3V2Q1,G3V3K6,G3V4C1,G3V4M8,G3V4W0,G3V555,G3V575,G3V576,G3V5X6,Q569J8,Q6PKD2	HNRNPCL1	15634.9	19486.3	9879.45	19826.7	16900	13373	19564.2	24693.6
K.n[305.21]QK[432.30]VDSLLENLEK[432.30].L	O60812,P07910,A8K9A4,B2R5W2,B2R603,B2RXH8,B4DQQ2,B4DY08,B7ZW38,B7ZW41,G3V2D6,G3V2Q1,G3V4C1,G3V4W0,G3V576,G3V5V7,Q6PKD2	HNRNPCL1	21899.2	26948.6	11118.6	24634.4	19472	15413.5	20706.2	28482.4
K.n[305.21]QK[432.30]VDSLLENLEK[432.30].L	O60812,P07910,A8K9A4,B2R5W2,B2R603,B2RXH8,B4DQQ2,B4DY08,B7ZW38,B7ZW41,G3V2D6,G3V2Q1,G3V4C1,G3V4W0,G3V576,G3V5V7,Q6PKD2	HNRNPCL1	21996.3	32573.1	14373.7	27179.6	24376.5	13949.3	22882.2	32157.6
K.n[305.21]QK[432.30]VDSLLENLEK[432.30].L	O60812,P07910,A8K9A4,B2R5W2,B2R603,B2RXH8,B4DQQ2,B4DY08,B7ZW38,B7ZW41,G3V2D6,G3V2Q1,G3V4C1,G3V4W0,G3V576,G3V5V7,Q6PKD2	HNRNPCL1	16378.3	17619.5	7251.97	21130.2	15097.2	8826.15	17453	21572.1
K.n[305.21]QK[432.30]VDSLLENLEK[432.30].L	O60812,P07910,A8K9A4,B2R5W2,B2R603,B2RXH8,B4DQQ2,B4DY08,B7ZW38,B7ZW41,G3V2D6,G3V2Q1,G3V4C1,G3V4W0,G3V576,G3V5V7,Q6PKD2	HNRNPCL1	18044.7	20770.9	10599.7	21165.6	19698.3	13777.9	21070.8	23498.9
K.n[305.21]SDVEAIFSK[432.30].Y	O60812,P07910,A8K9A4,B2R5W2,B2R603,B2RXH8,B3KX96,B4DMJ1,B4DSU6,B4DY08,B7ZW38,B7ZW41,D3DPI2,G3V251,G3V2H6,G3V2Q1,G3V3K6,G3V4C1,G3V4M8,G3V4W0,G3V555,G3V575,G3V576,G3V5X6,Q569J8,Q6PKD2	HNRNPCL1	26470.7	23741.2	13795.8	25682.1	21351.5	18922.7	26971.1	34219.3
K.n[305.21]SDVEAIFSK[432.30].Y	O60812,P07910,A8K9A4,B2R5W2,B2R603,B2RXH8,B3KX96,B4DMJ1,B4DSU6,B4DY08,B7ZW38,B7ZW41,D3DPI2,G3V251,G3V2H6,G3V2Q1,G3V3K6,G3V4C1,G3V4M8,G3V4W0,G3V555,G3V575,G3V576,G3V5X6,Q569J8,Q6PKD2	HNRNPCL1	20806.8	23897.6	14189	25375.6	23137.7	19790.7	25562.9	39565.5
K.n[305.21]VDSLLENLEK[432.30].L	O60812,P07910,A8K9A4,B2R5W2,B2R603,B2RXH8,B4DQQ2,B4DY08,B7ZW38,B7ZW41,G3V2D6,G3V2Q1,G3V4C1,G3V4W0,G3V576,G3V5V7,Q6PKD2	HNRNPCL1	6991.27	6853.55	5878.79	7048.21	6994.3	6639.76	7979.11	7486.89
K.n[305.21]VDSLLENLEK[432.30].L	O60812,P07910,A8K9A4,B2R5W2,B2R603,B2RXH8,B4DQQ2,B4DY08,B7ZW38,B7ZW41,G3V2D6,G3V2Q1,G3V4C1,G3V4W0,G3V576,G3V5V7,Q6PKD2	HNRNPCL1	10727.6	9042.22	6925.47	9957.02	10229.6	9487.95	10943.6	12240.4
K.n[305.21]VDSLLENLEK[432.30].L	O60812,P07910,A8K9A4,B2R5W2,B2R603,B2RXH8,B4DQQ2,B4DY08,B7ZW38,B7ZW41,G3V2D6,G3V2Q1,G3V4C1,G3V4W0,G3V576,G3V5V7,Q6PKD2	HNRNPCL1	13019	9036.99	6546.36	8219.62	11235.9	9259.98	11952.4	12431.1
K.n[305.21]VDSLLENLEK[432.30].L	O60812,P07910,A8K9A4,B2R5W2,B2R603,B2RXH8,B4DQQ2,B4DY08,B7ZW38,B7ZW41,G3V2D6,G3V2Q1,G3V4C1,G3V4W0,G3V576,G3V5V7,Q6PKD2	HNRNPCL1	15304.4	11720.2	7012.91	11435.6	14093	12008.2	13433.2	16402.5
R.n[305.21]AAVAGEDGR.M	O60812,P07910,A8K9A4,B2R5W2,B2R603,B2RXH8,B3KX96,B4DMJ1,B4DSU6,B4DY08,B7ZW38,B7ZW41,D3DPI2,G3V251,G3V2Q1,G3V3K6,G3V4C1,G3V4W0,G3V555,G3V575,G3V576,G3V5X6,Q6PKD2	HNRNPCL1	6850.09	13560.9	9053.84	14676.2	7187.86	5801.04	8627.43	8361.97
R.n[305.21]AAVAGEDGR.M	O60812,P07910,A8K9A4,B2R5W2,B2R603,B2RXH8,B3KX96,B4DMJ1,B4DSU6,B4DY08,B7ZW38,B7ZW41,D3DPI2,G3V251,G3V2Q1,G3V3K6,G3V4C1,G3V4W0,G3V555,G3V575,G3V576,G3V5X6,Q6PKD2	HNRNPCL1	5115.46	12308.2	8331.23	13979.9	8117.06	5748.49	6979.13	7965
R.n[305.21]AAVAGEDGR.M	O60812,P07910,A8K9A4,B2R5W2,B2R603,B2RXH8,B3KX96,B4DMJ1,B4DSU6,B4DY08,B7ZW38,B7ZW41,D3DPI2,G3V251,G3V2Q1,G3V3K6,G3V4C1,G3V4W0,G3V555,G3V575,G3V576,G3V5X6,Q6PKD2	HNRNPCL1	2008.17	4935.65	3149.95	5107.79	3423.49	2419.13	3556.24	3327.34
R.n[305.21]VFIGNLNTLVVK[432.30].K	O60812,P07910,A8K9A4,B2R5W2,B2R603,B2RXH8,B3KX96,B4DMJ1,B4DSU6,B4DY08,B7ZW38,B7ZW41,D3DPI2,G3V251,G3V2H6,G3V2Q1,G3V3K6,G3V4C1,G3V4M8,G3V4W0,G3V555,G3V575,G3V576,G3V5X6,Q569J8,Q6PKD2	HNRNPCL1	26954.3	23458.3	13795.7	24265.8	21471.8	14787.2	22094.7	24088.7
R.n[305.21]VFIGNLNTLVVK[432.30].K	O60812,P07910,A8K9A4,B2R5W2,B2R603,B2RXH8,B3KX96,B4DMJ1,B4DSU6,B4DY08,B7ZW38,B7ZW41,D3DPI2,G3V251,G3V2H6,G3V2Q1,G3V3K6,G3V4C1,G3V4M8,G3V4W0,G3V555,G3V575,G3V576,G3V5X6,Q569J8,Q6PKD2	HNRNPCL1	10488.1	11604.4	5738.84	11275.1	10183.6	7564.28	10977.1	12911.8
R.n[305.21]VFIGNLNTLVVK[432.30].K	O60812,P07910,A8K9A4,B2R5W2,B2R603,B2RXH8,B3KX96,B4DMJ1,B4DSU6,B4DY08,B7ZW38,B7ZW41,D3DPI2,G3V251,G3V2H6,G3V2Q1,G3V3K6,G3V4C1,G3V4M8,G3V4W0,G3V555,G3V575,G3V576,G3V5X6,Q569J8,Q6PKD2	HNRNPCL1	24093.5	24839.3	9908.45	24872.8	22081.2	17767.5	26863	30401.2
R.n[305.21]VFIGNLNTLVVK[432.30].K	O60812,P07910,A8K9A4,B2R5W2,B2R603,B2RXH8,B3KX96,B4DMJ1,B4DSU6,B4DY08,B7ZW38,B7ZW41,D3DPI2,G3V251,G3V2H6,G3V2Q1,G3V3K6,G3V4C1,G3V4M8,G3V4W0,G3V555,G3V575,G3V576,G3V5X6,Q569J8,Q6PKD2	HNRNPCL1	13583.4	12419.2	6524.65	10142	11718.6	10104.2	13492.1	14247.2
R.n[305.21]VFIGNLNTLVVK[432.30].K	O60812,P07910,A8K9A4,B2R5W2,B2R603,B2RXH8,B3KX96,B4DMJ1,B4DSU6,B4DY08,B7ZW38,B7ZW41,D3DPI2,G3V251,G3V2H6,G3V2Q1,G3V3K6,G3V4C1,G3V4M8,G3V4W0,G3V555,G3V575,G3V576,G3V5X6,Q569J8,Q6PKD2	HNRNPCL1	6828.81	8386.32	4623.02	8554.18	8321.03	5692.86	8153.83	10197.8
R.n[305.21]VFIGNLNTLVVK[432.30].K	O60812,P07910,A8K9A4,B2R5W2,B2R603,B2RXH8,B3KX96,B4DMJ1,B4DSU6,B4DY08,B7ZW38,B7ZW41,D3DPI2,G3V251,G3V2H6,G3V2Q1,G3V3K6,G3V4C1,G3V4M8,G3V4W0,G3V555,G3V575,G3V576,G3V5X6,Q569J8,Q6PKD2	HNRNPCL1	10863.2	7851.63	8117.39	9823.65	9505.33	9868.85	11481.6	11873.8
K.n[305.21]FGEVVDC[160.03]TLK[432.30].L	Q14103,O14979,Q99729,B4DMY3,B4DTA2,B4DTC3,D6R9P3,D6RAF8,D6RBQ9,D6RBZ0,D6RD18,D6RD83,D6RF44,H0Y8G5,H0YA96,Q12771,Q53F64	HNRNPD	16630.7	18801.6	11537.2	16502.7	15881.6	11958.3	19943.6	21879.7
K.n[305.21]FGEVVDC[160.03]TLK[432.30].L	Q14103,O14979,Q99729,B4DMY3,B4DTA2,B4DTC3,D6R9P3,D6RAF8,D6RBQ9,D6RBZ0,D6RD18,D6RD83,D6RF44,H0Y8G5,H0YA96,Q12771,Q53F64	HNRNPD	27173.9	22794.2	13775.5	27250	20782	16990.2	23787.8	29917.7
K.n[305.21]IFVGGLSPDTPEEK[432.30].L	Q14103,B4DTC3,B4E0W4,D6RAF8,D6RF44,F5H6R6,H0Y8G5,H0YA96,Q12771	HNRNPD	18199.2	22910.1	14789.9	21234	21138.3	15373.5	22449.4	27512.9
K.n[305.21]IFVGGLSPDTPEEK[432.30].L	Q14103,B4DTC3,B4E0W4,D6RAF8,D6RF44,F5H6R6,H0Y8G5,H0YA96,Q12771	HNRNPD	11444.8	12572.8	9608.16	15634	11883.3	11224.2	15576.6	16331.5
K.n[305.21]IFVGGLSPDTPEEK[432.30].L	Q14103,B4DTC3,B4E0W4,D6RAF8,D6RF44,F5H6R6,H0Y8G5,H0YA96,Q12771	HNRNPD	11415.1	12044	7325.89	12719.7	9851.53	12398	12596.3	14680.4
[truncated: 3,892 more rows]

## Sheet: repA1_IMAC
peptide	protein	gene.name	0 min	2 min	4 min	8 min	16 min	32 min	64 min	128 min
K.n[305.21]AFWM[147.04]AIGGDRDEIEGLS[167.00]S[167.00]DEEH.-	Q6PD74,B4DG44,Q5JPJ4,Q6AWA0	AAGAB	12729.4	16900.4	12479.5	14407	13370.7	11242.6	18507.9	19800.5
K.n[305.21]AFWM[147.04]AIGGDRDEIEGLS[167.00]S[167.00]DEEH.-	Q6PD74,B4DG44,Q5JPJ4,Q6AWA0	AAGAB	16805.8	21233.7	15320.6	18981.3	15100.1	11342.9	18498.4	25800.6
K.n[305.21]AFWMAIGGDRDEIEGLS[167.00]S[167.00]DEEH.-	Q6PD74,B4DG44,Q5JPJ4,Q6AWA0	AAGAB	3453.62	5332.74	3685.41	5054.35	3882.4	4819.91	5123.53	6021.84
K.n[305.21]AFWMAIGGDRDEIEGLS[167.00]S[167.00]DEEH.-	Q6PD74,B4DG44,Q5JPJ4,Q6AWA0	AAGAB	4898.21	4725.52	3242.41	5199.02	5268.44	5578.67	7316.71	8172.39
K.n[305.21]AFWMAIGGDRDEIEGLS[167.00]S[167.00]DEEH.-	Q6PD74,B4DG44,Q5JPJ4,Q6AWA0	AAGAB	5473.89	7406.65	6246.04	7024.73	5897.39	6086.93	8758.63	10159.5
K.n[305.21]AFWMAIGGDRDEIEGLS[167.00]S[167.00]DEEH.-	Q6PD74,B4DG44,Q5JPJ4,Q6AWA0	AAGAB	7131.98	8889.58	6341.68	9036.66	7105.3	8310.56	9277.07	13199.4
K.n[305.21]AFWMAIGGDRDEIEGLS[167.00]S[167.00]DEEH.-	Q6PD74,B4DG44,Q5JPJ4,Q6AWA0	AAGAB	7522.24	7582.56	5763.09	7091.78	6529.4	7544.64	11039.1	12866.9
K.n[305.21]AFWMAIGGDRDEIEGLS[167.00]S[167.00]DEEH.-	Q6PD74,B4DG44,Q5JPJ4,Q6AWA0	AAGAB	7981.58	8041.01	7472.39	8572.03	7754.56	6488.18	11211.7	12665
K.n[305.21]AFWMAIGGDRDEIEGLS[167.00]S[167.00]DEEH.-	Q6PD74,B4DG44,Q5JPJ4,Q6AWA0	AAGAB	8897.09	8797.28	7868.7	8790.94	10955	8562.29	8917.11	12227.7
K.n[305.21]AFWMAIGGDRDEIEGLS[167.00]S[167.00]DEEH.-	Q6PD74,B4DG44,Q5JPJ4,Q6AWA0	AAGAB	9586.14	8135.09	7043.22	9683.21	7464.09	7960.12	9845.03	11116.4
K.n[305.21]AFWMAIGGDRDEIEGLS[167.00]S[167.00]DEEH.-	Q6PD74,B4DG44,Q5JPJ4,Q6AWA0	AAGAB	11567.4	13027.3	6524.12	11760	12466.3	8956.78	16841.9	17762.7
K.n[305.21]AFWMAIGGDRDEIEGLS[167.00]S[167.00]DEEH.-	Q6PD74,B4DG44,Q5JPJ4,Q6AWA0	AAGAB	16137.6	17748.2	13168.7	17974.2	13588	14863.5	19510.4	25093.7
K.n[305.21]AFWMAIGGDRDEIEGLS[167.00]S[167.00]DEEH.-	Q6PD74,B4DG44,Q5JPJ4,Q6AWA0	AAGAB	20410.5	20880.7	14485.3	18363.2	13773.5	15686.3	20038.2	27870.3
K.n[305.21]AFWMAIGGDRDEIEGLS[167.00]S[167.00]DEEH.-	Q6PD74,B4DG44,Q5JPJ4,Q6AWA0	AAGAB	50246.9	70382.3	43645.3	57892.9	51121.9	46487.5	67979.5	85172.3
K.n[305.21]AFWMAIGGDRDEIEGLS[167.00]S[167.00]DEEH.-	Q6PD74,B4DG44,Q5JPJ4,Q6AWA0	AAGAB	54422.9	55093.4	35570.2	60453	44891	46944.1	55257.8	83656.7
K.n[305.21]HPHLC[160.03]LVALC[160.03]EAEEAPPAS[167.00]S[167.00]T[181.01]PHVV.-	C9JA03,Q9NUT2,A5D8W3,C9JTY4,C9JYI3,E7ENE8,Q6ZRM3,Q8N1X3	ABCB8	18451.8	18913.5	13790.5	12955.8	20557	25652.2	25051.5	22762.3
R.n[305.21]HHNS[167.00]TAELQK[432.30].A	P33527,I3L4X2,Q9UQ98	ABCC1	126615	253724	157854	215752	167497	143319	198667	176674
R.n[305.21]QLS[167.00]SSSSYSGDISR.H	P33527,I3L4X2,Q68CP7,Q9UQ98	ABCC1	68078.1	80561.2	63716.4	69529	79530.7	63184.2	90582.4	108657
K.n[305.21]AEQGS[167.00]EEEGEGEEEEEEGGESK[432.30].A	Q8NE71,B4DNU2,E9PC67,F8VQZ0,Q5STZ8	ABCF1	25020.4	69390.6	36434.9	50206.7	38049.2	33475.1	41815.2	47810.3
K.n[305.21]AEQGS[167.00]EEEGEGEEEEEEGGESK[432.30].A	Q8NE71,B4DNU2,E9PC67,F8VQZ0,Q5STZ8	ABCF1	42347.3	95966.8	51509.8	83113.8	52587.7	41957.8	62971.3	70014.1
K.n[305.21]AEQGS[167.00]EEEGEGEEEEEEGGESK[432.30]ADDPYAHLSK[432.30].K	Q8NE71,B4DNU2,E9PC67,F8VQZ0,Q5STZ8	ABCF1	57607.2	70663.6	32588.3	55855.2	52394.8	44699.8	81693.4	99540.1
K.n[305.21]EQQQQQQQQQQK[432.30].K	Q8NE71,Q12800,B4DNU2,F8VQZ0,F8VWL0,F8VX55,Q2L6I2,Q5STZ7	ABCF1	5831.45	25778.8	10869.8	28599.8	15848	10801	14116.7	13358.7
K.n[305.21]EQQQQQQQQQQK[432.30].K	Q8NE71,Q12800,B4DNU2,F8VQZ0,F8VWL0,F8VX55,Q2L6I2,Q5STZ7	ABCF1	6242.46	12513.8	7226.65	16821.7	8912.63	7449.31	11394.7	7605.22
K.n[305.21]EQQQQQQQQQQQK[432.30].K	A0PJ72,E9PC67,Q5STZ8	ABCF1	5061.63	17320.8	6733.75	21825.3	10075.8	6165.13	8376.51	8707.1
K.n[305.21]EQQQQQQQQQQQK[432.30].K	A0PJ72,E9PC67,Q5STZ8	ABCF1	6360.5	25476.8	8362.89	30855.4	11359.4	7865.98	12051.9	14754
K.n[305.21]GGNVFAALIQDQS[167.00]EEEEEEEK[432.30].H	Q8NE71,A0PJ72,B4DNU2,E9PC67,F5GYK6,F8VQZ0,Q2L6I2,Q5STZ8	ABCF1	36235.6	43512	22807.7	49085.1	37915	29924.9	42016.4	66245.1
K.n[305.21]GGNVFAALIQDQS[167.00]EEEEEEEK[432.30].H	Q8NE71,A0PJ72,B4DNU2,E9PC67,F5GYK6,F8VQZ0,Q2L6I2,Q5STZ8	ABCF1	38025.8	39583.1	18785.6	34933.7	34692.5	26229.9	34603.6	44442.7
K.n[305.21]GGNVFAALIQDQS[167.00]EEEEEEEK[432.30].H	Q8NE71,A0PJ72,B4DNU2,E9PC67,F5GYK6,F8VQZ0,Q2L6I2,Q5STZ8	ABCF1	219056	216402	85615.4	210116	237730	168340	173862	277471
K.n[305.21]K[432.30]AEQGS[167.00]EEEGEGEEEEEEGGESK[432.30].A	Q8NE71,B4DNU2,E9PC67,F8VQZ0,Q5STZ8	ABCF1	42006.5	116039	36992.2	76646.3	44221	35497.1	54707.3	50823.7
K.n[305.21]K[432.30]LSVPTS[167.00]DEEDEVPAPK[432.30]PR.G	Q8NE71,A0PJ72,B4DNU2,E9PC67,F5GYK6,F8VQZ0,Q2L6I2,Q5STZ8	ABCF1	108638	108266	49215.5	118057	115518	101093	121691	94478.7
K.n[305.21]LSVPT[181.01]S[167.00]DEEDEVPAPK[432.30]PR.G	Q8NE71,A0PJ72,B4DNU2,E9PC67,F5GYK6,F8VQZ0,Q2L6I2,Q5STZ8	ABCF1	85479.4	84904.3	44434.8	64051	46460.2	67508.5	74949.8	83171.1
K.n[305.21]TK[432.30]GGNVFAALIQDQS[167.00]EEEEEEEK[432.30].H	Q8NE71,A0PJ72,B4DNU2,E9PC67,F5GYK6,F8VQZ0,Q2L6I2,Q5STZ8	ABCF1	41898.1	29648.9	22184.1	27123.7	30706.3	29531.9	33766.1	32380.7
R.n[305.21]HNS[167.00]TTSSTSSGGYR.R	Q8IZP0,A6NFN2,B4DKX2,F8WA56,Q59G41	ABI1	3935.13	9016.12	7079.14	5526.24	4929.69	3405.26	4961.28	5406.49
R.n[305.21]HNST[181.01]TSSTSSGGYR.R	Q8IZP0,A6NFN2,B4DKX2,F8WA56,Q59G41	ABI1	3764.48	8967.66	6586.97	6618.09	4986.48	2872.79	5645.82	5791.06
R.n[305.21]LGSQHS[167.00]PGR.T	Q8IZP0,A6NFN2,B4DKX2,B6VEX3,B6VEX4,B6VEX5,B7Z9E9,F5H1G9,F8WA55,F8WA56,Q59G41	ABI1	106758	184918	129296	158739	109397	91577.5	115570	126652
R.n[305.21]LGSQHS[167.00]PGR.T	Q8IZP0,A6NFN2,B4DKX2,B6VEX3,B6VEX4,B6VEX5,B7Z9E9,F5H1G9,F8WA55,F8WA56,Q59G41	ABI1	137388	203793	184069	181834	158090	139069	158085	168567
R.n[305.21]TTPPTQK[432.30]PPS[167.00]PPMSGK[432.30].G	Q9NYB9,B4DMM5,B7Z5L1,B7Z612,B7Z836,E7EP65,E7EW77,E9PEZ7,F8WAL6,H0Y6B5,H7C3Q7,J3KNB2,Q13802,Q53SH3	ABI2	364424	399186	170538	404632	329485	271690	381991	459770
R.n[305.21]SNS[167.00]TSSMSSGLPEQDR.M	P42684	ABL2	35719.9	31383.2	19324.8	34796.5	26422.7	22602.4	41353.5	41048.1
R.n[305.21]ST[181.01]SQGSINSPVYSR.H	O14639,B3KSG3,B3KVH2,B4DQA3,B7Z4H1,F6XFR5,F8W8M4,H0Y3K7,H0Y7N6,J3QSX6,Q5JVV3,Q5T6N2,Q5T6N4	ABLIM1	107904	115642	79500.9	99899.8	97368.6	90066.1	144432	143572
R.n[305.21]ST[181.01]SQGSINSPVYSR.H	O14639,B3KSG3,B3KVH2,B4DQA3,B7Z4H1,F6XFR5,F8W8M4,H0Y3K7,H0Y7N6,J3QSX6,Q5JVV3,Q5T6N2,Q5T6N4	ABLIM1	163703	171556	113260	147068	137239	115494	189215	203129
R.n[305.21]TLS[167.00]PTPSAEGYQDVR.D	O14639,B3KSG3,B3KVH2,B4DQA3,B7Z4H1,F6XFR5,F8W8M4,H0Y3K7,H0Y7N6,J3QSX6,Q5JVV3,Q5T6N2,Q5T6N4	ABLIM1	30264.5	44039.2	52308.3	35365.6	40741.7	40279.8	48178.4	55120.7
R.n[305.21]TLS[167.00]PTPSAEGYQDVR.D	O14639,B3KSG3,B3KVH2,B4DQA3,B7Z4H1,F6XFR5,F8W8M4,H0Y3K7,H0Y7N6,J3QSX6,Q5JVV3,Q5T6N2,Q5T6N4	ABLIM1	116073	96283.4	108696	104752	105930	94576.7	132281	140567
R.n[305.21]FIIGSVSEDNS[167.00]EDEISNLVK[432.30].L	Q13085,B2ZZ90,D3YTK0,K7EJ22	ACACA	57234.9	48453	37190.6	46103	54403.2	59234.7	67295.5	58237
K.n[305.21]YSISLS[167.00]PPEQQK[432.30].K	Q15057,H7C3K3	ACAP2	50904.7	31685.7	29852.4	28611.3	50049.6	44944.4	63375.2	60983
K.n[305.21]ASLVALPEQT[181.01]ASEEETPPPLLTK[432.30].E	Q9UKV3,B4DQZ7,E7EQT4	ACIN1	10180.3	16628.5	4372.32	16178.6	7781.13	12242.8	15732.5	15160.4
K.n[305.21]ASLVALPEQTAS[167.00]EEET[181.01]PPPLLTK[432.30].E	Q9UKV3,B4DQZ7,E7EQT4	ACIN1	18283.3	13980.1	12643.6	19048.9	13792.5	15313.7	23438	24898.9
K.n[305.21]EAVVDLHADDS[167.00]RISEDETER.N	G3V3T3,Q9UKV3,B4DQZ7,E7EQT4,G3V3B0,Q69YJ6	ACIN1	15181.1	20250.7	17491.6	19809.4	14113.5	8649.82	13375.9	21537.4
K.n[305.21]GVPAGNS[167.00]DTEGGQPGRK[432.30].R	Q9UKV3,B4DQZ7,E7EQT4,G3V3B0,G3V3T3,Q69YJ6	ACIN1	121203	227564	129189	181518	154919	69884.2	126959	129486
K.n[305.21]GVPAGNS[167.00]DTEGGQPGRK[432.30].R	Q9UKV3,B4DQZ7,E7EQT4,G3V3B0,G3V3T3,Q69YJ6	ACIN1	189053	335548	145984	238873	204740	133998	162204	211751
R.n[305.21]AAK[432.30]LS[167.00]EGS[167.00]QPAEEEEDQETPSR.N	Q9UKV3,B4DQZ7,E7EQT4	ACIN1	47765.4	36062.4	21732.2	40440.2	72006.4	130647	204013	205344
R.n[305.21]AAK[432.30]LS[167.00]EGS[167.00]QPAEEEEDQETPSR.N	Q9UKV3,B4DQZ7,E7EQT4	ACIN1	52005.6	43066.7	14342.4	41294.5	84237.6	134171	235641	256702
R.n[305.21]EAAELEEAS[167.00]AES[167.00]EDEMIHPEGVASLLPPDFQSSLERPELELSR.H	Q9UKV3	ACIN1	1536.48	2120.74	1460.21	1546.82	2028.03	1625.19	1871.54	3122.84
R.n[305.21]TAQVPS[167.00]PPR.G	Q9UKV3,B4DQZ7,E7EQT4,G3V3B0,Q69YJ6	ACIN1	3779.91	4378.59	2866.76	3695.24	4889.11	3841.74	4969.26	5434.88
R.n[305.21]TAQVPS[167.00]PPR.G	Q9UKV3,B4DQZ7,E7EQT4,G3V3B0,Q69YJ6	ACIN1	3833.28	5186.96	3521.33	4747.43	4932.28	3547.48	5211.45	5217.87
R.n[305.21]TAQVPS[167.00]PPR.G	Q9UKV3,B4DQZ7,E7EQT4,G3V3B0,Q69YJ6	ACIN1	96633	87767.6	54801.4	81401.5	80715.5	74795	103822	127258
R.n[305.21]TAQVPS[167.00]PPRGK[432.30].L	Q9UKV3,B4DQZ7,E7EQT4,G3V3B0,Q69YJ6	ACIN1	51955	44989.1	30134.9	42519.5	46259	40725.2	49341.2	57718.4
K.n[305.21]AK[432.30]PAM[147.04]PQDSVPS[167.00]PR.S	P53396,Q4LE36	ACLY	332065	404081	178724	407673	331059	277700	470599	540434
R.n[305.21]TAS[167.00]FSESR.A	P53396,B4E3P0,Q4LE36,Q8N9C4	ACLY	2.03173e+06	3.99022e+06	2.88518e+06	3.3389e+06	2.7914e+06	2.09402e+06	3.91055e+06	3.24373e+06
R.n[305.21]SWS[167.00]PPPEVSR.S	Q9NR19,B4DEH9,C9IYL0,C9JXD9,C9JY31,F8WCJ4,H0UIA1,Q5QPH3,Q8N238	ACSS2	144302	136034	77322.5	121431	156459	111526	166735	204307
K.n[305.21]AGFAGDDAPR.A	P62736,P60709,P68032,P63261,P63267,P68133,Q6S8J3,A5A3E0,P0CG38,P0CG39,A1E282,A6NL76,A8K3K1,B3KUD3,B3KW67,B4DVQ0,B4DW52,B4E335,B4E3A4,B7Z6I1,B7Z6P1,B8ZZJ2,C9JFL5,C9JTX5,C9JUM1,C9JZR7,D2JYH4,E7EVS6,F6QUT6,F6UVQ4,F8WB63,F8WCH0,G5E9R0,I3L1U9,I3L3I0,I3L3I4,I3L3R2,I3L4N8,J3KT65,K7EM38,L0R5C4,Q13707,Q1KLZ0,Q53G76,Q53G99,Q53GK6,Q5T8M7,Q5T8M8,Q7Z7J6,Q8WVW5	ACTA2	244433	223224	190172	218586	240431	201149	277361	349323
K.n[305.21]AGFAGDDAPR.A	P62736,P60709,P68032,P63261,P63267,P68133,Q6S8J3,A5A3E0,P0CG38,P0CG39,A1E282,A6NL76,A8K3K1,B3KUD3,B3KW67,B4DVQ0,B4DW52,B4E335,B4E3A4,B7Z6I1,B7Z6P1,B8ZZJ2,C9JFL5,C9JTX5,C9JUM1,C9JZR7,D2JYH4,E7EVS6,F6QUT6,F6UVQ4,F8WB63,F8WCH0,G5E9R0,I3L1U9,I3L3I0,I3L3I4,I3L3R2,I3L4N8,J3KT65,K7EM38,L0R5C4,Q13707,Q1KLZ0,Q53G76,Q53G99,Q53GK6,Q5T8M7,Q5T8M8,Q7Z7J6,Q8WVW5	ACTA2	267319	310048	219048	265053	250406	201527	344253	332710
K.n[305.21]DSYVGDEAQSK[432.30].R	P62736,P60709,P68032,P63261,P63267,P68133,A1E282,A6NL76,A8K3K1,B3KUD3,B3KW67,B4DUI8,B4DVQ0,B4E335,B4E3A4,B7Z6I1,B7Z6P1,B8ZZJ2,C9JFL5,C9JTX5,C9JUM1,C9JZR7,D2JYH4,E7EVS6,F6QUT6,F6UVQ4,F8WB63,G5E9R0,I3L1U9,I3L3I0,I3L3I4,I3L3R2,I3L4N8,J3KT65,K7EM38,Q1KLZ0,Q53G76,Q53G99,Q53GK6,Q5T8M7,Q5T8M8,Q7Z7J6,Q8WVW5	ACTA2	67854.5	106514	57455.8	80031.8	58781.4	52581.5	87170.1	78567.9
K.n[305.21]DSYVGDEAQSK[432.30].R	P62736,P60709,P68032,P63261,P63267,P68133,A1E282,A6NL76,A8K3K1,B3KUD3,B3KW67,B4DUI8,B4DVQ0,B4E335,B4E3A4,B7Z6I1,B7Z6P1,B8ZZJ2,C9JFL5,C9JTX5,C9JUM1,C9JZR7,D2JYH4,E7EVS6,F6QUT6,F6UVQ4,F8WB63,G5E9R0,I3L1U9,I3L3I0,I3L3I4,I3L3R2,I3L4N8,J3KT65,K7EM38,Q1KLZ0,Q53G76,Q53G99,Q53GK6,Q5T8M7,Q5T8M8,Q7Z7J6,Q8WVW5	ACTA2	70913.8	120391	58098.1	110830	103747	51501	100067	84521.1
K.n[305.21]DSYVGDEAQSK[432.30]R.G	P62736,P60709,P68032,P63261,P63267,P68133,A1E282,A6NL76,A8K3K1,B3KUD3,B3KW67,B4DUI8,B4DVQ0,B4E335,B4E3A4,B7Z6I1,B7Z6P1,B8ZZJ2,C9JFL5,C9JTX5,C9JUM1,C9JZR7,D2JYH4,E7EVS6,F6QUT6,F6UVQ4,F8WB63,G5E9R0,I3L1U9,I3L3I0,I3L3I4,I3L3R2,I3L4N8,J3KT65,K7EM38,Q1KLZ0,Q53G76,Q53G99,Q53GK6,Q5T8M7,Q5T8M8,Q7Z7J6,Q8WVW5	ACTA2	606437	880064	455822	809788	551675	343929	744477	752661
K.n[305.21]RGILTLK[432.30].Y	P62736,P60709,P68032,P63261,P63267,P68133,Q6S8J3,A5A3E0,P0CG38,P0CG39,A1E282,A6NL76,A8K3K1,B3KUD3,B3KW67,B4DUI8,B4DVQ0,B4E335,B4E3A4,B7Z6I1,B7Z6P1,B8ZZJ2,C9JFL5,C9JTX5,C9JUM1,C9JZR7,D2JYH4,E7EVS6,F6QUT6,F6UVQ4,F8WB63,G5E9R0,I3L1U9,I3L3I0,I3L3I4,I3L3R2,I3L4N8,J3KT65,K7EM38,L0R5C4,Q13707,Q1KLZ0,Q53G76,Q53G99,Q53GK6,Q5T8M7,Q5T8M8,Q7Z7J6,Q8WVW5	ACTA2	93824.6	71015	45655	68975.7	113988	92073	85420	116053
K.n[305.21]RGILTLK[432.30].Y	P62736,P60709,P68032,P63261,P63267,P68133,Q6S8J3,A5A3E0,P0CG38,P0CG39,A1E282,A6NL76,A8K3K1,B3KUD3,B3KW67,B4DUI8,B4DVQ0,B4E335,B4E3A4,B7Z6I1,B7Z6P1,B8ZZJ2,C9JFL5,C9JTX5,C9JUM1,C9JZR7,D2JYH4,E7EVS6,F6QUT6,F6UVQ4,F8WB63,G5E9R0,I3L1U9,I3L3I0,I3L3I4,I3L3R2,I3L4N8,J3KT65,K7EM38,L0R5C4,Q13707,Q1KLZ0,Q53G76,Q53G99,Q53GK6,Q5T8M7,Q5T8M8,Q7Z7J6,Q8WVW5	ACTA2	106483	88184	30165.2	55397.8	70485.1	68366.5	68784.9	84979.6
R.n[305.21]AVFPSIVGRPR.H	P62736,Q9BYX7,P60709,P68032,P63261,P63267,P68133,Q6S8J3,A5A3E0,P0CG38,A1E282,A6NL76,A8K3K1,B3KUD3,B3KW67,B4DVQ0,B4DW52,B4E335,B4E3A4,B7Z6I1,B7Z6P1,B8ZZJ2,C9JFL5,C9JTX5,C9JUM1,C9JZR7,D2JYH4,E7EVS6,F6QUT6,F6UVQ4,F8WB63,F8WCH0,G5E9R0,I3L1U9,I3L3I0,I3L3I4,I3L3R2,I3L4N8,J3KT65,K7EM38,Q13707,Q1KLZ0,Q53G76,Q53G99,Q53GK6,Q5T8M7,Q5T8M8,Q7Z7J6,Q8WVW5	ACTA2	123031	104940	67607.5	76009.4	90276.7	80605.1	147033	171241
R.n[305.21]AVFPSIVGRPR.H	P62736,Q9BYX7,P60709,P68032,P63261,P63267,P68133,Q6S8J3,A5A3E0,P0CG38,A1E282,A6NL76,A8K3K1,B3KUD3,B3KW67,B4DVQ0,B4DW52,B4E335,B4E3A4,B7Z6I1,B7Z6P1,B8ZZJ2,C9JFL5,C9JTX5,C9JUM1,C9JZR7,D2JYH4,E7EVS6,F6QUT6,F6UVQ4,F8WB63,F8WCH0,G5E9R0,I3L1U9,I3L3I0,I3L3I4,I3L3R2,I3L4N8,J3KT65,K7EM38,Q13707,Q1KLZ0,Q53G76,Q53G99,Q53GK6,Q5T8M7,Q5T8M8,Q7Z7J6,Q8WVW5	ACTA2	178798	181341	82853.6	171686	152073	176608	175408	280470
R.n[305.21]DLTDYLMK[432.30].L	P62736,Q562R1,P60709,P68032,P63261,P63267,P68133,A0AUL6,A8K3K1,B3KUD3,B3KW67,B3KWQ3,B4DUI8,B4DW52,B4E335,B4E3A4,B7Z6P1,B7ZAP6,D2JYH4,I3L1U9,I3L3I0,I3L3I4,I3L4N8,K4ENJ5,K4EP00,K4EQ44,Q13707,Q1KLZ0,Q53G76,Q53G99,Q53GK6,Q5T8M7,Q6PJ43,Q8WVW5	ACTA2	7349.42	11609.1	0	13595	0	7538.53	18213.1	10038.9
R.n[305.21]HQGVM[147.04]VGM[147.04]GQK[432.30].D	P62736,Q562R1,P60709,P68032,P63261,P63267,P68133,A1E282,A6NL76,A8K3K1,B3KUD3,B3KW67,B4DVQ0,B4E335,B4E3A4,B7Z6I1,B7Z6P1,B8ZZJ2,C9JFL5,C9JTX5,C9JUM1,C9JZR7,D2JYH4,E7EVS6,F6QUT6,F6UVQ4,F8WB63,G5E9R0,I3L1U9,I3L3I0,I3L3I4,I3L3R2,J3KT65,K7EM38,Q13707,Q1KLZ0,Q53G76,Q53G99,Q53GK6,Q5T8M7,Q5T8M8,Q7Z7J6,Q8WVW5	ACTA2	123617	161133	95358.2	156544	139375	117922	161261	182167
R.n[305.21]HQGVM[147.04]VGM[147.04]GQK[432.30].D	P62736,Q562R1,P60709,P68032,P63261,P63267,P68133,A1E282,A6NL76,A8K3K1,B3KUD3,B3KW67,B4DVQ0,B4E335,B4E3A4,B7Z6I1,B7Z6P1,B8ZZJ2,C9JFL5,C9JTX5,C9JUM1,C9JZR7,D2JYH4,E7EVS6,F6QUT6,F6UVQ4,F8WB63,G5E9R0,I3L1U9,I3L3I0,I3L3I4,I3L3R2,J3KT65,K7EM38,Q13707,Q1KLZ0,Q53G76,Q53G99,Q53GK6,Q5T8M7,Q5T8M8,Q7Z7J6,Q8WVW5	ACTA2	130665	177824	95361.5	159687	130683	118651	174800	176710
R.n[305.21]HQGVMVGMGQK[432.30].D	P62736,Q562R1,P60709,P68032,P63261,P63267,P68133,A1E282,A6NL76,A8K3K1,B3KUD3,B3KW67,B4DVQ0,B4E335,B4E3A4,B7Z6I1,B7Z6P1,B8ZZJ2,C9JFL5,C9JTX5,C9JUM1,C9JZR7,D2JYH4,E7EVS6,F6QUT6,F6UVQ4,F8WB63,G5E9R0,I3L1U9,I3L3I0,I3L3I4,I3L3R2,J3KT65,K7EM38,Q13707,Q1KLZ0,Q53G76,Q53G99,Q53GK6,Q5T8M7,Q5T8M8,Q7Z7J6,Q8WVW5	ACTA2	153091	123866	103184	180152	123666	115166	121475	154664
R.n[305.21]HQGVMVGMGQK[432.30].D	P62736,Q562R1,P60709,P68032,P63261,P63267,P68133,A1E282,A6NL76,A8K3K1,B3KUD3,B3KW67,B4DVQ0,B4E335,B4E3A4,B7Z6I1,B7Z6P1,B8ZZJ2,C9JFL5,C9JTX5,C9JUM1,C9JZR7,D2JYH4,E7EVS6,F6QUT6,F6UVQ4,F8WB63,G5E9R0,I3L1U9,I3L3I0,I3L3I4,I3L3R2,J3KT65,K7EM38,Q13707,Q1KLZ0,Q53G76,Q53G99,Q53GK6,Q5T8M7,Q5T8M8,Q7Z7J6,Q8WVW5	ACTA2	185618	174142	82774.1	175042	133013	135073	172874	176085
K.n[305.21]IWHHTFYNELR.V	P60709,Q9BYX7,P68032,P63261,P68133,Q6S8J3,A5A3E0,P0CG38,P0CG39,A1E282,A6NL76,A8K3K1,B4DVQ0,B4DW52,B4E335,B4E3A4,B7Z6P1,C9JUM1,C9JZR7,E7EVS6,G5E9R0,I3L1U9,I3L3I0,I3L3I4,I3L3R2,I3L4N8,J3KT65,K7EM38,L0R5C4,Q1KLZ0,Q53G76,Q53G99,Q53GK6,Q562L3,Q562L5,Q562L6,Q562M3,Q562M5,Q562N0,Q562N2,Q562N4,Q562N6,Q562N8,Q562P8,Q562P9,Q562Q0,Q562Q2,Q562Q4,Q562Q6,Q562Q8,Q562Q9,Q562R0,Q562R5,Q562R6,Q562S0,Q562T0,Q562T3,…	ACTB	25979.2	30171.9	44248.9	20399.2	42165.7	43188.5	32363.8	57382.2
K.n[305.21]LC[160.03]YVALDFEQEMATAASSSSLEK[432.30].S	P60709,P63261,Q6S8J3,A4UCT3,A5GZ75,B3KWQ3,B4DVQ0,B4DW52,B4E335,B4E3A4,B7ZAP6,G8FSY7,I3L3I4,I3L4N8,Q1KLZ0,Q53G76,Q53G99,Q53GK6,Q6PJ43,Q8WVW5,Q96FU6	ACTB	17378.6	22709.3	10278	17365.3	16493.9	16983.4	16313.4	24435.4
K.n[305.21]LC[160.03]YVALDFEQEMATAASSSSLEK[432.30].S	P60709,P63261,Q6S8J3,A4UCT3,A5GZ75,B3KWQ3,B4DVQ0,B4DW52,B4E335,B4E3A4,B7ZAP6,G8FSY7,I3L3I4,I3L4N8,Q1KLZ0,Q53G76,Q53G99,Q53GK6,Q6PJ43,Q8WVW5,Q96FU6	ACTB	27058.2	22643.4	10969.5	27377	10957.5	16620.6	29030.5	29656.6
R.n[305.21]GYSFTTTAER.E	P60709,P63261,B3KWQ3,B4DVQ0,B4DW52,B4E335,B4E3A4,B7ZAP6,I3L1U9,I3L3I0,I3L3I4,I3L4N8,Q1KLZ0,Q53G76,Q53G99,Q53GK6,Q6PJ43,Q8WVW5	ACTB	484986	408447	273997	461235	437510	392835	506047	598051
R.n[305.21]GYSFTTTAER.E	P60709,P63261,B3KWQ3,B4DVQ0,B4DW52,B4E335,B4E3A4,B7ZAP6,I3L1U9,I3L3I0,I3L3I4,I3L4N8,Q1KLZ0,Q53G76,Q53G99,Q53GK6,Q6PJ43,Q8WVW5	ACTB	569548	471249	327735	574863	524309	444132	587510	786621
K.n[305.21]C[160.03]DVDIRK[432.30].D	Q562R1,P60709,P63261,A4UCT3,A5GZ75,B3KWQ3,B4DVQ0,B4DW52,B4E335,B4E3A4,B7ZAP6,F1BXA6,I3L3I4,Q1KLZ0,Q53G76,Q53G99,Q53GK6,Q6PJ43,Q8WVW5,Q96DE1,Q96FU6,Q9UE89	ACTBL2	126551	160533	85692.9	135435	132451	91293.4	155974	161692
K.n[305.21]C[160.03]DVDIRK[432.30].D	Q562R1,P60709,P63261,A4UCT3,A5GZ75,B3KWQ3,B4DVQ0,B4DW52,B4E335,B4E3A4,B7ZAP6,F1BXA6,I3L3I4,Q1KLZ0,Q53G76,Q53G99,Q53GK6,Q6PJ43,Q8WVW5,Q96DE1,Q96FU6,Q9UE89	ACTBL2	145417	167920	94427.9	159556	151987	120051	149014	155887
K.n[305.21]IIAPPERK[432.30].Y	Q562R1,P62736,P60709,P68032,P63261,P63267,P68133,A4UCT3,A5GZ75,A6NL76,B3KPP5,B3KUD3,B3KW67,B3KWQ3,B4DUI8,B4DVQ0,B4DW52,B4E335,B4E3A4,B7Z6P1,B7ZAP6,D2JYH4,F1BXA6,Q1KLZ0,Q53G76,Q53G99,Q53GK6,Q5T8M7,Q5T8M8,Q6PJ43,Q7Z7J6,Q8WVW5,Q96DE1,Q96FU6	ACTBL2	258695	314515	174018	334980	236771	173022	260847	345097
K.n[305.21]IIAPPERK[432.30].Y	Q562R1,P62736,P60709,P68032,P63261,P63267,P68133,A4UCT3,A5GZ75,A6NL76,B3KPP5,B3KUD3,B3KW67,B3KWQ3,B4DUI8,B4DVQ0,B4DW52,B4E335,B4E3A4,B7Z6P1,B7ZAP6,D2JYH4,F1BXA6,Q1KLZ0,Q53G76,Q53G99,Q53GK6,Q5T8M7,Q5T8M8,Q6PJ43,Q7Z7J6,Q8WVW5,Q96DE1,Q96FU6	ACTBL2	302332	419440	183223	450310	268563	234462	346410	460527
K.n[305.21]STLPDADRER.E	O43707,A4K467,D6PXK4,F5GXS2,H7C144,Q96BG6	ACTN4	106814	131127	113852	131705	131991	84909.8	131772	151165
R.n[305.21]RIPVS[167.00]PEQAR.S	Q9H981,C9J7L6	ACTR8	84843.5	100205	68285.4	87232.6	90684.3	41504.8	100247	97921.5
K.n[305.21]S[167.00]FEDLTDHPVTR.S	P78536,B2RNB2,Q53RS1	ADAM17	66384.2	25772.7	28547.2	44585.2	47733.8	34034.2	54161.8	67935.2
R.n[305.21]FASS[167.00]C[160.03]NLAK[432.30].E	D6R9L6	ADAMTS6	163717	120762	72843	133320	128803	141912	165963	344034
K.n[305.21]K[432.30]S[167.00]PDGT[181.01]RVVGK[432.30].C	Q9P2N4,B4DTT6,B4E0E4,B7ZVX9,H0Y859	ADAMTS9	181302	197328	97983.2	228818	170486	103688	165339	232425
R.n[305.21]VVDAS[167.00]EDEHELNQLLNEALLER.E	O60266,B3KNM3,B3KT86,B3KVJ0,B7ZLX9	ADCY3	3655.64	3663.84	3115.07	3855.74	3740.42	4759.33	4675.81	5962.58
R.n[305.21]VVDAS[167.00]EDEHELNQLLNEALLER.E	O60266,B3KNM3,B3KT86,B3KVJ0,B7ZLX9	ADCY3	4261.33	3847.2	4592.49	3318.47	3407.99	3805.64	5167.6	4997.73
R.n[305.21]DAEPPS[167.00]PTPAGPPR.C	O43306	ADCY6	166503	132610	117790	152437	154873	200700	250642	234805
R.n[305.21]DAEPPS[167.00]PTPAGPPR.C	O43306	ADCY6	202518	175559	155825	202479	263268	274605	332616	270083
R.n[305.21]AAVVT[181.01]SPPPTTAPHK[432.30].E	P35611,A2A3N8,B4DI79,D6RAH3,D6RF25,D6RJE2,E7ENY0,E7EV99,Q86XM2,Q96D30	ADD1	58581.1	56731.3	54835	67724.8	79603.4	72538.8	81960.6	72005.6
R.n[305.21]AAVVT[181.01]SPPPTTAPHK[432.30].E	P35611,A2A3N8,B4DI79,D6RAH3,D6RF25,D6RJE2,E7ENY0,E7EV99,Q86XM2,Q96D30	ADD1	161473	154586	116228	215527	209444	187149	247241	256414
R.n[305.21]AAVVTS[167.00]PPPTTAPHK[432.30].E	P35611,A2A3N8,B4DI79,D6RAH3,D6RF25,D6RJE2,E7ENY0,E7EV99,Q86XM2,Q96D30	ADD1	170159	315718	185171	443315	411705	402763	474615	612181
R.n[305.21]GDEASEEGQNGSS[167.00]PK[432.30].S	P35611,A2A3N8,B4DI79,B4DPW4,E7ENY0,E7EV99,H0Y9H2,Q4TT76,Q86XM2	ADD1	10127.4	29600.8	10547.6	30569.3	16675.6	9396.94	14183.5	28134
R.n[305.21]GDEASEEGQNGSS[167.00]PK[432.30].S	P35611,A2A3N8,B4DI79,B4DPW4,E7ENY0,E7EV99,H0Y9H2,Q4TT76,Q86XM2	ADD1	30046.5	69602.7	42576.3	71716.9	49063.5	33528.1	53838.5	63724.2
K.n[305.21]ETAPEEPGS[167.00]PAK[432.30].S	P35612,C9JTM0,Q05DK5,Q96HD4	ADD2	45466	81970.6	50488.6	59664.6	62147.4	44363.4	55301.4	63473.9
K.n[305.21]ETAPEEPGS[167.00]PAK[432.30].S	P35612,C9JTM0,Q05DK5,Q96HD4	ADD2	108604	176735	120255	174717	155546	97926.9	119495	145548
K.n[305.21]SAPAS[167.00]PVQSPAK[432.30].E	P35612,C9JTM0,Q05DK5,Q96HD4	ADD2	71411.2	100532	78816.8	121762	102843	76171.3	158387	166283
K.n[305.21]SAPAS[167.00]PVQSPAK[432.30].E	P35612,C9JTM0,Q05DK5,Q96HD4	ADD2	82294.9	114117	86378.3	141090	125325	99218.4	160084	173979
R.n[305.21]NVHS[167.00]EDFENR.L	Q9H2P0,B2RBM8,E9PQK8,Q6DHZ8	ADNP	66428	78477.1	48513.6	80356.2	68406.2	55491.5	54254.8	57194.9
R.n[305.21]SQSAAVTPSSTTSSTR.A	Q16186,Q68E00	ADRM1	27044	50510.9	34427.6	38756.2	36966.7	29996.7	38628.2	30896.6
R.n[305.21]SQSAAVTPSSTTSSTR.A	Q16186,Q68E00	ADRM1	27563	34404.9	26270.7	37618.7	33502.1	24650.3	30690.1	32511.4
R.n[305.21]RGS[167.00]LEMSSDGEPLSR.M	Q6ZN18,B3KXA1	AEBP2	94914.3	101180	107869	181864	93178	101283	168768	158883
R.n[305.21]AQNQPS[167.00]S[167.00]IC[160.03]STT.-	C9JZ66,P51826,A8K353,B7Z4I6,C9J622,C9JC67,Q8NAP7	AFF3	4075.95	4279.2	3605.59	3295.39	3800.82	4435.88	6242.47	6554.82
K.n[305.21]ELLS[167.00]PLSEPDDRYPLIVK[432.30].L	Q9UHB7	AFF4	26000.2	23734.2	13376.1	30367.9	31846.2	33034.4	36184.4	50576.1
R.n[305.21]QK[432.30]S[167.00]PAQSDSTTQR.R	Q9UHB7	AFF4	17924.4	40769.6	21014.1	49858.9	22996	19496	29269.9	29219.8
K.n[305.21]TSDDEVGS[167.00]PK[432.30]EESR.K	Q6ULP2,B8ZZI9,Q3LIF3,Q53GW0	AFTPH	48923.6	130054	70994.5	125217	80848.1	80133	120108	106572
K.n[305.21]TSDDEVGS[167.00]PK[432.30]EESR.K	Q6ULP2,B8ZZI9,Q3LIF3,Q53GW0	AFTPH	53074.6	124453	67701.1	145117	82360.6	73710.1	110890	93548
K.n[305.21]LDPPPS[167.00]PHSNR.K	Q96P47,D3DX07,H0Y873,Q86XV5,Q8N8Q2,Q96T14,Q9H3X2	AGAP3	140386	174150	131370	173382	186164	116195	235570	251805
R.n[305.21]EPVTLGAWTRVSLER.N	O00468,H0Y5U1	AGRN	115871	105824	61524.8	124108	106615	90311.4	98183	131644
K.n[305.21]ASLGSLEGEAEAEASS[167.00]PK[432.30].G	Q09666	AHNAK	37504.2	36679.9	25719.9	32630.2	46822.2	44102.7	59622	69600.1
R.n[305.21]LPS[167.00]GSGAASPTGSAVDIR.A	Q09666,B4DTV0	AHNAK	34234.8	73477.8	42035.7	65211.2	50785.1	41933.8	47894.5	56554
K.n[305.21]C[160.03]DSSPDS[167.00]AEDVR.K	P02765,B7Z556,B7Z8Q2	AHSG	21781.7	46346.7	38303.7	35009.1	32706.7	40402.5	34148.8	32196.8
K.n[305.21]C[160.03]DSSPDS[167.00]AEDVR.K	P02765,B7Z556,B7Z8Q2	AHSG	29001	57142.8	41233.7	34228.9	45325.6	45305.6	39469.6	41913.9
K.n[305.21]GT[181.01]AAESGEEAARAIPR.E	Q9Y4K1,B3KPT0,B3KWJ0	AIM1	79227.8	102665	112982	81066.1	82084.1	87826.9	96260.6	81853
K.n[305.21]SIPLEC[160.03]PLSS[167.00]PK[432.30].G	Q92667,B4DN86,I3L2A2,I3L2N7	AKAP1	60875.4	72549.4	61506.4	162015	166402	152485	193486	197506
K.n[305.21]QSSLAEPVS[167.00]PSK[432.30].K	O43572,E7EMD6	AKAP10	144350	177779	112155	172707	196516	161288	216048	257435
K.n[305.21]QSSLAEPVS[167.00]PSK[432.30].K	O43572,E7EMD6	AKAP10	168702	190483	110262	220680	202142	165077	237313	325586
R.n[305.21]EDSGLFS[167.00]PIR.S	Q9UKA4,Q6AI61	AKAP11	34479.3	45088.5	36092.6	57142.6	48234.4	44310.2	56460.5	66304.7
K.n[305.21]EVSSLEGS[167.00]PPPC[160.03]LGQEEAVC[160.03]TK[432.30].L	Q02952	AKAP12	33969.4	29180.2	23012.4	31952.9	25185.2	24475.1	42218.7	58085.8
K.n[305.21]LTASEQAHPQEPAESAHEPRLSAEY[243.03]EK[432.30].V	Q02952,Q5CZB5	AKAP12	35996.5	26363.4	31829.5	18412.6	42108.2	41534.6	65345.7	116027
R.n[305.21]SPSWISASVT[181.01]EPLEQVEAEAALLTEEVLER.E	Q02952,Q5CZB5	AKAP12	802.298	766.035	818.747	954.71	997.957	0	785.122	1178.54
K.n[305.21]ENALSSGTLQEEQRT[181.01]PPPGQDTQQFHEK[432.30].S	Q12802,H0YMW2	AKAP13	44494.3	57419	38092.6	72460.3	56338.5	59592.3	117686	155017
R.n[305.21]DALGDSLQVPVS[167.00]PSSTTSSR.C	Q9Y2D5,B4E2K2,C9JVY5	AKAP2	67269.2	97762.7	120398	104059	126200	133952	107152	148716
R.n[305.21]TLS[167.00]MIEEEIR.A	Q9Y2D5,B4E2K2,C9JVY5	AKAP2	17159.8	28478.1	25134.4	46326.7	45692.8	34909.8	42749.9	50993.9
R.n[305.21]TLS[167.00]MIEEEIR.A	Q9Y2D5,B4E2K2,C9JVY5	AKAP2	32437.1	37668.5	41498.9	68766.4	70429.8	47990.3	59439.8	65034.3
R.n[305.21]VDSEGDFS[167.00]ENDDAAGDFRS[167.00]GDEEFK[432.30]GEDELC[160.03]DSGR.Q	O43823,B7Z8L8,Q8NE02	AKAP8	20117.7	22667.3	21910	25089.8	22075.5	25110	23338.9	36301.9
K.n[305.21]SLPVS[167.00]VPVWGFK[432.30].E	Q96B36,J3KPM3	AKT1S1	7219.62	7207.36	4758.86	9021.3	6544.56	6988.81	7748.47	4620.25
R.n[305.21]LNT[181.01]SDFQK[432.30].L	Q96B36,J3KPM3	AKT1S1	645884	605870	361838	496121	601860	537246	673172	660982
K.n[305.21]GILAADESTGSIAK[432.30].R	P04075,H3BPS8,H3BQN4,H3BUH7,J3KPS3,P00883	ALDOA	45159.1	37521.1	19419.2	28856.9	37072.8	30235.2	47851.9	48573.8
K.n[305.21]RALANSLAC[160.03]QGK[432.30].Y	P04075,H3BR68,J3KPS3,P00883	ALDOA	79483.9	71534.3	46315.3	84093.1	77662.9	66502.2	83046.7	74391.4
K.n[305.21]RALANSLAC[160.03]QGK[432.30].Y	P04075,H3BR68,J3KPS3,P00883	ALDOA	103719	94180.9	82817.7	85146.1	105245	83895.8	98418.9	110021
K.n[305.21]RLQSIGTENTEENRR.F	P04075,H3BMQ8,H3BPS8,H3BQN4,H3BR04,H3BUH7,J3KPS3,P00883	ALDOA	171527	203981	208760	232552	151960	144140	200751	223899
K.n[305.21]RLQSIGTENTEENRR.F	P04075,H3BMQ8,H3BPS8,H3BQN4,H3BR04,H3BUH7,J3KPS3,P00883	ALDOA	321151	216093	217488	264603	278077	191012	235193	307767
R.n[305.21]NNAVTGS[167.00]EDAHTDYK[432.30].S	Q9NP73,D6RD27	ALG13	2400.19	2833.52	4016.62	2198.04	3638.92	4061.39	4819.83	4960.71
K.n[305.21]SYESSEDC[160.03]S[167.00]EAAGSPAR.K	Q6P6C2,K7ER58	ALKBH5	21619.8	45969.5	24975.9	32947.5	21874	13597.8	19774.7	27540
K.n[305.21]SYESSEDC[160.03]SEAAGS[167.00]PAR.K	Q6P6C2,K7ER58	ALKBH5	45951.2	84655.1	52154	47317.9	46572.6	40863.2	48025.9	52017.5
K.n[305.21]GS[167.00]EASSVPYALNQGTTALPK[432.30].N	Q53TS8	ALS2CR11	222836	234051	166951	277661	230287	172574	254884	341985
R.n[305.21]SLGTADVHFER.K	Q86V81,E9PB61	ALYREF	47234.2	43869.9	34711.4	40734.7	51541	36634.8	46392.7	44383.7
R.n[305.21]DTTVISHS[167.00]PNTSYDTALEAR.L	Q4VCS5,A2BDD9,A6NP16,E7ERM3	AMOT	27549.2	42077.1	30720.5	30106.7	43875.8	25723.2	39583.5	66019.2
R.n[305.21]DTTVISHS[167.00]PNTSYDTALEAR.L	Q4VCS5,A2BDD9,A6NP16,E7ERM3	AMOT	39300	50180.3	21411.9	45776.5	29255.2	26943.3	52136	51199.6
K.n[305.21]LLGS[167.00]LDEVVLLSPVPELR.D	Q9H1A4,H0Y564	ANAPC1	12275.7	5319.52	5629.14	7670.67	8234.22	6854.55	11684.9	15740.8
K.n[305.21]LLGSLDEVVLLS[167.00]PVPELR.D	Q9H1A4,H0Y564	ANAPC1	7482.92	7266.84	5818.43	12071.7	10395.2	10834.5	13730.3	13951.3
K.n[305.21]LLGSLDEVVLLS[167.00]PVPELR.D	Q9H1A4,H0Y564	ANAPC1	10346.5	10434.7	8539.49	12612.1	14539.1	11538.1	13439.1	16684.4
R.n[305.21]NFDFEGSLS[167.00]PVIAPK[432.30].K	Q9H1A4,H0Y564	ANAPC1	16145.1	13806.5	14768.3	22275.1	18722.4	19132.2	28568.9	32533.7
R.n[305.21]NFDFEGSLS[167.00]PVIAPK[432.30].K	Q9H1A4,H0Y564	ANAPC1	61601.3	77620.9	33819.5	87877.2	70647.5	70900.1	99643.9	97272.5
K.n[305.21]IK[432.30]EEVLSES[167.00]EAENQQAGAAALAPEIVIK[432.30]VEK[432.30].L	Q9UJX5,B3KN47,E9PCR4	ANAPC4	22148.3	14752.8	9560.53	20037.5	16773.8	10553.7	20913.6	14016
K.n[305.21]DLHENEGFEY[243.03]ADVLY[243.03]LLHSTEK[432.30].D	Q7Z5J8,J3KQB7,Q70AK8	ANKAR	42933.2	22256.4	25611.6	24114	38106.8	41938.4	32841.3	34139.1
R.n[305.21]TGGGGGASGS[167.00]DEDEVSEVESFILDQEDLDNPVLK[432.30].T	Q8IWZ3,D6RHC4,E9PDP5,Q8TEF1	ANKHD1	35889.1	26317.7	16563.2	42143.9	32197.3	30213.2	35599.3	52725.8
R.n[305.21]GVAPADS[167.00]PEAPRR.S	Q9P2G1,Q4VBX8,Q58F08	ANKIB1	101542	128043	83089.7	108704	101208	96576.2	136174	140831
R.n[305.21]NNS[167.00]PPTVGAFGHTR.C	Q86XL3,F5H1D4,F5H2H5	ANKLE2	86208.6	93960.7	64305.6	69540.6	84996.7	71725.5	93389.5	97469.4
R.n[305.21]NNS[167.00]PPTVGAFGHTR.C	Q86XL3,F5H1D4,F5H2H5	ANKLE2	89597.8	94422.9	88380.9	92427.4	96365.3	93727.7	116812	125812
K.n[305.21]ATVPVAAATAAEGEGS[167.00]PPAVAAVAGPPAAAEVGGGVGGSSR.A	O75179,G5E964,H0YLQ3	ANKRD17	4299.16	6953.24	0	5529.74	3568.09	3218.47	7499.01	5327.39
K.n[305.21]SGPSPLS[167.00]S[167.00]PNGK[432.30].L	O75179,B3KU50,E7EUV3,G5E964,H0YM23	ANKRD17	59993.3	77568.7	39860.7	54783.6	61906.5	46380.9	83044.8	97091.3
K.n[305.21]SGPSPLS[167.00]S[167.00]PNGK[432.30].L	O75179,B3KU50,E7EUV3,G5E964,H0YM23	ANKRD17	111568	165506	81247	135716	124396	95957.8	171262	183915
R.n[305.21]APSPAPS[167.00]SVPLGSEK[432.30]PSNVSQDR.K	O75179,E7EUV3,G5E964,H0YM23	ANKRD17	195343	94938.8	65632.1	143260	182846	149382	253842	283051
R.n[305.21]ASGGAQS[167.00]PLR.Y	Q6NXT1,C9JU48,D3YTC9,H7BZV9	ANKRD54	258319	492049	342232	496700	378651	278324	311357	336682
R.n[305.21]LAAQLGAPT[181.01]SPIPDSAIVNTR.R	Q9H8Y5,B8ZZS4	ANKZF1	9783.1	9665.91	20172.5	18718.9	15183.3	13516.4	18638.3	18922.3
K.n[305.21]GLEPGVFTLAEEDDEAEGAPGS[167.00]PEREPPAILFR.R	Q9HCE9	ANO8	10007.9	7292.12	6831.65	8672.63	7998.94	8227.78	11987.5	13107.5
K.n[305.21]NFYES[167.00]DDDQK[432.30].E	O00203,A8K586,B4E0B2,E5RJ68,Q3MNE1	AP3B1	142424	174514	80081.8	128532	181279	126298	149033	181066
K.n[305.21]HRPS[167.00]EADEEELAR.R	O14617,E7EMM2,G5E988,Q6PK82	AP3D1	40565.8	62460.8	62440.3	145226	139043	78377.4	119945	103884
K.n[305.21]HRPS[167.00]EADEEELAR.R	O14617,E7EMM2,G5E988,Q6PK82	AP3D1	76342.3	253081	488167	864620	706451	569816	644863	595307
R.n[305.21]ASEDTTSGS[167.00]PPK[432.30]K[432.30].S	Q9BZZ5,B4DDR3,B4E283,G3V1C3,H0YER7	API5	100547	281551	114374	310784	164857	99377.4	175217	131922
K.n[305.21]SSPQARGS[167.00]LEEQLLQELSSLILR.K	Q8WWN8,A8K1Y7,B3KMD0,B4DIT1,G5E9Y3,Q96G49,Q9H7C1	ARAP3	2170.71	3243.88	2786.93	4441.59	2406.59	2727.47	4700.73	6050.2
R.n[305.21]GS[167.00]LEEQLLQELSSLILR.K	Q8WWN8,A8K1Y7,B3KMD0,B4DIT1,G5E9Y3,Q96G49,Q9H7C1	ARAP3	2537.59	2893.18	3404.53	3726.1	4653.26	3177.33	4237.98	4716.44
R.n[305.21]GS[167.00]LEEQLLQELSSLILR.K	Q8WWN8,A8K1Y7,B3KMD0,B4DIT1,G5E9Y3,Q96G49,Q9H7C1	ARAP3	4861.12	5170.28	4589.9	3406.04	3919.52	6738.06	8423.06	7131.83
K.n[305.21]MHAPPINMESVHM[147.04]K[432.30].L	P48444,B0YIW5,B0YIW6,Q6MZV5	ARCN1	27011.8	30380.4	25545.3	30050.2	35055.1	42162.7	29825.9	35472.3
K.n[305.21]ATGSAGLLGDPEC[160.03]EGS[167.00]PPEHSPEQGR.S	Q5TH69,B5MDV5,C5NM88	ARFGEF3	29689.7	33579.1	0	28416.3	20641	20587.4	34866.9	42507.6
K.n[305.21]VLSSTINNQAVET[181.01]DEGIEEEIPDSPGIEK[432.30].H	Q8IWW6,B3KR88,D3DRX4,Q1RLN5,Q504X1,Q9H6W9	ARHGAP12	3366.44	4001.79	5201.52	5526.81	6467.82	5942.1	7819.11	8540.27
R.n[305.21]AESSSGGGTVPSSAGILEQGPSPGDGS[167.00]PPK[432.30]PK[432.30].D	Q68EM7,B4DVF3	ARHGAP17	40914.5	30854.3	20235.4	34744.6	28650	28365.9	28578.8	44777.9
R.n[305.21]AESSSGGGTVPSSAGILEQGPSPGDGS[167.00]PPK[432.30]PK[432.30]DPVSAAVPAPGR.N	Q68EM7,B4DVF3	ARHGAP17	31193.4	27983.7	12758.6	20433.3	26994.8	23394.8	25712.8	45888.3
R.n[305.21]SPSPPT[181.01]QHTGQPPGQPSAPSQLSAPR.R	Q68EM7,B4DVF3,B4DWE9,I3L460	ARHGAP17	27609.4	36776.1	25235.2	23334.7	29726.6	20885.9	40405.6	44550.1
R.n[305.21]SPSPPTQHT[181.01]GQPPGQPSAPSQLSAPR.R	Q68EM7,B4DVF3,B4DWE9,I3L460	ARHGAP17	70279.5	60018.6	42015.3	43291.9	58156.9	49992.2	65131.5	80699.7
K.n[305.21]QQTST[181.01]PVLTQPGR.A	Q5T5U3,B4DM37,B7Z3A3,E7ESW5,F8W9U9,J3JSM9	ARHGAP21	90028.9	80969.7	47254.1	65990.9	81847.8	58765.3	99481.4	117825
R.n[305.21]AGSPLC[160.03]NSNLQDS[167.00]EEDIEPSYSLFR.E	Q9NRY4	ARHGAP35	15442.3	18122.2	15717.7	18274	19064.3	15982.8	17131.5	26294.6
R.n[305.21]TSFS[167.00]VGSDDELGPIR.K	Q9NRY4,B4DPI8	ARHGAP35	44868	54574.8	31467	41007.1	47115.3	28697.4	50678	51435.3
K.n[305.21]SIQEIQELDK[432.30]DDESLRK[432.30].Y	P52565,A8MXW0,J3KRE2,J3KRY1,J3KS60,J3KTF8,J3QQX2,J3QW41	ARHGDIA	95776.6	92793.2	43029.3	96010.6	78893	83893.4	95644	104335
K.n[305.21]YIQHTYR.K	P52565,A8MXW0,J3KRY1,J3KTF8,J3QQX2,J3QW41	ARHGDIA	144565	176953	122830	197552	127148	167911	157518	155289
K.n[305.21]YIQHTYR.K	P52565,A8MXW0,J3KRY1,J3KTF8,J3QQX2,J3QW41	ARHGDIA	161381	222263	140590	238686	178587	192049	208970	212487
R.n[305.21]GAASPGPS[167.00]RPGLVPVSIIGAEDEDFENELETNSEEQNSQFQSLEQVK[432.30]R.R	Q92888,Q6NX52,Q8NF33	ARHGEF1	8336.28	8838.46	3381.51	7791.79	6603.76	8259.27	9375.78	10826.7
K.n[305.21]HQVLLEDPEQEGS[167.00]AEEEELGVLPC[160.03]PSTSLDGENR.G	O15085,F8W8P9	ARHGEF11	2079.73	1796.84	1282.34	939.8	1430.47	0	1802.74	1968.82
K.n[305.21]HQVLLEDPEQEGS[167.00]AEEEELGVLPC[160.03]PSTSLDGENR.G	O15085,F8W8P9	ARHGEF11	8099.71	6834.04	15921.6	7598.58	6365.71	7539.66	11977.4	12367.2
R.n[305.21]QPS[167.00]DASETTGLVQR.C	O15085	ARHGEF11	59832.4	76136.1	56267.9	54876.3	80709.1	57637.6	77645.1	101269
R.n[305.21]SIESPSLGFC[160.03]T[181.01]DTLLPHLLEDDLGQLSDLEPEPDAQNWQHTVGK[432.30].D	O15085,B7Z7U2,F8W8P9	ARHGEF11	475.607	1021.4	536.745	591.164	760.743	0	464.153	700.271
K.n[305.21]SETIQDTDTQS[167.00]LVGSPSTR.L	Q9NZN5,B4DGW2,B4E2K6,E9PMR6	ARHGEF12	13963.4	14416.2	17809	29086.5	34706.7	33562	41372.4	46350.4
R.n[305.21]S[167.00]LPAGDALYLSFNPPQPSR.G	Q92974,D3DVA5,Q5VY93	ARHGEF2	11789.9	11534.9	7639.73	15309.7	14117.3	8425.39	15974.8	19423
R.n[305.21]GAS[167.00]PPISAIEEFSIIPEAPMR.S	Q12774,A5YM69,B9EGR7,C9J591,Q68E09	ARHGEF5	6314.51	6345.79	3967.91	7493.58	6450.51	7780.22	7732.18	11597.8
R.n[305.21]K[432.30]PS[167.00]DEEFASR.K	Q14155,B1ALK7,B7Z344,B7Z6G2,E9PDQ5	ARHGEF7	133657	225683	200838	416144	435588	413360	705966	819083
R.n[305.21]SHHAPM[147.04]S[167.00]PGSSGGGGQPLAR.T	O14497,Q4LE49	ARID1A	22234.7	31173.6	19802	25220.3	26643.6	27784.3	34061.9	29366.9
R.n[305.21]EGTPGS[167.00]PGR.G	Q99856	ARID3A	74539.5	139645	102400	151383	102475	76517.2	116943	158406
K.n[305.21]GT[181.01]GLDEAM[147.04]EWQVSC[160.03]FQK[432.30]PSVHLC[160.03]VLAAM[147.04]HVHV.-	F8VYN9	ARL1	0	0	0	0	3662.08	3774.07	5152.86	5523.62
K.n[305.21]ASTAPGAEAS[167.00]PSPC[160.03]ITER.S	Q66PJ3	ARL6IP4	24215.4	31761.8	21013.6	28331.9	31543.9	28313.5	25453.7	40303.6
K.n[305.21]ASTAPGAEAS[167.00]PSPC[160.03]ITER.S	Q66PJ3	ARL6IP4	25515.6	31404.8	20380.2	32735.8	29502.2	25614.6	30431.7	41189.9
R.n[305.21]SAGEEEDGPVLT[181.01]DEQK[432.30].S	Q66PJ3,B2RE15,B3V0L0,B3V0L1,F5GYV5,F5H7X4,F8WCT1,H7BZV4,Q8TEM4	ARL6IP4	54315.5	47319.9	35726.8	53902.6	67882.1	50385.9	69940.4	77762.8
R.n[305.21]SVLPPDGNGS[167.00]PVLPDK[432.30]R.N	Q8N6S5,B3KMZ5	ARL6IP6	36071	50842.2	55544.1	47652.4	45105	43255.9	64772.1	69742.8
R.n[305.21]SVLPPDGNGS[167.00]PVLPDK[432.30]R.N	Q8N6S5,B3KMZ5	ARL6IP6	41792.1	34475.3	32111.3	45961.2	40084.4	45342.7	74376.3	87595.2
K.n[305.21]SESGEEMLVPFQDTPVEVEQNTELPDYLPEDES[167.00]PTK[432.30].E	Q9NVT9,B4E2W7	ARMC1	7161.86	6367.61	3846.95	6031.55	7561.81	6937.44	7087.51	10388.8
K.n[305.21]SESGEEMLVPFQDTPVEVEQNTELPDYLPEDES[167.00]PTK[432.30].E	Q9NVT9,B4E2W7	ARMC1	8152.7	7315.4	4067.32	7707.53	4917.51	5013.43	7594.86	9196.36
K.n[305.21]QLNSEELPDGVLES[167.00]DDDEDEDDEEDHDIMEADLDK[432.30]DELIQPQLGELSGEK[432.30].L	Q7Z3E5	ARMC9	947.373	923.898	339.917	681.541	880.533	745.935	665.239	1394.82
R.n[305.21]YNDWS[167.00]DDDDDSNESK[432.30].S	Q9UH62,A8K5B0,H3BV87	ARMCX3	37191.8	47135.2	28510.4	42206.9	38759	29688.9	52349.4	53781.9
K.n[305.21]NT[181.01]VSSAR.F	O15511,B1ALC0,Q6IPM3	ARPC5	83282.4	140354	120006	131124	93846.4	87128.2	111368	118899
K.n[305.21]NT[181.01]VSSAR.F	O15511,B1ALC0,Q6IPM3	ARPC5	92097.4	163878	120807	160941	83136.5	84937	141335	124830
K.n[305.21]YFDSGDY[243.03]NMAK[432.30].A	P56211,O43768,A6NMQ3,C9JUF4,D6RE62,H3BMD8,H3BQ52,H3BTD3,Q5T5H1	ARPP19	186828	188535	71017.7	122315	125326	91131.6	130993	164900
R.n[305.21]SC[160.03]NLALIWSSDK[432.30]TV.-	Q4G1B1	ASB17	87890.8	75082.8	29965	102867	51878.1	65228.2	93510.2	121164
-.n[305.21]MPLC[160.03]NGGNLAVTGSWADRSPLHEAASQGR.L	Q8N7B5	ASB5	48648.3	55383.1	30414.4	70920.8	52707.3	62453.4	59398.8	93398.5
K.n[305.21]GLGLPGC[160.03]IPGLLPENS[167.00]MDC[160.03]I.-	Q9NVP2,B4DXU6,K7ES22	ASF1B	6884.35	6685.85	4335.67	5243.01	5321.19	4843.81	6034.44	6968.6
R.n[305.21]HANLLVGSPSALSDQTTER.Q	A6ND91	ASPDH	68424.3	53009.7	44184.2	58056.7	74968	51646.2	61935.8	62066.3
K.n[305.21]SSGNSSSSGSGSGSTS[167.00]AGSSSPGARR.E	Q12797,A8K721,B3GQE5,B8Y0L3,E5RG56,E5RHJ2,Q6PJH4	ASPH	705.971	2540.06	1041.73	2096.16	1063.38	1044.62	1312.37	899.091
K.n[305.21]SSGNSSSSGSGSGSTSAGSSSPGAR.R	Q12797,A8K721,B3GQE5,B8Y0L3,E5RG56,E5RHJ2,Q6PJH4	ASPH	0	897.309	541.218	919.214	680.191	495.677	296.197	318.207
K.n[305.21]SSGNSSSSGSGSGSTSAGSSSPGAR.R	Q12797,A8K721,B3GQE5,B8Y0L3,E5RG56,E5RHJ2,Q6PJH4	ASPH	305.847	666.859	0	1215.67	846.351	330.533	634.581	753.176
K.n[305.21]SGQDPQQEQEQERERDPQQEQER.E	Q9BZE9,J3KRY8,J3QL04,J3QR12	ASPSCR1	33426.4	57400.8	44751	48175.1	42874.2	27021.1	47312.4	55193.3
R.n[305.21]AAGSPS[167.00]PLPAPDPAPK[432.30].S	Q9BZE9,J3KRF7,J3KRY8	ASPSCR1	50086.2	45194	36326.3	59617	83893.4	86287.6	91794.7	100530
K.n[305.21]SGYIS[167.00]ESENSEISQQVR.F	Q96QE3,H0UIC2	ATAD5	26694.6	28171.5	15674.5	26108.9	23976.1	20747.6	29599.9	37282.5
K.n[305.21]SGYIS[167.00]ESENSEISQQVR.F	Q96QE3,H0UIC2	ATAD5	30710.8	27287.2	20200.8	26469.4	25813.2	27461	41489.6	40310.9
R.n[305.21]RRT[181.01]VDEDPDER.R	P17544,B2R8U0,K7ELQ4	ATF7	10068.2	32653.2	50163.5	60540.3	38952.4	28643.3	37782.4	31791.4
K.n[305.21]DESEVISQNETC[160.03]S[167.00]PAEVESNEK[432.30].D	Q6VMQ6,B3KQF8,B4E2A2,F5GX74	ATF7IP	31655.6	23984.2	26361.9	22353.5	31239.6	23856.2	31697.7	32370.4
K.n[305.21]K[432.30]RHEHPPNPPVS[167.00]PGK[432.30].T	Q6VMQ6,B3KNI7,B3KQF8,B4DRL6,B4E2A2,F5GX74,G3V1U0	ATF7IP	84969.3	146609	48277.3	145163	129817	77883.9	129413	153305
K.n[305.21]K[432.30]RHEHPPNPPVS[167.00]PGK[432.30].T	Q6VMQ6,B3KNI7,B3KQF8,B4DRL6,B4E2A2,F5GX74,G3V1U0	ATF7IP	98671.5	158904	63638.3	158226	135562	93434.4	140880	159000
K.n[305.21]RHEHPPNPPVS[167.00]PGK[432.30].T	Q6VMQ6,B3KNI7,B3KQF8,B4DRL6,B4E2A2,F5GX74,G3V1U0	ATF7IP	131075	115167	68985.7	123650	126001	106679	120692	171892
R.n[305.21]HEHPPNPPVS[167.00]PGK[432.30].T	Q6VMQ6,B3KNI7,B3KQF8,B4DRL6,B4E2A2,F5GX74,G3V1U0	ATF7IP	164205	186272	113737	216674	151619	125613	218024	200212
R.n[305.21]HEHPPNPPVS[167.00]PGK[432.30].T	Q6VMQ6,B3KNI7,B3KQF8,B4DRL6,B4E2A2,F5GX74,G3V1U0	ATF7IP	170710	205512	120850	181056	178143	111491	162165	256500
R.n[305.21]FFDS[167.00]EDEDFEILSL.-	Q9Y4P1,B3KVU2,B4DL29,B4DNY2,B4DZK0,B7ZA52,F5H7P2,F8WD71	ATG4B	7972.29	7577.12	4935.17	6419.12	7675.35	7225.99	7491.61	11601.8
R.n[305.21]FFDSEDEDFEILS[167.00]L.-	Q9Y4P1,B3KVU2,B4DL29,B4DNY2,B4DZK0,B7ZA52,F5H7P2,F8WD71	ATG4B	1172.25	1465.19	854.5	877.694	1204.3	1199.78	1195.24	1564.05
R.n[305.21]FFDSEDEDFEILS[167.00]L.-	Q9Y4P1,B3KVU2,B4DL29,B4DNY2,B4DZK0,B7ZA52,F5H7P2,F8WD71	ATG4B	22453	20154.5	17274.7	21286.3	19685.2	14452.1	21235.4	30219.9
R.n[305.21]HPEPVPEEGS[167.00]EDELPPQVHK[432.30]V.-	Q7Z3C6,A8K140,B4DYN3,H7C152	ATG9A	13832.8	13627.7	20719.1	11531.9	10037	7886.66	12594.9	16098.2
K.n[305.21]VVDVPSHASQSAR.F	P54259,Q59FW4,Q86V38	ATN1	59387.8	144851	72721.8	133452	89704.6	73976.3	78027	80289.1
K.n[305.21]LVHDS[167.00]LEDLQMTR.Y	Q9H7F0	ATP13A3	17823.2	24021.1	19692.2	24037.5	22202.4	25101.1	27784.1	38447
K.n[305.21]VDNSSLTGESEPQTR.S	P05023,P50993,P13637,P20648,B1AKY9,B2RAQ4,B3KRI1,B4DHD7,B7Z1Q9,B7Z2T0,B7Z2T5,B7Z3F8,B7Z3V1,B7Z401,B7Z9V4,E9PC51,F5H3A1,F5H6J6,Q53ES0,Q53FM3,Q658V6	ATP1A1	61551	62358.3	38945	51508.5	71199.6	71874.7	98937	95829.5
R.n[305.21]IEDS[167.00]EPHIPLIDDTDAEDDAPTK[432.30]R.N	P20020,A1X4P7,E7ERY9,H0YHH6,Q3L582	ATP2B1	29280.8	36638.3	29605.6	33944	36281.3	26227.5	31235.4	35710
K.n[305.21]SATSSSPGSPIHS[167.00]LETSL.-	Q01814,P20020,E7ERY9,H0Y7S3,Q4J697,Q4LE63	ATP2B2	13886.1	17613.2	15276.6	12670.6	20181.4	20086.1	33342.3	47602.5
K.n[305.21]TQDGVALEIQPLNS[167.00]QEGIDNEEK[432.30].D	P23634,A1X4Q2,A7E2D8,A8K8U3,Q68DH9	ATP2B4	41014.6	36225.3	14211.7	21636.4	27541.9	19138.5	43757.1	35524.7
R.n[305.21]EAYPGDVFYLHSR.L	P25705,B4DY56,K7EK63,K7ENP3	ATP5A1	55475.5	55724.7	41856.4	54839	54290.8	36894	68751.3	97894.5
R.n[305.21]DQEGQDVLLFIDNIFR.F	P06576,F8W0P7,H0YH81,Q0QEN7	ATP5B	2835.9	0	0	0	3288.47	3146.38	3803.29	3332.72
R.n[305.21]DQEGQDVLLFIDNIFR.F	P06576,F8W0P7,H0YH81,Q0QEN7	ATP5B	5058.89	4402.43	3230.16	3601.59	4452.8	3835.59	5729.73	6749.74
R.n[305.21]LVLEVAQHLGESTVR.T	P06576,F8VPV9,Q0QEN7	ATP5B	0	1931.27	0	0	0	2277.5	0	5512.14
K.n[305.21]SPGS[167.00]VVFR.N	O75787,B7Z1I9,B7Z487,B7Z4S4,B7Z9I3,H0Y750,H7C240	ATP6AP2	52659.1	80531	75855.5	61743.3	73474.4	79682.3	115610	197389
K.n[305.21]AGVLSQADYLNLVQC[160.03]ETLEVT[181.01]VT.-	H3BUQ0	ATP6V0D1	7960.84	17168.1	4651.58	9373.2	5336.14	16529.5	13809	19047.2
R.n[305.21]VGHSELVGEIIR.L	P38606,B7Z1R5,C9JA17,C9JVW8	ATP6V1A	225552	330866	137703	309956	239917	210659	265396	265284
R.n[305.21]VGHSELVGEIIR.L	P38606,B7Z1R5,C9JA17,C9JVW8	ATP6V1A	387656	517777	411508	565660	494559	380909	515604	658076
K.n[305.21]C[160.03]GLGQENS[167.00]DNEHLVENEVSLLLEESDLR.R	P46100,A4LAA3	ATRX	1974.19	2207.39	3207.76	2617.03	2678.11	2594.18	3874.34	4200.77
K.n[305.21]C[160.03]GLGQENS[167.00]DNEHLVENEVSLLLEESDLR.R	P46100,A4LAA3	ATRX	2586.12	2872.36	2181.15	2140.19	2061.34	2203.21	2745.5	4223.22
K.n[305.21]C[160.03]GLGQENS[167.00]DNEHLVENEVSLLLEESDLR.R	P46100,A4LAA3	ATRX	10173.3	10257.1	8364.5	9167.34	12035.2	8571.12	10010.1	26149.5
K.n[305.21]C[160.03]GLGQENS[167.00]DNEHLVENEVSLLLEESDLRR.S	P46100,A4LAA3	ATRX	4489.6	4899.19	2961.58	6312.45	4691.57	5085.2	5863.21	9650.83
K.n[305.21]LREVIEIEDAS[167.00]PTK[432.30].C	P46100,A4LAA3	ATRX	31879.6	45945.4	27617.7	37180.3	37671.2	28345.3	57565.1	56047.7
K.n[305.21]LTPVSLSNS[167.00]PIK[432.30].G	P46100,A4LAA3	ATRX	135526	137035	102574	145534	172819	133828	207403	191414
K.n[305.21]QSETVDQNS[167.00]DS[167.00]DEMLAILK[432.30].E	P46100,A4LAA3	ATRX	20910.1	18197.1	17947.6	18938.8	18342.4	19311.8	22106.1	27806.5
K.n[305.21]GPPQS[167.00]PVFEGVYNNSR.M	Q8WWM7,H3BSK9,H3BUF6,Q63ZY4	ATXN2L	37293.2	33982	27912.4	50757.6	55692.2	45469.9	91229.6	114296
K.n[305.21]GPPQS[167.00]PVFEGVYNNSR.M	Q8WWM7,H3BSK9,H3BUF6,Q63ZY4	ATXN2L	41868.7	58315.1	40049.3	98444.5	78766.6	93543.7	167342	238803
K.n[305.21]LQPSSS[167.00]PENSLDPFPPR.L	Q8WWM7,H3BUF6,Q63ZY4	ATXN2L	19216.2	19164.5	21527.6	20094.8	21765.3	20184.2	26342.8	34454.2
K.n[305.21]TLS[167.00]SPSNRPSGETSVPPPPAVGR.M	Q8WWM7,Q63ZY4	ATXN2L	122132	157798	93990.9	142829	120616	97118.4	131173	157553
K.n[305.21]TLSS[167.00]PSNRPSGETSVPPPPAVGR.M	Q8WWM7,Q63ZY4	ATXN2L	88555.8	93833.9	51646	85974.7	79967.9	52047.4	99090.1	95111.2
R.n[305.21]GPHHLDNS[167.00]SPGPGSEAR.G	Q8WWM7,H3BUF6,Q63ZY4	ATXN2L	22475	39057.6	35194.5	32451.1	34463.1	24577.4	34081.3	26581
R.n[305.21]GPHHLDNSS[167.00]PGPGSEAR.G	Q8WWM7,H3BUF6,Q63ZY4	ATXN2L	31947.6	47047.2	35010.6	43039.1	45754	33944.2	32321.2	41492.1
R.n[305.21]GQSTGK[432.30]GPPQS[167.00]PVFEGVYNNSR.M	Q8WWM7,H3BSK9,H3BUF6,Q63ZY4	ATXN2L	28634.9	29343.6	23004.3	40394.2	41203.2	66026.1	120127	165610
R.n[305.21]GQSTGK[432.30]GPPQS[167.00]PVFEGVYNNSR.M	Q8WWM7,H3BSK9,H3BUF6,Q63ZY4	ATXN2L	33437.7	32158.7	25901.2	64368.6	47558.7	75674	128042	167927
R.n[305.21]QGS[167.00]GRESPSLASR.E	Q8WWM7,H3BSK9,H3BUF6,Q63ZY4	ATXN2L	58583.1	100750	110239	104473	96534	55025.6	82842.6	99103.2
R.n[305.21]QGS[167.00]GRESPSLASR.E	Q8WWM7,H3BSK9,H3BUF6,Q63ZY4	ATXN2L	60625.8	146038	144057	155259	129400	74732	113876	108833
R.n[305.21]REPGGWGAGASAPVEDDS[167.00]DAETYGEENDEQGNYSK[432.30].R	Q9NQS1	AVEN	35872.5	55479	26390.4	51418	50500.8	47858.1	53372.4	69459.6
R.n[305.21]RSDLDLGYEPEGS[167.00]ASPTPPYLK[432.30].W	O15169	AXIN1	25146	24343.9	12890.3	23689.9	25720.7	24698	34900	40215.8
R.n[305.21]SNS[167.00]TTQVSQPR.S	Q9UPN4,B2RN10,I3L2J8	AZI1	31964.8	66532.4	49093	70889.6	48515	39469.7	61924.4	54575.8
R.n[305.21]SNS[167.00]TTQVSQPR.S	Q9UPN4,B2RN10,I3L2J8	AZI1	43766.1	129434	80128.2	121846	102325	75000.5	101902	96007.4
R.n[305.21]SSSALDS[167.00]PAGPR.R	Q9UPN4,B2RN10,I3L2J8	AZI1	109605	153493	94961.9	101327	97332.5	68701.8	105487	118326
R.n[305.21]SSSALDS[167.00]PAGPR.R	Q9UPN4,B2RN10,I3L2J8	AZI1	155950	222733	128836	133517	114033	123297	139878	139190
K.n[305.21]S[167.00]AGTATQMR.Q	Q92934,B4DZQ9,F5H1R6	BAD	66007.9	171245	97865.1	196422	84511.1	50072.7	87395.6	87678.2
R.n[305.21]S[167.00]APPNLWAAQR.Y	Q92934,B4DZQ9,F5H1R6,F5H3B1	BAD	148321	164749	120210	181429	163492	171311	197132	232642
R.n[305.21]S[167.00]APPNLWAAQR.Y	Q92934,B4DZQ9,F5H1R6,F5H3B1	BAD	220465	224811	214336	241911	234540	227207	224372	334549
R.n[305.21]ASPEPQRENAS[167.00]PAPGTTAEEAMSR.G	P46379,B0UX83,B0UZL5,F8VX53,G3V1Z5,H0Y710	BAG6	100005	104716	62535.3	97319.2	94700.2	109683	142999	163897
R.n[305.21]ASPEPQRENAS[167.00]PAPGTTAEEAMSR.G	P46379,B0UX83,B0UZL5,F8VX53,G3V1Z5,H0Y710	BAG6	144276	132424	104148	157335	127800	119764	185937	210719
R.n[305.21]RVGDPPQPLPEEPMEVQGAERAS[167.00]PEPQR.E	P46379,B0UX83,B0UZL5,F8VX53,G3V1Z5,H0Y710	BAG6	30094.3	31266.6	31925.6	37895.8	31962.2	32909	38558.3	34469.9
R.n[305.21]DLS[167.00]PEPAPDEGPRR.D	Q8TBE0	BAHD1	55241.6	43714.8	35841.2	28672	53891.1	30445.8	41320.9	59587.6
K.n[305.21]LLEENETEAVTVPTPS[167.00]PTPVR.S	Q9UHR4	BAIAP2L1	31910.8	28632.8	40786	44675.3	35044	39169.6	57325.2	75340.1
R.n[305.21]SSM[147.04]GS[167.00]T[181.01]AVAT[181.01]DVK[432.30].K	Q6UXY1,B0QYF0	BAIAP2L2	64527.1	59113.5	42062.4	58313.8	59173.4	58880.2	92875.7	93204.7
R.n[305.21]SRVPVRPPQQYSDDEDDY[243.03]EDDEEDDVQNTNSALR.Y	Q92560,F8W6N3	BAP1	17428.8	31235.6	17769.2	30066.5	14457.2	13699.7	36991.2	24749
K.n[305.21]VYEDSGIPLPAES[167.00]PK[432.30].K	Q8IXM2,C9J4G0,F8W038,F8W1H0,H0YIS7	BAP18	40472.2	25255.5	39783.3	31662.7	35190.8	40003.1	61743.4	57583.7
K.n[305.21]VYEDSGIPLPAES[167.00]PK[432.30]K[432.30].G	Q8IXM2,C9J4G0,F8W038,F8W1H0,H0YIS7	BAP18	71495	72725.5	47154.1	86546.8	63889.3	49007.4	108973	133334
K.n[305.21]VYEDSGIPLPAES[167.00]PK[432.30]K[432.30].G	Q8IXM2,C9J4G0,F8W038,F8W1H0,H0YIS7	BAP18	88670.2	138045	72938.1	115897	111658	72328.2	133674	167129
K.n[305.21]VYEDSGIPLPAES[167.00]PK[432.30]K[432.30]GPK[432.30].K	Q8IXM2,C9J4G0,F8W038,F8W1H0,H0YIS7	BAP18	113439	97482.9	61822.8	122632	89547.2	73635.9	149188	153825
K.n[305.21]VYEDSGIPLPAES[167.00]PK[432.30]K[432.30]GPK[432.30].K	Q8IXM2,C9J4G0,F8W038,F8W1H0,H0YIS7	BAP18	147078	129586	45432.3	138494	79500.9	96961.8	180568	229063
R.n[305.21]K[432.30]VYEDSGIPLPAES[167.00]PK[432.30]K[432.30].G	Q8IXM2,C9J4G0,F8W038,F8W1H0,H0YIS7	BAP18	62048.6	61229.1	23243.2	63778.7	46056.5	39082.6	45103.6	69708.2
R.n[305.21]K[432.30]VYEDSGIPLPAES[167.00]PK[432.30]K[432.30].G	Q8IXM2,C9J4G0,F8W038,F8W1H0,H0YIS7	BAP18	66929.1	74390.5	21995.3	76424.3	55671.6	48698.7	59826.8	64945.8
K.n[305.21]QTVPSENIPLPEC[160.03]S[167.00]SPPSC[160.03]K[432.30].R	Q99728,A0AVN2,B2RAM8,B4DX74,E7EUI3,F6MDH7,F6MDH8,Q53F80	BARD1	35854.2	40923.5	44607.9	43545.8	44308.6	41846.2	63023.2	69058.3
K.n[305.21]ETPAATEAPSST[181.01]PK[432.30].A	P80723	BASP1	40282	51184.5	29424.3	40975.4	44263.2	29574.9	44854.1	41594
K.n[305.21]ETPAATEAPSST[181.01]PK[432.30].A	P80723	BASP1	92428	142279	88902.7	137158	114897	113342	127614	149668
R.n[305.21]SVAAPGNQPQPQPQQQS[167.00]PEDDDRK[432.30].V	Q9NR55	BATF3	22067.4	30909.7	27774.5	25357.6	30068.5	18241.7	28902.8	35065
R.n[305.21]SVAAPGNQPQPQPQQQS[167.00]PEDDDRK[432.30].V	Q9NR55	BATF3	80572.4	116094	83854	66894.9	94121	47684.9	81773.3	94767.5
K.n[305.21]ELDQDMVT[181.01]EDEDDPGSHK[432.30]R.G	Q9NRL2,D3DS96,Q59G54	BAZ1A	93817.7	75189.2	99635.2	58895	93354.4	102389	112648	106746
K.n[305.21]ELDQDMVT[181.01]EDEDDPGSHK[432.30]R.G	Q9NRL2,D3DS96,Q59G54	BAZ1A	141795	91940	104073	80048.3	113391	128235	174592	140086
K.n[305.21]RQS[167.00]PEPSPVTLGR.R	Q9NRL2,B3KND8,D3DS96,Q59G54	BAZ1A	415288	419476	374655	353155	481089	350017	470834	581502
K.n[305.21]DHT[181.01]VSGDEDYC[160.03]PR.S	Q9UIG0	BAZ1B	112612	142137	93118.7	130187	114133	106834	168562	153067
K.n[305.21]K[432.30]FPDRLAEDEGDS[167.00]EPEAVGQSR.G	Q9UIG0	BAZ1B	105683	110444	64143.5	119410	80543.9	83121	99843.7	113500
R.n[305.21]LAEDEGDS[167.00]EPEAVGQSR.G	Q9UIG0	BAZ1B	56773.7	58127.4	49475.1	54746.1	58484.7	51243	72333.8	87267.3
R.n[305.21]LAEDEGDS[167.00]EPEAVGQSR.G	Q9UIG0	BAZ1B	97023.3	93343.1	67991.5	90376.6	104690	51517.7	97649.9	120719
R.n[305.21]YSEEGLS[167.00]PSK[432.30].R	Q9UIF9,F8VU39,J3KPG5,J3QK86	BAZ2A	185702	185602	118808	164771	171275	166548	218166	197759
R.n[305.21]YSEEGLS[167.00]PSK[432.30].R	Q9UIF9,F8VU39,J3KPG5,J3QK86	BAZ2A	190958	212967	128226	202902	177279	187305	262378	286194
R.n[305.21]QSS[167.00]ESDIESVIYTIEAVAK[432.30].G	Q8WY36,A8K6U2,C9JA69,D3DN56,Q6ZNU6,Q9H6A7	BBX	10666.1	9854.61	8105.56	19487.9	22652.3	19449.5	26646.5	24646
R.n[305.21]QSSES[167.00]DIESVIYTIEAVAK[432.30].G	Q8WY36,A8K6U2,C9JA69,D3DN56,Q6ZNU6,Q9H6A7	BBX	12435	13725.2	7910.85	16144.2	15664.7	16011	16254.4	22441.4
R.n[305.21]QSSES[167.00]DIESVIYTIEAVAK[432.30].G	Q8WY36,A8K6U2,C9JA69,D3DN56,Q6ZNU6,Q9H6A7	BBX	13508.3	12512.8	9440.73	11855.1	13134.8	11419.9	14487.5	18531.6
R.n[305.21]QSSES[167.00]DIESVIYTIEAVAK[432.30].G	Q8WY36,A8K6U2,C9JA69,D3DN56,Q6ZNU6,Q9H6A7	BBX	14550.5	16775.4	10184.9	13085.5	14337.2	11772.7	16381.2	18063.6
R.n[305.21]SVTLLEVC[160.03]GS[167.00]WPEGFGLR.H	Q9H6U6,B7ZKU7,K7EIE2,K7ESE9	BCAS3	15188.3	15220.3	11098.2	12770.5	13459.5	13484.7	14488.8	17546.8
R.n[305.21]SVTLLEVC[160.03]GS[167.00]WPEGFGLR.H	Q9H6U6,B7ZKU7,K7EIE2,K7ESE9	BCAS3	18164.8	14458.7	12043.3	17036.4	14887	15683.4	18327.9	15928.7
R.n[305.21]S[167.00]TSATDTHHVEMAR.E	O14874,A8MY43,B4DGN9,H3BNP3,H3BQP2,H3BS02,H3BTL2,Q96G95	BCKDK	113684	201708	131283	203424	115911	86771.4	136221	201276
K.n[305.21]SS[167.00]PATSLFVELDEEEVK[432.30].A	Q9BXK5,A8K5Y4,B2RB43,B3KPE7,B7Z238,B7Z737	BCL2L13	34222.4	38478.1	21509.4	31095.4	35981.4	25297.8	32507.2	45409.1
K.n[305.21]SS[167.00]PATSLFVELDEEEVK[432.30].A	Q9BXK5,A8K5Y4,B2RB43,B3KPE7,B7Z238,B7Z737	BCL2L13	38082.5	41950.2	19977.1	31448	33022.7	21257.8	36109	38432.6
R.n[305.21]EESLVEELS[167.00]PASEK[432.30].K	Q9BXK5,A8K5Y4,B2RB43,B3KPE7,B7Z238,B7Z737	BCL2L13	21546.8	18894	14252.7	19918.5	23355.5	18200.9	23479	36326.8
K.n[305.21]AEGEPQEES[167.00]PLK[432.30].S	Q9NYF8,E9PJA7,E9PK09,E9PK91,E9PKI6,E9PQN2,Q6DCA8	BCLAF1	37230.5	29843	20968.5	25420.1	40460.6	30141.9	42764.3	35687.8
K.n[305.21]DLFDYS[167.00]PPLHK[432.30].N	Q9NYF8,E9PK09,E9PK91,E9PKI6,E9PQN2,Q6DCA8	BCLAF1	171601	171372	111569	204278	148067	122713	170814	207183
K.n[305.21]FNDS[167.00]EGDDTEETEDYRQFR.K	Q9NYF8,E9PK09,E9PK91,E9PKI6,E9PQN2,Q6DCA8	BCLAF1	68069	76493.7	47577.2	85475	70046.4	61055.1	80258.3	77197
K.n[305.21]K[432.30]AEGEPQEES[167.00]PLK[432.30].S	Q9NYF8,E9PJA7,E9PK09,E9PK91,E9PKI6,E9PQN2,Q6DCA8	BCLAF1	107746	137502	116071	138182	120207	120224	152314	164209
K.n[305.21]K[432.30]ETQS[167.00]PEQVK[432.30].S	Q9NYF8,E9PK09,E9PK91,E9PKI6,E9PQN2,Q6DCA8	BCLAF1	249172	594963	193714	571542	355732	238073	412932	337926
K.n[305.21]NTPSQHSHS[167.00]IQHSPER.S	Q9NYF8,E9PJA7,E9PK09,E9PK91,E9PKI6,E9PQN2,Q6DCA8	BCLAF1	1511.05	2301.08	2399.56	1945.73	1906.15	1643.89	2104.16	2657.19
K.n[305.21]NTPSQHSHS[167.00]IQHSPER.S	Q9NYF8,E9PJA7,E9PK09,E9PK91,E9PKI6,E9PQN2,Q6DCA8	BCLAF1	1576.05	2932.4	2618.78	2537.84	2171.33	1816.93	3306.63	3178.27
K.n[305.21]NTPSQHSHS[167.00]IQHSPER.S	Q9NYF8,E9PJA7,E9PK09,E9PK91,E9PKI6,E9PQN2,Q6DCA8	BCLAF1	34618.5	57646.3	61794.8	49142.1	69189.6	39716.3	61496.9	74850.5
K.n[305.21]QK[432.30]FNDS[167.00]EGDDTEETEDYRQFR.K	Q9NYF8,E9PK09,E9PK91,E9PKI6,E9PQN2,Q6DCA8	BCLAF1	98198.8	90622.9	49864	100299	81569	86333	121942	126746
K.n[305.21]STFREES[167.00]PLR.L	Q9NYF8,E9PJA7,E9PK09,E9PK91,E9PKI6,E9PQN2,Q6DCA8	BCLAF1	57670.6	55478.8	53619.8	78306.3	72535.1	42458.6	63093.3	51062.1
R.n[305.21]YSPS[167.00]QNSPIHHIPSR.R	Q9NYF8,E9PJA7,E9PK09,E9PK91,E9PKI6,E9PQN2,H0YF00,Q6DCA8	BCLAF1	103191	97633.1	72724.4	85339.6	104094	92292.5	139922	124046
R.n[305.21]YSPSQNS[167.00]PIHHIPSRR.S	Q9NYF8,E9PJA7,E9PK09,E9PK91,E9PKI6,E9PQN2,H0YF00,Q6DCA8	BCLAF1	261967	247909	150438	216955	247986	240483	252487	243652
R.n[305.21]YSPSQNS[167.00]PIHHIPSRR.S	Q9NYF8,E9PJA7,E9PK09,E9PK91,E9PKI6,E9PQN2,H0YF00,Q6DCA8	BCLAF1	323460	317299	199892	243418	336250	283019	439107	518907
R.n[305.21]K[432.30]DGS[167.00]SPPLLEK[432.30].Q	Q6W2J9,E3UVQ2,H7BYY2,H9A532	BCOR	366068	312199	182458	350928	410122	236836	423906	495106
R.n[305.21]SASSEEASES[167.00]PTAR.Q	Q86YA6	BCORL1	5296.18	10912.1	7414.13	11169.6	6258.96	5206.41	8077.09	9326.04
R.n[305.21]ASASRPQPAPADGADPPPAEEPEARPDGEGS[167.00]PGK[432.30].A	P11274,A9UEZ4,A9UEZ5,A9UEZ6,A9UEZ7,A9UEZ8,A9UEZ9,A9UF00,A9UF01,A9UF02,A9UF03,A9UF04,A9UF05,A9UF06,A9UF07,A9UF08,Q13746	BCR	54165.8	54172.1	30119.6	47827.9	42366.3	43851.8	56198.2	62072.1
K.n[305.21]ANASNSPS[167.00]SLR.L	Q5T5X7	BEND3	35853.3	79741.6	58478	79323.8	61099.7	46206.7	46045.5	37383.8
K.n[305.21]GIEPSSEGSK[432.30]PLS[167.00]NPS[167.00]SPGISGVDLLVDQPFTLEILTSLVELTR.F	Q9NR09	BIRC6	1746.45	2627.13	2170.41	2047.66	1953.57	2665.12	2298.64	4734.77
R.n[305.21]RPTLAWLEDSSSC[160.03]SDIPK[432.30]LEGDSDDLLEDS[167.00]DSEEHSR.S	Q9NR09	BIRC6	11382.8	11165.9	10754	23629.2	14709.7	14480.1	19194.3	26169.5
R.n[305.21]AQHVFQHAVPQEGK[432.30]PITNQK[432.30].S	Q13867,J3KS79,K7ENH5,K7ES02	BLMH	73743.8	87189.8	37449.4	82159.3	73637.9	56784.1	101490	98474.3
R.n[305.21]VAGEAAET[181.01]DS[167.00]EPEPEPEPTAAPR.D	Q6QNY0	BLOC1S3	37908.9	42673.2	44753.9	43149.2	24906.5	25134.3	42336.5	44281.3
K.n[305.21]SES[167.00]NEDLFGLVPFDEITGSQQQK[432.30].V	Q9NSY1,H0Y9P1	BMP2K	17220.5	19306.9	9934.06	17498.5	12085.7	15331.2	20481.6	22084.7
K.n[305.21]LGPQNFIDETS[167.00]DIENLLK[432.30].E	Q14692	BMS1	15868.7	13054.6	9928.17	11947.8	12959.5	16812.4	17634.7	22988
K.n[305.21]LGPQNFIDETS[167.00]DIENLLK[432.30].E	Q14692	BMS1	19312.2	12438.2	16543.5	12385	14565.8	15047.2	19655.4	21786.6
K.n[305.21]LGPQNFIDETS[167.00]DIENLLK[432.30].E	Q14692	BMS1	26295.1	17129.3	14274.3	12177.2	23620.3	19948.1	26611.3	38416.2
K.n[305.21]LGPQNFIDETS[167.00]DIENLLK[432.30].E	Q14692	BMS1	33947.2	25041.9	22654.5	20005.9	30676.9	22890.4	38315.6	45608.5
K.n[305.21]LGPQNFIDETS[167.00]DIENLLK[432.30].E	Q14692	BMS1	57480.3	37576.6	30512.5	34622.7	61040.9	57702	69834.6	94315.5
R.n[305.21]IGDEYAEDS[167.00]S[167.00]DEEDIR.N	Q14137,A8K3R2,B2RDN4,B4DEN9,E9PIF8,Q96Q25	BOP1	21496.1	22464.7	19490.1	18240.5	17707.5	18255.7	26353.9	31415.5
R.n[305.21]IGDEYAEDSS[167.00]DEEDIRNT[181.01]VGNVPLEWYDDFPHVGYDLDGRR.L	Q14137,A8K3R2,B2RDN4,B4DEN9,E9PIF8,Q96Q25	BOP1	5126.39	3596.79	5365.57	5548.42	5923.26	4310.66	7241.15	7689.12
R.n[305.21]IGDEYAEDSS[167.00]DEEDIRNT[181.01]VGNVPLEWYDDFPHVGYDLDGRR.L	Q14137,A8K3R2,B2RDN4,B4DEN9,E9PIF8,Q96Q25	BOP1	5571.87	3670.24	6152.64	6912.3	4703.38	6552.72	8355.87	8860.81
K.n[305.21]EC[160.03]INAAPDS[167.00]PSK[432.30].Q	Q7Z569,A8K2W4,J3KNN7,Q59H81	BRAP	87838.6	122419	55891.7	105849	99983.5	77073.9	128822	124259
K.n[305.21]EC[160.03]INAAPDS[167.00]PSK[432.30].Q	Q7Z569,A8K2W4,J3KNN7,Q59H81	BRAP	93619.2	118693	64495	100989	117383	85878.9	142190	145725
K.n[305.21]K[432.30]LESSEENLS[167.00]S[167.00]EDEELPC[160.03]FQHLLFGK[432.30].V	P38398,E7EMP0,E7EP70,E9PFC7,E9PFZ0,F8W8H7,G8I0D8,Q1RMC1,Q3LRH8,Q5XLT4,Q5YLB2,Q7Z606	BRCA1	14458.4	11008.1	8334.92	13290.9	11377.3	9720.23	19262.7	18222.1
K.n[305.21]K[432.30]LESSEENLS[167.00]S[167.00]EDEELPC[160.03]FQHLLFGK[432.30].V	P38398,E7EMP0,E7EP70,E9PFC7,E9PFZ0,F8W8H7,G8I0D8,Q1RMC1,Q3LRH8,Q5XLT4,Q5YLB2,Q7Z606	BRCA1	18324.1	17948.8	9352.3	16302.3	12762.9	14421.3	26252.9	29082.3
K.n[305.21]VVDVEEQQLEES[167.00]GPHDLTETSYLPR.Q	P38398,B4DES0,B7ZA85,C6YB47,E7EP70,E7ETR2,E7EUM2,E9PFC7,E9PFZ0,G3XAC3,G8I0D8,H0Y8B8,K7EPC7,Q1RMC1,Q3LRH8,Q5U3B7,Q5XLT4	BRCA1	15222.1	17259	19727.3	21050.3	22482.2	19390.2	24532.8	30654.4
K.n[305.21]RK[432.30]ADTTTPTPTAILAPGS[167.00]PAS[167.00]PPGSLEPK[432.30].A	P25440,B0S7P1,B0V072,B0V073,E9PIQ3,F8VXF8,H0Y5T9,H0Y602,H0Y6K2,H0YDJ7,Q63HQ9,Q658Y7	BRD2	29216.2	24047.6	12720.4	21258.9	23392	23990.5	28515.6	38838.8
R.n[305.21]SES[167.00]PPPLSDPK[432.30].Q	Q15059	BRD3	118458	136700	76875.3	125390	151306	107234	161146	176547
R.n[305.21]TQPAENES[167.00]TPIQQLLEHFLR.Q	Q9H8M2	BRD9	2667.48	3253.06	2079.89	2150.35	2427.7	2165	2760.19	4303.3
R.n[305.21]STS[167.00]PTFNK[432.30].Q	Q9BX63	BRIP1	218482	302360	174738	287158	227613	142852	312391	308423
K.n[305.21]NSFLGS[167.00]PR.F	Q8IWQ3,Q8TDC3,B3KVE9,B3KWF8,B4DLY3,B4DM60,E9PLM7,H0YES6,J3KNK0	BRSK2	140568	121780	75039.2	89868.3	111291	108413	148131	159820
R.n[305.21]SLPS[167.00]LEDIDPDVLDSMHSLGC[160.03]FR.D	Q8IWQ3,B3KVE9,B4DLY3,E9PLM7	BRSK2	7183.7	9533.25	7465.88	12521	7199.37	10128.8	13264.5	18522.4
R.n[305.21]AEQSISEEPGWEEEEEELMGISPIS[167.00]PK[432.30].E	Q9NW68,B4DE39,B4DM89,B7ZA57,C9JB13,E9PQA7	BSDC1	8043.68	7857.48	8072.97	10756	9388.9	8089.61	12491.7	13638.8
K.n[305.21]APK[432.30]PEDIDEEDDDVPDLVENFDEASK[432.30]NEAN.-	Q96K17,Q6PJ77	BTF3L4	10093	15508.7	11484.1	14565.1	7626.44	13004.9	14255.8	19973.5
K.n[305.21]TSESITSNEDVSPDVC[160.03]DEFT[181.01]GIEPLSEDAIITGFR.N	O60566	BUB1B	5200.41	7109.41	7408.77	6664.69	10101.1	6470.14	17266.2	18831.5
K.n[305.21]ATDSDLSS[167.00]PR.H	Q9BRD0,A8K4Z6	BUD13	67872.6	187766	116361	162745	123135	87300.2	144005	139583
K.n[305.21]ATDSDLSS[167.00]PR.H	Q9BRD0,A8K4Z6	BUD13	126149	236509	134691	226675	132676	118412	166010	182849
R.n[305.21]ARHDS[167.00]PDLAPNVTYSLPR.T	Q9BRD0,A8K4Z6,H7C462	BUD13	62328.3	59825.3	65235.4	94600.5	79700.2	75968	101134	90973.2
R.n[305.21]HDS[167.00]PDLAPNVTYSLPR.T	Q9BRD0,A8K4Z6,H7C462	BUD13	70740.2	77084.9	62062.1	72782.6	82793.5	65210.9	106863	73984.4
R.n[305.21]HDS[167.00]PDLAPNVTYSLPR.T	Q9BRD0,A8K4Z6,H7C462	BUD13	76474.9	74239.8	70702.8	82577.3	80450.4	63792	90588.7	109237
R.n[305.21]HDS[167.00]PDPS[167.00]PPRR.A	Q9BRD0,A8K4Z6	BUD13	13052.7	20270.1	18288.3	20032.7	12812.1	13274.5	15095	16550
R.n[305.21]HGT[181.01]PDPSPR.K	Q9BRD0,A8K4Z6	BUD13	24433.8	37620.9	34503.1	39659.1	25412.8	27456.1	28743	27319.4
R.n[305.21]HGT[181.01]PDPSPR.K	Q9BRD0,A8K4Z6	BUD13	35884.7	58382.8	41864.5	46453.7	36726.3	24397	37783.5	37073.8
R.n[305.21]RPQHNSSGAS[167.00]PR.R	Q9BRD0,A8K4Z6	BUD13	1722.58	3191.85	1716.1	2094.32	2335.8	1215.58	1961.21	3787.5
R.n[305.21]VHNNS[167.00]PDTSRR.T	Q9BRD0,A8K4Z6	BUD13	2357.73	6592.1	4767.98	6580.45	2934.27	2386.24	3457	3416.63
R.n[305.21]VHNNS[167.00]PDTSRR.T	Q9BRD0,A8K4Z6	BUD13	3150.22	5619.49	4799.45	7569.61	4228.83	3255.82	4509.35	4524.42
R.n[305.21]MPQDGS[167.00]DDEDEEWPTLEK[432.30].A	Q13895,F8WBL2	BYSL	68060.6	84131.4	85158.1	91361.4	77503	65625.4	81883	103999
K.n[305.21]K[432.30]FVEWLQNAEEES[167.00]ES[167.00]EGEEN.-	Q9Y6E2,B3KM68,B5MCE7,B5MCH7,B7Z4K8,Q05D83	BZW2	9706.95	9045.56	8277.25	10388.4	13326.4	8902.07	16076	18211.4
K.n[305.21]K[432.30]FVEWLQNAEEES[167.00]ES[167.00]EGEEN.-	Q9Y6E2,B3KM68,B5MCE7,B5MCH7,B7Z4K8,Q05D83	BZW2	9725.27	12321.2	11173.3	11179.7	10777.1	7416.4	10644.3	17447.7
K.n[305.21]ASSEDVASS[167.00]PER.H	Q9H2I8,A6NG64	C10orf11	34990	59304	30069	57846.5	37223.7	32834.3	49732.1	56489.6
K.n[305.21]ASSEDVASS[167.00]PER.H	Q9H2I8,A6NG64	C10orf11	35885.3	73267.3	41866.6	66437.3	41809.9	28838.9	49334.1	54216.6
K.n[305.21]S[167.00]VSASEDLLEEIESELLSTEFAEHR.V	Q7Z3E2,Q3B7W4,Q496Y1	C10orf118	0	0	0	525.004	540.736	0	0	911.325
K.n[305.21]DREVAEGGLPRAES[167.00]PSPAPPPGLR.G	Q9BUA3	C11orf84	54630.8	56082.7	36362.3	45346.1	63868.5	53781.4	50634.5	70743
K.n[305.21]QQVSWEQEFLVGS[167.00]SPGGSGR.A	Q9BUA3	C11orf84	10427.7	9554.09	7161.22	10349.5	9634.98	10063.5	11436.1	12175.2
K.n[305.21]QQVSWEQEFLVGS[167.00]SPGGSGR.A	Q9BUA3	C11orf84	18986.6	20100.8	12059.3	18732.5	21139.1	17615.8	23088.3	25996.9
K.n[305.21]GK[432.30]IEVLDS[167.00]PASK[432.30].K	Q8N5I9	C12orf45	96128	92405.9	38258.1	70322.2	86049.8	43300	61948.9	80840.3
K.n[305.21]ELES[167.00]SEEGGSAEER.R	Q9HAS0,J3KRR1,J3QKQ1,J9JIC5	C17orf75	41088.4	95000.4	49179.1	70720.1	55112.6	39932	47575.1	56370.6
K.n[305.21]ELES[167.00]SEEGGSAEER.R	Q9HAS0,J3KRR1,J3QKQ1,J9JIC5	C17orf75	61026.5	113275	66809.7	73507.8	58742.2	49710.2	58760.7	64372.9
K.n[305.21]MISTPS[167.00]PK[432.30].K	Q53F19	C17orf85	142297	113145	90808.1	140621	136360	117613	192784	180127
R.n[305.21]QRQEEPPPGPQRPDQSAAAAGPGDPK[432.30]R.K	Q9BQ61,B2RE11,K7ELS0,K7EN60,K7ERU7	C19orf43	88801.4	91658.3	56071.1	116998	93376.6	98019.9	115351	104415
K.n[305.21]AATESVPC[160.03]S[167.00]PSPLAGEIR.R	Q8N9M1,J3QKZ5,J3QS16,J9JIE4	C19orf47	26601.3	29281.9	23006.3	38067.8	53669.1	40517.7	42895.3	52850.1
R.n[305.21]LGATPETDEDLAWDSDNDSSSS[167.00]VLQYAGVLK[432.30].K	Q8N9M1,J3QS80	C19orf47	1967.65	1799.07	1302.58	2706.71	2124.24	2394.41	3233.26	3977.2
R.n[305.21]RRPEPAGGGNVSAK[432.30]PGAPPQPAVSAR.G	Q6ZSJ8,E9PQ13	C1orf122	31921.2	42864.5	29243.8	39076.5	35373.9	30369	36459.1	30995.2
R.n[305.21]RRPEPAGGGNVSAK[432.30]PGAPPQPAVSAR.G	Q6ZSJ8,E9PQ13	C1orf122	32855.4	35789.6	25750.6	26610.9	33700.3	37042.6	33768.3	45286.9
R.n[305.21]LLPEGEETLES[167.00]DDEK[432.30].D	Q8N6N3	C1orf52	16961.1	14048.6	21077	11159	20534.5	13591.3	26893	31606.3
K.n[305.21]AFVDFLSDEIK[432.30]EER.K	Q07021,A8K651	C1QBP	13543.8	13285.2	6058.08	16219.1	11866.3	10606.3	14870.1	23616.4
K.n[305.21]AFVDFLSDEIK[432.30]EER.K	Q07021,A8K651	C1QBP	15815.6	17557.1	7141.02	16916.6	14855.3	12172	17417.2	24507.6
K.n[305.21]ALVLDC[160.03]HYPEDEVGQEDEAESDIFSIR.E	Q07021,A8K651,I3L3B0,I3L3Q7	C1QBP	6833.63	5236.2	4121.4	8744.65	5792.64	7975.39	8210.68	8979.9
R.n[305.21]GVDNT[181.01]FADELVELSTALEHQEYITFLEDLK[432.30].S	Q07021,A8K651,I3L3B0,I3L3Q7	C1QBP	1138.65	1268.4	734.585	1220.64	1458.15	1339.53	1268.28	2765.56
R.n[305.21]GVDNT[181.01]FADELVELSTALEHQEYITFLEDLK[432.30].S	Q07021,A8K651,I3L3B0,I3L3Q7	C1QBP	1851.69	1346.93	986.966	1412.42	1393.26	1388.48	1190.63	1764.25
R.n[305.21]GVDNT[181.01]FADELVELSTALEHQEYITFLEDLK[432.30].S	Q07021,A8K651,I3L3B0,I3L3Q7	C1QBP	2244.58	1953.29	824.379	2068.94	1796.82	1479.64	1530.59	2851.37
K.n[305.21]C[160.03]VGAELEY[243.03]DSEHSDWHGFD.-	Q9GZN8,H7BYU9	C20orf27	22601.8	27738.4	16178	23165.3	18768.8	12591.2	37303.2	26921.8
K.n[305.21]AS[167.00]PVGDGNFR.N	Q86YS7,B4DJ03,B4DRN7,B7ZLK1,B7ZLK2,B7ZLL0,F5H2A1,F5H3N1,F5H5R1,H0YFC4	C2CD5	133114	130390	57423	114238	133664	101839	144195	136531
K.n[305.21]SPSGPVK[432.30]S[167.00]PPLS[167.00]PVGTTPVK[432.30].L	Q9BVC5,B4E2G9,C9J4K0	C2orf49	38333.2	66854.8	44284.6	137922	117254	90360.3	137413	164092
R.n[305.21]SQS[167.00]FSHQQPSR.S	Q8WVR3,B3KNS5,B4DYA8,C9JMZ9,E9PFF9,H0Y452	C7orf43	16025.8	21455.1	14943.6	14774.9	15963.5	12922.4	18742.8	19816.4
R.n[305.21]SQS[167.00]FSHQQPSR.S	Q8WVR3,B3KNS5,B4DYA8,C9JMZ9,E9PFF9,H0Y452	C7orf43	75154.7	105347	90401.1	91741.6	79560	59526.3	101212	110857
R.n[305.21]ELDEEGS[167.00]DPPLPGR.A	Q9BRJ6,C9JQV0,H7C0T1,H7C2R9	C7orf50	5537.11	8152.76	7611.96	7527.2	6768.55	0	10129.1	6650.93
R.n[305.21]ELDEEGS[167.00]DPPLPGR.A	Q9BRJ6,C9JQV0,H7C0T1,H7C2R9	C7orf50	7605.32	10753.5	7690.24	5046.36	4469.86	6961.81	9648.69	11135.3
R.n[305.21]APTVHEM[147.04]PR.V	H0Y549	C9orf116	62483.1	86546.3	63958.9	66197.9	71598.2	41749.7	68650.3	57813.2
K.n[305.21]RRDS[167.00]GDNSAPSGQER.E	Q8IXQ3	C9orf40	2160.08	3647.52	2745.32	5525.81	3287.64	2897.46	5225.03	5713.01
R.n[305.21]RDS[167.00]GDNSAPSGQER.E	Q8IXQ3	C9orf40	2748.38	5869.57	5003.54	7286.6	4937.68	3707.35	5978.15	6621.23
R.n[305.21]RDS[167.00]GDNSAPSGQER.E	Q8IXQ3	C9orf40	2817.55	6401.74	4833.97	8020.07	5339.82	3108.03	5863.89	6756.18
R.n[305.21]RGDS[167.00]ES[167.00]EEDEQDSEEVR.L	Q9NZ63	C9orf78	23336.1	42550.9	25198.1	40830.7	38358.6	22777	39017.8	48335
R.n[305.21]RGDS[167.00]ES[167.00]EEDEQDSEEVR.L	Q9NZ63	C9orf78	35295.7	48049	30188.1	40439.1	33539.3	28169.3	40723.9	57571.4
R.n[305.21]RGDSES[167.00]EEDEQDSEEVR.L	Q9NZ63	C9orf78	6539.62	11328	11762.5	13214.6	9762.15	8478.01	12402.3	10919.4
R.n[305.21]RRGDS[167.00]ES[167.00]EEDEQDSEEVR.L	Q9NZ63	C9orf78	24392.3	31981.2	25838.6	31028.4	21923	25937.9	33850.4	32988.2
R.n[305.21]VGDTEK[432.30]PEPERS[167.00]PPNR.K	Q9NZ63	C9orf78	4345.57	5666.27	3119.21	4430.06	4685.17	3632.68	6211.17	6437.14
R.n[305.21]VGDTEK[432.30]PEPERS[167.00]PPNR.K	Q9NZ63	C9orf78	5635.98	7439.7	3693.68	5087.65	4633.12	3783.39	6208.57	6929.03
R.n[305.21]VGDTEK[432.30]PEPERS[167.00]PPNR.K	Q9NZ63	C9orf78	128073	154311	79341	130008	141077	95693.2	152243	182409
K.n[305.21]ILEGDNGMDS[167.00]DMEEEADDGSK[432.30].M	Q9H8G2,B4DUP7	CAAP1	15788.5	24119.2	22922.5	23337.1	19547.3	12772.7	29283.3	26819.2
K.n[305.21]ILEGDNGMDS[167.00]DMEEEADDGSK[432.30].M	Q9H8G2,B4DUP7	CAAP1	16286.3	13621.8	15804.3	20904.8	11814.1	17143.3	21302.8	24219.9
[truncated: 4,551 more rows]

## Sheet: repA2_IP
peptide	protein	gene.name	0 min	2 min	4 min	8 min	16 min	32 min	64 min	128 min
[truncated: 2,973 more rows]

## Sheet: repA2_IMAC
peptide	protein	gene.name	0 min	2 min	4 min	8 min	16 min	32 min	64 min	128 min
[truncated: 5,736 more rows]

[truncated: 8 more sheets: repB1_IP, repB1_IMAC, repB2_IP, repB2_IMAC, repC1_IP, repC1_IMAC, repC2_IP, repC2_IMAC]
