# Supplementary material for: Synthesizing Signaling Pathways from Temporal Phosphoproteomic Data
Source: Cell Rep. Author manuscript; Available in PMC 2018 Dec 16. (PMC6295338; doi:10.1016/j.celrep.2018.08.085)
Supplement: 2 [file NIHMS1508952-supplement-2.zip › merged_normalized.xlsx]

## Sheet: replicate_A
peptide	protein	gene.name	modified.sites	0 min	2 min	4 min	8 min	16 min	32 min	64 min	128 min
K.n[305.21]AFWMAIGGDRDEIEGLS[167.00]S[167.00]DEEH.-	Q6PD74,B4DG44,Q5JPJ4,Q6AWA0	AAGAB	S310,S311	14.9671	14.8089	13.9905	13.9767	12.8749	13.8776	13.9076	15.6011
K.n[305.21]HPHLC[160.03]LVALC[160.03]EAEEAPPAS[167.00]S[167.00]T[181.01]PHVV.-	C9JA03,Q9NUT2,A5D8W3,C9JTY4,C9JYI3,E7ENE8,Q6ZRM3,Q8N1X3	ABCB8	S142,S143,T144	0.439515	0.380976	0.404436	0.266277	0.448738	0.644955	0.456465	0.369146
R.n[305.21]HHNS[167.00]TAELQK[432.30].A	P33527,I3L4X2,Q9UQ98	ABCC1	S930	3.01592	5.11077	4.62941	4.43427	3.65628	3.60336	3.61993	2.8652
R.n[305.21]QLS[167.00]SSSSYSGDISR.H	P33527,I3L4X2,Q68CP7,Q9UQ98	ABCC1	S915	1.6216	1.62275	1.86862	1.429	1.73607	1.5886	1.65051	1.76214
K.n[305.21]AEQGS[167.00]EEEGEGEEEEEEGGESK[432.30].A	Q8NE71,B4DNU2,E9PC67,F8VQZ0,Q5STZ8	ABCF1	S228	3.04497	5.85823	4.65682	4.88126	3.5479	3.59064	3.28333	3.20114
K.n[305.21]AEQGS[167.00]EEEGEGEEEEEEGGESK[432.30]ADDPYAHLSK[432.30].K	Q8NE71,B4DNU2,E9PC67,F8VQZ0,Q5STZ8	ABCF1	S228	1.37218	1.42338	0.955721	1.14797	1.14372	1.12386	1.48854	1.61429
K.n[305.21]GGNVFAALIQDQS[167.00]EEEEEEEK[432.30].H	Q8NE71,A0PJ72,B4DNU2,E9PC67,F5GYK6,F8VQZ0,Q2L6I2,Q5STZ8	ABCF1	S140	8.72017	8.27716	5.3825	8.17014	8.84223	7.69061	6.12557	8.06235
K.n[305.21]K[432.30]AEQGS[167.00]EEEGEGEEEEEEGGESK[432.30].A	Q8NE71,B4DNU2,E9PC67,F8VQZ0,Q5STZ8	ABCF1	S228	2.93872	6.26858	2.67483	4.64601	2.90263	2.67061	2.58193	2.42279
K.n[305.21]K[432.30]LSVPT[181.01]S[167.00]DEEDEVPAPK[432.30]PR.G	Q8NE71,A0PJ72,B4DNU2,E9PC67,F5GYK6,F8VQZ0,Q2L6I2,Q5STZ8	ABCF1	T108,S109	1.02585	0.880381	0.60033	0.580253	0.778436	0.721901	0.920315	0.821642
K.n[305.21]K[432.30]LSVPT[181.01]SDEEDEVPAPK[432.30]PR.G	Q8NE71,A0PJ72,B4DNU2,E9PC67,F5GYK6,F8VQZ0,Q2L6I2,Q5STZ8	ABCF1	T108	7.04279	4.57502	5.01876	8.19753	5.51947	4.96597	6.02633	7.705
K.n[305.21]K[432.30]LSVPTS[167.00]DEEDEVPAPK[432.30]PR.G	Q8NE71,A0PJ72,B4DNU2,E9PC67,F5GYK6,F8VQZ0,Q2L6I2,Q5STZ8	ABCF1	S109	2.58771	2.18081	1.44335	2.42639	2.52163	2.54171	2.21734	1.5322
K.n[305.21]LSVPT[181.01]S[167.00]DEEDEVPAPK[432.30]PR.G	Q8NE71,A0PJ72,B4DNU2,E9PC67,F5GYK6,F8VQZ0,Q2L6I2,Q5STZ8	ABCF1	T108,S109	3.48126	3.84873	2.69104	3.13806	2.9397	3.23769	3.07217	3.33783
K.n[305.21]LSVPTS[167.00]DEEDEVPAPK[432.30]PR.G	Q8NE71,A0PJ72,B4DNU2,E9PC67,F5GYK6,F8VQZ0,Q2L6I2,Q5STZ8	ABCF1	S109	1.87772	1.50492	0.940225	1.24723	2.1558	0.98138	0.980237	1.11649
K.n[305.21]TK[432.30]GGNVFAALIQDQS[167.00]EEEEEEEK[432.30].H	Q8NE71,A0PJ72,B4DNU2,E9PC67,F5GYK6,F8VQZ0,Q2L6I2,Q5STZ8	ABCF1	S140	1.78717	1.15164	1.18455	1.20509	1.33857	1.37456	1.32457	1.10307
K.n[305.21]TLEPVK[432.30]PPTVPNDY[243.03]MTSPAR.L	Q8IZP0,A6NFN2,B4DKX2,B6VEX3,B6VEX4,B6VEX5,F5H1G9,F8WA55,F8WA56,Q59G41	ABI1	Y213	2.67996	4.7799	3.04462	2.84743	2.58747	2.57905	2.86079	2.92939
K.n[305.21]TLEPVK[432.30]PPTVPNDYMT[181.01]SPAR.L	Q8IZP0,A6NFN2,B4DKX2,B6VEX3,B6VEX4,B6VEX5,F5H1G9,F8WA55,F8WA56,Q59G41	ABI1	T215	0.392037	1.2317	0.467231	0.654778	0.534146	0.426312	0.494038	0.593581
R.n[305.21]LGSQHS[167.00]PGR.T	Q8IZP0,A6NFN2,B4DKX2,B6VEX3,B6VEX4,B6VEX5,B7Z9E9,F5H1G9,F8WA55,F8WA56,Q59G41	ABI1	S225	8.49505	11.7485	13.237	10.42	9.25244	9.85229	7.83651	7.17089
R.n[305.21]TLEPVRPPVVPNDY[243.03]VPSPTR.N	Q9NYB9,B7Z612,B7Z836,E7EP65,E7EW77,H0Y6B5,H7C3Q7,J3KNB2,Q53SH3	ABI2	Y213	2.36871	10.575	8.43423	4.7383	4.32991	3.61893	3.3963	3.14808
R.n[305.21]TLEPVRPPVVPNDYVPSPT[181.01]R.N	Q9NYB9,B7Z612,B7Z836,E7EP65,E7EW77,H0Y6B5,H7C3Q7,J3KNB2,Q53SH3	ABI2	T218	0.548536	1.62578	1.28331	0.669126	0.635447	0.584727	0.414205	0.430079
R.n[305.21]TTPPTQK[432.30]PPS[167.00]PPMSGK[432.30].G	Q9NYB9,B4DMM5,B7Z5L1,B7Z612,B7Z836,E7EP65,E7EW77,E9PEZ7,F8WAL6,H0Y6B5,H7C3Q7,J3KNB2,Q13802,Q53SH3	ABI2	S183	8.68044	8.04081	5.00138	8.31624	7.19231	6.83089	6.9603	7.4563
R.n[305.21]SNS[167.00]TSSMSSGLPEQDR.M	P42684	ABL2	S783	0.850834	0.632152	0.566742	0.71516	0.576781	0.568275	0.753506	0.665696
R.n[305.21]SNSTSS[167.00]MSSGLPEQDR.M	P42684	ABL2	S786	0.795067	0.727665	0.977943	0.667249	0.682503	0.960481	0.666066	0.697035
R.n[305.21]ST[181.01]SQGSINSPVYSR.H	O14639,B3KSG3,B3KVH2,B4DQA3,B7Z4H1,F6XFR5,F8W8M4,H0Y3K7,H0Y7N6,J3QSX6,Q5JVV3,Q5T6N2,Q5T6N4	ABLIM1	T451	6.46959	5.78503	5.65313	5.07584	5.12125	5.16825	6.07941	5.6226
R.n[305.21]TLS[167.00]PTPSAEGYQDVR.D	O14639,B3KSG3,B3KVH2,B4DQA3,B7Z4H1,F6XFR5,F8W8M4,H0Y3K7,H0Y7N6,J3QSX6,Q5JVV3,Q5T6N2,Q5T6N4	ABLIM1	S431	3.48571	2.82652	4.7218	2.87978	3.20168	3.3906	3.28817	3.17356
R.n[305.21]FIIGSVSEDNS[167.00]EDEISNLVK[432.30].L	Q13085,B2ZZ90,D3YTK0,K7EJ22	ACACA	S29	2.23049	1.69285	1.58102	1.67182	2.05112	2.08295	1.91458	1.6975
K.n[305.21]YSISLS[167.00]PPEQQK[432.30].K	Q15057,H7C3K3	ACAP2	S521	1.21253	0.638246	0.875485	0.588037	1.09253	1.13001	1.15477	0.988989
R.n[305.21]LEVSVDGLTLSPDPEERPGAEGAPLLPPPLPPPS[167.00]PPGSGR.G	Q9H3P7	ACBD3	S43	1.91163	1.77221	2.41283	1.39473	1.99075	1.66755	2.00442	1.67089
K.n[305.21]ASLVALPEQT[181.01]ASEEETPPPLLTK[432.30].E	Q9UKV3,B4DQZ7,E7EQT4	ACIN1	T408	0.242492	0.334949	0.128228	0.332512	0.169854	0.307812	0.286664	0.245863
K.n[305.21]ASLVALPEQTAS[167.00]EEET[181.01]PPPLLTK[432.30].E	Q9UKV3,B4DQZ7,E7EQT4	ACIN1	S410,T414	1.09748	0.857061	0.680235	0.82853	0.712636	0.859371	0.978447	0.905716
K.n[305.21]EAVVDLHADDS[167.00]RISEDETER.N	G3V3T3,Q9UKV3,B4DQZ7,E7EQT4,G3V3B0,Q69YJ6	ACIN1	S125	0.361608	0.40791	0.512978	0.407136	0.308082	0.217476	0.243723	0.349282
K.n[305.21]GVPAGNS[167.00]DTEGGQPGRK[432.30].R	Q9UKV3,B4DQZ7,E7EQT4,G3V3B0,G3V3T3,Q69YJ6	ACIN1	S838	9.56375	14.7275	11.0614	11.6353	10.7473	7.09333	7.29626	7.3606
R.n[305.21]AAK[432.30]LS[167.00]EGS[167.00]QPAEEEEDQETPSR.N	Q9UKV3,B4DQZ7,E7EQT4	ACIN1	S240,S243	2.37651	1.5939	1.05796	1.67986	3.41064	6.65812	8.01098	7.49322
R.n[305.21]TAQVPS[167.00]PPR.G	Q9UKV3,B4DQZ7,E7EQT4,G3V3B0,Q69YJ6	ACIN1	S1004	2.30176	1.76791	1.60717	1.67302	1.76193	1.88052	1.89175	2.0638
R.n[305.21]TAQVPS[167.00]PPRGK[432.30].L	Q9UKV3,B4DQZ7,E7EQT4,G3V3B0,Q69YJ6	ACIN1	S1004	1.23755	0.906217	0.883772	0.873888	1.00979	1.02393	0.899051	0.936046
K.n[305.21]AK[432.30]PAMPQDSVPS[167.00]PR.S	P53396,Q4LE36	ACLY	S481	7.90967	8.13942	5.24147	8.37876	7.22668	6.982	8.57483	8.76447
R.n[305.21]TAS[167.00]FSESR.A	P53396,B4E3P0,Q4LE36,Q8N9C4	ACLY	S455	48.3951	80.375	84.6141	68.6231	60.9332	52.6485	71.2545	52.605
R.n[305.21]Y[243.03]EAQK[432.30]LER.M	O00154,B3KQ12,B4DUX0,B7Z957,F5GWE2,K7EKP8	ACOT7	Y194	0.908622	1.06386	0.96877	1.14094	1.02214	1.16471	1.03708	0.861441
K.n[305.21]MTAHTHSS[167.00]FGLGLSVNGR.F	Q53FZ2,A8K2Q7,B4DJK7,E7ETR5,H3BSM0,H3BV29	ACSM3	S251	0.453828	0.396561	0.394463	0.428792	0.477539	0.519357	0.473514	0.429812
R.n[305.21]SWS[167.00]PPPEVSR.S	Q9NR19,B4DEH9,C9IYL0,C9JXD9,C9JY31,F8WCJ4,H0UIA1,Q5QPH3,Q8N238	ACSS2	S30	3.43721	2.74013	2.26765	2.49574	3.41533	2.80402	3.0381	3.31335
K.n[305.21]DSY[243.03]VGDEAQSK[432.30]R.G	P62736,P60709,P68032,P63261,P63267,P68133,A1E282,A6NL76,A8K3K1,B3KUD3,B3KW67,B4DUI8,B4DVQ0,B4E335,B4E3A4,B7Z6I1,B7Z6P1,B8ZZJ2,C9JFL5,C9JTX5,C9JUM1,C9JZR7,D2JYH4,E7EVS6,F6QUT6,F6UVQ4,F8WB63,G5E9R0,I3L1U9,I3L3I0,I3L3I4,I3L3R2,I3L4N8,J3KT65,K7EM38,Q1KLZ0,Q53G76,Q53G99,Q53GK6,Q5T8M7,Q5T8M8,Q7Z7J6,Q8WVW5	ACTA2	Y55	0.277752	0.966478	0.725744	1.86926	1.41616	1.18936	1.05627	0.537217
R.n[305.21]GY[243.03]SFTTTAER.E	P60709,P63261,B3KWQ3,B4DVQ0,B4DW52,B4E335,B4E3A4,B7ZAP6,I3L1U9,I3L3I0,I3L3I4,I3L4N8,Q1KLZ0,Q53G76,Q53G99,Q53GK6,Q6PJ43,Q8WVW5	ACTB	Y198	1.14273	1.25744	1.69119	2.25371	2.96711	2.41296	1.40671	1.15903
R.n[305.21]RIPVS[167.00]PEQAR.S	Q9H981,C9J7L6	ACTR8	S132	2.02094	2.01842	2.00262	1.79286	1.97954	1.04353	1.82662	1.58804
K.n[305.21]S[167.00]FEDLTDHPVTR.S	P78536,B2RNB2,Q53RS1	ADAM17	S791	1.58125	0.519139	0.83721	0.916344	1.04198	0.855698	0.986887	1.10174
R.n[305.21]FASS[167.00]C[160.03]NLAK[432.30].E	D6R9L6	ADAMTS6	S899	3.89969	2.4325	2.13628	2.74008	2.81164	3.56799	3.02403	5.57936
K.n[305.21]K[432.30]S[167.00]PDGT[181.01]RVVGK[432.30].C	Q9P2N4,B4DTT6,B4E0E4,B7ZVX9,H0Y859	ADAMTS9	S1905,T1909	4.31856	3.97478	2.87357	4.70282	3.72152	2.60696	3.01266	3.76934
K.n[305.21]EAASSY[243.03]QEAWSTLR.K	Q9BUB4,B2RBG6,B4DL42	ADAT1	Y476	0.545183	0.740978	0.97469	0.594278	0.481361	0.599344	0.455115	0.490517
K.n[305.21]C[160.03]LEAGS[167.00]PEPEPAPWQALPVLSEK[432.30].Q	Q96EY9,C9JFC1,D6W601	ADAT3	S18	0.212974	0.241699	0.246694	0.227307	0.370514	0.387501	0.260335	0.319546
R.n[305.21]DAEPPS[167.00]PTPAGPPR.C	O43306	ADCY6	S54	8.78995	6.20747	8.02433	7.29444	9.12758	11.9502	10.6276	8.188
R.n[305.21]AAVVT[181.01]SPPPTTAPHK[432.30].E	P35611,A2A3N8,B4DI79,D6RAH3,D6RF25,D6RJE2,E7ENY0,E7EV99,Q86XM2,Q96D30	ADD1	T11	5.24162	4.25657	5.01678	5.82156	6.30961	6.52913	5.99841	5.32614
R.n[305.21]AAVVTS[167.00]PPPTTAPHK[432.30].E	P35611,A2A3N8,B4DI79,D6RAH3,D6RF25,D6RJE2,E7ENY0,E7EV99,Q86XM2,Q96D30	ADD1	S12	15.3703	17.7176	21.4256	29.6175	30.3491	29.6456	28.4151	28.3169
R.n[305.21]GDEASEEGQNGSS[167.00]PK[432.30].S	P35611,A2A3N8,B4DI79,B4DPW4,E7ENY0,E7EV99,H0Y9H2,Q4TT76,Q86XM2	ADD1	S465	1.69225	3.35574	2.78273	3.33611	2.36625	1.95553	1.99328	2.55521
R.n[305.21]WLNSGRGDEASEEGQNGSS[167.00]PK[432.30].S	P35611,A2A3N8,B4DI79,B4DPW4,E7ENY0,E7EV99,H0Y9H2,Q4TT76,Q86XM2	ADD1	S465	4.88366	3.79724	3.54781	4.11527	3.91346	4.02119	3.87697	4.45688
K.n[305.21]ETAPEEPGS[167.00]PAK[432.30].S	P35612,C9JTM0,Q05DK5,Q96HD4	ADD2	S592	3.66989	5.21111	5.00744	4.81715	4.75202	3.5775	3.18498	3.3898
K.n[305.21]SAPAS[167.00]PVQSPAK[432.30].E	P35612,C9JTM0,Q05DK5,Q96HD4	ADD2	S600	3.66122	4.32367	4.84471	5.40229	4.98067	4.4097	5.80288	5.51817
R.n[305.21]NVHS[167.00]EDFENR.L	Q9H2P0,B2RBM8,E9PQK8,Q6DHZ8	ADNP	S98	4.19882	4.37494	5.18463	4.44779	4.39459	3.60014	3.06283	2.5159
K.n[305.21]VPVHHTWGNHEFYNFS[167.00]R.E	Q3LIE5	ADPRM	S117	0.889959	2.18445	2.95192	2.72494	3.22422	2.69167	2.98407	2.27413
R.n[305.21]RGS[167.00]LEMSSDGEPLSR.M	Q6ZN18,B3KXA1	AEBP2	S206	2.26082	2.03806	3.16349	3.73778	2.03398	2.54649	3.07515	2.57668
K.n[305.21]ELLS[167.00]PLSEPDDRYPLIVK[432.30].L	Q9UHB7	AFF4	S703	0.619315	0.478079	0.392284	0.62414	0.695168	0.83056	0.65932	0.820216
R.n[305.21]QK[432.30]S[167.00]PAQSDSTTQR.R	Q9UHB7	AFF4	S549	0.426953	0.821224	0.616284	1.02473	0.50198	0.490174	0.533329	0.473871
K.n[305.21]TSDDEVGS[167.00]PK[432.30]EESR.K	Q6ULP2,B8ZZI9,Q3LIF3,Q53GW0	AFTPH	S382	4.59207	8.56641	7.40891	9.32459	6.15911	6.24698	7.08452	5.64145
K.n[305.21]LDPPPS[167.00]PHSNR.K	Q96P47,D3DX07,H0Y873,Q86XV5,Q8N8Q2,Q96T14,Q9H3X2	AGAP3	S538	3.34394	3.50791	3.8527	3.56346	4.06377	2.9214	4.29235	4.08364
K.n[305.21]ASLGSLEGEAEAEASS[167.00]PK[432.30].G	Q09666	AHNAK	S5763	0.893338	0.738844	0.754291	0.670636	1.02208	1.10884	1.08638	1.12874
K.n[305.21]ISMPDLDLHLK[432.30]S[167.00]PK[432.30].A	Q09666,Q8N274	AHNAK	S2397	0.594683	0.374813	0.588545	1.41907	0.800664	0.816234	1.25486	1.12308
R.n[305.21]LPS[167.00]GSGAASPTGSAVDIR.A	Q09666,B4DTV0	AHNAK	S210	0.815459	1.48007	1.23279	1.34026	1.10859	1.05431	0.872691	0.917162
K.n[305.21]C[160.03]DSSPDS[167.00]AEDVR.K	P02765,B7Z556,B7Z8Q2	AHSG	S138	1.20962	2.08459	2.33261	1.42302	1.70336	2.1549	1.34141	1.20189
K.n[305.21]GT[181.01]AAESGEEAARAIPR.E	Q9Y4K1,B3KPT0,B3KWJ0	AIM1	T147	1.88718	2.06798	3.31344	1.66612	1.79181	2.20817	1.75397	1.32745
K.n[305.21]SIPLEC[160.03]PLSS[167.00]PK[432.30].G	Q92667,B4DN86,I3L2A2,I3L2N7	AKAP1	S151	1.45003	1.46136	1.80381	3.32984	3.63238	3.83383	3.52553	3.20305
K.n[305.21]QSSLAEPVS[167.00]PSK[432.30].K	O43572,E7EMD6	AKAP10	S187	7.45679	7.41792	6.52287	8.08512	8.70229	8.20557	8.26073	9.45512
R.n[305.21]EDSGLFS[167.00]PIR.S	Q9UKA4,Q6AI61	AKAP11	S448	0.821285	0.90822	1.05849	1.17443	1.05291	1.11406	1.02877	1.07529
K.n[305.21]EVSSLEGS[167.00]PPPC[160.03]LGQEEAVC[160.03]TK[432.30].L	Q02952	AKAP12	S1395	1.46973	1.23481	1.65098	1.43496	1.14703	1.37975	1.62893	1.86206
K.n[305.21]LTASEQAHPQEPAESAHEPRLSAEY[243.03]EK[432.30].V	Q02952,Q5CZB5	AKAP12	Y374	0.857425	0.531039	0.93347	0.378428	0.919178	1.04427	1.19067	1.88167
K.n[305.21]ENALSSGTLQEEQRT[181.01]PPPGQDTQQFHEK[432.30].S	Q12802,H0YMW2	AKAP13	T953	1.05984	1.15659	1.11715	1.48925	1.22981	1.49829	2.14436	2.51398
R.n[305.21]DALGDSLQVPVS[167.00]PSSTTSSR.C	Q9Y2D5,B4E2K2,C9JVY5	AKAP2	S152	1.60233	1.96924	3.53094	2.13869	2.75482	3.36786	1.95243	2.4118
R.n[305.21]TLS[167.00]MIEEEIR.A	Q9Y2D5,B4E2K2,C9JVY5	AKAP2	S720	1.18138	1.33239	1.95417	2.36547	2.53483	2.0843	1.86201	1.88168
R.n[305.21]VDSEGDFS[167.00]ENDDAAGDFRS[167.00]GDEEFK[432.30]GEDELC[160.03]DSGR.Q	O43823,B7Z8L8,Q8NE02	AKAP8	S328,S339	0.479196	0.456587	0.642559	0.515661	0.481886	0.631323	0.42526	0.588725
K.n[305.21]T[181.01]AAQVLIR.F	O60218	AKR1B10	T244	1.42522	1.06649	1.24036	1.00085	1.19355	1.33667	1.24943	1.0447
R.n[305.21]AATAARPPAPPPAPQPPS[167.00]PTPSPPRPTLAR.E	Q96B36,H9KV91,J3KPM3	AKT1S1	S88	2.83518	2.36559	4.26692	2.01998	2.5243	2.78137	2.19951	3.30929
R.n[305.21]LNT[181.01]SDFQK[432.30].L	Q96B36,J3KPM3	AKT1S1	T246	15.3847	12.204	10.6117	10.1966	13.138	13.5076	12.2659	10.7195
K.n[305.21]SYESSEDC[160.03]S[167.00]EAAGSPAR.K	Q6P6C2,K7ER58	ALKBH5	S379	0.514976	0.925966	0.732472	0.677157	0.477487	0.341879	0.360316	0.446629
K.n[305.21]SYESSEDC[160.03]SEAAGS[167.00]PAR.K	Q6P6C2,K7ER58	ALKBH5	S384	1.09454	1.70521	1.52953	0.972507	1.01663	1.02739	0.875085	0.843592
K.n[305.21]GS[167.00]EASSVPYALNQGTTALPK[432.30].N	Q53TS8	ALS2CR11	S46	5.30788	4.71449	4.8962	5.70665	5.02692	4.33891	4.64427	5.54613
K.n[305.21]TGS[167.00]RDC[160.03]STQTER.G	Q4VCS5,A2BDD9,B4DWK4,E7ERM3	AMOT	S859	0.155831	0.311083	0.361456	0.263068	0.170397	0.195129	0.176908	0.155691
R.n[305.21]DTTVISHS[167.00]PNTSYDTALEAR.L	Q4VCS5,A2BDD9,A6NP16,E7ERM3	AMOT	S714	4.44412	4.2522	4.53797	3.97862	4.20718	3.99711	4.22075	4.62804
R.n[305.21]QIS[167.00]QDVK[432.30]LEPDILLR.A	Q01433,B2RB47,E9PIJ1,E9PJF6,H0Y360,H0YCL9,Q5T694	AMPD2	S168	2.00526	0.808526	0.900574	1.16318	1.42067	1.306	1.15966	1.63676
K.n[305.21]LLGS[167.00]LDEVVLLSPVPELR.D	Q9H1A4,H0Y564	ANAPC1	S547	0.292403	0.107151	0.165087	0.157652	0.179744	0.172339	0.212912	0.255276
K.n[305.21]LLGSLDEVVLLS[167.00]PVPELR.D	Q9H1A4,H0Y564	ANAPC1	S555	0.815714	0.755691	0.845367	1.01008	1.07764	1.20992	0.896095	1.09533
R.n[305.21]NFDFEGSLS[167.00]PVIAPK[432.30].K	Q9H1A4,H0Y564	ANAPC1	S688	1.85189	1.84163	1.42494	2.26392	1.95085	2.26362	2.33618	2.10513
K.n[305.21]IK[432.30]EEVLS[167.00]ESEAENQQAGAAALAPEIVIK[432.30].V	Q9UJX5,B3KN47,E9PCR4	ANAPC4	S777	0.476128	0.486928	0.536539	0.433878	0.37307	0.382842	0.644533	0.620017
K.n[305.21]IK[432.30]EEVLSES[167.00]EAENQQAGAAALAPEIVIK[432.30]VEK[432.30].L	Q9UJX5,B3KN47,E9PCR4	ANAPC4	S779	1.26862	0.823731	0.684593	1.02988	0.940584	0.970128	0.961345	0.671747
K.n[305.21]DLHENEGFEY[243.03]ADVLY[243.03]LLHSTEK[432.30].D	Q7Z5J8,J3KQB7,Q70AK8	ANKAR	Y1129,Y1134	1.02265	0.44831	0.751116	0.495606	0.831831	1.05443	0.598405	0.55365
R.n[305.21]TGGGGGASGS[167.00]DEDEVSEVESFILDQEDLDNPVLK[432.30].T	Q8IWZ3,D6RHC4,E9PDP5,Q8TEF1	ANKHD1	S95	0.854864	0.530117	0.485753	0.866167	0.702833	0.759628	0.648659	0.855079
R.n[305.21]GVAPADS[167.00]PEAPRR.S	Q9P2G1,Q4VBX8,Q58F08	ANKIB1	S737	2.4187	2.57917	2.43679	2.23414	2.20927	2.42814	2.48124	2.28393
R.n[305.21]NNS[167.00]PPTVGAFGHTR.C	Q86XL3,F5H1D4,F5H2H5	ANKLE2	S662	4.18764	3.79462	4.47786	3.32887	3.95894	4.15987	3.8301	3.62105
K.n[305.21]ATVPVAAATAAEGEGS[167.00]PPAVAAVAGPPAAAEVGGGVGGSSR.A	O75179,G5E964,H0YLQ3	ANKRD17	S19	1.67398	1.24261	1.86292	1.62407	1.69123	1.98666	1.68486	1.55405
K.n[305.21]SGPSPLS[167.00]S[167.00]PNGK[432.30].L	O75179,B3KU50,E7EUV3,G5E964,H0YM23	ANKRD17	S1699,S1700	4.08654	4.89625	3.55174	3.91526	4.06679	3.57872	4.63374	4.55721
R.n[305.21]APS[167.00]PAPSSVPLGSEK[432.30]PSNVSQDR.K	O75179,E7EUV3,G5E964,H0YM23	ANKRD17	S2401	1.92619	1.08874	1.11833	1.51505	2.01421	2.21965	2.1802	2.27816
R.n[305.21]APSPAPS[167.00]SVPLGSEK[432.30]PSNVSQDR.K	O75179,E7EUV3,G5E964,H0YM23	ANKRD17	S2405	4.65301	1.91235	1.9248	2.94436	3.99134	3.7558	4.62528	4.59037
R.n[305.21]ASGGAQS[167.00]PLR.Y	Q6NXT1,C9JU48,D3YTC9,H7BZV9	ANKRD54	S63	6.15306	9.91135	10.0367	10.2085	8.26555	6.99769	5.67327	5.46013
R.n[305.21]EEDEHPY[243.03]ELLLTAETK[432.30].K	Q92625,Q05CP0	ANKS1A	Y455	1.0337	2.47301	2.47086	1.58196	1.85524	1.49182	1.09531	1.28226
R.n[305.21]LAAQLGAPT[181.01]SPIPDSAIVNTR.R	Q9H8Y5,B8ZZS4	ANKZF1	T674	0.23303	0.194701	0.591602	0.384723	0.331435	0.339832	0.33961	0.306872
K.n[305.21]GLEPGVFTLAEEDDEAEGAPGS[167.00]PEREPPAILFR.R	Q9HCE9	ANO8	S669	0.537963	0.407776	0.464807	0.412252	0.485294	0.646219	0.509329	0.480785
R.n[305.21]MPFRMQT[181.01]Y[243.03]FRR.L	B7Z7Y6	Anoctamin	T151,Y152	0.642011	1.08614	0.99764	1.11704	0.671486	0.55628	0.478712	0.531939
K.n[305.21]LSLEGDHSTPPS[167.00]AYGSVK[432.30].A	P07355,A6NMY6,B4DNH8,H0YKL9,H0YKN4,H0YKS4,H0YKV8,H0YKX9,H0YKZ7,H0YLV6,H0YMD0,H0YMD9,H0YMM1,H0YMT9,H0YMU9,H0YMW4,H0YN42,H0YNB8	ANXA2	S22	0.383319	0.49483	0.532499	0.460843	0.482328	0.380157	0.421731	0.529766
K.n[305.21]LSLEGDHSTPPSAY[243.03]GSVK[432.30].A	P07355,A6NMY6,B4DNH8,H0YKL9,H0YKN4,H0YKS4,H0YKV8,H0YKX9,H0YKZ7,H0YLV6,H0YMD0,H0YMD9,H0YMM1,H0YMT9,H0YMU9,H0YMW4,H0YN42,H0YNB8	ANXA2	Y24	1.48648	1.69113	1.60929	1.7507	1.75264	1.68281	1.79447	2.03805
K.n[305.21]NFYES[167.00]DDDQK[432.30].E	O00203,A8K586,B4E0B2,E5RJ68,Q3MNE1	AP3B1	S276	3.39249	3.51523	2.34857	2.64166	3.95713	3.17542	2.71555	2.93643
K.n[305.21]HRPS[167.00]EADEEELAR.R	O14617,E7EMM2,G5E988,Q6PK82	AP3D1	S658	13.1269	20.4317	41.6629	61.4665	54.0415	44.9587	39.5601	32.6388
K.n[305.21]K[432.30]VPVPEGLDLDAWINEPLS[167.00]DSES[167.00]EDERPR.A	O14617,E7EMM2,G5E988,Q6PK82	AP3D1	S632,S636	0.349609	0.368704	0.354234	0.305996	0.273061	0.246844	0.355152	0.399578
R.n[305.21]ASEDTTSGS[167.00]PPK[432.30]K[432.30].S	Q9BZZ5,B4DDR3,B4E283,G3V1C3,H0YER7	API5	S464	2.39499	5.6713	3.35427	6.38743	3.59866	2.49857	3.19264	2.13944
K.n[305.21]ATGSAGLLGDPEC[160.03]EGS[167.00]PPEHSPEQGR.S	Q5TH69,B5MDV5,C5NM88	ARFGEF3	S1061	0.707198	0.676384	0	0.58403	0.450571	0.517614	0.635313	0.689366
R.n[305.21]AESSSGGGTVPSSAGILEQGPSPGDGS[167.00]PPK[432.30]PK[432.30].D	Q68EM7,B4DVF3	ARHGAP17	S575	0.974568	0.621498	0.593448	0.714093	0.6254	0.713184	0.520736	0.726184
R.n[305.21]AESSSGGGTVPSSAGILEQGPSPGDGS[167.00]PPK[432.30]PK[432.30]DPVSAAVPAPGR.N	Q68EM7,B4DVF3	ARHGAP17	S575	0.743015	0.563676	0.374174	0.419957	0.589268	0.588199	0.468515	0.744192
R.n[305.21]NNSQIASGQNQPQAAAGSHQLSMGQPHNAAGPS[167.00]PHTLRR.A	Q68EM7,B4DVF3,B4DWE9	ARHGAP17	S625	1.13258	1.38853	1.90109	0.981599	1.3157	1.55364	0.783358	0.972668
R.n[305.21]SPSPPT[181.01]QHTGQPPGQPSAPSQLSAPR.R	Q68EM7,B4DVF3,B4DWE9,I3L460	ARHGAP17	T679	3.41475	3.17275	3.5403	2.57387	2.90722	2.82756	3.34366	3.41121
R.n[305.21]SPSPPTQHT[181.01]GQPPGQPSAPSQLSAPR.R	Q68EM7,B4DVF3,B4DWE9,I3L460	ARHGAP17	T682	1.67403	1.20896	1.23219	0.889763	1.26951	1.25692	1.18677	1.30874
K.n[305.21]QQTST[181.01]PVLTQPGR.A	Q5T5U3,B4DM37,B7Z3A3,E7ESW5,F8W9U9,J3JSM9	ARHGAP21	T233	2.14445	1.63097	1.38583	1.35629	1.78665	1.47749	1.81266	1.91082
R.n[305.21]AGSPLC[160.03]NSNLQDS[167.00]EEDIEPSYSLFR.E	Q9NRY4	ARHGAP35	S985	0.367829	0.365036	0.460956	0.375578	0.416155	0.401845	0.312155	0.426432
R.n[305.21]TSFS[167.00]VGSDDELGPIR.K	Q9NRY4,B4DPI8	ARHGAP35	S1176	1.06874	1.0993	0.922838	0.842803	1.02848	0.721518	0.923408	0.83415
R.n[305.21]GAASPGPS[167.00]RPGLVPVSIIGAEDEDFENELETNSEEQNSQFQSLEQVK[432.30]R.R	Q92888,Q6NX52,Q8NF33	ARHGEF1	S14	0.198567	0.178033	0.0991701	0.160142	0.144153	0.207657	0.170837	0.175582
K.n[305.21]HQVLLEDPEQEGS[167.00]AEEEELGVLPC[160.03]PSTSLDGENR.G	O15085,F8W8P9	ARHGEF11	S1155	0.37671	0.318072	0.976348	0.307744	0.383179	0.346848	0.547096	0.511174
R.n[305.21]QPS[167.00]DASETTGLVQR.C	O15085	ARHGEF11	S35	1.42519	1.53361	1.65018	1.12785	1.7618	1.44914	1.41478	1.64233
K.n[305.21]SETIQDTDTQS[167.00]LVGSPSTR.L	Q9NZN5,B4DGW2,B4E2K6,E9PMR6	ARHGEF12	S337	0.332604	0.290386	0.522287	0.597804	0.757612	0.843826	0.753851	0.751686
R.n[305.21]RPS[167.00]RHDNSAIGR.A	Q9NZN5,B4DGW2,B4E2K6,E9PMR6	ARHGEF12	S608	0.749285	1.51397	2.32919	1.55832	0.938959	1.15862	0.87691	0.630944
R.n[305.21]VTEHGT[181.01]PK[432.30]PFR.K	Q9NZN5,B4DGW2,B4E2K6,E9PMR6	ARHGEF12	T736	5.64644	4.9479	3.38056	3.1787	3.69392	3.76069	3.69725	3.1631
R.n[305.21]S[167.00]LPAGDALYLSFNPPQPSR.G	Q92974,D3DVA5,Q5VY93	ARHGEF2	S886	0.280832	0.232349	0.224052	0.314655	0.308165	0.211834	0.291078	0.314991
K.n[305.21]ALVSSESY[243.03]LQR.L	Q12774,B9EGR7,C9J591,H0Y895,Q68E09	ARHGEF5	Y1140	0.842594	4.59086	2.25891	2.47099	2.60185	1.6442	1.42878	1.09604
K.n[305.21]LINSSQLLY[243.03]QEYSDVVLNK[432.30].E	Q12774,B9EGR7,C9J591,H0Y895,Q68E09	ARHGEF5	Y1097	0.263413	0.729605	0.435218	0.539508	0.576306	0.482509	0.457419	0.368479
K.n[305.21]LINSSQLLYQEY[243.03]SDVVLNK[432.30].E	Q12774,B9EGR7,C9J591,H0Y895,Q68E09	ARHGEF5	Y1100	0.772956	2.21457	1.58897	1.58071	1.49146	1.43041	1.23919	0.953487
R.n[305.21]DY[243.03]STVSASPTALSTLK[432.30].Q	Q12774,B9EGR7,Q68E09	ARHGEF5	Y656	3.80231	9.28268	7.79648	8.08677	8.15282	6.7155	6.00143	4.93108
R.n[305.21]GAS[167.00]PPISAIEEFSIIPEAPMR.S	Q12774,A5YM69,B9EGR7,C9J591,Q68E09	ARHGEF5	S11	0.561046	0.523923	0.346142	0.435793	0.530651	0.742476	0.750424	0.87095
R.n[305.21]SGRDY[243.03]STVSASPTALSTLK[432.30].Q	Q12774,B9EGR7,Q68E09	ARHGEF5	Y656	0.335867	2.97381	2.08637	2.76393	2.35967	2.07705	1.94535	1.10807
R.n[305.21]SGRDYS[167.00]TVSASPTALSTLK[432.30].Q	Q12774,B9EGR7,Q68E09	ARHGEF5	S657	1.22504	7.72569	5.18027	7.30846	6.34165	5.50985	4.4894	3.3403
R.n[305.21]K[432.30]PS[167.00]DEEFASR.K	Q14155,B1ALK7,B7Z344,B7Z6G2,E9PDQ5	ARHGEF7	S694	3.18366	4.54593	5.89001	8.55286	9.50844	10.3928	12.8635	13.2834
R.n[305.21]SHHAPMS[167.00]PGSSGGGGQPLAR.T	O14497,Q4LE49	ARID1A	S363	0.529622	0.627931	0.580738	0.518343	0.581602	0.698561	0.620645	0.476257
R.n[305.21]EGTPGS[167.00]PGR.G	Q99856	ARID3A	S101	1.7755	2.81288	3.00309	3.11132	2.23693	1.92382	2.13083	2.56894
K.n[305.21]ASTAPGAEAS[167.00]PSPC[160.03]ITER.S	Q66PJ3	ARL6IP4	S178	1.18457	1.27237	1.21396	1.2551	1.33257	1.35588	1.01829	1.32162
R.n[305.21]SAGEEEDGPVLT[181.01]DEQK[432.30].S	Q66PJ3,B2RE15,B3V0L0,B3V0L1,F5GYV5,F5H7X4,F8WCT1,H7BZV4,Q8TEM4	ARL6IP4	T282	1.29378	0.953165	1.04777	1.10784	1.4818	1.26682	1.27439	1.26112
R.n[305.21]SVLPPDGNGS[167.00]PVLPDK[432.30]R.N	Q8N6S5,B3KMZ5	ARL6IP6	S80	3.13864	2.92024	3.25084	3.38895	3.53595	3.98003	4.45087	4.53987
K.n[305.21]SESGEEMLVPFQDTPVEVEQNTELPDYLPEDES[167.00]PTK[432.30].E	Q9NVT9,B4E2W7	ARMC1	S246	0.170593	0.128263	0.11282	0.123964	0.165066	0.174423	0.129142	0.168479
R.n[305.21]YNDWS[167.00]DDDDDSNESK[432.30].S	Q9UH62,A8K5B0,H3BV87	ARMCX3	S61	0.885895	0.949445	0.83613	0.867463	0.846069	0.746447	0.953864	0.872207
K.n[305.21]NT[181.01]VSSAR.F	O15511,B1ALC0,Q6IPM3	ARPC5	T5	4.17748	6.12813	7.06236	6.0027	3.86335	4.32611	4.60451	3.95266
K.n[305.21]Y[243.03]FDSGDYNMAK[432.30].A	P56211,O43768,A6NMQ3,C9JUF4,D6RE62,H3BMD8,H3BQ52,H3BTD3,Q5T5H1	ARPP19	Y59	0.567145	1.07097	1.02861	0.900134	0.709727	0.655911	0.685523	0.583341
K.n[305.21]YFDSGDY[243.03]NMAK[432.30].A	P56211,O43768,A6NMQ3,C9JUF4,D6RE62,H3BMD8,H3BQ52,H3BTD3,Q5T5H1	ARPP19	Y65	4.45017	3.79767	2.08275	2.51389	2.73573	2.29126	2.38684	2.67425
K.n[305.21]VPLSNENSQVPQS[167.00]PEDWRK[432.30].S	Q8IZT6,B3KWI2	ASPM	S425	3.02249	2.34327	2.63117	2.76389	2.76523	3.08508	2.86133	3.25514
R.n[305.21]AAGSPS[167.00]PLPAPDPAPK[432.30].S	Q9BZE9,J3KRF7,J3KRY8	ASPSCR1	S502	1.19304	0.910343	1.06535	1.22529	1.83131	2.16947	1.6726	1.63035
K.n[305.21]SGYIS[167.00]ESENSEISQQVR.F	Q96QE3,H0UIC2	ATAD5	S306	1.36738	1.11711	1.05212	1.08062	1.08685	1.21207	1.29533	1.25837
R.n[305.21]RRT[181.01]VDEDPDER.R	P17544,B2R8U0,K7ELQ4	ATF7	T337	0.239821	0.657734	1.47115	1.24426	0.85029	0.720157	0.688437	0.515575
K.n[305.21]DESEVISQNETC[160.03]S[167.00]PAEVESNEK[432.30].D	Q6VMQ6,B3KQF8,B4E2A2,F5GX74	ATF7IP	S518	0.754024	0.483115	0.773119	0.459423	0.681928	0.599798	0.577567	0.524965
K.n[305.21]K[432.30]RHEHPPNPPVS[167.00]PGK[432.30].T	Q6VMQ6,B3KNI7,B3KQF8,B4DRL6,B4E2A2,F5GX74,G3V1U0	ATF7IP	S673	11.4734	15.3574	11.3632	15.3411	14.9825	11.0564	12.0666	12.3477
K.n[305.21]RHEHPPNPPVS[167.00]PGK[432.30].T	Q6VMQ6,B3KNI7,B3KQF8,B4DRL6,B4E2A2,F5GX74,G3V1U0	ATF7IP	S673	12.1606	10.7551	8.04613	8.88192	11.6801	11.7345	10.2403	9.97042
R.n[305.21]HEHPPNPPVS[167.00]PGK[432.30].T	Q6VMQ6,B3KNI7,B3KQF8,B4DRL6,B4E2A2,F5GX74,G3V1U0	ATF7IP	S673	15.3509	15.4181	15.6043	14.1392	14.9923	12.4618	13.3119	12.9626
R.n[305.21]FFDS[167.00]EDEDFEILSL.-	Q9Y4P1,B3KVU2,B4DL29,B4DNY2,B4DZK0,B7ZA52,F5H7P2,F8WD71	ATG4B	S383	0.189897	0.152626	0.144735	0.13193	0.167545	0.181678	0.136505	0.188152
R.n[305.21]FFDSEDEDFEILS[167.00]L.-	Q9Y4P1,B3KVU2,B4DL29,B4DNY2,B4DZK0,B7ZA52,F5H7P2,F8WD71	ATG4B	S392	0.534823	0.405972	0.506617	0.437489	0.429706	0.36336	0.386933	0.490091
R.n[305.21]HPEPVPEEGS[167.00]EDELPPQVHK[432.30]V.-	Q7Z3C6,A8K140,B4DYN3,H7C152	ATG9A	S828	1.23533	1.46907	2.02412	1.3108	1.48013	1.73656	1.3426	1.81566
K.n[305.21]LVHDS[167.00]LEDLQMTR.Y	Q9H7F0	ATP13A3	S817	0.424542	0.483857	0.577516	0.494034	0.484655	0.6311	0.506256	0.623513
K.n[305.21]Y[243.03]GTDLSR.G	P05023,B7Z2T5,B7Z3V1,F5H3A1,Q5TC01,Q5TC02	ATP1A1	Y55	18.5226	22.3432	31.4435	31.8431	19.9698	25.1629	22.1239	21.443
R.n[305.21]GIVVY[243.03]TGDR.T	P05023,B7Z2T5,B7Z3V1,F5H3A1	ATP1A1	Y260	36.5636	23.8989	32.2448	34.5891	30.5632	38.3475	34.2112	42.244
R.n[305.21]K[432.30]Y[243.03]GTDLSR.G	P05023,B7Z2T5,B7Z3V1,F5H3A1,Q5TC01,Q5TC02	ATP1A1	Y55	0.852656	0.858387	1.05456	1.05354	0.713533	0.86957	0.853286	0.835571
R.n[305.21]IEDS[167.00]EPHIPLIDDTDAEDDAPTK[432.30]R.N	P20020,A1X4P7,E7ERY9,H0YHH6,Q3L582	ATP2B1	S1193	1.6774	1.53796	1.48583	1.39439	1.47361	1.58803	1.28757	1.40601
K.n[305.21]SATSSSPGSPIHS[167.00]LETSL.-	Q01814,P20020,E7ERY9,H0Y7S3,Q4J697,Q4LE63	ATP2B2	S1238	0.330763	0.354784	0.448019	0.260415	0.440538	0.505011	0.607534	0.771992
K.n[305.21]SIHSFMTHPEFAIEEELPRT[181.01]PLLDEEEEENPDK[432.30].A	P23634,A1X4Q1,Q68DH9	ATP2B4	T1181	0.638986	0.556541	0.595531	0.489162	0.461516	0.53724	0.604651	0.902908
K.n[305.21]TQDGVALEIQPLNS[167.00]QEGIDNEEK[432.30].D	P23634,A1X4Q2,A7E2D8,A8K8U3,Q68DH9	ATP2B4	S328	0.976954	0.729687	0.416789	0.444685	0.601212	0.481186	0.797302	0.576121
R.n[305.21]GQK[432.30]VLDSGAPIK[432.30]IPVGPET[181.01]LGR.L	P06576,F8VPV9,F8W079,H0YH81,Q0QEN7	ATP5B	T140	0.665148	0.486267	0.654531	0.646665	0.482891	0.616584	0.579284	0.540074
K.n[305.21]SPGS[167.00]VVFR.N	O75787,B7Z1I9,B7Z487,B7Z4S4,B7Z9I3,H0Y750,H7C240	ATP6AP2	S27	1.25432	1.62214	2.22463	1.26899	1.60387	2.0034	2.10654	3.20115
K.n[305.21]AGVLSQADYLNLVQC[160.03]ETLEVT[181.01]VT.-	H3BUQ0	ATP6V0D1	T45	0.189624	0.345816	0.136418	0.192644	0.116482	0.41559	0.251615	0.308897
K.n[305.21]NMLIHGRAMLLVGRFMEET[181.01]ANFESNAIMK[432.30].K	Q13535	ATR	T2013	1.24464	0.91215	0.784058	0.822049	0.732866	1.27821	0.823049	0.783961
K.n[305.21]C[160.03]GLGQENS[167.00]DNEHLVENEVSLLLEESDLR.R	P46100,A4LAA3	ATRX	S634	1.1486	1.01639	0.975968	0.969232	1.10153	0.965173	0.934768	1.26049
K.n[305.21]C[160.03]GLGQENS[167.00]DNEHLVENEVSLLLEESDLRR.S	P46100,A4LAA3	ATRX	S634	2.69731	2.52187	1.70657	2.71373	2.1795	2.09978	2.1704	2.55222
K.n[305.21]LREVIEIEDAS[167.00]PTK[432.30].C	P46100,A4LAA3	ATRX	S1527	1.67888	1.68351	2.01055	1.24333	1.61094	1.57686	1.88334	1.81135
K.n[305.21]LTPVSLSNS[167.00]PIK[432.30].G	P46100,A4LAA3	ATRX	S598	3.22819	2.76029	3.00821	2.99111	3.77246	3.36474	3.7791	3.10425
K.n[305.21]QSETVDQNS[167.00]DS[167.00]DEMLAILK[432.30].E	P46100,A4LAA3	ATRX	S729,S731	1.81151	1.69027	2.09072	1.63334	1.4624	2.15245	1.9091	2.11886
K.n[305.21]GPPQS[167.00]PVFEGVYNNSR.M	Q8WWM7,H3BSK9,H3BUF6,Q63ZY4	ATXN2L	S111	1.88561	1.85914	1.99312	3.0665	2.93509	3.49512	4.71146	5.72637
K.n[305.21]LQPSSS[167.00]PENSLDPFPPR.L	Q8WWM7,H3BUF6,Q63ZY4	ATXN2L	S559	0.457724	0.386031	0.631343	0.413002	0.475114	0.507477	0.479995	0.55876
K.n[305.21]TLS[167.00]SPSNRPSGETSVPPPPAVGR.M	Q8WWM7,Q63ZY4	ATXN2L	S423	2.90915	3.17853	2.75649	2.9355	2.63293	2.44178	2.39012	2.55511
K.n[305.21]TLSS[167.00]PSNRPSGETSVPPPPAVGR.M	Q8WWM7,Q63ZY4	ATXN2L	S424	2.10937	1.8901	1.51463	1.76701	1.74562	1.30859	1.80553	1.54246
K.n[305.21]TLSSPS[167.00]NRPSGETSVPPPPAVGR.M	Q8WWM7,Q63ZY4	ATXN2L	S426	1.96635	2.35297	2.50596	1.94703	2.33168	2.31228	1.82247	1.83345
R.n[305.21]GPHHLDNS[167.00]SPGPGSEAR.G	Q8WWM7,H3BUF6,Q63ZY4	ATXN2L	S390	0.535347	0.786738	1.03216	0.666955	0.752294	0.617931	0.621	0.431077
R.n[305.21]GPHHLDNSS[167.00]PGPGSEAR.G	Q8WWM7,H3BUF6,Q63ZY4	ATXN2L	S391	0.760979	0.947673	1.02676	0.884567	0.998763	0.853434	0.588927	0.672897
R.n[305.21]GQSTGK[432.30]GPPQS[167.00]PVFEGVYNNSR.M	Q8WWM7,H3BSK9,H3BUF6,Q63ZY4	ATXN2L	S111	1.47855	1.23884	1.43426	2.15315	1.93758	3.56266	4.52191	5.40912
R.n[305.21]QGS[167.00]GRESPSLASR.E	Q8WWM7,H3BSK9,H3BUF6,Q63ZY4	ATXN2L	S335	2.83951	4.97105	7.4578	5.33817	4.93191	3.2624	3.58443	3.3722
R.n[305.21]REPGGWGAGASAPVEDDS[167.00]DAETYGEENDEQGNYSK[432.30].R	Q9NQS1	AVEN	S94	0.854469	1.11751	0.773956	1.05677	1.10238	1.20326	0.972504	1.12646
R.n[305.21]RSDLDLGYEPEGS[167.00]ASPTPPYLK[432.30].W	O15169	AXIN1	S75	2.38314	2.09903	1.75262	2.36723	2.40177	1.82025	2.44285	2.33607
R.n[305.21]SNS[167.00]TTQVSQPR.S	Q9UPN4,B2RN10,I3L2J8	AZI1	S78	1.80388	3.94735	3.78969	3.96121	3.29267	2.87804	2.9851	2.44208
R.n[305.21]SSSALDS[167.00]PAGPR.R	Q9UPN4,B2RN10,I3L2J8	AZI1	S150	6.32543	7.57832	6.56337	4.82667	4.61388	4.82728	4.47082	4.17625
R.n[305.21]K[432.30]QPS[167.00]PAPTPTAPAGAAC[160.03]LER.S	Q9BYV9	BACH2	S315	3.91045	3.47253	2.76799	3.28202	3.75547	3.23093	3.68302	3.48179
K.n[305.21]S[167.00]AGTATQMR.Q	Q92934,B4DZQ9,F5H1R6	BAD	S134	1.57229	3.44939	2.87011	4.03699	1.84479	1.25894	1.59244	1.42192
R.n[305.21]S[167.00]APPNLWAAQR.Y	Q92934,B4DZQ9,F5H1R6,F5H3B1	BAD	S99	8.78434	7.84693	9.81129	8.70075	8.68862	10.0196	7.68026	9.1984
R.n[305.21]APPQTHLPSGASSGT[181.01]GSASATHGGGSPPGTR.G	P46379,B0UX83,B0UZM1,B0UZM2,B0UZM3,B0UZM4,B0UZM5,B0UZM6,B0UZM7,B0UZM8,B0UZM9,B0UZN0,B0UZN1,B0UZN2,B0UZN3,F6RG75,F6S6P2,F6TC96,F6TH84,F6U1F2,F6U341,F6UR09,F6VEM6,F6WML8,F6X9W3,F6XTU0,F8VX53,G3V1Z5	BAG6	T102	1.62978	2.00718	1.15254	1.64746	1.41696	1.73868	2.13355	2.00311
R.n[305.21]ASPEPQRENAS[167.00]PAPGTTAEEAMSR.G	P46379,B0UX83,B0UZL5,F8VX53,G3V1Z5,H0Y710	BAG6	S973	7.76444	6.48208	6.55551	7.31391	6.65392	8.20823	7.96268	8.24365
R.n[305.21]RVGDPPQPLPEEPMEVQGAERAS[167.00]PEPQR.E	P46379,B0UX83,B0UZL5,F8VX53,G3V1Z5,H0Y710	BAG6	S964	0.716835	0.629804	0.936288	0.778857	0.6977	0.827407	0.702574	0.559015
R.n[305.21]VGDPPQPLPEEPMEVQGAERAS[167.00]PEPQR.E	P46379,B0UX83,B0UZL5,F8VX53,G3V1Z5,H0Y710	BAG6	S964	1.99817	1.9758	1.62738	1.99611	1.84415	2.17002	2.15999	2.18083
R.n[305.21]DLS[167.00]PEPAPDEGPRR.D	Q8TBE0	BAHD1	S184	1.31583	0.880549	1.05112	0.589285	1.17639	0.765476	0.752912	0.96636
K.n[305.21]LLEENETEAVTVPTPS[167.00]PTPVR.S	Q9UHR4	BAIAP2L1	S414	0.760103	0.57675	1.19614	0.918194	0.764973	0.984812	1.04453	1.22182
R.n[305.21]SSMGS[167.00]T[181.01]AVAT[181.01]DVK[432.30].K	Q6UXY1,B0QYF0	BAIAP2L2	S481,T482,T486	1.53701	1.19072	1.23357	1.1985	1.29169	1.48038	1.6923	1.51154
R.n[305.21]SRVPVRPPQQYSDDEDDY[243.03]EDDEEDDVQNTNSALR.Y	Q92560,F8W6N3	BAP1	Y401	0.415148	0.629178	0.521121	0.617945	0.315585	0.344441	0.67402	0.401366
K.n[305.21]VYEDSGIPLPAES[167.00]PK[432.30].K	Q8IXM2,C9J4G0,F8W038,F8W1H0,H0YIS7	BAP18	S96	0.964034	0.508722	1.16673	0.650751	0.768179	1.00577	1.12503	0.933861
K.n[305.21]VYEDSGIPLPAES[167.00]PK[432.30]K[432.30].G	Q8IXM2,C9J4G0,F8W038,F8W1H0,H0YIS7	BAP18	S96	4.95961	5.40406	4.43357	5.23605	5.14364	4.11272	5.60739	5.75703
K.n[305.21]VYEDSGIPLPAES[167.00]PK[432.30]K[432.30]GPK[432.30].K	Q8IXM2,C9J4G0,F8W038,F8W1H0,H0YIS7	BAP18	S96	6.20543	4.57385	3.14549	5.36682	3.69015	4.28921	6.00853	6.20947
R.n[305.21]K[432.30]VYEDSGIPLPAES[167.00]PK[432.30]K[432.30].G	Q8IXM2,C9J4G0,F8W038,F8W1H0,H0YIS7	BAP18	S96	4.1948	3.63927	2.27344	4.00151	2.94203	3.07082	2.7178	3.14211
K.n[305.21]QTVPSENIPLPEC[160.03]S[167.00]SPPSC[160.03]K[432.30].R	Q99728,A0AVN2,B2RAM8,B4DX74,E7EUI3,F6MDH7,F6MDH8,Q53F80	BARD1	S363	0.854035	0.824322	1.30822	0.89498	0.967211	1.05211	1.14835	1.11995
K.n[305.21]SRNEVVT[181.01]PEK[432.30].V	Q99728,A0AVN2,B2RAM8,B4DX74,E7EUI3,F6MDH7,F6MDH8,F6MDI4,Q53F80	BARD1	T299	5.02933	6.49571	6.26159	5.29826	4.9439	4.41576	5.30785	5.36006
K.n[305.21]ETPAATEAPSST[181.01]PK[432.30].A	P80723	BASP1	T196	5.68958	7.20559	6.14947	6.57785	5.93586	6.21022	5.80643	5.39256
R.n[305.21]SVAAPGNQPQPQPQQQS[167.00]PEDDDRK[432.30].V	Q9NR55	BATF3	S31	2.44484	2.96109	3.27375	1.89603	2.71093	1.65754	2.01664	2.10555
K.n[305.21]ELDQDMVT[181.01]EDEDDPGSHK[432.30]R.G	Q9NRL2,D3DS96,Q59G54	BAZ1A	T731	13.9208	11.7078	11.6938	8.42409	9.96211	11.546	12.1216	9.6382
K.n[305.21]RQS[167.00]PEPSPVTLGR.R	Q9NRL2,B3KND8,D3DS96,Q59G54	BAZ1A	S1413	16.1075	17.2313	20.1415	14.6655	17.2571	15.0902	15.2711	15.7956
K.n[305.21]DHT[181.01]VSGDEDYC[160.03]PR.S	Q9UIG0	BAZ1B	T945	2.68238	2.86307	2.73091	2.67569	2.49141	2.68605	3.07139	2.48237
K.n[305.21]K[432.30]FPDRLAEDEGDS[167.00]EPEAVGQSR.G	Q9UIG0	BAZ1B	S1468	5.79192	6.29459	5.57717	5.1718	3.75628	4.71055	5.62142	4.52476
R.n[305.21]LAEDEGDS[167.00]EPEAVGQSR.G	Q9UIG0	BAZ1B	S1468	9.16419	7.17923	7.86345	6.54318	7.83691	8.0752	9.11425	7.70089
R.n[305.21]YSEEGLS[167.00]PSK[432.30].R	Q9UIF9,F8VU39,J3KPG5,J3QK86	BAZ2A	S1783	8.97189	8.02839	7.24483	7.55664	7.60857	8.89667	8.75603	7.84848
R.n[305.21]QSS[167.00]ESDIESVIYTIEAVAK[432.30].G	Q8WY36,A8K6U2,C9JA69,D3DN56,Q6ZNU6,Q9H6A7	BBX	S479	0.254063	0.198502	0.237713	0.400528	0.494477	0.489004	0.485529	0.399696
R.n[305.21]QSSES[167.00]DIESVIYTIEAVAK[432.30].G	Q8WY36,A8K6U2,C9JA69,D3DN56,Q6ZNU6,Q9H6A7	BBX	S481	2.17132	2.01318	2.09374	2.27458	2.25403	2.41057	2.12813	2.21764
R.n[305.21]HLLAPGPQDIY[243.03]DVPPVR.G	P56945,B2RBL9,B3KW85,B3KWE2,B4DEV4,B4DGB5,B7Z7X7,D3DUK1,E9PCL5,E9PCV2,F5GXA2,F5GXV6,F5H7Z0,F5H855,H3BN62,Q6P5Z4,Q8NC57	BCAR1	Y249	3.08438	2.14477	5.79614	2.86114	3.05618	3.11669	2.93143	2.62524
R.n[305.21]RPGPGTLY[243.03]DVPR.E	P56945,B2RBL9,B3KW85,B3KWD7,B3KWE2,B4DEV4,B4DGB5,B7Z7X7,D3DUK1,E9PCL5,E9PCV2,F5GXA2,F5GXV6,F5H7Z0,F5H855,H3BN62,Q6P5Z4,Q8NC57	BCAR1	Y387	3.92219	3.41966	3.51468	3.2326	3.24608	3.52475	3.84818	3.54738
R.n[305.21]SVTLLEVC[160.03]GS[167.00]WPEGFGLR.H	Q9H6U6,B7ZKU7,K7EIE2,K7ESE9	BCAS3	S838	0.794459	0.597824	0.678676	0.612611	0.618773	0.733354	0.597955	0.542888
R.n[305.21]S[167.00]TSATDTHHVEMAR.E	O14874,A8MY43,B4DGN9,H3BNP3,H3BQP2,H3BS02,H3BTL2,Q96G95	BCKDK	S31	2.70792	4.06301	3.85017	4.18091	2.53022	2.18163	2.4821	3.26419
K.n[305.21]SS[167.00]PATSLFVELDEEEVK[432.30].A	Q9BXK5,A8K5Y4,B2RB43,B3KPE7,B7Z238,B7Z737	BCL2L13	S371	2.96581	2.69939	2.02777	2.06116	2.17503	2.23837	1.93638	2.25453
R.n[305.21]EESLVEELS[167.00]PASEK[432.30].K	Q9BXK5,A8K5Y4,B2RB43,B3KPE7,B7Z238,B7Z737	BCL2L13	S426	0.933666	0.789475	0.870312	0.717834	0.932417	0.983306	0.967566	1.1485
K.n[305.21]AEGEPQEES[167.00]PLK[432.30].S	Q9NYF8,E9PJA7,E9PK09,E9PK91,E9PKI6,E9PQN2,Q6DCA8	BCLAF1	S177	0.886817	0.601128	0.614947	0.522449	0.883212	0.757835	0.779212	0.578766
K.n[305.21]DLFDYS[167.00]PPLHK[432.30].N	Q9NYF8,E9PK09,E9PK91,E9PKI6,E9PQN2,Q6DCA8	BCLAF1	S512	112.826	132.235	90.1611	122.076	110.452	111.139	120.842	121.795
K.n[305.21]FNDS[167.00]EGDDTEETEDYRQFR.K	Q9NYF8,E9PK09,E9PK91,E9PKI6,E9PQN2,Q6DCA8	BCLAF1	S397	1.62138	1.54081	1.3953	1.75674	1.52904	1.53506	1.46239	1.25194
K.n[305.21]GRAEGEWEDQEALDYFS[167.00]DK[432.30]ESGK[432.30].Q	Q9NYF8,E9PK09,E9PK91,E9PKI6,E9PQN2,Q6DCA8	BCLAF1	S385	2.13089	1.54145	0.861089	1.68292	1.66213	1.32452	1.7213	1.98213
K.n[305.21]K[432.30]AEGEPQEES[167.00]PLK[432.30].S	Q9NYF8,E9PJA7,E9PK09,E9PK91,E9PKI6,E9PQN2,Q6DCA8	BCLAF1	S177	6.72921	7.25846	7.04166	6.68541	6.21275	5.6966	6.47821	6.13448
K.n[305.21]K[432.30]ETQS[167.00]PEQVK[432.30].S	Q9NYF8,E9PK09,E9PK91,E9PKI6,E9PQN2,Q6DCA8	BCLAF1	S496	5.93518	11.9843	5.68108	11.7467	7.76526	5.98569	7.52407	5.4803
K.n[305.21]NTPSQHSHS[167.00]IQHSPER.S	Q9NYF8,E9PJA7,E9PK09,E9PK91,E9PKI6,E9PQN2,Q6DCA8	BCLAF1	S264	1.53835	2.30757	2.99093	1.79433	2.50956	1.7751	2.05462	2.19407
K.n[305.21]QK[432.30]FNDS[167.00]EGDDTEETEDYR.Q	Q9NYF8,E9PK09,E9PK91,E9PKI6,E9PQN2,Q6DCA8	BCLAF1	S397	7.1587	6.59711	6.266	5.89862	7.57867	6.31256	8.15799	7.15535
K.n[305.21]QK[432.30]FNDS[167.00]EGDDTEETEDYRQFR.K	Q9NYF8,E9PK09,E9PK91,E9PKI6,E9PQN2,Q6DCA8	BCLAF1	S397	2.33906	1.82542	1.46237	2.0614	1.78057	2.17061	2.22192	2.0555
K.n[305.21]STFREES[167.00]PLR.L	Q9NYF8,E9PJA7,E9PK09,E9PK91,E9PKI6,E9PQN2,Q6DCA8	BCLAF1	S531	1.37369	1.11751	1.57252	1.6094	1.58337	1.06751	1.14963	0.828097
R.n[305.21]AEGEWEDQEALDY[243.03]FSDK[432.30]ESGK[432.30].Q	Q9NYF8,E9PK09,E9PK91,E9PKI6,E9PQN2,Q6DCA8	BCLAF1	Y383	2.31225	2.14721	1.50298	2.02108	2.51331	2.42613	2.00541	2.05386
R.n[305.21]YSPS[167.00]QNSPIHHIPSR.R	Q9NYF8,E9PJA7,E9PK09,E9PK91,E9PKI6,E9PQN2,H0YF00,Q6DCA8	BCLAF1	S287	2.45798	1.96663	2.1328	1.75395	2.27227	2.32044	2.54954	2.01171
R.n[305.21]YSPSQNS[167.00]PIHHIPSRR.S	Q9NYF8,E9PJA7,E9PK09,E9PK91,E9PKI6,E9PQN2,H0YF00,Q6DCA8	BCLAF1	S290	13.9447	11.385	10.2742	9.46186	12.7533	13.162	12.6016	12.3668
R.n[305.21]K[432.30]DGS[167.00]SPPLLEK[432.30].Q	Q6W2J9,E3UVQ2,H7BYY2,H9A532	BCOR	S422	8.71961	6.28862	5.35099	7.2125	8.95254	5.9546	7.72403	8.02937
R.n[305.21]SASSEEASES[167.00]PTAR.Q	Q86YA6	BCORL1	S86	0.126153	0.219803	0.217435	0.229565	0.136627	0.130901	0.147174	0.151245
R.n[305.21]ASASRPQPAPADGADPPPAEEPEARPDGEGS[167.00]PGK[432.30].A	P11274,A9UEZ4,A9UEZ5,A9UEZ6,A9UEZ7,A9UEZ8,A9UEZ9,A9UF00,A9UF01,A9UF02,A9UF03,A9UF04,A9UF05,A9UF06,A9UF07,A9UF08,Q13746	BCR	S122	7.69603	6.76491	5.47752	6.05733	6.46411	6.84295	6.63667	7.04182
K.n[305.21]TVMYTAVGSEWRPFGY[243.03]PR.R	Q9Y276,A8JZZ8,C9J1S9,C9J8G3,Q53EX1,Q53RT4	BCS1L	Y181	4.16814	3.51116	3.26074	3.29504	3.60772	4.05589	3.54042	3.36718
K.n[305.21]ANASNSPS[167.00]SLR.L	Q5T5X7	BEND3	S166	0.854014	1.60624	1.71499	1.63031	1.33374	1.16174	0.839	0.60627
R.n[305.21]RPTLAWLEDSSSC[160.03]SDIPK[432.30]LEGDSDDLLEDS[167.00]DSEEHSR.S	Q9NR09	BIRC6	S480	0.271134	0.224916	0.315385	0.485641	0.321098	0.364062	0.349741	0.424403
R.n[305.21]VAGEAAET[181.01]DS[167.00]EPEPEPEPTAAPR.D	Q6QNY0	BLOC1S3	T63,S65	1.48843	1.21671	2.43343	1.31796	1.03721	1.20999	1.46096	1.55622
K.n[305.21]SES[167.00]NEDLFGLVPFDEITGSQQQK[432.30].V	Q9NSY1,H0Y9P1	BMP2K	S949	0.410186	0.388899	0.291338	0.359641	0.263819	0.38546	0.373198	0.358158
K.n[305.21]LGPQNFIDETS[167.00]DIENLLK[432.30].E	Q14692	BMS1	S639	7.84008	4.95903	6.16869	4.55952	7.29899	7.05494	7.0035	7.68104
R.n[305.21]IGDEYAEDS[167.00]S[167.00]DEEDIR.N	Q14137,A8K3R2,B2RDN4,B4DEN9,E9PIF8,Q96Q25	BOP1	S126,S127	0.51203	0.452507	0.57159	0.374891	0.386536	0.458989	0.480197	0.50948
R.n[305.21]IGDEYAEDSS[167.00]DEEDIRNT[181.01]VGNVPLEWYDDFPHVGYDLDGRR.L	Q14137,A8K3R2,B2RDN4,B4DEN9,E9PIF8,Q96Q25	BOP1	S127,T135	0.362321	0.306783	0.183038	0.334107	0.289767	0.337177	0.352195	0.512675
R.n[305.21]SS[167.00]SAPNVHINTIEPVNIDDLIR.D	P15056,D7RF68	BRAF	S364	1.32665	1.68482	2.02936	0.61875	0.985607	0.944518	0.804673	0.755772
K.n[305.21]EC[160.03]INAAPDS[167.00]PSK[432.30].Q	Q7Z569,A8K2W4,J3KNN7,Q59H81	BRAP	S117	4.32226	4.85674	3.5306	4.25106	4.74489	4.097	4.93814	4.37845
K.n[305.21]K[432.30]LESSEENLS[167.00]S[167.00]EDEELPC[160.03]FQHLLFGK[432.30].V	P38398,E7EMP0,E7EP70,E9PFC7,E9PFZ0,F8W8H7,G8I0D8,Q1RMC1,Q3LRH8,Q5XLT4,Q5YLB2,Q7Z606	BRCA1	S1217,S1218	0.780866	0.58328	0.518716	0.608218	0.526956	0.606974	0.829344	0.767157
K.n[305.21]VVDVEEQQLEES[167.00]GPHDLTETSYLPR.Q	P38398,B4DES0,B7ZA85,C6YB47,E7EP70,E7ETR2,E7EUM2,E9PFC7,E9PFZ0,G3XAC3,G8I0D8,H0Y8B8,K7EPC7,Q1RMC1,Q3LRH8,Q5U3B7,Q5XLT4	BRCA1	S1542	0.789667	0.662468	0.871208	0.824884	0.829643	0.842364	0.818951	0.990165
K.n[305.21]RK[432.30]ADTTTPTPTAILAPGS[167.00]PAS[167.00]PPGSLEPK[432.30].A	P25440,B0S7P1,B0V072,B0V073,E9PIQ3,F8VXF8,H0Y5T9,H0Y602,H0Y6K2,H0YDJ7,Q63HQ9,Q658Y7	BRD2	S298,S301	0.69592	0.484391	0.373053	0.436927	0.510622	0.603175	0.519585	0.629867
R.n[305.21]K[432.30]ADTTTPTPTAILAPGS[167.00]PASPPGSLEPK[432.30].A	P25440,B0S7P1,B0V072,B0V073,E9PIQ3,F8VXF8,H0Y5T9,H0Y602,H0Y6K2,H0YDJ7,Q63HQ9,Q658Y7	BRD2	S298	10.6374	9.27752	6.95695	8.33117	8.54215	7.56617	5.69454	5.70554
R.n[305.21]SES[167.00]PPPLSDPK[432.30].Q	Q15059	BRD3	S263	2.82163	2.75355	2.25454	2.57709	3.30285	2.69612	2.93625	2.86314
R.n[305.21]STS[167.00]PTFNK[432.30].Q	Q9BX63	BRIP1	S990	5.20417	6.09045	5.12458	5.90185	4.96856	3.59163	5.69212	5.00184
R.n[305.21]ISIFDNLDVVS[167.00]EDEEAPEEAPENGSNK[432.30].E	P55201	BRPF1	S120	0.54001	0.387111	0.375317	0.435847	0.476444	0.4973	0.394973	0.546589
K.n[305.21]NSFLGS[167.00]PR.F	Q8IWQ3,Q8TDC3,B3KVE9,B3KWF8,B4DLY3,B4DM60,E9PLM7,H0YES6,J3KNK0	BRSK2	S489	3.34828	2.45301	2.20069	1.84703	2.42936	2.72575	2.69912	2.59188
R.n[305.21]SLPS[167.00]LEDIDPDVLDSMHSLGC[160.03]FR.D	Q8IWQ3,B3KVE9,B4DLY3,E9PLM7	BRSK2	S294	0.171113	0.192028	0.218953	0.257339	0.157155	0.25466	0.241694	0.300386
R.n[305.21]AEQSISEEPGWEEEEEELMGISPIS[167.00]PK[432.30].E	Q9NW68,B4DE39,B4DM89,B7ZA57,C9JB13,E9PQA7	BSDC1	S235	0.437559	0.399857	0.494967	0.478625	0.478047	0.480211	0.585812	0.469829
K.n[305.21]FGEAT[181.01]VQVQVAGLGR.E	A8MVZ5,C9JI03,J3KPY4	BTNL10	T140	4.26658	1.6146	2.09153	1.29551	2.75569	3.80153	2.84573	1.80163
K.n[305.21]TSESITSNEDVSPDVC[160.03]DEFT[181.01]GIEPLSEDAIITGFR.N	O60566	BUB1B	T582	0.123872	0.143205	0.217278	0.136977	0.220497	0.162674	0.314609	0.305399
K.n[305.21]ATDSDLSS[167.00]PR.H	Q9BRD0,A8K4Z6	BUD13	S358	4.62153	8.54618	7.36264	8.0036	5.58408	5.17208	5.64881	5.22902
R.n[305.21]ARHDS[167.00]PDLAPNVTYSLPR.T	Q9BRD0,A8K4Z6,H7C462	BUD13	S271	1.48464	1.20506	1.91317	1.94429	1.73977	1.91001	1.84278	1.47536
R.n[305.21]HDS[167.00]PDLAPNVTYSLPR.T	Q9BRD0,A8K4Z6,H7C462	BUD13	S271	4.85504	4.53897	6.39843	4.76238	5.24695	4.85982	5.37518	4.64685
R.n[305.21]HDS[167.00]PDPS[167.00]PPRR.A	Q9BRD0,A8K4Z6	BUD13	S197,S201,S222,S226	0.31091	0.408302	0.536344	0.411724	0.279674	0.333751	0.275047	0.268398
R.n[305.21]HDT[181.01]PDPS[167.00]PLR.G	Q9BRD0,A8K4Z6	BUD13	T159,S163	2.9472	4.05866	3.96531	2.9804	2.94116	2.17572	2.95586	2.59179
R.n[305.21]HGT[181.01]PDPSPR.K	Q9BRD0,A8K4Z6	BUD13	T135	1.43676	1.93381	2.23964	1.76984	1.35643	1.30371	1.21219	1.04429
R.n[305.21]MPQDGS[167.00]DDEDEEWPTLEK[432.30].A	Q13895,F8WBL2	BYSL	S98	1.62118	1.69466	2.49744	1.87772	1.69181	1.64997	1.492	1.6866
K.n[305.21]FVEWLQNAEEES[167.00]ES[167.00]EGEEN.-	Q9Y6E2,B3KM68,B5MCE7,B5MCH7,B7Z4K8,Q05D83	BZW2	S412,S414	0.524929	0.550555	0.502884	0.575335	0.526509	0.490725	0.573874	0.850885
K.n[305.21]K[432.30]FVEWLQNAEEES[167.00]ES[167.00]EGEEN.-	Q9Y6E2,B3KM68,B5MCE7,B5MCH7,B7Z4K8,Q05D83	BZW2	S412,S414	1.46389	1.67164	1.50618	1.53098	1.48245	1.43882	1.46955	1.69199
K.n[305.21]ASSEDVASS[167.00]PER.H	Q9H2I8,A6NG64	C10orf11	S153	1.68822	2.67039	2.10967	2.55436	1.72522	1.55061	1.8051	1.79537
K.n[305.21]HVHLENATEY[243.03]ATLR.F	Q96A22	C11orf52	Y103	0.813454	1.10465	0.898303	0.86235	0.799053	0.551827	0.775719	0.733502
K.n[305.21]HVHLENATEYAT[181.01]LR.F	Q96A22	C11orf52	T105	0.736117	1.05819	0.809509	0.76922	0.809474	0.648178	0.589719	0.650159
K.n[305.21]DREVAEGGLPRAES[167.00]PSPAPPPGLR.G	Q9BUA3	C11orf84	S308	1.30129	1.12968	1.0664	0.931982	1.39418	1.35219	0.922615	1.14727
K.n[305.21]QQVSWEQEFLVGS[167.00]SPGGSGR.A	Q9BUA3	C11orf84	S81	0.700639	0.59734	0.563683	0.597711	0.671767	0.695923	0.629073	0.619056
R.n[305.21]EAAVSASDILQESAIHS[167.00]PGTVEK[432.30].E	Q96C57,B4DWJ9,E7ENF1,F5H3K2,F5H7W8,F5H8B7,F6TFQ5,G5EA44,H0YGK4	C12orf43	S179	0.470501	0.621928	0	0.676613	0.731881	0.508083	0.720102	0.585582
K.n[305.21]GK[432.30]IEVLDS[167.00]PASK[432.30].K	Q8N5I9	C12orf45	S178	2.28973	1.86133	1.122	1.44531	1.87838	1.08866	1.12878	1.31102
K.n[305.21]ELES[167.00]SEEGGSAEER.R	Q9HAS0,J3KRR1,J3QKQ1,J9JIC5	C17orf75	S18	2.43234	4.19529	3.40162	2.96426	2.48533	2.25381	1.93756	1.95815
K.n[305.21]MISTPS[167.00]PK[432.30].K	Q53F19	C17orf85	S415	3.38946	2.27909	2.66315	2.89014	2.97659	2.95706	3.51274	2.9212
R.n[305.21]RDS[167.00]SESQLASTESDK[432.30]PTTGR.V	Q96B23,K7EQH1,Q5BIX2	C18orf25	S66	1.76462	1.99893	1.87201	3.38245	3.99011	4.68615	5.88301	6.64924
R.n[305.21]WAESGSGTS[167.00]PES[167.00]GDEEVSGAGSSPVSGGVNLFANDGSFLELFK[432.30].R	Q9BQ61,B2RE11,K7ELS0,K7EN60,K7ERU7	C19orf43	S36,S39	0.171372	0.107228	0.129386	0.145569	0.132404	0.167513	0.191101	0.215718
K.n[305.21]AATESVPC[160.03]S[167.00]PSPLAGEIR.R	Q8N9M1,J3QKZ5,J3QS16,J9JIE4	C19orf47	S124	0.633635	0.589826	0.67471	0.782393	1.17154	1.01871	0.7816	0.857095
K.n[305.21]EHNGVPPS[167.00]PDRAPPSRR.D	Q8NAX2	C1orf172	S137	3.75545	4.10906	3.39929	4.06532	3.1552	3.06278	2.31876	3.02601
R.n[305.21]LLPEGEETLES[167.00]DDEK[432.30].D	Q8N6N3	C1orf52	S158	0.404007	0.282981	0.618127	0.229347	0.448246	0.341715	0.49002	0.512574
K.n[305.21]C[160.03]VGAELEY[243.03]DSEHSDWHGFD.-	Q9GZN8,H7BYU9	C20orf27	Y163	0.538366	0.558736	0.474454	0.476108	0.409704	0.31657	0.679705	0.436603
K.n[305.21]AS[167.00]PVGDGNFR.N	Q86YS7,B4DJ03,B4DRN7,B7ZLK1,B7ZLK2,B7ZLL0,F5H2A1,F5H3N1,F5H5R1,H0YFC4	C2CD5	S852	3.17074	2.62645	1.68405	2.3479	2.91775	2.56047	2.62739	2.21419
K.n[305.21]ELYEINPPEIS[167.00]EEIIGSPIPEPR.Q	Q86YS7,B4DJ03,B4DRN7,B7ZLK1,B7ZLK2,B7ZLL0,F5H2A1,F5H3N1,F5H5R1	C2CD5	S637	0.208804	0.187793	0.290781	0.203042	0.313822	0.322247	0.269488	0.292176
K.n[305.21]SPSGPVK[432.30]S[167.00]PPLS[167.00]PVGTTPVK[432.30].L	Q9BVC5,B4E2G9,C9J4K0	C2orf49	S189,S193	0.913082	1.34666	1.29874	2.83465	2.55953	2.27186	2.50382	2.66115
R.n[305.21]SQS[167.00]FSHQQPSR.S	Q8WVR3,B3KNS5,B4DYA8,C9JMZ9,E9PFF9,H0Y452	C7orf43	S517	2.17189	2.55417	3.08946	2.18919	2.08518	1.82153	2.18571	2.1192
R.n[305.21]ELDEEGS[167.00]DPPLPGR.A	Q9BRJ6,C9JQV0,H7C0T1,H7C2R9	C7orf50	S175	0.691477	0.714449	0.44877	0.570011	0.618111	0.175036	0.78913	0.688632
R.n[305.21]RGDS[167.00]ES[167.00]EEDEQDSEEVR.L	Q9NZ63	C9orf78	S15,S17	2.05281	2.70452	2.5755	2.51851	2.31174	1.95052	2.19669	2.51493
R.n[305.21]RGDSES[167.00]EEDEQDSEEVR.L	Q9NZ63	C9orf78	S17	0.155771	0.22818	0.34496	0.271595	0.213097	0.213157	0.225984	0.177085
R.n[305.21]RRGDS[167.00]ES[167.00]EEDEQDSEEVR.L	Q9NZ63	C9orf78	S15,S17	0.581016	0.644197	0.757773	0.637715	0.478556	0.652137	0.616792	0.534985
R.n[305.21]VGDTEK[432.30]PEPERS[167.00]PPNR.K	Q9NZ63	C9orf78	S261	9.88239	9.17088	7.54011	8.90142	9.01974	6.95316	8.69113	8.76847
K.n[305.21]ILEGDNGMDS[167.00]DMEEEADDGSK[432.30].M	Q9H8G2,B4DUP7	CAAP1	S203	0.764009	0.76022	1.13575	0.909287	0.684587	0.752157	0.921734	0.827725
K.n[305.21]DGNGY[243.03]ISAAELR.H	P62158,B2RDW0,B4DJ51,E7EMB3,E7ETZ0,G3V361,H0Y7A7,Q96HY3,Q9BRL5	CALM1	Y100	5.00969	5.50298	6.96451	6.25777	7.94444	5.97559	4.89077	4.31957
R.n[305.21]DC[160.03]C[160.03]VEPGTELS[167.00]PTLPHQL.-	Q14012,B0YIY3,B5BU41	CAMK1	S363	0.234508	0.200428	0.175238	0.256823	0.412617	0.487613	0.813883	0.833274
R.n[305.21]DC[160.03]C[160.03]VEPGTELSPT[181.01]LPHQL.-	Q14012,B0YIY3,B5BU41	CAMK1	T365	0.254077	0.202982	0.207107	0.395588	0.343012	0.606026	0.832302	1.10336
K.n[305.21]APVHFVEPLS[167.00]PTGVAGHR.K	Q5T5Y3,B7ZLW1	CAMSAP1	S1080	0.256458	0.314972	0.643268	0.536115	0.543739	0.576635	0.862084	0.670562
R.n[305.21]RSPGPGPSQSPRS[167.00]PK[432.30].H	Q9P1Y5,D6W648	CAMSAP3	S780	1.64101	1.76221	1.17156	1.74858	1.70539	1.69595	2.01723	1.51604
K.n[305.21]AEEDEILNRS[167.00]PR.N	P27824,B4DGP8,B4E2T8	CANX	S583	337.611	314.922	353.578	289.344	345.563	300.914	316.582	354.821
K.n[305.21]QK[432.30]S[167.00]DAEEDGGTVSQEEEDR.K	P27824,B4DGP8,B4E2T8	CANX	S554	3.92744	5.90771	3.9403	4.28408	4.48863	2.9494	3.78863	4.27277
R.n[305.21]SGPK[432.30]PFSAPK[432.30]PQT[181.01]SPSPK[432.30].R	Q01518,B2RDY9,B4DI38,B4DNA3,B4DNW7,B4DNY3,B4DUZ8,D3DPU2	CAP1	T307	7.74309	7.91176	5.76055	6.90514	5.123	4.82315	5.32789	5.49291
R.n[305.21]AQGGQTQS[167.00]PTK[432.30].S	P40123,B7Z1C4,B7Z385,B7Z4M3,E9PDI2,Q5JPJ8	CAP2	S301	0.894603	2.14946	1.71702	2.00959	1.20084	1.31325	1.06705	0.844751
K.n[305.21]EQVDEWTVETVEVVNSLQQQPQAAS[167.00]PSVPEPHSLTPVAQADPLVRR.Q	Q14444,B3KXU8,G3V153	CAPRIN1	S335	0.257464	0	0.527571	0.133483	0.283872	0.351306	0.258233	0.287158
R.n[305.21]GNVVPS[167.00]PLPTR.R	Q9Y2V2,H3BNU9,H3BPY5,H3BSW7,H3BTK3,H3BUY4,I3L3X8	CARHSP1	S41	3.42626	3.53038	2.44623	2.67407	2.14704	2.88734	2.19889	3.14184
K.n[305.21]LAEEVPPPPEGLIPAPPVPETT[181.01]PTPPTK[432.30].T	O15234,B4DKR6,J3QSC4	CASC3	T441	0.227581	0.202499	0.234823	0.149152	0.194251	0.142919	0.189459	0.270132
K.n[305.21]STVTGERQSGDGQEST[181.01]EPVENK[432.30].V	O15234,B4DKR6,J3KSY7	CASC3	T155	3.25952	3.6831	2.79597	3.10967	2.49237	2.74875	3.13671	3.23119
R.n[305.21]RLEQTSVRDPS[167.00]PEADAPVLGSPEK[432.30].E	O15234,B4DKR6	CASC3	S363	1.61891	1.64026	0.998648	1.14154	1.38789	1.3457	1.73656	0.980736
R.n[305.21]TQSSS[167.00]C[160.03]EDLPSTTQPK[432.30].G	B7ZKY2,Q5JS72	CASK	S571	2.05279	2.07054	2.87444	1.66303	2.14776	1.54246	1.83422	1.74448
R.n[305.21]NTY[243.03]NQTALDIVNQFTTSQASR.E	Q8WXE0,J3QRN1	CASKIN2	Y253	1.32489	1.17822	1.58707	0.995337	1.33503	1.67276	1.47291	1.28441
K.n[305.21]NHAGS[167.00]PGC[160.03]EESDAGK[432.30].E	P42575,B4E085,B4E0I5,D3DXE0	CASP2	S340	0.700996	1.6995	1.50841	1.60884	1.01056	0.953567	1.02694	0.895172
K.n[305.21]EGITGPPADSSK[432.30]PIGPDDAIDALS[167.00]SDFTC[160.03]GSPTAAGK[432.30].K	P20810,B7Z468,B7Z574,B7Z5T6,B7Z5T9,B7Z6N0,B7Z8S8,E7ES10,E7ESM9,E7EVY3,E9PDE4,G5E9D3,H0YA91,Q13940	CAST	S236	1.55431	1.76593	1.14543	2.08004	2.13113	1.42528	2.17689	1.74778
K.n[305.21]Y[243.03]VDSEGHLYTVPIR.E	Q03135,Q2TNI1	CAV1	Y6	2.16577	2.83193	2.41822	2.06863	2.53412	2.71566	2.04742	1.91004
K.n[305.21]YVDS[167.00]EGHLYTVPIR.E	Q03135,Q2TNI1	CAV1	S9	2.65921	2.87905	2.2621	2.11068	2.87915	2.35247	2.26379	2.08854
R.n[305.21]QTPSREY[243.03]VDLER.E	Q13951,A8K719	CBFB	Y85	0.700264	1.32054	1.58782	1.47481	1.72348	1.10185	0.748122	0.551516
K.n[305.21]IK[432.30]PSSSANAIY[243.03]SLAARPLPVPK[432.30].L	P22681	CBL	Y674	3.94193	50.0962	17.0384	23.3211	14.9849	7.32662	6.99838	4.94388
K.n[305.21]LPPGEQC[160.03]EGEEDT[181.01]EYMTPSSRPLRPLDTSQSSR.A	P22681	CBL	T698	0.166489	1.95354	1.42726	1.40397	0.910828	0.790398	0.644003	0.290662
K.n[305.21]LPPGEQC[160.03]EGEEDTEY[243.03]MTPSSRPLRPLDTSQSSR.A	P22681	CBL	Y700	0.131446	2.63637	1.81067	1.59792	1.07793	0.790617	0.409176	0.304204
R.n[305.21]DLPPPPPPDRPYS[167.00]VGAESRPQR.R	P22681	CBL	S553	5.82805	36.8123	21.8274	17.1976	14.5033	8.62144	6.88905	5.83993
R.n[305.21]DLPPPPPPDRPYSVGAES[167.00]RPQR.R	P22681	CBL	S558	1.54285	3.31333	2.28769	2.30709	2.06824	1.67205	1.66663	1.60689
K.n[305.21]SNIPDLSIY[243.03]LK[432.30].G	Q13191,B3KSS7,B3KVR2,B4DYP3,B5MC15,B7ZAG1,B8K284,E7ENW2,E9PHA9,Q68CY2	CBLB	Y763	0.701667	0.939478	0.781159	0.765545	0.9205	0.796282	0.714333	0.611706
R.n[305.21]TSQDY[243.03]DQLPSC[160.03]SDGSQAPARPPK[432.30]PRPR.R	Q13191,B3KVR2,B4DYP3,B7ZAG1,B8K284,E7ENW2,E9PHA9,Q68CY2	CBLB	Y889	0.63941	3.346	2.89958	2.66867	1.83157	1.2535	1.03627	0.868048
R.n[305.21]HGS[167.00]GPPSSGGGLYR.D	Q9HC52	CBX8	S311	4.58621	5.34011	4.10634	4.36171	4.8386	4.09457	4.31378	4.25811
K.n[305.21]ASET[181.01]PPPVAQPK[432.30]PEAPHPGLETTLQER.L	Q6P1N0,Q24K25	CC2D1A	T120	1.16138	1.15729	0.844788	1.19111	1.08986	1.56659	1.33089	1.67227
K.n[305.21]EIGINEDQFQEAC[160.03]T[181.01]SPLAK[432.30].T	Q96G28,B5MC35,B5MCA1,B5MD16	CCDC104	T84	0.907813	0.889326	1.09918	1.22104	0.995148	1.1478	1.20689	1.23278
R.n[305.21]NSVASPTS[167.00]PTR.S	Q96HB5,A8K5Q5,B4DF24,B4DFC1,F5GZU4	CCDC120	S286	0.746389	0.905288	1.1331	1.02396	0.797621	0.647317	0.838168	0.753086
K.n[305.21]SAYQEYDS[167.00]DSDVPEELK[432.30]R.D	Q96JG6,A7MD03,B4DS55,D6W5Q7,H0Y7Q2,Q5JPD9,Q75N11,Q9NXR2	CCDC132	S559	5.11643	4.9372	4.26903	6.65364	5.41681	5.30956	6.68987	5.99668
K.n[305.21]VENMSSNQDGNDS[167.00]DEFM.-	Q86WR0,Q0P663	CCDC25	S204	0.371461	0.330013	0.504026	0.384367	0.3367	0.285916	0.327821	0.344344
K.n[305.21]AALLAQYADVT[181.01]DEEDEADEK[432.30].D	Q96MW1	CCDC43	T139	1.58224	1.35913	1.28802	1.09972	1.71126	1.53643	1.63425	1.96261
K.n[305.21]NERPARPPPPIMTDGEDADYT[181.01]HFTNQQSSTR.H	Q8IVM0	CCDC50	T280	0.62642	0.745008	0.608627	0.52251	0.540968	0.55964	0.516078	0.550533
R.n[305.21]AYADSY[243.03]YYEDGGMK[432.30]PR.V	Q8IVM0	CCDC50	Y144	1.29712	18.0813	8.90985	7.06963	4.99279	2.54905	1.88195	1.30733
R.n[305.21]AYADSYY[243.03]YEDGGMK[432.30]PR.V	Q8IVM0	CCDC50	Y145	0.118292	2.12741	1.01195	0.815317	0.532665	0.233654	0.170644	0.0906728
K.n[305.21]LDQPVSAPPS[167.00]PR.D	Q16204,Q05CP8	CCDC6	S244	10.649	8.71574	8.73414	9.41675	10.4123	10.6308	10.7319	10.4129
R.n[305.21]APNPT[181.01]ATSPPASAPR.T	Q8IV32	CCDC71	T94	2.1983	1.82342	1.97225	2.12937	2.66441	3.0127	3.67367	3.78044
K.n[305.21]FLGS[167.00]DLES[167.00]EDDEELVEAFLR.R	Q9H0W5,B4DMW8,G8IFA7	CCDC8	S142,S146	1.49946	1.27373	1.41437	1.37557	1.27626	1.36297	1.40297	1.49386
R.n[305.21]SS[167.00]IDSQASLSGPLSGGAPGAGAR.D	A6NKD9	CCDC85C	S179	0.522435	0.480172	0.471973	0.433356	0.667731	0.554399	0.508312	0.546432
R.n[305.21]AGLGS[167.00]PERPPK[432.30].T	Q9H6F5,H0YG79,Q6ZW18	CCDC86	S58	24.9204	26.9491	20.0719	24.9997	26.426	20.9221	22.7596	22.3979
R.n[305.21]LGGLRPES[167.00]PESLTSVSR.T	Q9H6F5,H0YG79,Q6ZW18	CCDC86	S18	9.86888	8.9612	10.3899	9.6724	8.67156	11.7003	8.67843	9.93033
R.n[305.21]LGGLRPESPES[167.00]LTSVSR.T	Q9H6F5,H0YG79,Q6ZW18	CCDC86	S21	0.990595	0.779641	0	0	0.953223	1.0455	1.10098	0.901841
R.n[305.21]LQQGAGLESPQGQPEPGAAS[167.00]PQRQQDLHLESPQR.Q	Q9H6F5	CCDC86	S91	0.620325	0.706787	0.767807	0.7905	0.725952	0.792231	0.67713	0.650593
K.n[305.21]SS[167.00]SQENLLDEVMK[432.30].S	Q3V6T2,B3KW94,B4DSN0,D6W5D1,H0Y470,H0Y7K3,H0Y7U8,H7C2C6,Q9NW05,Q9ULK8	CCDC88A	S1701	1.93094	0.596686	0.848516	0.663887	0.904896	1.09049	1.25623	1.47188
K.n[305.21]TGSPGS[167.00]EVVTLQQFLEESNK[432.30].L	Q3V6T2,B3KW94,B4DSN0,D6W5D1,H0Y470,H0Y7K3,H0Y7U8,H7C2C6,Q9NW05,Q9ULK8	CCDC88A	S1678	0.861984	0.782108	1.04427	0.778676	0.913597	0.860909	1.05319	1.07414
K.n[305.21]EGAASPAPET[181.01]PQPTSPETSPK[432.30].E	Q9Y3X0,B4DXW2	CCDC9	T381	2.07136	1.57668	1.6553	1.45311	1.48978	1.69671	1.65174	1.67018
K.n[305.21]EGAASPAPETPQPT[181.01]SPETSPK[432.30].E	Q9Y3X0,B4DXW2	CCDC9	T385	5.8957	4.39412	6.31892	4.70209	4.78275	4.996	5.57987	5.56821
R.n[305.21]TTHLAGALS[167.00]PGEAWPFESV.-	Q9Y3X0,B4DXW2	CCDC9	S521	0.146357	0.113803	0.207054	0.160068	0.200297	0.253193	0.188174	0.205613
R.n[305.21]LLQQQEEEEAC[160.03]LEEEEEEEDS[167.00]DEEDQRSGK[432.30].D	Q96F63	CCDC97	S257	0.466323	0.293141	0.523745	0.366509	0.296605	0.828215	0.456074	0.404721
R.n[305.21]TPTHQPPK[432.30]PGS[167.00]PGRPAC[160.03]PLSNLLLQSYEER.E	Q96F63	CCDC97	S212	2.79146	1.83289	0.972439	1.65294	2.87476	1.87108	1.79751	2.59362
K.n[305.21]SK[432.30]HEEEEWT[181.01]DDDLVESL.-	P51946,A8K6Q5,D6RHI7	CCNH	T315	0.149189	0.137263	0.185402	0.118726	0.113095	0	0.169862	0.176431
R.n[305.21]AVVVS[167.00]PK[432.30]EENK[432.30].A	O75909,G3V5E1	CCNK	S340	14.0894	13.0609	8.86596	11.793	13.2394	8.89557	12.6834	12.2527
K.n[305.21]GSK[432.30]PS[167.00]PLSVK[432.30].N	Q96S94,B3KQ08,B4DE38,Q9H2N7	CCNL2	S348	2.81329	2.74628	1.43774	2.82416	2.57131	2.06696	1.90802	2.17068
K.n[305.21]QGQSQAASSSSVT[181.01]SPIK[432.30].M	O60583,B4DH21	CCNT2	T479	1.03125	1.03003	0.699854	1.1802	1.0778	0.941982	1.23417	1.1487
R.n[305.21]SFS[167.00]ADNFIGIQR.S	Q8N7R7	CCNYL1	S344	1.34971	1.02047	1.35253	1.24736	1.46146	1.44407	0.99364	1.13434
R.n[305.21]TVTFGVITSIIIWALAILAS[167.00]MPGLY[243.03]FS[167.00]K[432.30].T	P32246,Q5U003	CCR1	S165,Y170,S172	2.83153	5.04147	11.9827	7.52206	8.03788	8.20519	11.07	16.2236
R.n[305.21]MT[181.01]IFC[160.03]LVLPLLVMAIC[160.03]YTGIIK[432.30].T	P51677,F5GWL6	CCR3	T204	0.323883	0.302606	0.360041	0.279885	0.318987	0.347482	0.370784	0.503447
R.n[305.21]HIEPELAGRDS[167.00]PIRAEMPGNLQHYGR.F	P86790,P86791,B4DJD2,F5H553,Q7L8P3	CCZ1B	S266	6.13579	5.94129	3.40222	4.4741	4.34995	4.60086	4.26639	4.96708
K.n[305.21]Y[243.03]FSLK[432.30]PEEK[432.30].D	Q9Y5K6	CD2AP	Y361	0.726908	2.69119	1.82562	1.46714	1.45756	0.953146	0.718085	0.569008
R.n[305.21]FNGGHSPT[181.01]HSPEK[432.30].L	Q9Y5K6	CD2AP	T512	6.11415	9.22211	6.35528	6.96934	5.06038	4.90448	5.46846	5.39605
K.n[305.21]HSLDS[167.00]DEEEDDDDGGSSK[432.30].Y	O95400	CD2BP2	S49	4.71771	8.32906	6.30077	6.92759	5.34162	4.36742	4.7619	4.14396
R.n[305.21]ILEGPQQSLSGSPLQPIPAS[167.00]PPPQIPPGLRPR.F	O15446,A0JLT1,A8K818,Q05BI1	CD3EAP	S136	0.121733	0.078351	0.171624	0.143388	0.182946	0.193817	0.15753	0.175753
K.n[305.21]EAAGPAPS[167.00]PMR.A	Q12834,B4DYP9,B4E1H5	CDC20	S41	12.5691	16.7748	11.5158	12.0402	11.5887	9.09396	10.7622	11.1964
K.n[305.21]LRDLLSSDMIS[167.00]PPLGDFR.H	O14613,B3KUZ5	CDC42EP2	S31	1.81382	2.06793	2.13497	1.8023	1.93282	1.37539	1.70482	1.5419
K.n[305.21]AGPDLPSLPSHALEDEGWAAAAPS[167.00]PGSAR.S	Q9H3Q1,B2R6D8,B3KUS7	CDC42EP4	S292	0.985944	0.867901	1.13327	0.863821	1.04164	1.00068	1.09809	1.11794
R.n[305.21]NGAAGPHS[167.00]PDPLLDEQAFGDLTDLPVVPK[432.30].A	Q9H3Q1,B2R6D8,B3KUS7	CDC42EP4	S174	1.45923	1.77368	2.32197	2.66578	2.49062	2.99497	2.52639	2.5889
R.n[305.21]VTFGEDLS[167.00]PEVFDESLPANTPLRK[432.30].G	Q69YH5,A8K8Z0,B7Z5Q5,E9PEI0	CDCA2	S400	1.04236	0.874641	0.861561	0.994421	0.926222	1.11117	0.820899	1.11775
K.n[305.21]TSSGDPPS[167.00]PLVK[432.30].Q	Q99618,B2R749,F5GX58,F8WDL1	CDCA3	S87	3.63461	3.89409	4.0154	4.92637	5.39186	5.77175	5.34908	5.27635
R.n[305.21]IVAHAVEVPAVQS[167.00]PR.R	Q96FF9,B5MBX0,H0YCL8	CDCA5	S75	0.761496	0.891007	0.698499	0.991682	0.616033	0.483935	0.921668	0.782185
R.n[305.21]ISS[167.00]FRPVEDITEEDLENVAITVR.D	Q96GN5,A8K8X5,B4DUT3,C9K0Y1	CDCA7L	S321	0.208771	0.27173	0.474372	0.454262	0.665183	0.727783	0.539651	0.547936
R.n[305.21]ISSFRPVEDIT[181.01]EEDLENVAITVR.D	Q96GN5,A8K8X5,B4DUT3,C9K0Y1	CDCA7L	T329	0.276736	0.203532	0.483847	0.376514	0.352015	0.589471	0.429603	0.378053
K.n[305.21]IGEGT[181.01]YGVVYK[432.30].G	P06493,P24941,Q00526,B4DDL9,B7Z3D6,E5RIU6,E7ESI2,G3V317,G3V5T9,I6L9I5,K7ELV5,Q5H9N4	CDK1	T14	5.11342	4.77808	3.79535	4.39601	4.60663	4.74676	5.26294	6.03742
K.n[305.21]IGEGTY[243.03]GVVYK[432.30].G	P06493,P24941,Q00526,B4DDL9,B7Z3D6,E5RIU6,E7ESI2,G3V317,G3V5T9,I6L9I5,K7ELV5,Q5H9N4	CDK1	Y15	310.727	248.963	232.731	255.798	282.741	278.508	309.313	333.229
K.n[305.21]IGEGTY[243.03]GVVYK[432.30]GR.H	P06493,B7Z3D6,E5RIU6,I6L9I5,Q5H9N4	CDK1	Y15	1.94976	2.86574	4.45111	1.28167	0.997382	0.999548	1.10931	1.31798
K.n[305.21]GS[167.00]PVFLPR.K	Q9NYV4,J3QSD7	CDK12	S423	1.85364	1.66861	1.45698	1.79689	1.55696	1.5122	1.24792	1.49288
K.n[305.21]NSS[167.00]PAPPQPAPGK[432.30].V	Q9NYV4,J3QSD7	CDK12	S1083	7.98499	10.5548	8.65535	7.93475	9.40393	7.18942	8.82284	7.69828
R.n[305.21]HLLTDLPLPPELPGGDLS[167.00]PPDS[167.00]PEPK[432.30].A	Q9NYV4,J3QSD7	CDK12	S681,S685	6.5175	5.65066	5.25213	6.5949	6.04132	6.52927	6.10417	6.91512
R.n[305.21]ILELT[181.01]PEPDRPR.L	Q14004	CDK13	T1246	4.45143	3.25073	4.33497	3.40845	3.43335	3.085	3.07097	3.60433
K.n[305.21]LGEGTY[243.03]ATVYK[432.30].G	Q00536,Q00537,B4DGP5,B7Z461,B7Z7C8,B7Z8T0,E5RGN0,E5RJM2,F5H6Z0,H0YBX5,J3KN74,J3KQP7,Q59FJ5,Q6ZMU4,Q96GA5,Q9BRL4	CDK16	Y176	20.1749	16.9338	27.6701	17.1086	19.6286	17.9597	19.713	25.4479
K.n[305.21]IGEGTY[243.03]GTVFK[432.30].A	Q00535,Q6IAW3	CDK5	Y15	15.3857	11.4895	11.9207	12.3797	13.9478	14.5312	15.0189	16.9799
R.n[305.21]AYT[181.01]HQVVTR.W	P50613,D6R9G1,D6RAD4,D6REC6	CDK7	T170	4.08691	3.41683	3.20143	1.80839	3.49833	2.84735	3.02807	2.6237
R.n[305.21]NLSEGNNANYTEY[243.03]VATR.W	O76039	CDKL5	Y171	0.660207	0.452752	0.647342	0.733528	0.617532	0.82002	0.861752	0.664614
K.n[305.21]VDGETAS[167.00]DSESRAESAPLPVSADDTPEVLNR.A	O95674,B3KM95,B3KNK4	CDS2	S33	0.717493	0.676242	0.706472	0.635503	0.725893	0.903601	0.939733	0.830015
K.n[305.21]EVDY[243.03]SGLR.V	Q9UKY7,D3DND1,H0Y8K3	CDV3	Y95	0.630688	0.951266	1.17129	0.83657	0.862467	0.852709	0.650361	0.628841
K.n[305.21]LQLDNQY[243.03]AVLENQK[432.30].S	Q9UKY7,D3DND1,D6R9V8	CDV3	Y244	1.01424	2.7541	1.70965	1.60564	1.46791	1.18368	0.911733	0.840374
R.n[305.21]DADEES[167.00]IEDVDDEEFEELIDTFEDDNC[160.03]FSSGK[432.30]DDMDFAGNVK[432.30].K	Q03701,B2R5U7	CEBPZ	S835	0.284293	0.203499	0.140905	0.247877	0.198793	0.185509	0.237396	0.293935
R.n[305.21]SQLDDHPES[167.00]DDEENFIDANDDEDMEK[432.30].F	Q03701,B2R5U7	CEBPZ	S629	5.59677	7.35706	7.24204	5.91806	6.78519	6.67884	7.65866	9.19415
R.n[305.21]SQLDDHPES[167.00]DDEENFIDANDDEDMEK[432.30]FTDADK[432.30]ETEIVK[432.30].K	Q03701,B2R5U7	CEBPZ	S629	1.3069	1.1695	0.520321	1.37667	0.801192	0.84423	1.47699	1.09103
K.n[305.21]TSVSQNVIPS[167.00]SAQK[432.30].R	Q03188,H0Y8J2,Q6PIR0,Q8IW27	CENPC1	S176	1.3299	1.23809	0.812781	0.973211	1.234	0.893386	1.02015	1.17159
R.n[305.21]LGEASDS[167.00]ELADADK[432.30].A	Q5SW79,A6H8X9,B1ARM6,B2RTS4,B3KME6,H0Y2V6,Q6AZE1	CEP170	S1114	1.90221	1.59574	1.05635	0.80712	1.17695	1.01829	0.992711	1.41042
R.n[305.21]QGSFT[181.01]IEK[432.30]PSPNIPIELIPHINK[432.30].Q	Q5SW79,A6H8X9,B1ARM6,B2RTS4,B4DL23,H0Y2V6	CEP170	T840	2.23828	2.32608	1.45824	2.12224	2.14128	1.65328	2.47328	2.23061
R.n[305.21]AGS[167.00]FTGTSDPEAAPAR.T	Q9Y4F5,E9PFC1,J3KQR7	CEP170B	S1179	5.70572	5.47916	5.30833	4.84879	6.10596	5.37153	6.25365	5.70455
R.n[305.21]APGPRDT[181.01]DDDEEEPDPYGFIVQTAEIAEIAR.L	Q9Y4F5,E9PFC1,J3KQR7	CEP170B	T1304	0.613181	0.47183	0.491238	0.521155	0.503666	0.544352	0.616186	0.618462
K.n[305.21]LDWES[167.00]FK[432.30]EEEGIGEELAIHNR.G	Q9UEE9,B2R9W9	CFDP1	S250	5.38422	1.87182	3.8222	1.99331	3.78727	4.06576	3.64557	3.05731
K.n[305.21]SK[432.30]LDWES[167.00]FK[432.30]EEEGIGEELAIHNR.G	Q9UEE9,B2R9W9	CFDP1	S250	2.94973	1.68247	0.895552	1.88539	1.38979	1.27747	1.58727	1.31371
R.n[305.21]YALYDATY[243.03]ETK[432.30].E	P23528,Q9Y281,B4E112,E9PK25,E9PLJ3,E9PP50,E9PQB7,G3V1A4,G3V5P4,Q549N0	CFL1	Y89	1.81488	1.96212	1.64251	1.93683	2.11801	1.89891	2.03222	2.15762
K.n[305.21]GSWSEWSTWGLC[160.03]MPPC[160.03]GPNPT[181.01]RARQR.L	P27918,B3KVK6,E9PAQ1	CFP	T400	0	0.406797	0	0	0	0	0	0
K.n[305.21]SLPAT[181.01]PQGK[432.30].N	Q13111,D6W625,K7EPA1	CHAF1A	T259	1.96135	2.0258	2.02146	1.59146	2.09618	1.94805	1.82717	1.73088
R.n[305.21]QAPAPTVIRDPPSITPAVK[432.30]S[167.00]PLPGPSEEK[432.30].T	Q13112,B2R7X3	CHAF1B	S458	4.88545	4.20048	3.49555	5.89054	5.12819	5.71352	5.17656	4.26147
R.n[305.21]TQDPS[167.00]S[167.00]PGTTPPQAR.Q	Q13112,B2R7X3	CHAF1B	S428,S429	0.213797	0.273227	0.338379	0.252822	0.203992	0.194937	0.238093	0.16119
R.n[305.21]TQDPS[167.00]SPGT[181.01]TPPQAR.Q	Q13112,B2R7X3	CHAF1B	S428,T432	0.193159	0.321018	0.341387	0.237504	0.212487	0.206032	0.223071	0.176633
R.n[305.21]TQDPS[167.00]SPGTTPPQAR.Q	Q13112,B2R7X3	CHAF1B	S428	0.771231	0.987394	1.25221	0.995895	0.709813	0.876239	0.949107	0.778041
R.n[305.21]TQDPSS[167.00]PGTTPPQAR.Q	Q13112,B2R7X3	CHAF1B	S429	1.71902	1.82766	2.00145	1.85506	2.13075	1.7836	2.57936	2.21468
K.n[305.21]AVELGDELQIDAIDDQK[432.30]C[160.03]DILVQEELLAS[167.00]PK[432.30].K	Q96JM3	CHAMP1	S603	0.198366	0.199431	0.150234	0.178633	0.196171	0.203638	0.234571	0.212927
K.n[305.21]AVELGDELQIDAIDDQK[432.30]C[160.03]DILVQEELLAS[167.00]PK[432.30]K[432.30].L	Q96JM3	CHAMP1	S603	2.28202	1.98383	1.17858	2.55477	2.07033	2.38867	2.19382	2.19008
K.n[305.21]C[160.03]DILVQEELLAS[167.00]PK[432.30].K	Q96JM3	CHAMP1	S603	3.40594	3.27897	3.26375	3.77093	4.19523	4.71068	4.16513	4.68174
K.n[305.21]C[160.03]DILVQEELLAS[167.00]PK[432.30]K[432.30].L	Q96JM3	CHAMP1	S603	4.89107	4.77048	3.49072	5.14284	5.69394	5.50096	5.01039	5.45285
K.n[305.21]LAPVPS[167.00]PEPQK[432.30]PAPVSPESVK[432.30].A	Q96JM3	CHAMP1	S204	1.41323	1.39148	0.909054	1.58182	1.25758	0.998124	1.35506	1.47558
K.n[305.21]TAPTLS[167.00]PEHWK[432.30].A	Q96JM3	CHAMP1	S405	4.37328	3.60092	4.03078	3.78438	5.1243	4.29557	4.50022	5.55754
R.n[305.21]K[432.30]PGPPLS[167.00]PEIR.S	Q96JM3	CHAMP1	S427	13.4133	16.8074	15.4295	16.3527	14.4254	11.3054	10.5076	12.1676
R.n[305.21]QIDS[167.00]S[167.00]EEDDDEEDYDNDK[432.30]R.S	O14646	CHD1	S215,S216	3.78877	3.45595	2.95135	2.76521	3.10476	3.23036	3.05733	3.71361
K.n[305.21]METEADAPS[167.00]PAPSLGER.L	Q12873,B3KWV4,B4DKV1,B4DLC6,E9PG89,Q2TAZ1	CHD3	S1601	2.28538	2.1012	2.05856	1.85747	2.05347	2.44358	2.26543	2.24759
K.n[305.21]EDNS[167.00]EGEEILEEVGGDLEEEDDHHMEFC[160.03]R.V	Q14839,B3KY63,F5GWX5	CHD4	S428	0.607781	0.689749	0.834051	0.682293	0.579691	0.739265	0.747225	0.967922
K.n[305.21]EGIQWEAK[432.30]EDNS[167.00]EGEEILEEVGGDLEEEDDHHMEFC[160.03]R.V	Q14839,B3KY63,F5GWX5	CHD4	S428	2.10884	1.94475	1.61072	1.99472	1.66548	1.74311	1.80499	2.30835
K.n[305.21]STAPETAIEC[160.03]TQAPAPAS[167.00]EDEK[432.30].V	Q14839,B3KY63,F5GWX5	CHD4	S1602	0.870036	0.520298	0.775544	0.765975	0.743622	0.793095	0.955248	0.875618
R.n[305.21]NIPS[167.00]PGQLDPDTR.L	Q9P2D1,B4DIS0	CHD7	S2559	1.29528	0.803776	0.82239	0.853586	0.902508	1.0796	0.895298	0.815986
R.n[305.21]NIPS[167.00]PGQLDPDTRIPVINLEDGTR.L	Q9P2D1,B4DIS0	CHD7	S2559	0.898287	0.781369	0.881089	0.634378	0.979589	1.55175	0.902835	1.157
K.n[305.21]DDDLVEFS[167.00]DLES[167.00]EDDERPR.S	Q9HCK8,H0YJG4	CHD8	S1420,S1424	0.444506	0.394221	0.303554	0.388789	0.469166	0.579329	0.451971	0.491183
K.n[305.21]ATIS[167.00]DEEIER.Q	Q9UQN3,B2RE76,C9J0A7	CHMP2B	S199	23.9101	21.0101	21.4423	19.8347	23.5605	20.9414	20.1297	22.1504
K.n[305.21]VTDALPEPEPPGAMAAS[167.00]EDEEEEEEALEAMQSR.L	Q9Y3E7	CHMP3	S200	0.159572	0.103687	0.235829	0.158665	0.129145	0.183612	0.247853	0.228078
K.n[305.21]EEK[432.30]REEDEENDNDNES[167.00]DHDEADS.-	Q9NRG0,H0YBP8	CHRAC1	S124	0.311358	0.633132	0.462897	0.824298	0.307317	0.383431	0.330248	0.309172
K.n[305.21]REEDEENDNDNES[167.00]DHDEADS.-	Q9NRG0,H0YBP8	CHRAC1	S124	0.0699226	0.21011	0.127384	0.193692	0.109217	0.0770843	0.0862408	0.117828
R.n[305.21]GDAASS[167.00]PAPAASVGSSQGGAR.K	Q8WVB6,B4DEY3,E7EXA6,F8WCC1,Q96S08	CHTF18	S64	3.1131	4.5287	3.04822	3.14791	2.72296	2.26222	2.58481	2.06264
R.n[305.21]VENSPQVDGS[167.00]PPGLEGLLGGIGEK[432.30].G	Q8WVB6,E7EXA6,Q96S08	CHTF18	S871	1.97448	1.92664	1.50138	2.10177	1.9241	1.63471	1.56694	2.04294
K.n[305.21]AQESGQGSTAGPLRPPPPGAGGPAT[181.01]PSK[432.30].A	Q96RK0,A7XAK3,I3L2J0	CIC	T583	1.22622	0.941863	1.18981	1.11501	1.14586	0.86235	0.788736	1.11855
R.n[305.21]GEPPTPPS[167.00]PAPAPAVAPGGSSESSSGR.A	Q96RK0,A7XAK3,I3L135,I3L190,I3L2J0	CIC	S1294	0.958727	0.726357	0.960187	1.12797	1.20911	1.06156	0.867993	1.01957
R.n[305.21]NLTANDPSQEYVAS[167.00]EGEEDPEVEFLK[432.30].S	Q86X95,A0PJI7	CIR1	S202	0.745368	0.659807	0.606529	0.627703	0.651795	0.692064	0.727405	0.76574
R.n[305.21]SESVVS[167.00]GLDSPAK[432.30].T	O14578,H7BYJ3	CIT	S436	0.707305	0.747148	0.569947	0.810105	0.618284	0.657037	0.812472	0.706667
R.n[305.21]SESVVSGLDS[167.00]PAK[432.30].T	O14578,H7BYJ3	CIT	S440	0.710255	0.788575	0.836617	0.967475	0.655205	0.982214	0.82141	0.591794
K.n[305.21]NPSPT[181.01]TRPVSR.R	Q9ULV3,B0EXJ7,B4E0A3,B7Z3U7,F5H2X7,H0Y5D5,Q5SYW2,Q9BTG3	CIZ1	T840	1.25129	1.72561	1.69935	1.10739	1.58795	1.07209	1.28047	0.905426
K.n[305.21]SMTEAEQQQLIDDHFLFDK[432.30]PVS[167.00]PLLLASGMAR.D	P12277,B4DP56,G3V4N7	CKB	S199	0.266136	0.622691	0.349389	0.734589	0.476669	0.698355	0.687847	0.921533
K.n[305.21]VLT[181.01]PELYAELR.A	P12277,B4DP56,G3V461,G3V4N7	CKB	T35	0.774723	0.78477	0.909587	0.781144	0.69455	0.774919	0.750191	0.85927
R.n[305.21]QS[167.00]SGSATNVASTPDNR.G	Q7Z460,A2RU21,B7Z4E5,B7Z5R7,B7Z7Q8,B7ZLX3,E7EUA5,F5GWM7,F5GWS0,F5H2E2,F8WA11,H0Y5T1,Q6TAR3	CLASP1	S646	0.0971933	0.189658	0.253451	0.179487	0.224418	0.155105	0.164616	0.135201
R.n[305.21]RQS[167.00]SGSATNVASTPDNR.G	Q7Z460,A2RU21,B7Z4E5,B7Z5R7,B7Z7Q8,B7ZLX3,E7EUA5,F5GWM7,F5GWS0,F5H2E2,F8WA11,H0Y5T1,Q6TAR3	CLASP1	S646	0.369182	0.691464	0.762019	0.42451	0.496038	0.412089	0.524532	0.30163
R.n[305.21]VLSTST[181.01]DLEAAVADALK[432.30].K	Q7Z460,B7Z5R7,B7Z7Q8,F5GWM7,H0YHV8	CLASP1	T798	4.42439	3.52501	2.40834	2.69562	3.11768	3.28544	2.95466	3.31049
R.n[305.21]VLSTST[181.01]DLEAAVADALLLGDSR.S	A2RU21,B7Z4E5,B7ZLX3,E7EUA5,F5GWS0,F5H2E2,H0Y5T1	CLASP1	T770	0.246036	0.191851	0.168217	0.2029	0.223404	0.277602	0.320512	0.268804
R.n[305.21]VLNT[181.01]GSDVEEAVADALK[432.30].K	O75122,E3W994,E9PBA6,F5H604,J3KR49,Q96F87	CLASP2	T594	0.666525	0.66041	0.448752	0.712293	0.819664	0.839204	0.596159	0.717521
K.n[305.21]LTRPAAS[167.00]PAVGEK[432.30].L	Q8N2M8,B3KSZ8,B4DDT8,F5H0Q6,F8WAG9	CLASRP	S547	15.2277	12.4449	12.2148	10.7354	12.9612	11.1091	9.5177	9.8588
K.n[305.21]ESSTESSQSAK[432.30]PVSGQDTSGNTEGS[167.00]PAAEK[432.30].A	Q96S66	CLCC1	S509	2.21269	3.22387	1.84074	2.28016	2.47071	1.57342	2.10778	1.70124
K.n[305.21]AAC[160.03]YAANS[167.00]PR.R	Q8NHS4	CLHC1	S320	0.371328	0.665214	0.357257	0.205492	0.594878	0.619852	0.549695	0.404867
R.n[305.21]YRS[167.00]PEPDPYLSYR.W	P49761,A8K7G8,B3KRI8,B4DES4,B4DWU9,G5E959,H3BQG1,H3BQR7,H3BRK0,H3BRT8,H3BUL5,H3BV35,H3BVF8,Q59FC5	CLK3	S157	1.9231	1.93776	1.14842	1.63303	1.18418	1.24796	1.76861	1.91
K.n[305.21]FEEESK[432.30]EPVADEEEEDS[167.00]DDDVEPITEFR.F	P54105,E9PJF4	CLNS1A	S102	7.07477	6.13527	5.50238	6.14449	6.19558	5.71089	6.49442	7.51077
K.n[305.21]DLFETGLEDENNS[167.00]PLEDEESLESIR.A	Q9HAW4,E7ESG2,Q05D30,Q1RMC5	CLSPN	S225	0.295748	0.239761	0.394931	0.261677	0.289403	0.286888	0.312102	0.424273
K.n[305.21]S[167.00]VDEVFDEVVQIFDK[432.30].E	P30085,B2R6S5,B4DDL4,B4DPU7,E9PGI8	CMPK1	S180	0.804564	0.362438	0.586537	0.779687	0.945018	0.954696	0.745059	1.17672
R.n[305.21]TNSMSSSGLGS[167.00]PNR.S	Q9NZN8,B3KTL6,F8VP97,F8VQD8,F8VUB4,F8VV52,F8VVY1,F8VX63	CNOT2	S165	15.6256	15.0594	16.3859	13.5825	13.5952	12.153	12.9142	11.1585
R.n[305.21]AQLYLPSTS[167.00]PPHEGLDGFAQELSR.S	Q8N137,A8KAL1,I3L1A6,I3L1Z8,I3L465	CNTROB	S62	0.408552	0	0	0.33138	0	0.369816	0.324758	0.375644
R.n[305.21]AFQLEEGEET[181.01]EPDC[160.03]K[432.30].Y	P38432	COIL	T122	3.54813	2.17255	3.01332	2.23587	2.83348	3.21683	2.68308	3.14192
K.n[305.21]GES[167.00]GPPGVPGPR.G	P25067,E9PP49,Q4VAP9	COL8A2	S254	1.79205	1.51548	2.71564	2.71739	1.18352	2.1235	1.60845	1.74016
R.n[305.21]STAQQELDGK[432.30]PAS[167.00]PTPVIVASHTANK[432.30].E	P35606,B4DZI8,H0YAC7	COPB2	S859	0.380695	0.280325	0.22517	0.255746	0.411412	0.403957	0.38838	0.355464
K.n[305.21]EADIDS[167.00]S[167.00]DES[167.00]DIEEDIDQPSAHK[432.30].T	Q9P2I0,B3KMI0,B3KN45	CPSF2	S419,S420,S423	0.388223	0.374981	0.584498	0.319571	0.31313	0.560065	0.479339	0.514628
R.n[305.21]TVEC[160.03]EEGS[167.00]EDDESLREMVELAAQR.L	Q9UKF6,A4UCU1,B4DQR2,G5E9W3,Q53F02	CPSF3	S659	0.262891	0.255481	0.307239	0.238269	0.288697	0.294842	0.287754	0.320429
R.n[305.21]SSSTEPPPPVRQEPS[167.00]PK[432.30]PNNK[432.30].T	Q8N684,B4DGF8,C9J286,C9J323,C9JM38,F5GXA3,F5H047,F5H1W4,F5H2K8,F5H5B7,F5H669,F5H6A8,F5H6M0,F5H6P5,J3QT54	CPSF7	S60	4.11211	3.17514	2.28543	3.22123	3.6265	3.7073	3.6195	3.57305
K.n[305.21]RVPNAY[243.03]DK[432.30].T	P46108	CRK	Y251	0.518638	2.15013	1.70265	2.13457	1.68114	0.84355	0.781282	0.618922
R.n[305.21]QEEAEY[243.03]VR.A	P46108	CRK	Y136	0.781316	20.716	26.4619	39.1538	30.2253	10.4171	5.17221	2.55327
R.n[305.21]QGSGVILRQEEAEY[243.03]VR.A	P46108	CRK	Y136	6.14466	12.5045	24.5977	28.0925	25.7418	18.8433	9.53925	6.51706
K.n[305.21]RVPC[160.03]AY[243.03]DK[432.30].T	P46109	CRKL	Y251	4.46264	38.4704	25.0327	24.3608	18.0207	11.6828	8.9735	6.13306
R.n[305.21]NSNSYGIPEPAHAY[243.03]AQPQTTTPLPAVSGSPGAAITPLPSTQNGPVFAK[432.30].A	P46109	CRKL	Y207	1.22136	7.78417	12.2467	8.61061	10.5974	8.0181	6.5808	5.87002
R.n[305.21]NSNSYGIPEPAHAYAQPQTTTPLPAVSGS[167.00]PGAAITPLPSTQNGPVFAK[432.30].A	P46109	CRKL	S222	0	0.574876	1.18081	0.573839	0.564551	0.85005	0.575778	0.42503
R.n[305.21]VPC[160.03]AY[243.03]DK[432.30].T	P46109	CRKL	Y251	3.38635	11.0436	10.6036	8.80602	6.43697	5.5635	4.63666	3.78806
R.n[305.21]RVPLS[167.00]PLSLLAGPADAR.R	Q53ET0,H0YDQ8,Q5T4K5	CRTC2	S433	0	0.27983	0.521923	0.311297	0.663555	0.497815	0.691136	0.525223
R.n[305.21]LFSLS[167.00]NPSLSTTNLSGPSR.R	Q6UUV7,Q8TEF4	CRTC3	S370	1.40626	0.784996	0.812939	0.59022	0.984933	1.10277	1.0966	1.10551
K.n[305.21]ENQQATSGPNQPS[167.00]VRR.G	P16989,Q96GD7	CSDA	S324	1.42505	2.38588	2.4664	2.01039	2.12661	1.71467	1.95124	1.83739
R.n[305.21]NYAGEEEEEGS[167.00]GS[167.00]S[167.00]EGFDPPATDR.Q	P16989	CSDA	S201,S203,S204	1.52459	1.15399	1.44769	1.19549	1.17092	1.43931	1.4248	1.58784
R.n[305.21]NYAGEEEEEGS[167.00]GSSEGFDPPATDR.Q	P16989	CSDA	S201	4.1484	3.68751	2.79544	3.28014	3.59096	3.03959	3.04154	2.48034
R.n[305.21]QS[167.00]HPVAFTVTVLPVNDQPPILTTNTGLQMWEGATAPIPAEALR.S	Q6UVK1	CSPG4	S1457	0.54981	0.474781	0.31659	0.465002	0.389368	0.276324	0.293978	0.306037
R.n[305.21]LLHMDS[167.00]DDEIPIR.K	Q1MSJ5,Q9H688	CSPP1	S966	0.825691	0.642551	0.578468	0.53274	0.558362	0.534322	0.60827	0.608
K.n[305.21]QGGSQPSSFSPGQS[167.00]QVTPQDQEK[432.30].A	Q9H0L4	CSTF2T	S567	2.48639	2.38037	2.28233	2.19447	2.51047	1.75257	2.17737	2.09014
K.n[305.21]RPNEDS[167.00]DEDEEK[432.30].G	Q12996,B4DFQ5,B4DMA4,H0YE74	CSTF3	S691	0.631622	1.34785	1.00225	1.69142	0.820804	0.785249	0.852062	0.762909
R.n[305.21]SNS[167.00]ELEDEILC[160.03]LEK[432.30].D	Q8IX94,O15320,Q86UF2,P0CG41,A4FU28,A4D2H0,A6H8Z8,B4DQS6,G3V599,G3V5K6,G3XAC5,Q05BM1,Q4G155,Q59FD2	CTAGE4	S140	0.520782	0.380015	0.406202	0.378874	0.407835	0.487983	0.368009	0.53972
R.n[305.21]K[432.30]AS[167.00]QQSNQIQTQR.T	Q05D32,H0YMH7,H0YNU2,H0YNW9	CTDSPL2	S9	1.72587	2.66711	3.00203	4.77038	5.13278	4.73183	4.6607	3.03928
R.n[305.21]TPEELDDS[167.00]DFETEDFDVR.S	P35221,B3KSR8,B4DKT9,B4DU00,B4E2G8,F8W845,G3XAM7,Q8N1C0	CTNNA1	S641	1.1009	0.947605	0.82763	1.00198	0.971015	1.07083	1.01466	1.15182
R.n[305.21]S[167.00]NTLNIALDNMC[160.03]K[432.30].K	Q9UI47,A8K141	CTNNA3	S356	1.12294	1.01377	1.4138	0.903991	0.867159	1.29983	1.07081	1.02239
K.n[305.21]RLS[167.00]VELTSSLFR.T	P35222,B4DGU4,B4DL06,B5BU28	CTNNB1	S675	0.137683	0.331133	0	0.207459	0.100781	0.307752	0.216753	0.166357
R.n[305.21]RTSMGGT[181.01]QQQFVEGVR.M	P35222,B4DGU4,B4DL06,B4DSW9,B5BU28	CTNNB1	T556	6.84978	5.79263	6.77516	6.77238	8.72211	9.15053	6.7335	8.27111
K.n[305.21]EYAENIGDGRS[167.00]PEFR.E	Q8WYA6,B4DE16,Q0VAM0	CTNNBL1	S545	2.03587	1.62268	1.75796	1.36248	1.66593	1.71652	1.54059	1.56453
-.n[305.21]MIGEEVPS[167.00]DQY[243.03]YWAPLAQHER.G	E9PKY0,O60716,C9JZR2,E9PIE5,F8WA43,Q68DU0,Q7KZJ3,Q96FS1	CTNND1	S8,Y11	0.399705	0.411753	0.737322	0.360158	0.632194	0.429893	0.595023	0.848649
K.n[305.21]SLDNNY[243.03]STPNER.G	O60716,C9JZR2,H0YC95,Q68DU0,Q7KZJ3,Q96FS1	CTNND1	Y904	0.701278	1.42234	0.693251	0.536245	0.503014	0.336745	0.63036	0.587513
R.n[305.21]APS[167.00]RQDVYGPQPQVR.V	O60716,C9JZR2,E9PIE5,E9PRE2,F8WA43,Q68DU0,Q96FS1	CTNND1	S252	33.8465	25.2261	21.2743	19.7194	25.7454	26.7037	29.3057	28.9587
R.n[305.21]TGTPS[167.00]DPRR.R	O60716,C9JZR2,E9PIE5,E9PRE2,F8WA43,Q68DU0,Q96FS1	CTNND1	S312	0.454573	0.568733	0.786591	0.599791	0.457559	0.49755	0.359439	0.331201
R.n[305.21]SGSSS[167.00]PDSEITELK[432.30].F	P17812,B4DR64,B4E1E0	CTPS1	S575	2.84836	3.04198	2.79012	3.75156	3.97002	3.95816	3.68046	4.48105
K.n[305.21]GGEFDEFVNDDT[181.01]DDDLPISK[432.30].K	Q6PD62,A8K6X9	CTR9	T925	0.751062	0.506375	0.46367	0.580305	0.474897	0.387008	0.430257	0.555454
K.n[305.21]TQT[181.01]PPVS[167.00]PAPQPTEER.L	Q14247,B3KRK4,B4E358,H0YCD9,H0YEV2,Q53HG7	CTTN	T401,S405	0.475644	0.49147	0.769948	0.73211	1.05289	0.981058	0.92339	1.01104
K.n[305.21]TQT[181.01]PPVSPAPQPTEER.L	Q14247,B3KRK4,B4E358,H0YCD9,H0YEV2,Q53HG7	CTTN	T401	3.32104	2.5232	3.27006	1.75839	1.65395	1.88146	2.41048	2.83956
K.n[305.21]TQTPPVS[167.00]PAPQPTEER.L	Q14247,B3KRK4,B4E358,H0YCD9,H0YEV2,Q53HG7	CTTN	S405	0.634778	0.866553	0.928564	1.01713	0.859284	0.703897	0.756682	0.756213
R.n[305.21]GPVSGTEPEPVY[243.03]SMEAADYR.E	Q14247,B4E358,H0YCD9,H0YEV2,Q53HG7	CTTN	Y446	0.485279	0.828071	0.564216	0.511419	0.620173	0.60151	0.592052	0.577734
R.n[305.21]GPVSGTEPEPVYS[167.00]MEAADYR.E	Q14247,B4E358,H0YCD9,H0YEV2,Q53HG7	CTTN	S447	0.562293	0.677686	0.685759	0.605526	0.565705	0.627799	0.567699	0.516334
K.n[305.21]ENLQPQSSGVQGQVPIS[167.00]PEPLQRPEMLK[432.30].E	Q9H467	CUEDC2	S110	2.06626	1.69808	1.62595	1.8359	2.78649	1.91447	1.98395	3.54874
K.n[305.21]ENLQPQSSGVQGQVPIS[167.00]PEPLQRPEMLK[432.30]EETR.S	Q9H467	CUEDC2	S110	1.33261	0.761868	0.843774	0.625347	0.539702	0.782173	1.04087	1.02212
K.n[305.21]MAEESSSSSSSSS[167.00]PTAATSQQQQLK[432.30].N	Q13620,K4DI93	CUL4B	S146	1.6351	1.63048	1.22486	1.8266	1.88572	1.90576	2.33296	2.67782
R.n[305.21]SATDGNTSTT[181.01]PPTSAK[432.30].K	Q13620,K4DI93	CUL4B	T49	5.6984	8.30043	5.96568	9.0141	8.3775	7.9294	9.59314	7.48134
R.n[305.21]ELFIEEIQAGSQGQAGAS[167.00]DSPSAR.S	P39880	CUX1	S1319	0.706054	0.760138	0.878963	0.823776	0.605883	1.0473	0.80353	0.865269
R.n[305.21]S[167.00]YDSSMESR.N	Q9HCG8,B7WP27,B7WP74	CWC22	S61	1.13653	1.88362	1.73934	1.69015	1.27152	1.34008	1.10106	1.34787
K.n[305.21]VQGGHS[167.00]PDDHR.V	A2AJT9	CXorf23	S139	1.22637	2.2192	2.60223	2.41238	1.48643	1.34338	1.39793	1.12011
K.n[305.21]VTSPY[243.03]WEER.L	Q9NQC7,A8KAB0,F5H2R7,H3BPZ5,H3BS09,H3BSW9,H3BTB8,J3KRR7	CYLD	Y15	0.604075	2.41809	1.90848	1.37953	1.30831	0.741517	0.55081	0.48813
R.n[305.21]RAFLDLLLSVT[181.01]DDEGNR.L	Q6ZWL3	CYP4V2	T307	0.335114	0.578429	0.425581	0.56109	0.710135	0.686285	0.534615	0.624474
K.n[305.21]EPFGYMGMVWAMMS[167.00]IGFLGFIVWAHHMFTVGMDV.-	Q14X83,P00395,A0S183,A0S1I7,A0SCP2,A1DSF3,A1DTC8,A1DTW0,A3RMP9,A4ZL80,A4ZLB9,A6NAM9,A6YTK8,A6YU66,A6YV28,A6YV54,A6YYA4,A6YYY8,A6YZK9,A6Z0P9,A6Z1V1,A6Z5Z1,A6Z6C1,A6Z6U0,A6ZA20,A6ZEY2,A6ZFK2,A6ZG99,A6ZGQ2,A7LEL7,A7LFE0,A7XSQ0,A8JLF0,B0Z6P8,B0Z6V0,B1NUB5,B1NUS1,B1NVJ4,B1PI08,B1W8A6,B2CB36,B2KM44,B2XEY0,B2XGN6,B2XH81,B2XHY2,B2XI93,B2XJ80,B2XLA7,B2XLJ8,B2XM03,B2XNF6,B2XPY6,B2Y9D8,B3DD95,B3DEC2,B3GSQ2,…	Cytochrome c oxidase subunit 1	S113	0.217456	0.145053	0.247595	0.18821	0.178575	0.248228	0.304792	0.298053
K.n[305.21]SSPNPFVGS[167.00]PPK[432.30].G	P98082,B2RAW0,B4DNN1	DAB2	S401	3.29243	2.78131	2.89376	3.25959	3.45524	3.26567	3.68897	4.01895
R.n[305.21]GGILY[243.03]T[181.01]EPR.D	Q9Y4D2,F5GY58	DAGLA	Y87,T88	0.622763	1.06164	0.964939	1.30438	1.06935	0.797953	1.0763	1.01898
K.n[305.21]DK[432.30]DDQEWESPS[167.00]PPK[432.30]PTVFISGVIAR.G	P51397,B2R4C9	DAP	S51	4.50057	2.21219	2.37757	2.74258	3.11405	4.5394	3.03032	2.93488
R.n[305.21]MAPTPIPTRS[167.00]PSDSSTASTPVAEQIER.A	Q16643,A8MV58,B3KSQ7,B7Z2Z0,D6R9Q9,F8W9Z3	DBN1	S337	2.2852	1.64821	1.63134	2.02388	1.95043	1.98461	1.6846	1.99076
R.n[305.21]SPS[167.00]DSSTASTPVAEQIER.A	Q16643,A8MV58,B3KSQ7,B7Z2Z0,D6R9Q9,F8W9Z3	DBN1	S339	0.774873	0.693937	1.06008	1.44322	1.47422	2.28213	3.49434	4.20147
K.n[305.21]QLT[181.01]QPETHFGR.E	Q9UJU6,B4DDD6,B4DDP6,B4DDU5,B4DEM2,B4DKZ4,B4DUF9,B4DXL9,C9J7P1,H0Y5J4,Q59FH4	DBNL	T291	13.0351	8.42123	9.32954	8.61583	9.56851	9.02443	10.4373	9.85067
K.n[305.21]QLT[181.01]QPETHFGREPAAAISRPR.A	Q9UJU6,B4DDD6,B4DDP6,B4DDU5,B4DEM2,B4DKZ4,B4DUF9,B4DXL9,C9J7P1,H0Y5J4,Q59FH4	DBNL	T291	16.3196	7.60395	7.20089	8.49054	9.43111	7.55918	8.61322	9.37087
R.n[305.21]AMST[181.01]TSISSPQPGK[432.30].L	Q9UJU6,B4DDD6,B4DDP6,B4DDU5,B4DEM2,B4DKZ4,B4DUF9,B4DXL9,C9J7P1,H0Y5J4,Q59FH4	DBNL	T270	3.09632	1.45084	1.43831	1.7877	1.85874	1.20099	1.65007	1.67743
R.n[305.21]YQEQGGEAS[167.00]PQRTWEQQQEVVSR.N	Q9UJU6,B4DDU5,B4DEM2,H0Y5J4,Q59FH4	DBNL	S232	5.06116	4.13485	3.59045	3.43801	3.83312	3.87084	2.6592	3.29107
R.n[305.21]RPGAPSLS[167.00]PAPR.S	Q5QP82	DCAF10	S63	3.35288	5.49123	5.75928	4.92181	4.47788	4.82512	5.31942	4.59277
R.n[305.21]AEEPPS[167.00]PPVPK[432.30].A	Q96JK2,G3V4J7,Q8NCX5	DCAF5	S794	1.43156	1.14711	1.53386	0.643379	1.57869	1.34238	1.36323	1.18576
R.n[305.21]DSALQDT[181.01]DDS[167.00]DDDPVLIPGAR.Y	Q58WW2,B1AK09,Q9P0U0	DCAF6	T654,S657	0.497908	0.361112	0.718722	0.4305	0.470251	0.501587	0.321281	0.401432
R.n[305.21]DQDS[167.00]S[167.00]DDERALEDWVSSETSALPRPR.W	Q5TAQ9,B7Z2P6,B7Z8C9,G3V3G9,Q5TAQ8	DCAF8	S129,S130	0.674431	0.667291	0.736025	0.568637	0.699207	0.723219	0.75669	0.703381
R.n[305.21]VHDRS[167.00]EEEEEEEEEEEEEQPR.R	Q5TAQ9,B7Z2P6,B7Z8C9,G3V3G9,Q5TAQ8	DCAF8	S99	5.71826	6.03025	5.90357	5.45288	6.34695	6.26053	5.39235	5.59475
R.n[305.21]SC[160.03]PS[167.00]FSASSEGTR.L	P27707,D6RCP9,D6RFG8,D6RG38,F5CTF3	DCK	S11	3.26912	4.37063	4.16343	4.70446	6.0668	5.81744	5.67987	5.24563
R.n[305.21]RHS[167.00]PPIEK[432.30].Q	Q8IZD4,B4DRD1,F5GZK9	DCP1B	S283	8.94871	13.4928	12.4325	11.0816	11.88	7.45186	10.078	7.83433
K.n[305.21]NFVISVFLS[167.00]PYIR.C	H3BQA4	DCTN5	S48	0.246618	0.324528	0.475047	0.942333	0.894829	0.442754	0.390947	0.261396
R.n[305.21]TDS[167.00]PDMHEDT.-	Q9BW61	DDA1	S95	1.90587	4.16981	3.81273	3.68373	2.48891	2.27164	2.34805	2.13906
R.n[305.21]IDFSSIAVPGTS[167.00]SPR.Q	Q5TDH0	DDI2	S105	1.8789	1.84467	2.7382	2.17294	2.68967	2.84027	2.40208	1.5941
R.n[305.21]IDFSSIAVPGTSS[167.00]PR.Q	Q5TDH0	DDI2	S106	2.58663	1.82222	2.76282	2.70157	3.75398	3.40742	2.63896	2.56147
R.n[305.21]LFS[167.00]ADPFDLEAQAK[432.30].L	Q5TDH0,H0YI90,H0YII4	DDI2	S194	0.322255	0.324347	0.533847	0.725217	0.871192	0.735562	0.72638	0.473274
R.n[305.21]QPPGTQQSHSS[167.00]PGEITSSPQGLDNPALLR.D	Q5TDH0	DDI2	S121	0.486292	0.507238	0.548339	0.362672	0.659963	0.623005	0.541812	0.597569
R.n[305.21]SNS[167.00]EVEDVGPTSHNR.K	Q13206,B4DKX3	DDX10	S831	2.65927	3.48366	5.77069	5.8128	5.75399	5.43704	4.6023	4.70377
R.n[305.21]EMLETGPEAERLEQLESGEEELVLAEY[243.03]ESDEEK[432.30]K[432.30].V	A8MPP1,Q96FC9,B4DMS8,B4DZY1,B4E115,C9K0E8,F5GXJ8,F5H235,F6WZM0,Q2NKM7	DDX11L8	Y202	0.247653	0.262211	0.139488	0.247882	0.206125	0.215407	0.23125	0.281253
K.n[305.21]EEPSQNDIS[167.00]PK[432.30].T	Q9NR30	DDX21	S89	15.8684	11.7398	13.4774	8.12205	15.2623	16.4091	14.5116	9.83358
K.n[305.21]K[432.30]AEPSEVDMNS[167.00]PK[432.30].S	Q9NR30,Q3SWU7	DDX21	S71	16.8248	19.9059	11.6897	16.5969	15.2239	11.8573	14.7299	14.4275
K.n[305.21]K[432.30]EEPSQNDIS[167.00]PK[432.30].T	Q9NR30	DDX21	S89	21.4861	17.3572	13.8936	13.4617	21.1482	23.8378	17.9348	11.3816
K.n[305.21]K[432.30]K[432.30]AEPSEVDMNS[167.00]PK[432.30].S	Q9NR30,Q3SWU7	DDX21	S71	34.8033	37.3846	15.5892	32.3999	26.9766	23.3879	28.6402	33.0452
K.n[305.21]K[432.30]K[432.30]EEPSQNDIS[167.00]PK[432.30].T	Q9NR30	DDX21	S89	5.6667	7.43158	3.68443	5.45338	5.27413	4.56992	5.17012	4.39833
K.n[305.21]NGFPHPEPDC[160.03]NPSEAASEES[167.00]NS[167.00]EIEQEIPVEQK[432.30].E	Q9NR30	DDX21	S171,S173	1.6261	1.36633	2.11849	1.21027	1.37075	1.79934	1.62451	1.55506
K.n[305.21]AQAVS[167.00]EEEEEEEGK[432.30].S	Q9GZR7,B4DGI6,B4DKV2,G3V529,Q4V9L5,Q59FS7,Q9P054	DDX24	S82	0.353026	0.58369	0.547655	0.357296	0.405758	0.361774	0.364912	0.356117
K.n[305.21]DAY[243.03]SSFGSR.S	O00571,O15523,B4DK29,B4DLA0,B4DLU5,B4DXX7,B4E010,B4E132,B4E3C4,B5BTY4,C9J081,C9J8G5,Q59GX6	DDX3X	Y69	0.526224	2.55693	2.07964	1.60876	1.48951	0.666966	0.719107	0.493463
K.n[305.21]DK[432.30]DAY[243.03]SSFGSR.S	O00571,O15523,B4DK29,B4DLA0,B4DLU5,B4DXX7,B4E010,B4E132,B4E3C4,B5BTY4,C9J081,C9J8G5,Q59GX6	DDX3X	Y69	0.52495	2.80953	2.02881	1.80275	1.39121	0.831492	0.900928	0.707832
R.n[305.21]GRSDY[243.03]DGIGSR.G	O00571,B4DLA0,B4DLU5,B4E3C4,B5BTY4,Q59GX6	DDX3X	Y104	1.18291	4.59238	5.13486	3.88909	2.73345	1.72325	1.30077	1.06629
R.n[305.21]QSSGASSS[167.00]SFSSSR.A	O00571,B4DLU5,B5BTY4,Q59GX6,Q5S4N1	DDX3X	S611	0.156873	0.22964	0.148721	0.127757	0.133345	0.125506	0.110975	0.0854547
R.n[305.21]SDY[243.03]DGIGSR.G	O00571,B4DLA0,B4DLU5,B4E3C4,B5BTY4,Q59GX6	DDX3X	Y104	1.31816	7.57155	6.81763	5.36713	3.78306	2.12708	1.87399	1.60538
K.n[305.21]DAY[243.03]SSFGSR.D	O15523,O00571,B4DK29,B4DLA0,B4DLU5,B4DXX7,B4E010,B4E132,B4E3C4,B5BTY4,C9J081,C9J8G5,Q59GX6	DDX3Y	Y69	0.483656	2.45938	2.28916	1.75608	1.5823	0.997747	0.729394	0.572323
K.n[305.21]DK[432.30]DAY[243.03]SSFGSR.D	O15523,O00571,B4DK29,B4DLA0,B4DLU5,B4DXX7,B4E010,B4E132,B4E3C4,B5BTY4,C9J081,C9J8G5,Q59GX6	DDX3Y	Y69	0.490372	2.11672	1.54894	1.45508	1.05718	0.7272	0.745037	0.609146
K.n[305.21]GAAEEEQQDS[167.00]GS[167.00]EPRGDEDDIPLGPQSNVSLLDQHQHLK[432.30].E	Q9UJV9,D6RGI7,J3KNN5,Q53HI2	DDX41	S66,S68	0.532491	0.479313	0.51841	0.479265	0.55032	0.327972	0.611318	0.538214
R.n[305.21]TDEVPAGGSRS[167.00]EAEDEDDEDYVPYVPLR.Q	Q9UJV9,D6RD33,D6RGI7,J3KNN5,Q53HI2	DDX41	S23	1.19427	0.853586	1.26839	1.04444	1.0755	1.02432	1.08524	1.13638
R.n[305.21]ANFDEENAYFEDEEEDSSNVDLPYIPAENSPT[181.01]R.Q	Q86XP3,J3KTK9,J3QRI2	DDX42	T98	0.325658	0.173591	0.233114	0.317255	0.250213	0.264688	0.30119	0.346998
R.n[305.21]QQFHSK[432.30]PVDS[167.00]DS[167.00]DDDPLEAFMAEVEDQAAR.D	Q86XP3,J3KRV0,J3KTK9	DDX42	S109,S111	4.00664	3.54482	3.3755	3.76551	3.33369	3.40052	3.90423	4.29393
K.n[305.21]AALGLQDS[167.00]DDEDAAVDIDEQIESMFNSK[432.30].K	Q7L014,A8K6X3,D3DQA6	DDX46	S804	15.996	15.8502	14.3501	15.2004	13.9733	15.8128	15.4725	16.9724
R.n[305.21]RVNDAEPGS[167.00]PEAPQGK[432.30].R	Q8N8A6,F1T0L5	DDX51	S83	5.42398	5.51005	6.82032	5.36162	5.33524	5.42124	6.17927	6.32684
K.n[305.21]IDDRDS[167.00]DEEGASDR.R	Q8TDD1	DDX54	S782	4.89934	6.34372	7.53344	8.2696	4.34318	4.21484	4.26512	3.78277
K.n[305.21]QK[432.30]IDDRDS[167.00]DEEGASDR.R	Q8TDD1	DDX54	S782	2.26394	5.12519	3.06334	3.67549	2.33712	2.26371	2.4653	2.07765
K.n[305.21]QPEK[432.30]EEEEEAGES[167.00]VEDIFSEVVGR.K	Q8TDD1	DDX54	S644	1.51008	1.37756	1.15808	1.23212	1.10138	1.13059	1.24869	1.4074
R.n[305.21]DRGQGAS[167.00]RPHAPGTPAGR.V	Q8TDD1	DDX54	S807	0.823008	0.989411	1.02691	0.857719	0.762527	0.663322	0.625826	0.495143
R.n[305.21]GAASQARGS[167.00]DS[167.00]EDGEFEIQAEDDAR.A	Q8TDD1,H0YHZ9	DDX54	S39,S41	0.33983	0.369057	0.911526	0.349855	0.388138	0.544379	0.493576	0.517771
K.n[305.21]TVDLGIS[167.00]DLEDDC[160.03].-	Q8NHQ9,F5H5U2,Q8IYH0	DDX55	S594	1.30365	1.30772	1.00945	1.53224	1.05465	1.28732	1.11566	1.23299
R.n[305.21]EEGS[167.00]DIEDEDMEELLNDTR.L	Q8NHQ9,F5H5U2,Q8IYH0	DDX55	S544	0.890564	0.782795	0.960779	0.642758	0.741661	0.681001	0.686485	0.719223
R.n[305.21]EES[167.00]EEEEDEDDEEEEEEEK[432.30].E	P35659,B4DFG0,B4DNW3,D6R9L5	DEK	S32	0.968379	1.42199	1.28428	1.06091	1.14626	0.872049	0.977427	1.22059
R.n[305.21]SSLPPNS[167.00]PK[432.30]PVR.L	Q7Z401	DENND4A	S1256	4.20511	2.35551	2.43858	2.60561	3.24887	2.3836	2.81808	2.39166
R.n[305.21]ALGLLS[167.00]AVER.G	O75064,E9PAK5	DENND4B	S299	0.674458	0.305753	0.598956	0.226728	0.490918	0.768528	0.49152	0.354379
R.n[305.21]SS[167.00]PVPEMLEESQELLEPVVDDVPK[432.30].T	Q5VZ89,B3KXP9,B7Z660,B7Z850	DENND4C	S890	0.307476	0.258052	0.229938	0.226473	0.217415	0.170119	0.192953	0.281092
K.n[305.21]LTVENS[167.00]PK[432.30]QEAGISEGQGTAGEEEEK[432.30].K	O43583,F8VVL1	DENR	S73	6.36894	6.225	3.20771	5.11888	5.00265	4.05723	4.08336	4.76186
R.n[305.21]SYGS[167.00]QEPLAALLEEVITDAK[432.30].L	Q8WUY9	DEPDC1B	S448	2.60755	2.10257	1.25331	1.37772	1.44974	1.63518	1.73177	1.9188
R.n[305.21]SQASDDS[167.00]SLGK[432.30].S	O75140,B7Z6Q1,B9EGN9,C9JIN9,F5GYZ8	DEPDC5	S524	0.792443	0.510003	0.51496	0.489416	0.679665	0.698419	0.584611	0.778951
R.n[305.21]QVEVLT[181.01]NQR.A	P17661,A5Z217,B4DUI0,Q45VM6,Q45VM7,Q45VM8,Q53SB5,Q9H319	DES	T170	1.06561	0.845551	1.25613	1.01393	0.959035	1.07735	0.87326	0.894596
K.n[305.21]AS[167.00]PPGDLQNPK[432.30].R	O00273,Q53HN4	DFFA	S315	2.62097	2.23859	2.16992	2.3551	2.32452	2.00382	1.85124	2.11794
R.n[305.21]ETSS[167.00]DVALASHILTALR.E	O00273,Q53HN4	DFFA	S233	0.287633	0.255119	0.284402	0.324127	0.291866	0.285603	0.275946	0.349032
R.n[305.21]SISASK[432.30]AS[167.00]PPGDLQNPK[432.30].R	O00273,Q53HN4	DFFA	S315	8.39166	7.40256	5.47576	7.47113	7.81294	5.78193	8.20881	7.63566
R.n[305.21]EQSSDLTPS[167.00]GDVSPVK[432.30]PLSR.S	Q8WYQ5,Q53GY5	DGCR8	S373	2.07194	2.39625	1.99141	1.68161	2.54391	2.24114	2.7796	1.77524
K.n[305.21]QQTEK[432.30]PES[167.00]EDEWER.T	O60231,A2AB15,B0V0F8,B4DZ28,Q5SQH4	DHX16	S160	0.942178	0.979305	0.70729	0.804103	0.903722	0.67716	0.914759	0.947755
K.n[305.21]QQTEK[432.30]PES[167.00]EDEWERTER.E	O60231,A2AB15,B0V0F8,B4DZ28,Q5SQH4	DHX16	S160	3.92226	3.17641	2.99939	2.85753	2.99076	3.33779	3.27175	3.80144
R.n[305.21]LLEDS[167.00]EES[167.00]S[167.00]EETVSR.A	O60231,A2AB15,B0V0F8,B4DZ28,F8VPA4,Q5SQH4,Q6PKC8	DHX16	S103,S106,S107	0.186749	0.148145	0.219022	0.139764	0.139599	0.2251	0.17537	0.168179
K.n[305.21]FQSPQIQATIS[167.00]PPLQPK[432.30].T	Q7Z478	DHX29	S200	1.38106	1.59304	1.10807	1.32411	1.24195	1.05583	1.39145	1.46758
R.n[305.21]DLQEQDADAGS[167.00]ER.G	Q6P158,B4DKW2,C9J207,F8WAZ3	DHX57	S127	3.11879	4.96721	3.1161	2.73253	3.03033	2.23399	2.75427	3.40706
K.n[305.21]QSMDMS[167.00]PIK[432.30].L	Q14562,A8K6J9,B4DFD7,B7Z8F4,F5H658,Q86X36,Q86YB2	DHX8	S460	7.5446	7.97697	5.44382	8.17219	6.16846	5.42357	6.96913	7.49612
K.n[305.21]SEEVPAFGVAS[167.00]PPPLTDTPDTTANAEGDLPTTMGGPLPPHLALK[432.30].A	Q08211,Q58F26,Q6PJK6	DHX9	S87	1.03156	0.791513	0.359058	0.852832	0.97103	0.701344	1.15606	1.35847
R.n[305.21]MPY[243.03]QEIK[432.30].N	O60610,A0RZB8,B4DVR3,B9ZVX0,E7ERW8,E7ET75,E9PEZ3,E9PHQ0,H9KV28,Q6URC4,Q7KZJ7,Q96IL1	DIAPH1	Y871	2.95024	2.17746	2.92921	2.6888	2.27916	2.92719	2.86426	3.30191
R.n[305.21]QEAIPDLEDS[167.00]PPVS[167.00]DSEEQQESAR.A	Q9BTC0	DIDO1	S805,S809	1.57146	1.69847	4.06806	1.68636	2.13041	2.60432	2.27009	2.35035
R.n[305.21]RNS[167.00]VERPAEPVAGAATPSLVEQQK[432.30].M	Q9BTC0	DIDO1	S1456	4.86538	3.88902	6.05681	7.65283	9.20651	9.03671	9.53033	8.17175
K.n[305.21]EVELVS[167.00]E.-	O60832	DKC1	S513	1.4015	1.11401	1.13475	1.26375	1.25771	1.24817	1.0574	1.18446
K.n[305.21]S[167.00]NT[181.01]QAPR.L	Q6MZP9	DKFZp686D19169	S26,T28	0.427806	0.540325	0.711776	0.438286	0.381965	0.370548	0.517633	0.447427
R.n[305.21]GGGESLQEAS[167.00]PR.L	Q7Z3D7	DKFZp686E2459	S30	3.62012	5.4601	4.74795	4.68988	4.44952	4.07772	4.0532	3.35822
R.n[305.21]DNEVDGQDY[243.03]HFVVSR.E	Q92796,Q59FY1,Q5JUW8	DLG3	Y673	3.935	5.36472	6.79654	7.36338	7.65185	7.87271	6.26949	5.22188
R.n[305.21]RDNEVDGQDY[243.03]HFVVSR.E	Q92796,Q59FY1,Q5JUW8	DLG3	Y673	4.12703	8.10328	11.9978	12.5984	15.6439	15.7977	10.4842	8.63546
R.n[305.21]AGPLT[181.01]PPK[432.30]PPR.R	Q8TDM6	DLG5	T1011	2.16372	2.41752	1.67314	2.04368	1.97964	1.9814	1.6963	2.39802
K.n[305.21]SLTTEC[160.03]HLLDS[167.00]PGLNC[160.03]SNPFTQLER.R	Q15398,A8K732,B4DMI9	DLGAP5	S806	0.652752	0.735916	0.799928	0.755171	1.0693	1.0691	0.901254	0.898902
R.n[305.21]SNS[167.00]LPHPAGGGK[432.30].A	Q09019,G5E9A7,Q8WUW6	DMWD	S495	2.96747	2.70712	2.36336	2.61837	2.79122	2.5143	2.28173	2.51744
K.n[305.21]VDEEPLNLDWGEDHDS[167.00]ALDEEEDDAVGLVMK[432.30].S	Q8TDJ6,H0YLM8	DMXL2	S1984	0.63841	0.560865	0.513002	0.456106	0.548442	0.564559	0.467746	0.530842
K.n[305.21]HS[167.00]VT[181.01]RVLTQR.L	Q8TE73	DNAH5	S13,T15	0.248196	0.247081	0.208775	0.254811	0.250436	0.220835	0.245818	0.291359
R.n[305.21]HAPHC[160.03]LS[167.00]EEEGEQDRPR.A	O75190,A8KAG0,B4DMJ9,B4DN73,B4DNN5,B4DVN1,E9PH18,Q75MP3	DNAJB6	S277	21.5002	19.5313	20.236	19.3298	23.0064	20.8105	16.757	16.8417
K.n[305.21]DFDIAEQNES[167.00]S[167.00]DEESLRK[432.30].E	Q96KC8,A4VCI1,Q96NY3	DNAJC1	S479,S480	4.53614	3.23041	3.99014	2.63311	3.53606	4.13014	3.50559	3.60357
R.n[305.21]QAQAQES[167.00]EEEEESR.S	Q9NVM6,H0YLQ7	DNAJC17	S112	0.532424	1.55309	1.10988	1.63951	0.855869	0.811636	0.779774	0.754365
K.n[305.21]ELSEES[167.00]EDEELQLEEFPMLK[432.30].T	Q99543,F2Z3H0,F2Z3N9,H7C3L7,Q6P5S9	DNAJC2	S63	0.383302	0.374592	0.364024	0.356814	0.455149	0.41886	0.376438	0.470414
R.n[305.21]SATSTSAS[167.00]PTLR.V	O75061	DNAJC6	S570	7.1329	7.01917	7.77022	6.25618	5.85187	5.28316	6.47564	7.06581
K.n[305.21]SK[432.30]PIPIMPAS[167.00]PQK[432.30].G	O00429,B4DGC9,B4DYR6,D3DUW5,D3DUW6,D3DUW7,G8JLD5,J3KPI2,Q59GN9	DNM1L	S616	12.0224	12.2362	8.56039	12.2937	10.0648	11.0147	10.4539	11.6942
K.n[305.21]EADDDEEVDDNIPEMPS[167.00]PK[432.30].K	P26358,F5GX68,I6L9H2,Q59FP7	DNMT1	S714	4.67162	3.39919	7.27274	3.46879	4.07734	6.0605	4.83773	4.80934
R.n[305.21]VGMADANS[167.00]PPK[432.30]PLSK[432.30]PR.T	P26358,F5GX68,K7EJL0,Q59FP7	DNMT1	S127	23.6844	23.213	20.8665	25.6543	21.841	25.5308	21.7552	25.1901
R.n[305.21]SEPQPEEGS[167.00]PAGGQK[432.30].G	Q9Y6K1,F8WE91,Q59HC6	DNMT3A	S105	1.32148	2.16312	2.45633	2.17192	1.54262	1.6311	1.41722	1.25953
K.n[305.21]SLTDPSQESHTEAIS[167.00]DAETSSSDISFSGIATR.R	Q5QJE6,B7Z854,J3KP30	DNTTIP2	S184	0.666588	0.627542	0.644257	0.687909	0.635549	0.729635	0.867388	0.9492
R.n[305.21]QILIAC[160.03]S[167.00]PVSSVR.K	Q5QJE6,B7Z854,E9PRB3,J3KP30	DNTTIP2	S117	1.78613	2.00086	2.36879	1.53292	1.7917	1.69047	2.10685	2.12235
K.n[305.21]GSVADY[243.03]GNLMENQDLLGSPTPPPPPPHQR.H	Q14185,B2RUU3	DOCK1	Y1811	0.803743	1.91527	1.39955	1.1796	1.08233	1.23409	1.31253	1.04149
K.n[305.21]TPPPYSVY[243.03]ER.T	Q8N1I0,A4D0S8,B7Z2H5,B7Z2K9,F5GXW1,H0Y599,H0Y7H7,Q149N5,Q149N6,Q75MU6	DOCK4	Y1906	1.13049	7.73081	4.65173	2.47803	1.78441	1.56389	1.34507	1.17616
R.n[305.21]ERPC[160.03]SAIY[243.03]PTPVEPSQR.M	Q8N1I0,A4D0S8,B7Z2H5,B7Z2K9,F5GXW1,H0Y599,H0Y7H7,Q149N5,Q149N6	DOCK4	Y1727	0.446298	1.57462	1.12668	0.670185	0.71736	0.695119	0.574067	0.486672
R.n[305.21]ERPC[160.03]SAIYPT[181.01]PVEPSQR.M	Q8N1I0,A4D0S8,B7Z2H5,B7Z2K9,F5GXW1,H0Y599,H0Y7H7,Q149N5,Q149N6	DOCK4	T1729	1.47532	4.91384	3.49713	2.01161	2.21275	1.99353	1.56691	1.31212
R.n[305.21]TETFPAY[243.03]R.S	Q9P104	DOK5	Y302	2.07966	1.66896	1.30126	1.54473	1.84387	1.69588	1.09832	1.20465
R.n[305.21]ASAGTPSLSAGVS[167.00]PK[432.30].R	Q8TEK3,H7BZ90	DOT1L	S1104	1.84206	1.53617	1.47999	1.23379	1.47898	1.435	1.51844	1.36766
K.n[305.21]NLGSGS[167.00]PK[432.30]PR.Q	A9CQZ4	DPYSL2	S27	5.68971	9.89919	7.5307	7.72433	6.79118	4.36646	5.94755	4.72057
R.n[305.21]GLYDGPVC[160.03]EVSVT[181.01]PK[432.30].T	Q16555,Q53ET2,Q59GB4,Q8NAN9	DPYSL2	T509	2.39939	1.8779	1.3871	1.51617	1.60259	1.59074	1.18609	1.15002
R.n[305.21]EESREPAPAS[167.00]PAPAGVEIR.S	Q6DEN2	DPYSL3	S102	5.99191	6.19733	5.49213	8.21921	11.7463	9.14736	9.8348	7.48757
R.n[305.21]EPAPAS[167.00]PAPAGVEIR.S	Q6DEN2	DPYSL3	S102	3.02393	3.28699	3.22318	4.1487	2.98777	4.3971	4.02651	4.44571
R.n[305.21]GSPT[181.01]RPNPPVR.N	Q14195,B4DLZ4,F5GWI3,H0YBT4,Q6DEN2,Q8IXW6	DPYSL3	T524	2.41023	2.44689	3.07761	3.06751	3.08205	2.92118	3.25178	3.24347
R.n[305.21]EPSAPSIPT[181.01]PAYQSLPAGGHAPTPPTPAPR.T	Q4W4Y1	DRIP4	T724	0.180815	0.289082	0.354262	0.358725	0.34218	0.263445	0.293082	0.258587
R.n[305.21]VIQPHGGGSNPLEGTQHLQDVPY[243.03]VMVR.E	Q14126	DSG2	Y1013	0.935671	2.76895	1.60905	1.34394	1.42242	1.6581	1.26538	1.11562
R.n[305.21]SSSFS[167.00]DTLEESSPIAAIFDTENLEK[432.30].L	P15924,D7RX09,Q4LE79	DSP	S2610	2.1167	2.46028	2.61941	2.54189	2.56767	2.8449	3.31333	3.28132
R.n[305.21]TQFEDLVPS[167.00]PTSEK[432.30].A	Q9Y4J8,B7Z3X3,F8WE01,Q59GK7	DTNA	S662	0.675128	0.63476	0.719735	1.05317	0.876982	0.79575	1.01043	1.07858
R.n[305.21]AK[432.30]PPS[167.00]SSSTC[160.03]TDSATR.D	Q96EV8,A6NFV8,D6RAR7,D6RJC6	DTNBP1	S297	0.384809	0.772353	0.75685	1.26116	1.38242	1.31415	2.01831	1.81355
K.n[305.21]QQFS[167.00]PSMTER.K	Q8TDB6	DTX3L	S202	4.3128	3.42054	3.79873	3.21027	4.95077	7.53735	6.0168	5.89399
R.n[305.21]QENC[160.03]GAQQVPAGPGT[181.01]STPPSS[167.00]PVR.T	Q96G46,B2RDV7	DUS3L	T271,S277	3.4164	2.57929	3.05058	2.20974	3.00853	3.32297	2.97684	3.19817
R.n[305.21]QENC[160.03]GAQQVPAGPGTST[181.01]PPSS[167.00]PVR.T	Q96G46,B2RDV7	DUS3L	T273,S277	1.24131	0.932462	1.18856	0.892817	1.11567	1.21264	1.20794	1.15497
R.n[305.21]TLHWDT[181.01]DPSVLQLHSDSDLGR.G	Q13409,E7EMU4,E7ERH4,E7ERR6,E7ETL8,E7EV09,F8W8S0,Q59GU5	DYNC1I2	T118	0.305877	0.319746	0	0.35672	0.379238	0	0.295491	0.339356
K.n[305.21]LIRDFQEYVEPGEDFPAS[167.00]PQR.R	Q9Y6G9,B3KM42,C9JGM7,Q6MZE7	DYNC1LI1	S207	0.510356	0.528592	0.472472	0.407821	0.32196	0.598657	0.478999	0.604282
K.n[305.21]LIRDFQEYVEPGEDFPAS[167.00]PQRR.N	Q9Y6G9,B3KM42,C9JGM7,Q6MZE7	DYNC1LI1	S207	0.458211	0.32863	0.24882	0.361358	0.420395	0.414879	0.376544	0.479976
R.n[305.21]DFQEYVEPGEDFPAS[167.00]PQR.R	Q9Y6G9,B3KM42,C9JGM7,E9PHI6,Q6MZE7	DYNC1LI1	S207	0.765901	0.496995	0.55516	0.463893	0.364428	0.327976	0.53335	0.555609
R.n[305.21]DFQEYVEPGEDFPAS[167.00]PQRR.N	Q9Y6G9,B3KM42,C9JGM7,E9PHI6,Q6MZE7	DYNC1LI1	S207	23.9721	17.8527	20.5865	22.3731	23.6996	30.0463	30.2961	30.6811
R.n[305.21]K[432.30]PVTVSPTTPTS[167.00]PTEGEAS.-	Q9Y6G9,B3KM42,B4DDM4,E9PHI6	DYNC1LI1	S516	3.06736	4.07572	5.41431	4.86484	6.01427	7.99143	6.77683	9.1129
R.n[305.21]SVSSNVAS[167.00]VSPIPAGSK[432.30].K	Q9Y6G9,B3KM42,B4DDM4,E9PHI6	DYNC1LI1	S419	2.94177	2.35262	2.47222	2.54457	2.17564	2.77601	2.09561	2.3024
K.n[305.21]DFQDYMEPEEGC[160.03]QGS[167.00]PQRR.G	O43237,B4DHD8,B4DZP4,B4E2E0,H3BUM4	DYNC1LI2	S194	8.97947	8.09284	7.3061	8.26927	7.00985	7.00399	8.01791	8.66692
R.n[305.21]IYQY[243.03]IQSR.F	Q9Y463,Q13627,B3KQI0,B4DX02,B4DXU2,F8W9I9,F8WAP0,Q15446	DYRK1B	Y273	579.342	446.625	626.393	491.683	545.604	569.632	528.477	430.948
R.n[305.21]VYTY[243.03]IQSR.F	Q92630,Q9NR20,A8K8F7,F5H6L9	DYRK2	Y382	15.0545	11.7144	14.4995	11.8882	13.1074	13.5847	12.8024	11.5863
K.n[305.21]VYTY[243.03]IQSR.F	Q9NR20,Q92630,A8K8F7,F5H6L9	DYRK4	Y264	17.2099	14.2773	16.5554	14.728	15.713	16.3076	14.9214	13.4635
R.n[305.21]HGS[167.00]FNTVQASER.L	Q96AV8,F8VSE7	E2F7	S410	1.29337	2.06755	1.71889	1.75245	1.8666	1.65202	1.51581	1.72352
R.n[305.21]YYDDIYFDS[167.00]DS[167.00]EDEDRAVQVTK[432.30].K	Q56P03,G3V2W9	EAPP	S109,S111	0.797623	0.731299	0.637046	0.818531	0.613254	0.795772	0.685414	0.858388
K.n[305.21]SQDVAVS[167.00]PQQQQC[160.03]SK[432.30].S	Q96F86,H3BPW9,H3BQ37,H3BTD6	EDC3	S131	7.9564	10.6319	8.33507	8.42617	9.657	5.99865	7.66211	6.615
R.n[305.21]HNS[167.00]WSSSSR.H	Q96F86,H3BPW9,H3BQ37	EDC3	S161	4.93273	10.2788	12.4081	8.55674	6.95207	5.98998	7.11812	6.74991
K.n[305.21]GPGQVPTATSALSLELQEVEPLGLPQAS[167.00]PSR.T	Q6P2E9	EDC4	S723	0.189673	0.157952	0.147095	0.109023	0.23593	0.175861	0.224648	0.260654
R.n[305.21]DSQDASAEQS[167.00]DHDDEVASLASASGGFGTK[432.30].V	Q6P2E9	EDC4	S879	6.15507	5.39657	3.31251	4.86652	4.75225	5.23771	5.224	5.74427
R.n[305.21]ETC[160.03]STLAES[167.00]PR.N	Q6P2E9	EDC4	S844	2.46587	3.07765	3.66582	2.70247	3.15374	2.52061	2.85984	2.54141
R.n[305.21]T[181.01]RSPDVISSASTALSQDIPEIASEALSR.G	Q6P2E9	EDC4	T727	1.66375	0.949255	1.35146	0.953844	1.35377	1.88574	1.44886	1.3081
R.n[305.21]EHALLAY[243.03]TLGVK[432.30].Q	P68104,Q05639,Q5VTE0,A8K9C4,A9X7H1,B4DV42,Q16577,Q53G85,Q53G89,Q53GA1,Q53GE9,Q53HM9,Q53HQ7,Q53HR1,Q53HR5,Q59GP5,Q6IPN6,Q6IPS9,Q6IPT9,Q8IUB0,Q96RE1,Q9H2I7,Q9NZS6	EEF1A1	Y141	7.03176	5.5135	5.76984	5.56567	5.86513	6.10803	5.75889	6.20205
K.n[305.21]DDDDIDLFGS[167.00]DDEEESEEAK[432.30].R	P24534,C9JZW3	EEF1B2	S106	2.95462	1.95701	3.56343	1.86965	3.26643	2.48369	3.09476	3.29473
K.n[305.21]DDDDIDLFGS[167.00]DDEEESEEAK[432.30]R.L	P24534,C9JZW3	EEF1B2	S106	4.04332	5.24157	5.83704	4.81742	4.32254	3.05733	5.21735	5.24041
K.n[305.21]K[432.30]PAT[181.01]PAEDDEDDDIDLFGS[167.00]DNEEEDK[432.30]EAAQLREER.L	P29692,B2RAR6,D3DWK1,E9PI39,E9PK01,E9PL71,E9PQ49,E9PQZ1,E9PRY8,H0YE72,Q71RH4,Q9BW34,Q9H7G6	EEF1D	T147,S162	4.61305	5.60024	2.64148	5.59293	3.12073	4.22338	3.30378	2.61313
K.n[305.21]K[432.30]PATPAEDDEDDDIDLFGS[167.00]DNEEEDK[432.30].E	P29692,B2RAR6,D3DWK1,E9PI39,E9PK01,E9PL71,E9PQ49,E9PQZ1,E9PRY8,H0YE72,Q71RH4,Q9BW34,Q9H7G6	EEF1D	S162	5.34173	5.21554	4.11656	4.17852	6.76251	4.52394	4.70347	5.69265
K.n[305.21]K[432.30]PATPAEDDEDDDIDLFGS[167.00]DNEEEDK[432.30]EAAQLR.E	P29692,B2RAR6,D3DWK1,E9PI39,E9PK01,E9PL71,E9PQ49,E9PQZ1,E9PRY8,H0YE72,Q71RH4,Q9BW34,Q9H7G6	EEF1D	S162	2.18786	3.59195	1.36715	2.69701	2.92587	1.92068	2.66189	2.68626
K.n[305.21]K[432.30]PATPAEDDEDDDIDLFGS[167.00]DNEEEDK[432.30]EAAQLREER.L	P29692,B2RAR6,D3DWK1,E9PI39,E9PK01,E9PL71,E9PQ49,E9PQZ1,E9PRY8,H0YE72,Q71RH4,Q9BW34,Q9H7G6	EEF1D	S162	2.71121	2.53517	2.04985	2.47176	1.95667	2.36742	2.23185	2.35742
R.n[305.21]ATAPQTQHVS[167.00]PMR.Q	P29692,B2RAR6,D3DWK1,E9PI39,E9PK01,E9PK06,E9PL12,E9PL71,E9PPR1,E9PQ49,E9PQZ1,E9PRY8,Q71RH4,Q9BW34,Q9H7G6	EEF1D	S133	29.2075	36.6225	68.1009	32.2034	32.6978	23.8471	29.6138	25.3925
R.n[305.21]ATAPQTQHVS[167.00]PMRQVEPPAK[432.30].K	P29692,B2RAR6,D3DWK1,E9PI39,E9PK01,E9PK06,E9PL12,E9PL71,E9PPR1,E9PQ49,E9PQZ1,E9PRY8,Q71RH4,Q9BW34,Q9H7G6	EEF1D	S133	5.72529	5.5287	6.74544	6.1936	6.39891	5.97588	5.49147	4.7658
R.n[305.21]QVEPPAK[432.30]K[432.30]PATPAEDDEDDDIDLFGS[167.00]DNEEEDK[432.30].E	P29692,B2RAR6,D3DWK1,E9PI39,E9PK01,E9PL71,E9PQ49,E9PQZ1,E9PRY8,H0YE72,Q71RH4,Q9BW34,Q9H7G6	EEF1D	S162	36.3191	29.5228	15.1441	25.1388	28.1196	25.5567	28.5609	42.2588
R.n[305.21]ADLNQGIGEPQS[167.00]PSRR.V	Q96C19	EFHD2	S74	6.28694	6.01959	4.04876	4.44526	4.59777	5.45444	5.23897	5.0301
R.n[305.21]RADLNQGIGEPQS[167.00]PSRR.V	Q96C19	EFHD2	S74	7.37432	6.40734	7.11143	5.04251	6.96598	5.63431	6.27412	5.83354
R.n[305.21]TADSVFC[160.03]PHY[243.03]EK[432.30].V	P52799	EFNB2	Y304	2.36594	1.36883	1.37262	1.34777	1.47423	1.67794	1.54724	1.44857
R.n[305.21]IGPPS[167.00]SPSATDK[432.30]EENPAVLAENC[160.03]FR.E	Q14156,A2VDI4,H9KV44	EFR3A	S219	0.376822	0.377743	0.524098	0.786098	0.873906	0.96392	1.0092	0.935148
K.n[305.21]EAK[432.30]PNGIFK[432.30]GSTAENAEY[243.03]LR.V	P00533,A8K2T7,A9CB80,B7Z2I3,E9PFD7,F2YGG7,Q2TTR7,Q59FL8,Q75MF2	EGFR	Y1197	0.132954	1.36083	0.498265	1.66933	0.647364	0.339558	0.357165	0.224654
K.n[305.21]EY[243.03]HAEGGK[432.30]VPIK[432.30].W	P00533,A8K2T7,A9CB80,B7Z2I3,E7BSV0,E9PFD7,F2YGG7,Q2TTR7,Q504U8,Q59FL8,Q75MF2	EGFR	Y869	2.59765	4.13652	2.98681	10.8603	15.862	6.56327	4.85909	3.58214
K.n[305.21]GSHQISLDNPDY[243.03]QQDFFPK[432.30].E	P00533,A8K2T7,A9CB80,B7Z2I3,E9PFD7,F2YGG7,Q2TTR7,Q59FL8,Q75MF2	EGFR	Y1172	13.1237	49.9857	31.3018	37.3645	32.9092	21.4485	17.2111	19.0887
K.n[305.21]GSTAENAEY[243.03]LR.V	P00533,A8K2T7,A9CB80,B7Z2I3,E9PFD7,F2YGG7,Q2TTR7,Q59FL8,Q75MF2	EGFR	Y1197	17.1387	258.103	208.023	186.27	144.699	61.6467	40.9943	24.8723
K.n[305.21]RPAGSVQNPVY[243.03]HNQPLNPAPSR.D	P00533,A8K2T7,B7Z2I3,E9PFD7,F2YGG7,Q2TTR7,Q59FL8,Q75MF2	EGFR	Y1110	2.27558	3.87788	3.15418	3.27226	3.90097	3.12593	2.84241	2.22644
R.n[305.21]ELVEPLT[181.01]PSGEAPNQALLR.L	P00533,A8K2T7,A9CB80,E7BSV0,E9PFD7,F2YGG7,Q2TTR7,Q504U8,Q59FL8	EGFR	T693	2.38139	2.94899	2.28643	2.95452	3.18631	3.329	2.85169	3.19287
R.n[305.21]MHLPS[167.00]PTDSNFYR.A	P00533,A8K2T7,A9CB80,B7Z2I3,E7BSV0,E9PFD7,F2YGG7,Q2TTR7,Q504U8,Q59FL8,Q75MF2	EGFR	S991	0.824692	0.976969	0.777511	1.11979	1.52724	0.944118	1.66497	0.947443
R.n[305.21]MHLPSPTDS[167.00]NFYR.A	P00533,A8K2T7,A9CB80,B7Z2I3,E7BSV0,E9PFD7,F2YGG7,Q2TTR7,Q504U8,Q59FL8,Q75MF2	EGFR	S995	2.45828	2.94718	2.71889	3.01962	3.26734	2.99733	2.73622	2.39705
R.n[305.21]MHLPSPTDSNFY[243.03]R.A	P00533,A8K2T7,A9CB80,B7Z2I3,E7BSV0,E9PFD7,F2YGG7,Q2TTR7,Q504U8,Q59FL8,Q75MF2	EGFR	Y998	17.007	29.5019	22.0881	27.2313	27.7473	18.8553	17.1008	17.1964
R.n[305.21]Y[243.03]SSDPTGALTEDSIDDTFLPVPEYINQSVPK[432.30].R	P00533,A8K2T7,A9CB80,B7Z2I3,E9PFD7,F2YGG7,Q2TTR7,Q59FL8,Q75MF2	EGFR	Y1069	0.0848716	0.730822	0.533903	0.597231	0.526888	0.352408	0.237871	0.200619
K.n[305.21]AK[432.30]PPADPAAAAS[167.00]PC[160.03]R.A	Q9GZT9	EGLN1	S125	14.5668	16.1402	7.95727	7.23174	8.40818	5.78923	7.16139	6.67716
R.n[305.21]LLSMPGAQGAAAAGSEPPPATT[181.01]SPEGQPK[432.30].V	Q96KQ7,A2ABF8,A2ABF9,B0UZY0,B0UZY1,B0UZY3,B7Z852	EHMT2	T172	0.514554	0.488459	0	0.498512	0.570423	0.510862	0.424702	0.535374
R.n[305.21]SDK[432.30]S[167.00]PDLAPTPAPQSTPR.N	Q9BY44,B4DF96,B4DQ14,F8WAE5	EIF2A	S506	11.8587	9.61358	10.3805	9.06377	11.0831	10.8561	10.9582	11.0091
K.n[305.21]IESDVQEPT[181.01]EPEDDLDIMLGNK[432.30].K	P20042,Q6IBR8	EIF2S2	T111	0.977375	0.896321	1.13813	0.836801	0.891252	0.840699	0.752137	0.973888
K.n[305.21]AREES[167.00]WGPPR.E	Q14152,B4DYS1,F5H335,J9R021,Q24JU4	EIF3A	S1188	8.10389	8.35405	11.1576	3.05781	4.66467	3.82552	3.74605	4.00413
R.n[305.21]ALENGDADEPS[167.00]FS[167.00]DPEDFVDDVSEEELLGDVLK[432.30].D	P55884,A4D210,B4DV79,C9JZG1,Q86UM1	EIF3B	S152,S154	1.78759	1.47762	1.35748	1.65666	1.40172	1.69851	1.43707	1.48195
R.n[305.21]ALENGDADEPSFS[167.00]DPEDFVDDVS[167.00]EEELLGDVLK[432.30].D	P55884,A4D210,B4DV79,C9JZG1,Q86UM1	EIF3B	S154,S164	1.48736	1.28562	1.02313	1.40616	1.38196	1.42183	1.30227	1.46153
R.n[305.21]DERSDS[167.00]RAQAVSEDAGGNEGR.A	P55884,A4D210,B4DV79,C9JZG1,Q86UM1	EIF3B	S119	0.746757	0.448482	0.403163	0.438086	0.412821	0.567498	0.384981	0.259187
R.n[305.21]SDS[167.00]RAQAVSEDAGGNEGR.A	P55884,A4D210,B4DV79,C9JZG1,Q86UM1	EIF3B	S119	2.69586	3.23928	2.84573	2.32937	2.89261	2.69369	2.04486	1.90808
K.n[305.21]QPLLLS[167.00]EDEEDTK[432.30].R	Q99613,A1KYQ7,B4DDN4,B4DRU0,B4DVQ5,B4DVU3,B4E1D5,B5ME19,H3BPE4,H3BRV0,Q3B7B9	EIF3C	S39	9.69424	9.7649	7.64286	8.44173	8.77187	9.83257	7.83262	8.57655
R.n[305.21]DS[167.00]SVEVR.S	O15371,A8MWD3,B0QYA5,B0QYA6,B4DVY1,B4E1K8	EIF3D	S160	2.16958	3.55196	3.55189	4.23564	3.00879	2.65832	2.63311	2.22427
K.n[305.21]GIPLATGDT[181.01]S[167.00]PEPELLPGAPLPPPK[432.30].E	O75821,A8K5K5,B0AZV5,K7EL20,K7EL60,K7ENA8,K7ER90,Q6IAM0	EIF3G	T41,S42	0.986367	0.661204	0.897125	0.748171	0.753065	0.776472	0.833827	0.871473
K.n[305.21]GIPLATGDT[181.01]SPEPELLPGAPLPPPK[432.30].E	O75821,A8K5K5,B0AZV5,K7EL20,K7EL60,K7ENA8,K7ER90,Q6IAM0	EIF3G	T41	0.233938	0.260262	0.256687	0.271508	0.237526	0.378138	0.245972	0.326994
K.n[305.21]GIPLATGDTS[167.00]PEPELLPGAPLPPPK[432.30].E	O75821,A8K5K5,B0AZV5,K7EL20,K7EL60,K7ENA8,K7ER90,Q6IAM0	EIF3G	S42	3.47277	3.64907	3.75822	4.6016	3.71008	5.19788	3.7393	5.77356
K.n[305.21]EEDC[160.03]HSPT[181.01]SK[432.30]PPK[432.30]PDQPLK[432.30].V	P23588,B4DRM3,B4DS01,B4DS13,E7EX17,Q7Z5Y0	EIF4B	T461	1.4459	1.20009	0.56481	0.810004	2.13151	1.17033	1.877	2.92578
R.n[305.21]ARPATDSFDDY[243.03]PPR.R	P23588,B4DEP6,B4DRM3,B4DS13,E7EX17,F8VP89,F8VSC7,F8W0K0	EIF4B	Y211	0.743202	1.56908	1.57393	1.51398	1.26887	0.870777	0.934673	0.831875
R.n[305.21]ARPATDSFDDY[243.03]PPRRGDDSFGDK[432.30].Y	P23588,B4DEP6,B4DRM3,B4DS13,E7EX17	EIF4B	Y211	0.549798	0.932813	0.865916	0.938983	0.847295	0.728177	0.681129	0.677938
R.n[305.21]DRYDS[167.00]DRYR.D	P23588,B4DRM3,B4DS13,E7EX17,F8VX11	EIF4B	S230	0.629407	1.01327	1.38998	1.25698	1.10399	0.825762	0.661935	0.553719
R.n[305.21]SQSSDTEQQS[167.00]PTSGGGK[432.30].V	P23588,B4DEP6,B4DRM3,B4DS01,B4DS13,E7EX17,Q7Z5Y0	EIF4B	S504	1.15985	2.64332	1.62877	2.78439	1.54793	1.61485	1.59295	1.47978
R.n[305.21]TGS[167.00]ESSQTGTSTTSSR.N	P23588,B4DEP6,B4DRM3,B4DS01,B4DS13,E7EX17,Q7Z5Y0	EIF4B	S422	0.143959	0.244965	0.319247	0.530972	0.353439	0.278248	0.224841	0.195504
R.n[305.21]TGSES[167.00]S[167.00]QTGTSTTSSR.N	P23588,B4DEP6,B4DRM3,B4DS01,B4DS13,E7EX17,Q7Z5Y0	EIF4B	S424,S425	0.230208	0.252736	0.285566	0.275151	0.226488	0.29321	0.244573	0.211287
R.n[305.21]TGSESS[167.00]QTGTSTTSSR.N	P23588,B4DEP6,B4DRM3,B4DS01,B4DS13,E7EX17,Q7Z5Y0	EIF4B	S425	0.245624	0.455855	0.604856	0.79316	0.643617	0.450313	0.471257	0.404938
R.n[305.21]RVVLGDGVQLPPGDYST[181.01]TPGGTLFST[181.01]TPGGTR.L	Q13541	EIF4EBP1	T36,T45	0.26439	0.194943	0.260402	0.167079	0.176144	0.234156	0.139157	0.165987
R.n[305.21]TVAISDAAQLPHDYC[160.03]TT[181.01]PGGT[181.01]LFSTTPGGTR.L	Q13542,Q6FG68	EIF4EBP2	T37,T41	0.493655	0.519993	0.617683	0.606474	0.626944	0.685674	0.395112	0.48257
R.n[305.21]APS[167.00]PPLSQVFQTR.A	Q9NRA8,B1AKL3,B1AKL4,B4DR76	EIF4ENIF1	S564	3.42285	2.34477	2.904	2.21894	2.07941	1.97594	1.8272	2.61708
R.n[305.21]LAGLEQAILS[167.00]PGQNSGNYFAPIPLEDHAENK[432.30]VDILEMLQK[432.30].A	Q9NRA8,B1AKL3,B1AKL4,B4DR76,Q6PJR2	EIF4ENIF1	S374	0.241664	0.180746	0.261588	0.520346	0.564158	0.518422	0.569716	0.488423
R.n[305.21]RNDSY[243.03]TEEEPEWFSAGPTSQSETIELTGFDDK[432.30].L	Q9NRA8,B1AKL4,Q6PJR2	EIF4ENIF1	Y214	0.612706	0.8091	0.826199	1.05538	0.956891	0.740789	0.781228	0.876664
K.n[305.21]WLREAEEES[167.00]DHN.-	Q04637,B2RU06,B2RU10,B4DGF1,B4DSI9,D3DNT2,E7EUU4,E7EX73,E9PFM1,E9PGM1,G5E9S1,Q4LE58,Q96I65	EIF4G1	S1596	1.09716	0.867977	0.941246	1.17916	0.85167	1.14748	1.09111	1.15178
R.n[305.21]EAALPPVS[167.00]PLK[432.30].A	Q04637,B2RU06,B2RU10,B4DGF1,B4DSI9,D3DNT2,E7EUU4,E7EX73,E9PFM1,E9PGM1,G5E9S1,Q4LE58,Q96I65	EIF4G1	S1231	2.64924	1.89537	1.42883	2.83571	3.49766	3.74569	2.89539	3.47711
R.n[305.21]EAEEES[167.00]DHN.-	Q04637,B2RU06,B2RU10,B4DGF1,B4DSI9,D3DNT2,E7EUU4,E7EX73,E9PFM1,E9PGM1,G5E9S1,Q4LE58,Q96I65	EIF4G1	S1596	0.244406	0.45483	0.383647	0.506493	0.364063	0.256869	0.276948	0.350388
K.n[305.21]EAEEES[167.00]S[167.00]GGEEEDEDENIEVVYSK[432.30].A	P55010,B4DEN3,Q6IBU0	EIF5	S389,S390	2.76237	2.52596	3.27448	2.93912	2.55213	2.65094	3.04193	3.18157
K.n[305.21]QT[181.01]IGNSC[160.03]K[432.30].A	P55010,H0YLZ1,H0YN40,Q05DF3,Q32Q19,Q6IBU0	EIF5	T117	0.484453	0.67815	0.500808	0.57359	0.463002	0.387311	0.540518	0.627921
K.n[305.21]K[432.30]QSFDDNDS[167.00]EELEDK[432.30].D	O60841,A0JLR8,Q05CQ1,Q8N5A0	EIF5B	S113	1.55136	1.78225	1.32113	1.41233	1.69122	1.78615	1.54461	1.84253
K.n[305.21]K[432.30]WDGS[167.00]EEDEDNSK[432.30]K[432.30].L	O60841,A0JLR8,Q05CQ1,Q8N5A0	EIF5B	S164	4.08067	7.36067	2.50347	6.47426	3.93776	2.37731	3.21618	3.18258
K.n[305.21]NK[432.30]PGPNIES[167.00]GNEDDDASFK[432.30].L	O60841,A0JLR8,Q05CQ1,Q8N5A0	EIF5B	S214	10.1043	8.30652	5.21791	8.12216	8.17202	7.56594	7.50651	7.77048
K.n[305.21]QSFDDNDS[167.00]EELEDK[432.30].D	O60841,A0JLR8,Q05CQ1,Q8N5A0	EIF5B	S113	1.02557	1.00869	1.40658	0.946713	1.35172	1.47878	1.06481	1.20663
K.n[305.21]WDGSEEDEDNS[167.00]K[432.30].K	O60841,A0JLR8,Q05CQ1,Q8N5A0	EIF5B	S171	2.24986	3.41776	2.44715	3.4475	2.23454	2.34971	2.46232	2.15478
K.n[305.21]YADSPGAS[167.00]SPEQPK[432.30].R	P32519	ELF1	S167	0.666229	1.10235	0.854011	0.980011	0.711969	0.636497	0.826359	0.788871
K.n[305.21]YADSPGASS[167.00]PEQPK[432.30].R	P32519	ELF1	S168	0.728339	1.19243	1.01535	0.949069	0.740139	0.698222	1.01995	1.01139
K.n[305.21]TIEAAEALLHMES[167.00]PTC[160.03]LR.D	Q15723,B0KYV4,B7Z720,D6R9B1,D6RHI1,E9PCX3	ELF2	S107	0.425749	0.379811	0.386511	0.475889	0.452317	0.588863	0.504048	0.48552
K.n[305.21]Y[243.03]ASWAASQINR.A	Q15006,A8K4K9,Q53HG5	EMC2	Y256	1.44047	2.70611	3.31237	5.38882	3.70678	2.81264	2.77722	5.96435
R.n[305.21]QSVTSFPDADAFHHQVHDDDLLS[167.00]S[167.00]S[167.00]EEEC[160.03]K[432.30].D	P50402,Q5HY57	EMD	S141,S142,S143	0.89788	0.750224	0.676462	0.427029	0.588429	0.655456	0.593341	0.657248
R.n[305.21]RLS[167.00]PPSSSAASSYSFSDLNSTR.G	P50402	EMD	S49	4.82952	3.72087	5.2487	5.81119	5.86558	7.41309	5.74597	6.74474
K.n[305.21]QLSPEDSSS[167.00]PVK[432.30].S	Q96AY2	EME1	S117	2.04469	2.20411	1.66995	1.66242	1.9182	1.26532	1.48397	1.81738
R.n[305.21]RNS[167.00]SSSSSPSERPR.Q	Q32P44,B4DL97,B7WPE2,G3V1D0,H0Y3M3	EML3	S156	0.102354	0.273987	0.430869	0.457874	0.200732	0.176755	0.202028	0.142969
R.n[305.21]ASPS[167.00]PQPSSQPLQIHR.Q	Q9HC35,A6P4T4,A6P4V4,A9YLN7,B3XZL9,B3XZM0,B5MBZ0,B6EXY3,C1PHA0,C1PHA1,J7MA22	EML4	S146	21.0875	17.2306	25.4624	14.7323	15.8803	12.7385	14.294	11.9739
K.n[305.21]GDSGESSGEGQPPQDHS[167.00]PGPR.T	I3L0L4	ENDOV	S95	0.36104	0.596391	0.619733	0.411277	0.345343	0.377907	0.42217	0.363249
R.n[305.21]VAVNALAVGEPGT[181.01]ASK[432.30]PASPIGGPTQEEK[432.30].T	Q96L91,A7E2D7	EP400	T1726	2.17172	1.49568	0	1.33907	2.17937	1.73935	1.74026	1.53469
R.n[305.21]ERLDGENIY[243.03]IR.H	P11171,Q1WWM3,Q4VB86	EPB41	Y660	4.04153	6.43999	4.78491	3.76571	3.61034	4.02428	3.60296	3.52406
R.n[305.21]LDGENIY[243.03]IR.H	P11171,Q1WWM3,Q4VB86	EPB41	Y660	1.94982	3.27378	2.88151	2.31674	2.72348	2.71024	2.2645	2.00133
K.n[305.21]EVAENQQNQSS[167.00]DPEEEK[432.30].G	O43491,E9PHY5,E9PIG0,E9PII3,E9PJP4,E9PK52,E9PPD9,E9PQD2,E9PQN0,E9PRG1,I6L9B1,Q59FD8	EPB41L2	S39	2.52836	5.68718	3.79431	4.97745	2.5643	2.70772	2.49205	2.59539
K.n[305.21]NSLRVEGDNIY[243.03]VR.H	O43491,E9PMV8,E9PPC9,H0Y5B0,Q6ZSX4	EPB41L2	Y623	0.996802	1.17355	1.30266	0.945015	0.948957	0.988235	0.971688	0.857412
R.n[305.21]VEGDNIY[243.03]VR.H	O43491,E9PMV8,E9PPC9,H0Y5B0,Q6ZSX4	EPB41L2	Y623	1.2416	2.07492	2.26671	1.16088	1.46926	1.71254	1.54171	1.32445
K.n[305.21]GISQTNLITTVT[181.01]PEK[432.30].K	Q9Y2J2,A8K968,B2RB02,B3KY28,B7Z4I5,B7Z8M8,F5GX05,J3KT37	EPB41L3	T469	1.21953	1.22056	0.915207	1.13102	1.35905	1.10862	0.808875	0.902879
K.n[305.21]TETISFGSVS[167.00]PGGVK[432.30].L	Q9Y2J2,A8K968,B3KT50,B3KY28,B7Z2D7,B7Z2G3,B7Z338,B7Z4I5,B7Z8M8,E7EUF8,F5GX05,F5H7W5,J3QS83	EPB41L3	S962	2.50885	2.22414	2.39162	2.25702	2.71707	2.77013	2.51901	2.78363
K.n[305.21]QLIHIQPFSLDAEQPDY[243.03]DLDSEDEVFVNK[432.30].L	Q9H2F5,B8XCX7,B8XCX8,Q68DJ2	EPC1	Y115	0.326163	0.466188	0.467498	0.363148	0.464875	0.553682	0.485441	0.533669
R.n[305.21]QSPEDVY[243.03]FSK[432.30].S	P29317,B4DL04	EPHA2	Y575	0.765834	0.787838	0.699867	0.66827	0.709556	0.652898	0.779453	0.751623
R.n[305.21]VLEDDPEAT[181.01]YTTSGGK[432.30].L	P29317,B4DL04,Q96HF4	EPHA2	T771	0.940022	0.804036	0.741413	0.651147	0.891584	0.862949	1.02301	1.02025
R.n[305.21]VLEDDPEATY[243.03]TTSGGK[432.30].L	P29317,B4DL04,Q96HF4	EPHA2	Y772	0.857552	0.709558	0.743881	0.718888	0.82984	0.774878	0.830582	0.930789
R.n[305.21]VLEDDPEAAY[243.03]TTR.G	P29320,P54764,P54756,A8K2P1,A8K5U6,B2R601,B7Z6Q8,B7ZKJ3,B7ZKW7,C9JXA2,E9PG71,F8VP57,F8W9W0,Q53TA0,Q58F15,Q59FT4,Q6P4R6	EPHA3	Y779	8.54755	5.23102	5.2915	5.52105	6.62541	7.23718	6.93172	6.67637
K.n[305.21]TY[243.03]IDPETYEDPNR.A	Q15375	EPHA7	Y608	1.95547	1.39232	1.35441	1.38297	1.67891	1.73658	1.53736	1.58256
R.n[305.21]VIEDDPEAVY[243.03]TTTGGK[432.30].L	Q15375	EPHA7	Y791	8.3427	5.3657	4.24821	4.83719	6.4165	5.53891	5.19385	4.73317
R.n[305.21]VIEDDPEAVY[243.03]TTTGGK[432.30]IPVR.W	Q15375	EPHA7	Y791	9.68393	5.59404	5.07722	6.05212	6.75837	7.78118	6.31135	6.67534
K.n[305.21]NIVHNY[243.03]SEAEIK[432.30].V	Q9Y6I3,Q9H201,D6R907,D6RBI9,D6RBR6,D6REL6,D6RFG3,I6L9I8	EPN1	Y17	3.50063	5.70699	6.23524	9.84143	11.2091	6.81673	4.41304	3.10302
R.n[305.21]GSLAEAVGS[167.00]PPPAATPTPTPPTRK[432.30].T	Q9Y6I3,B4DU91,K7EPN9	EPN1	S454	1.10894	1.12858	0.956344	1.47609	1.95332	2.44877	1.62139	1.53453
R.n[305.21]EATSNDPWGPPSSLMSEIADLT[181.01]FNTV.-	D6RBI9,Q9H201,D6RBR6,D6REL6,D6RFG3,I6L9I8	EPN3	T47	1.09114	0.695091	0.969484	0.976934	0.965256	1.18392	0.772902	0.885088
R.n[305.21]AEAEAGS[167.00]PRPDPR.E	P58107	EPPK1	S2508,S3042,S3576,S4110,S4644	0.524601	0.88598	0.972661	0.860703	0.747278	0.808168	1.03747	1.00408
R.n[305.21]QVSAS[167.00]ELHTSGILGPETLR.D	P58107,Q9NSU9	EPPK1	S2718,S3252,S3786,S4320,S4854	5.98395	5.11499	5.18417	4.75833	4.08306	4.05297	4.56133	5.8906
K.n[305.21]EMPTSGS[167.00]K[432.30].E	P07814,B4DKX5,H6WCP5,Q3KQZ8	EPRS	S715	0.743163	0.475184	0.818947	0.563142	0.670084	0.894068	0.640258	0.644053
K.n[305.21]EYIPGQPPLS[167.00]QSSDSSPTR.N	P07814,B4DKX5,Q3KQZ8	EPRS	S880	8.95781	8.75798	7.38833	7.84811	9.01808	6.06641	9.48281	10.2886
K.n[305.21]EADPSNFANFS[167.00]AYPSEEDMIEWAK[432.30]R.E	P42566,B1AUU8,B3KR37,B7Z240,H7BYP0,Q7Z5V0	EPS15	S847	0.16937	0.293474	0.34147	0.324422	0.18913	0.295725	0.180541	0.174228
K.n[305.21]EADPSNFANFSAY[243.03]PSEEDMIEWAK[432.30].R	P42566,B1AUU8,B3KR37,B7Z240,H7BYP0,Q7Z5V0	EPS15	Y849	0.073743	1.15246	0.873801	0.973751	0.641417	0.301256	0.149418	0.215574
K.n[305.21]LNDPFQPFPGNDS[167.00]PK[432.30].E	P42566,B1AUU8,B3KR37,B7Z240,H7BYP0,Q7Z5V0	EPS15	S814	1.69193	2.37556	1.79404	1.96989	2.37292	2.72412	2.29858	3.05814
K.n[305.21]TVFPGAVPVLPAS[167.00]PPPK[432.30].D	Q9UBC2,A5PKY0,A5PL29,A8K5P4,B4DME4,B4DQX5	EPS15L1	S229	2.07513	1.6568	1.24456	1.76363	1.55559	1.98094	1.97599	2.25678
R.n[305.21]SLEQYDQVLDGAHGAS[167.00]LTDLANLSEGVSLAER.G	Q9UBC2,A5PKY0,A5PL29,A8K5P4,B4DME4,B4DQX5	EPS15L1	S575	0.479354	0.356947	0.47063	0.329506	0.37526	0.378285	0.426719	0.503143
R.n[305.21]AQIPEGDYLS[167.00]YR.E	Q96RT1,E7EQW9,Q1RMC9	ERBB2IP	S1106	1.92969	3.6505	2.02535	1.49586	1.85581	1.81876	2.01587	1.99678
R.n[305.21]RAQIPEGDY[243.03]LSYR.E	Q96RT1,E7EQW9	ERBB2IP	Y1104	1.02965	1.23364	1.69988	0.976915	1.84344	2.11907	1.29656	1.01312
R.n[305.21]ELTPASPT[181.01]C[160.03]TNSVSK[432.30].N	P28715,B4DGQ2,B4DSI5,B4E0X0,Q59FZ7	ERCC5	T528	0.879655	1.01577	0.876475	0.911739	1.29136	1.07644	1.10638	1.22574
K.n[305.21]K[432.30]VPVQEIDDDFFPS[167.00]S[167.00]GEEAEAASVGEGGGGGR.K	Q03468,A0JP10,A8K4Q3,E7EV46	ERCC6	S429,S430	0.318573	0.192498	0.107633	0.162237	0.188812	0.288741	0.32269	0.345226
R.n[305.21]RFPEAEALS[167.00]PEQAAHYLR.Y	Q2NKX8	ERCC6L	S14	1.37058	1.19487	0.80033	1.01377	1.44909	1.68365	1.23152	1.47609
K.n[305.21]VRGEGPGEAGGPLT[181.01]PR.R	P50548,B7Z4R0,B7Z6N1	ERF	T526	1.9124	2.13715	3.04096	2.12417	2.85806	2.18414	2.23602	1.97155
R.n[305.21]QEEGADAS[167.00]EEDPTPAGEEDVK[432.30]DAREEDGVDTIEEDLTR.A	Q86X53,B4DMI5,E5RHA3,H0YB25	ERICH1	S254	0.610382	0.649839	0.893356	0.542646	0.54186	0.620185	0.622018	0.666383
R.n[305.21]VLSEPIGPES[167.00]PSSTEC[160.03]PR.A	Q56NI9,Q49AP4	ESCO2	S512	0.266727	0.242231	0.234354	0.288112	0.257859	0.342588	0.23041	0.382677
K.n[305.21]ALAEEASEEELPS[167.00]DVDLNDPYFAEEVK[432.30].Q	Q9H501	ESF1	S663	0.634073	0.757025	0.624925	0.504257	0.613549	0.571505	0.766903	0.692553
K.n[305.21]VNFSDDS[167.00]DLEDPVSAEAWLAEEPK[432.30].R	Q14674	ESPL1	S1399	0.61783	0.51631	0.624039	0.473252	0.513449	0.722962	0.536913	0.544788
K.n[305.21]LTGSTS[167.00]S[167.00]LNK[432.30].L	Q9NV70	EXOC1	S472,S473	1.46609	1.27907	0.921143	0.971055	1.03083	0.992931	1.30562	1.19863
R.n[305.21]AVVLQY[243.03]LS[167.00]ALMQGR.L	Q86VI1,B7Z6U0,F5H4W1,H3BPA4,Q8NAC4	EXOC3L1	Y597,S599	0.629177	0.48924	0	0	0.640904	0	0.557388	0.480322
K.n[305.21]SSSSSGVPY[243.03]SPAIPNK[432.30]R.K	Q9UPT5,B4DJ07,Q5G0E1,Q63HP7	EXOC7	Y249	3.55026	2.13656	2.06633	1.50847	2.47036	2.52145	2.00745	2.12723
K.n[305.21]SSSSSGVPYS[167.00]PAIPNK[432.30].R	Q9UPT5,B4DJ07,Q5G0E1,Q63HP7	EXOC7	S250	6.07207	4.29639	1.75504	2.15858	3.59072	3.04105	3.89897	4.46586
K.n[305.21]SSSSSGVPYS[167.00]PAIPNK[432.30]R.K	Q9UPT5,B4DJ07,Q5G0E1,Q63HP7	EXOC7	S250	9.47671	6.28898	4.45	5.57575	5.758	6.6034	6.25181	5.75699
R.n[305.21]VLEDEEGS[167.00]K[432.30]DIELSDDPYDC[160.03]IR.L	Q15024,B2RDZ9	EXOSC7	S177	0.914711	0.675005	0.568008	0.766559	0.691683	0.463702	0.718498	0.805995
K.n[305.21]NNPS[167.00]PPPDSDLER.V	O95677,Q99502,A6NCB9,B3KXR1,B4DIV6,B4DRQ6,E7EQM5,E7ESD5,E9PLN6,F2Z2Y1,F8WB53,Q0P517,Q5JS10,Q96CJ7	EYA4	S361	1.92238	1.74112	2.52411	1.87854	2.0148	1.60567	1.59475	1.31852
R.n[305.21]K[432.30]NNPS[167.00]PPPDSDLER.V	O95677,B4DIV6,B4DRQ6,E7ESD5,E9PLN6,F2Z2Y1,Q5JS10,Q96CJ7	EYA4	S361	5.48805	5.38897	4.37736	4.92638	5.12748	3.98766	5.14718	3.67596
K.n[305.21]ESSIIAPAPAEDVDT[181.01]PPR.K	Q15910,F2YMM1,Q75MP9,Q75MQ0	EZH2	T487	0.573692	0.471969	0.424214	0.453572	0.423164	0.369263	0.44515	0.535578
K.n[305.21]ESSIIAPAPAEDVDT[181.01]PPRK[432.30].K	Q15910,F2YMM1,Q75MP9,Q75MQ0	EZH2	T487	4.12814	3.17875	2.88649	3.52567	3.81944	4.30387	3.48517	3.25213
K.n[305.21]RPPES[167.00]PPIVEEWNSR.A	Q9BTL3	FAM103A1	S36	13.7309	13.7077	13.6252	14.3077	16.6179	15.7273	14.4636	16.6696
K.n[305.21]AAASGQPRPEMQC[160.03]PAEHEEDMY[243.03]RAADEIEK[432.30].E	Q96BN8	FAM105B	Y56	0.266995	2.68737	1.69741	1.51775	1.08513	0.660975	0.446892	0.318872
R.n[305.21]RGC[160.03]S[167.00]PPAPAGSPR.A	Q9C073,D6RFX7	FAM117A	S29	6.38429	5.92371	9.08455	6.50575	6.19923	5.46051	5.70016	4.82284
R.n[305.21]S[167.00]LEGLNQELEEVFVK[432.30].E	Q9C073,D6RFX7,D6RJ87,K7ENS5	FAM117A	S213	2.35238	1.9643	1.80538	1.99804	2.20183	1.92703	2.05008	2.06573
R.n[305.21]S[167.00]LEGLNQELEEVFVK[432.30]EQGEEELLR.L	Q9C073,D6RFX7,D6RJ87,K7ENS5	FAM117A	S213	1.08595	0.871694	0.71838	0.879078	0.955869	1.20487	1.05812	1.06447
R.n[305.21]TFSLDT[181.01]ILSSYLLGQWPR.D	Q9C073,D6RFX7	FAM117A	T94	0.129208	0.0933314	0.156815	0.162345	0.199049	0.220148	0.182371	0.205324
R.n[305.21]NGS[167.00]PTPAGSLGGGAVATAGGPGSR.L	Q6P1L5	FAM117B	S10	1.84222	1.76554	1.70394	1.61635	1.75482	1.86263	1.91764	2.048
K.n[305.21]RIDFIPVS[167.00]PAPS[167.00]PTR.G	Q96E09,B3KX07,B4E242	FAM122A	S143,S147	4.49902	3.23453	4.57235	4.12692	3.85024	4.0314	3.9065	4.37347
K.n[305.21]RIDFIPVS[167.00]PAPSPTR.G	Q96E09,B3KX07,B4E242	FAM122A	S143	0.675398	0.634087	0	0.539681	0.463261	0.469053	0.356761	0.824678
K.n[305.21]VSTTTDSPVSPAQAAS[167.00]PFIPLDELSSK[432.30].-	Q96E09,B3KX07,B4E242	FAM122A	S276	0.345305	0.447369	0.256595	0.306945	0.382462	0.319759	0.39024	0.355357
R.n[305.21]HGLLLPAS[167.00]PVR.M	Q96E09,B3KX07	FAM122A	S76	1.20151	1.55478	0.962532	1.595	1.68329	2.22463	1.49891	1.37593
R.n[305.21]SS[167.00]SAPLIHGLSDLSQVFQPYTLR.T	Q7Z309,G1UD79,G1UD80	FAM122B	S24	0.409587	0.295104	0.378248	0.260891	0.331975	0.35805	0.408641	0.472663
R.n[305.21]SSS[167.00]APLIHGLSDLSQVFQPYTLR.T	Q7Z309,G1UD79,G1UD80	FAM122B	S25	0.846222	0.553841	0.477636	0.535423	0.693924	0.589843	0.640935	0.696338
R.n[305.21]QALDS[167.00]EEEEEDVAAK[432.30].E	Q8NC44,B3KR51,H7C3D5	FAM134A	S385	2.01544	2.34193	1.76627	1.53377	1.72078	2.03303	1.93401	2.54595
R.n[305.21]AMDNHS[167.00]DS[167.00]EEELAAFC[160.03]PQLDDSTVAR.E	Q86VR2,B3KR75,K7EQI9	FAM134C	S258,S260	1.75	1.57105	2.39277	1.39591	1.1571	1.54114	1.80639	2.12953
K.n[305.21]TSLITEEEDS[167.00]T[181.01]SEVLDEELK[432.30].L	Q9Y6X4,D6RB01	FAM169A	S447,T448	0.201309	0.157316	0.210343	0.228797	0.18459	0.247917	0.219863	0.240901
K.n[305.21]TSLITEEEDST[181.01]S[167.00]EVLDEELK[432.30].L	Q9Y6X4,D6RB01	FAM169A	T448,S449	1.31131	1.25514	1.41271	1.28358	1.37067	1.20878	1.36562	1.53651
K.n[305.21]GEAAPGPAPPAPEAT[181.01]PPPASAAGK[432.30].D	Q9NSI2,C9JJU7	FAM207A	T34	3.95903	3.42959	3.76017	3.90403	4.3692	4.2264	4.28114	4.1866
K.n[305.21]GGNLPPVS[167.00]PNDSGAK[432.30].L	Q9UK61	FAM208A	S1103	2.56172	2.48824	2.03222	2.8714	3.10346	2.8493	3.23302	3.83012
K.n[305.21]SVGGDS[167.00]DTEDMR.S	Q9UK61	FAM208A	S699	0.933876	1.50959	1.09084	0.854667	0.636638	0.553005	0.715746	0.687505
K.n[305.21]SVGGDSDT[181.01]EDMR.S	Q9UK61	FAM208A	T701	0.802627	1.48306	0.85567	0.773856	0.544205	0.482893	0.598482	0.730749
K.n[305.21]ETVSEAPPLLFS[167.00]DEEEK[432.30].E	Q641Q2,Q5SNT6,Q9Y4E1,A8K5W5,B4DF48,B4DPK9,B7ZME8,E7ESD2,F8W7U3,J3KP36,Q5T1D7,Q9NVB8	FAM21A	S728	0.582422	0.529246	0.610602	0.383489	0.647512	0.66654	0.69335	0.625751
K.n[305.21]TVLS[167.00]LFDEEEDK[432.30].M	Q641Q2,Q5SNT6,Q9Y4E1,A8K5W5,B1AP61,B4DF48,B7ZME8,E7ESD2,F8W7U3,J3KP36,Q5T1D7,Q9NVB8	FAM21A	S802	0.241792	0.490634	0.512865	0.371999	0.559722	0.34639	0.322527	0.408491
K.n[305.21]GLFS[167.00]DEEDSEDLFSSQSASNLK[432.30].G	Q9Y4E1,A8K5W5,B4DPK9,J3KP36	FAM21C	S539	1.17292	0.853732	0.860142	1.07755	0.961081	0.988809	1.03674	1.2788
K.n[305.21]GLFSDEEDS[167.00]EDLFSSQSASNLK[432.30].G	Q9Y4E1,A8K5W5,B4DPK9,J3KP36	FAM21C	S544	0.899831	0.650462	0.875553	0.898999	1.12571	1.18419	0.835585	1.07162
R.n[305.21]RFLS[167.00]PSEK[432.30].H	H0YLL2	FAM227B	S51	5.87202	10.0627	8.36564	9.10045	8.56126	5.22367	7.593	5.63707
K.n[305.21]EPT[181.01]EPHK[432.30].S	Q5JRC9	FAM47A	T456	1.81978	2.53603	2.14787	2.58484	1.84958	1.70898	2.00636	1.26323
R.n[305.21]GSGGGGGPQVPHQS[167.00]PPK[432.30]R.V	Q9NYF3,D6RHW3	FAM53C	S162	18.7946	18.3129	34.1849	18.7613	18.299	14.6915	16.7943	16.5855
R.n[305.21]RFS[167.00]LS[167.00]PSLGPQASR.F	Q9NYF3	FAM53C	S232,S234	2.40664	1.96428	1.64333	2.36124	2.09828	2.06942	1.81172	2.27441
K.n[305.21]RHS[167.00]YAGEQPETVPYLLLNR.A	Q5T0W9	FAM83B	S388	1.15926	1.35503	1.2334	0.827663	1.04147	1.5744	1.331	1.1946
K.n[305.21]RTPS[167.00]PGPVESK[432.30].F	Q5T0W9	FAM83B	S869	0.852021	0.95134	0.807345	0.792134	1.03176	0.774562	0.936594	0.891581
R.n[305.21]S[167.00]FNGTDNHIR.F	Q5T0W9	FAM83B	S466	2.60217	2.80602	2.61315	2.3588	2.80674	1.90457	2.32951	2.3248
R.n[305.21]HS[167.00]EQVANGPTPPPR.R	A6ND36,K7EKG0	FAM83G	S634	0.989053	0.795598	0.996241	0.800956	1.02031	0.840038	0.859885	0.872013
R.n[305.21]K[432.30]GS[167.00]PTPGFSTR.R	Q6ZRV2,J3KPS2	FAM83H	S881	7.99741	6.77939	6.09343	8.22431	7.82528	6.9356	7.80524	6.9434
K.n[305.21]SQNSQESTADES[167.00]EDDMSSQASK[432.30].S	Q9BXW9	FANCD2	S1412	2.03867	4.02671	2.36712	3.36977	1.87242	1.9463	2.26048	2.18981
K.n[305.21]VSAGEPGSHPS[167.00]PAPR.R	Q9Y4F1,C9JME2	FARP1	S427	2.52059	2.1541	1.82871	1.578	2.5184	1.84782	2.24349	2.34251
R.n[305.21]LGAPENSGIS[167.00]TLER.G	Q9Y4F1,C9JME2	FARP1	S23	6.29381	5.23705	6.91167	4.54816	5.7348	5.24185	6.53114	6.66485
K.n[305.21]DSSSSLTDPQVSY[243.03]VK[432.30]SPAAERR.S	O94887,B7Z6J8,F5GZ84,H7C3M7	FARP2	Y436	0.85662	0.769183	0.710768	0.71516	0.848327	0.946607	0.840471	0.859844
K.n[305.21]AGLAHLYGIAGS[167.00].-	Q9UJ73,P09467,O00757,B2RE74,Q2TU34	FBP2	S13	0.0793375	0.177616	0.21829	0.192982	0.199993	0.292164	0.251206	0.280143
K.n[305.21]RGGSSGATGEPGDS[167.00]S[167.00]DREPGRPPGDR.A	H3BRE6,J3KNZ9	FBRS	S55,S56	0.55849	0.850345	0.923622	0.588083	0.540254	0.52992	0.495146	0.535296
R.n[305.21]GGSSGATGEPGDS[167.00]S[167.00]DREPGRPPGDR.A	H3BRE6,J3KNZ9	FBRS	S55,S56	0.800622	0.996515	0.830073	0.904825	0.854629	0.758436	0.588105	0.507935
K.n[305.21]VHAYFAPVT[181.01]PPPSVGGSR.Q	Q96IG2,B2R6K2,J3KTA1	FBXL20	T417	4.86366	4.02633	3.98555	4.24176	4.60023	4.30029	4.9979	4.60662
R.n[305.21]SGTNS[167.00]PPPPFSDWGR.L	Q9UKT5,B3KNA0,D6RAJ6,D6RAU6,D6REP2,Q9NWC0	FBXO4	S12	1.30886	0.882972	1.28487	0.674576	1.13732	1.36548	1.1125	0.968536
R.n[305.21]VS[167.00]VTRVIT[181.01]VQVANFT[181.01]LR.L	Q9Y6R7	FCGBP	S1306,T1312,T1319,S2507,T2513,T2520,S3708,T3714,T3721	0.309638	0.230279	0.322988	0.234198	0.27227	0.227458	0.260601	0.220078
K.n[305.21]VQENDGK[432.30]EPPPVVNY[243.03]EEDAR.S	P16591,Q05DA5	FER	Y402	1.73421	1.70527	1.64041	1.74464	1.61742	1.33257	1.71714	1.75955
R.n[305.21]SLLDQENC[160.03]NAS[167.00]PEPGAEAGAGAGGGADGFPALAC[160.03]SLEEK[432.30].L	Q0D2I6,Q3ZCX5,Q7Z5U3	FEZ2	S29	0.823831	0.677846	0.692615	0.708589	0.625138	0.647629	0.65699	0.767613
K.n[305.21]SLS[167.00]LDPGQSLEPHPEGPQR.L	P98174	FGD1	S116	0.25179	0.204505	0.272283	0.206776	0.220658	0.238906	0.287027	0.317217
R.n[305.21]SRPC[160.03]S[167.00]LC[160.03]QDYLK[432.30].N	F8VQX5	FGD6	S20	0.205994	0.104238	0.262171	0.129295	0.201123	0.227986	0.206252	0.168268
K.n[305.21]EK[432.30]GPTTGEGALDLSDVHS[167.00]PPK[432.30]S[167.00]PEGK[432.30].T	O95684	FGFR1OP	S156,S160	1.05881	1.07226	0.900716	1.06528	0.989425	0.622115	0.720782	1.39487
K.n[305.21]GAY[243.03]SLSIR.D	P09769,P06241,P07947,B2RA70,B3KPS6,B7Z6W7,E5RFS5,F5H3M4,J3QRU1,Q5R3A8,Q5TGY6	FGR	Y180	13.1928	9.81233	11.1967	9.47759	11.5267	11.5925	12.3283	12.996
K.n[305.21]EPLIPAS[167.00]PK[432.30]AEPIWELPTR.A	Q9Y613,B4DVN5	FHOD1	S523	0.972495	1.16062	1.50894	2.04221	1.92111	1.72078	1.65356	2.31119
R.n[305.21]S[167.00]LEGGGC[160.03]PAR.A	Q9Y613,B4E2D9	FHOD1	S367	2.99755	4.98986	5.57136	5.8341	4.81964	4.52928	4.4026	3.78138
K.n[305.21]AEFTS[167.00]PPSLFK[432.30].T	Q6UN15,B4DIR3,B4DTW7,G3XAD6	FIP1L1	S259	1.11795	1.08651	1.37948	1.04308	1.01677	1.17398	1.03813	0.83086
R.n[305.21]AES[167.00]PDLR.R	Q6UN15,B4DIR3,G3XAD6,rev_Q9HAK2,rev_Q9BQW3,rev_B7Z934,rev_C9J6M4,rev_E5RFQ1,rev_E9PEI2,rev_Q658Y5	FIP1L1	S304	4.92761	9.1541	10.4433	6.89659	5.20378	4.66864	4.42766	4.3831
R.n[305.21]DHS[167.00]PTPSVFNSDEER.Y	Q6UN15,B4DIR3,G3XAD6	FIP1L1	S492	5.51572	5.48006	6.26951	5.56904	5.16857	7.14409	6.05841	5.44956
K.n[305.21]AEERPRRPS[167.00]QEQSASASSGQPQAPLNR.E	Q5T1M5,B4DVS2	FKBP15	S956	1.37769	0.892253	1.89568	0.809177	1.00986	1.52865	1.26798	1.18809
R.n[305.21]LSLTSDPEEGDPLALGPES[167.00]PGEPQPPQLK[432.30].K	Q5T1M5,B4DVS2	FKBP15	S1114	0.253626	0.179313	0.221365	0.164867	0.138156	0.153044	0.150904	0.161142
R.n[305.21]RPS[167.00]QEQSASASSGQPQAPLNR.E	Q5T1M5,B4DVS2	FKBP15	S956	3.29887	3.16943	4.08542	2.62742	3.71205	3.56644	3.48111	3.58148
R.n[305.21]RPSQEQS[167.00]ASASSGQPQAPLNR.E	Q5T1M5,B4DVS2	FKBP15	S960	2.30108	1.74097	2.23335	1.14146	1.67058	1.94984	1.85541	1.5448
R.n[305.21]SSLS[167.00]GDEEDELFK[432.30].G	Q5T1M5,B4DVS2	FKBP15	S1164	4.15328	3.39472	4.11399	3.45331	3.02054	2.48203	2.28585	1.80711
R.n[305.21]AHS[167.00]PAEGASVESSSPGPK[432.30].K	Q8NFG4,C9J4C4	FLCN	S62	2.00162	1.99127	2.43826	1.31344	1.92659	1.85984	1.80359	1.99156
R.n[305.21]EQIEAS[167.00]MLEPELSVT.-	Q9H7F6	FLJ20972	S132	0.29241	0	0	0.289551	0.366863	0.336449	0.29078	0.268368
K.n[305.21]NTS[167.00]PGPVSSPGR.A	F5H1R7	FLJ22184	S110	1.08212	1.52879	1.59507	1.44572	1.01419	0.861828	0.955231	0.805986
R.n[305.21]WAELLS[167.00]PLDESR.A	Q9H6K5,F5H1R7,I3L093	FLJ22184	S580	1.11775	1.15329	1.75174	2.00076	1.91399	2.60408	2.05501	1.88318
R.n[305.21]DT[181.01]GEPSALPVQGRAEGR.S	Q96M66	FLJ32790	T14	0.750557	0.545212	0.744474	0.517472	0.788936	0.693326	0.431068	0.720062
R.n[305.21]LQNHS[167.00]AC[160.03]ALHTRPVAPAVT.-	B3KRA9	FLJ33948	S552	0.171632	0.186052	0.357632	0.23038	0.216683	0.247087	0.284964	0.174704
R.n[305.21]AGS[167.00]LFLK[432.30].S	B3KTI4	FLJ38321	S86	0.416569	0.416367	0.416107	0.362172	0.480426	0.491742	0.42085	0.540718
R.n[305.21]MWLT[181.01]TER.R	B3KU53	FLJ39204	T36	1.78776	2.17269	1.89269	2.18857	1.71492	1.98068	2.04077	1.84502
K.n[305.21]LGGAVPFAPPEVS[167.00]PEQAK[432.30].T	Q6ZSR9,I3L097,L0R804	FLJ45252	S93	0.600333	0.405756	0.539396	0.498092	0.564437	0.680624	0.602496	0.400903
-.n[305.21]MK[432.30]LVNLY[243.03]K[432.30]GAVLY[243.03]LLR.G	B4DK52,Q15034,B4DK41,F5GWU0	FLJ50787	Y7,Y13	0.292186	0.25697	0.15244	0.226083	0.260104	0.251175	0.207414	0.205894
K.n[305.21]NTETQPTS[167.00]PQLGTK[432.30].T	B4DZC2,B7Z926,J3KNX6,Q86X06,Q9Y4Q3	FLJ51161	S366	1.31902	1.28377	1.19714	1.90925	2.25267	2.14293	2.51788	2.61818
R.n[305.21]IWSEY[243.03]DPVAK[432.30].G	B4DGG5	FLJ51831	Y384	1.56441	1.45785	1.38981	1.40843	1.75599	1.52921	1.68853	2.21865
R.n[305.21]RPHC[160.03]S[167.00]QGLGR.R	B7Z1Z8	FLJ52208	S134	0.810544	0.609992	0.723694	0.545399	0.666262	0.722723	0.746493	0.751189
R.n[305.21]LS[167.00]AVS[167.00]APAPPR.S	B7Z962	FLJ52231	S162,S165	4.22417	6.65806	6.34325	7.78335	4.30096	4.77367	4.0672	3.31632
K.n[305.21]GVHGPPVQLAVDDS[167.00]S[167.00]DEGELFLK[432.30].K	B4DUT2,Q8N9T8,B4DUY9,B7ZLF4,D3YTE0	FLJ53206	S280,S281	17.0031	14.9541	13.8867	14.0744	14.2262	14.0066	14.1595	15.8636
K.n[305.21]YVDEENS[167.00]DRETSNHR.L	B4DUT2	FLJ53206	S136	1.57491	2.96178	2.23221	2.39535	1.94283	2.20142	1.57938	1.8764
-.n[305.21]MGNHS[167.00]GRPEDPEPGAFTTTK[432.30]RTGIPAPR.E	B4E2A4	FLJ53275	S5	2.14826	2.18618	2.87125	2.92178	2.52361	2.2713	2.25176	2.3367
R.n[305.21]T[181.01]PSVAVR.V	B7Z3C9	FLJ53529	T109	5.67633	10.773	18.8243	12.7658	8.46142	9.2469	6.37723	6.82044
R.n[305.21]AY[243.03]LASVGTRK[432.30]S[167.00]R.L	B4DDW3	FLJ53774	Y157,S166	0.604437	1.79122	1.30333	1.01488	1.20514	1.03763	0.835333	0.638112
K.n[305.21]MESEGGADDS[167.00]AEEGDLLDDDDNEDRGDDQVK[432.30].T	B4DQQ2,B4DY08	FLJ54127	S155	1.59004	0.929375	0.805057	0.537458	1.02448	1.2292	1.11077	1.0353
R.n[305.21]ALAPS[167.00]PPAEFIYYC[160.03]VDEDELK[432.30]R.L	B4DUR3,K7EN65,K7EPZ6,K7EQZ4,Q59EP6	FLJ55386	S311	1.063	0.868668	0.789293	0.899644	0.796016	0.801731	0.808228	0.919247
K.n[305.21]AETSLGIPS[167.00]PSEISTEVK[432.30].Y	B4DQT0,B4E1J2	FLJ56229	S52	0.0962182	0.127153	0.166549	0.382341	0.456741	0.513942	0.473902	0.393718
K.n[305.21]AAS[167.00]PPK[432.30]PLLSNASATPVGR.R	B4DSL6	FLJ57190	S59	7.80371	5.96372	4.7902	5.533	7.803	6.28409	5.87012	5.66153
K.n[305.21]K[432.30]QEGPATQVDSAVGTLPATS[167.00]PQSTSVQAK[432.30].G	B4DRA2,E7ETY2,J3KQ96	FLJ57828	S582	4.29349	5.00621	4.42408	4.15427	5.29346	4.77956	4.11874	4.07652
K.n[305.21]GEPPSALGLS[167.00]T[181.01]R.K	B4DGC6,Q12767,B7Z9U5,C9JL75,J3KRU7,J3KS76,J3QLM7,J3QS17	FLJ58177	S28,T29	12.9498	9.36688	13.7661	10.3294	9.52482	11.0525	12.5364	12.1706
K.n[305.21]GIS[167.00]EDS[167.00]RLESLQDVGQSAAPT[181.01]FMISPETVTGTGK[432.30].K	B4DM10	FLJ58263	S579,S582,T597	0.239904	0.144898	0.221112	0.338314	0.276308	0.206814	0.217294	0.235946
K.n[305.21]SPGGAGGGASGDGGFY[243.03]DLK[432.30].A	A8K5L5	FLJ75689	Y408	0.479691	0.267918	0.364978	0.324311	0.372029	0.229569	0.449783	0.371865
K.n[305.21]ST[181.01]TPPPAEPVSLPQEPPK[432.30]PR.V	A8K6V7	FLJ76053	T226	3.23625	2.03495	2.82743	1.82741	2.34106	4.44557	2.96695	1.95832
K.n[305.21]STT[181.01]PPPAEPVSLPQEPPK[432.30]PR.V	A8K6V7	FLJ76053	T227	15.6377	13.7313	16.7174	12.9463	14.6742	16.3273	15.6967	14.6776
K.n[305.21]DSMSAAEVGT[181.01]GQYATTK[432.30].G	A8K968,B2RB02,B3KY28,B7Z4I5,B7Z8M8,F5GX05,J3KT37	FLJ77757	T359	0.330969	0.502989	0.296219	0.371962	0.343044	0.234018	0.302926	0.37031
K.n[305.21]AT[181.01]PPPS[167.00]PLLSELLK[432.30].K	A8K1N6,B2R5V7,B4DSD6,H7C127,H7C128,H7C179	FLJ78370	T264,S268	0.377953	0.380661	0.349373	0.393879	0.654706	0.542042	0.633887	0.60791
K.n[305.21]AT[181.01]PPPSPLLSELLK[432.30].K	A8K1N6,B2R5V7,B4DSD6,H7C127,H7C128,H7C179	FLJ78370	T264	0.942886	0.508862	0.488189	0.316902	0.35714	0.413785	0.483897	0.581328
K.n[305.21]ELNSNHDGADETS[167.00]EK[432.30]EQQEAIEHIDEVQNEIDRLNEQASEEILK[432.30].V	B2RCX0	FLJ96345	S24	0.192216	0.199604	0.145016	0.159017	0.143248	0.129992	0.154983	0.172751
R.n[305.21]NC[160.03]SAST[181.01]SQER.S	B2RE15,B3V0L0,F5H3A0,F8WEP2,H7BZV4	FLJ96871	T40	0.151839	0.334443	0.337855	0.475818	0.243431	0.207938	0.236949	0.153042
K.n[305.21]C[160.03]SGPGLS[167.00]PGMVR.A	P21333,A6NDY9,Q5HY54,Q60FE5,Q60FE6,Q8TES4	FLNA	S1459	55.1037	46.585	46.582	50.904	49.1494	45.2111	42.179	39.0451
K.n[305.21]ATGGLC[160.03]LLGAY[243.03]ADSDDDDNDVSEK[432.30].L	Q8N3X1,B3KNP0,D3DQS4	FNBP4	Y113	1.25223	0.907518	1.00752	1.09368	0.740889	1.21831	1.11493	1.1108
K.n[305.21]ATGGLC[160.03]LLGAYADS[167.00]DDDDNDVSEK[432.30].L	Q8N3X1,B3KNP0,D3DQS4	FNBP4	S116	0.315039	0.29013	0.49843	0.385769	0.365297	0.452842	0.415697	0.381389
K.n[305.21]ETNGNQSTDIDSTLANFLAEIDAITAPQPAAPVGASAPPPT[181.01]PPRPEPK[432.30].E	Q8N3X1,B3KNP0,D3DQS4	FNBP4	T172	0.251188	0.190739	0.275287	0.189486	0	0.280233	0	0.268193
R.n[305.21]ALEEGDGSVSGSS[167.00]PRSDISQPASQDGMR.R	Q8N3X1,B3KNP0,D3DQS4	FNBP4	S432	0.845532	0.55591	0.429521	0.525453	0.476385	0.79994	0.611819	0.640104
R.n[305.21]RPILQLS[167.00]PPGPR.G	Q8N3X1,B3KNP0,D3DQS4,F5GXL1	FNBP4	S18	3.25446	1.87397	0.965151	2.46974	2.41077	1.97775	2.3949	2.54775
R.n[305.21]GSSGS[167.00]SAAASAQGR.A	Q9P278	FNIP2	S18	0.69683	1.91034	1.66368	1.50959	1.27295	0.912763	0.979372	0.682565
R.n[305.21]GSSGSS[167.00]AAASAQGR.A	Q9P278	FNIP2	S19	0.491646	0.952066	0.656446	0.813749	0.619936	0.391913	0.679518	0.457998
R.n[305.21]WNPPAS[167.00]AT[181.01]LSR.T	E9PGT2,J3KQ90,Q05C14	FOLR3	S140,T142	6.06548	4.60996	5.17189	4.63559	4.53602	5.17788	5.25896	5.39668
K.n[305.21]TGQLEGAPAPGPAAS[167.00]PQTLDHSGATATGGASELK[432.30].T	P55317,B4E257,B7ZAP5	FOXA1	S331	6.8307	5.48217	5.77058	5.41278	7.0184	7.02946	5.95946	7.54399
K.n[305.21]TENGTC[160.03]PS[167.00]PPQPLS[167.00]PAAALGSGSAAAVPK[432.30].L	Q12948,C6KMR8	FOXC1	S235,S241	0.331335	0.389925	0.383859	0.555467	0.539359	0.482994	0.407222	0.547233
R.n[305.21]LQNT[181.01]ALC[160.03]RRWQNGGAR.G	O75593,Q6P0Y2	FOXH1	T125	0.440508	0.501924	0.669148	0.500283	0.477907	0.507623	0.491204	0.293678
R.n[305.21]EGS[167.00]PIPHDPEFGSK[432.30].L	P85037,A4D1Z4,B4DY33	FOXK1	S445	2.81652	1.97046	2.51307	1.65592	3.22338	2.37445	2.7988	3.63632
R.n[305.21]QS[167.00]PGPALAR.L	P85037	FOXK1	S101	25.0316	22.9407	25.5739	19.1154	24.4854	19.7067	20.9068	18.6357
R.n[305.21]SGGLQT[181.01]PEC[160.03]LS[167.00]REGS[167.00]PIPHDPEFGSK[432.30].L	P85037,A4D1Z4,B4DY33	FOXK1	T436,S441,S445	2.21888	0.980578	1.29161	0.672775	1.34952	1.79492	1.46932	1.03363
K.n[305.21]QEASES[167.00]PVK[432.30].A	Q01167,E9PPI7	FOXK2	S170	1.91146	2.69483	2.36127	3.01972	2.12186	1.94944	2.17832	1.81173
R.n[305.21]EGS[167.00]PAPLEPEPGAAQPK[432.30].L	Q01167	FOXK2	S398	1.58886	1.31042	1.09535	1.4456	1.90626	1.51509	1.697	1.66227
R.n[305.21]FAQSAPGS[167.00]PLSSQPVLITVQR.Q	Q01167	FOXK2	S428	1.82639	0.72441	0.679157	1.54435	1.60203	0.503979	1.50097	1.3737
-.n[305.21]MAEAPAS[167.00]PAPLS[167.00]PLEVELDPEFEPQSRPR.S	O43524	FOXO3	S7,S12	0.152835	0.142693	0.218379	0.242785	0.229729	0.266521	0.263274	0.291153
K.n[305.21]ALGTPVLT[181.01]PPT[181.01]EAAS[167.00]QDR.M	P98177	FOXO4	T455,T458,S462	6.83208	6.81775	7.56467	6.43376	6.94361	7.1682	5.56895	5.08388
R.n[305.21]T[181.01]C[160.03]VAAIPR.L	Q5TBA9,O14572	FRY	T607	0.857991	0.76882	2.9149	0.908356	0.89508	0.972653	0.958152	0.826523
K.n[305.21]NAT[181.01]QPC[160.03]QWVSAVNVR.N	Q6MZW2,B3KPF3	FSTL4	T498	0.510762	0.486166	0.460189	0.460205	0.472047	0.500344	0.57785	0.4573
K.n[305.21]HTLGDSDNES[167.00].-	P02794,B3KXC3,G3V192,G3V1D1,Q6NS36,Q6NZ44	FTH1	S183	4.66706	5.60477	5.33158	6.06473	4.81167	4.17134	4.52649	3.83295
R.n[305.21]VDTFPQPLAAPQC[160.03]HTLLAPEMEDNEMSC[160.03]S[167.00]P.-	Q9UET6,B3KN91,B7Z4K4	FTSJ1	S328	0.105385	0.0907941	0.236118	0.214605	0.118422	0.13549	0.134622	0.194201
K.n[305.21]ALDISLS[167.00]S[167.00]GEEDEGDEEDSTAGTTK[432.30].Q	Q8IY81	FTSJ3	S335,S336	1.47816	1.36704	1.63254	1.37276	1.19173	1.26925	1.30158	1.47078
K.n[305.21]QQLPQT[181.01]PPSC[160.03]LK[432.30].T	Q8IY81,B4DKU3	FTSJ3	T573	4.02879	3.77373	4.89633	6.09206	6.13302	5.35239	4.31349	4.14798
K.n[305.21]TEIMSPLY[243.03]QDEAPK[432.30].G	Q8IY81,B4DKU3	FTSJ3	Y587	0.614232	0.74997	0.595301	1.0766	1.19007	1.39741	1.45432	1.29764
R.n[305.21]QQAAYYAQT[181.01]SPQGMPQHPPAPQGQ.-	Q96AE4,B4DT31,B4E0X8	FUBP1	T629	1.17152	0.993016	1.4931	1.03901	0.970929	1.34924	1.1129	0.980976
R.n[305.21]QQAAYYAQTS[167.00]PQGMPQHPPAPQGQ.-	Q96AE4,B4DT31,B4E0X8	FUBP1	S630	1.64097	1.5568	1.87148	1.10574	1.47982	1.70166	1.44799	1.47444
R.n[305.21]NPPPQDYES[167.00]DDDSYEVLDLTEYAR.R	Q8IVP5	FUNDC1	S13	0.602518	0.606263	0.888456	0.49954	0.578394	0.72812	0.663465	0.767525
K.n[305.21]S[167.00]NQIPTEVR.S	Q9BWH2,Q5HYP8	FUNDC2	S151	13.5958	12.7319	16.655	17.9904	21.2107	25.6683	18.9879	14.6864
R.n[305.21]GGT[181.01]GVT[181.01]LFVALYDYEAQAEEWYFGK[432.30]LGR.K	B3KPS6	FYN	T82,T85	0	0.632958	0	0.575195	0.605564	0	0.506797	0.48751
R.n[305.21]GGT[181.01]GVTLFVALY[243.03]DYEAQAEEWYFGK[432.30]LGR.K	B3KPS6	FYN	T82,Y91	0	0	0	0.334809	0.340197	0.424024	0.353586	0.327295
R.n[305.21]K[432.30]LDNGGY[243.03]YITTR.A	P06241,P07947,B2RA70,B3KPS6,E5RFS5,J3QRU1,Q5R3A8	FYN	Y213	11.1854	9.52396	7.94282	9.42025	9.03243	9.36976	9.79789	11.0836
R.n[305.21]LIEDNEY[243.03]TAR.Q	P06241,P06239,P12931,P07947,B2RA70,B3KPS6,B3KUV3,B4DZS7,J3QRU1,Q573B4,Q5R3A8,Q9H7V3,Q9P134	FYN	Y420	22.045	11.041	15.9082	16.148	19.426	24.5389	22.8082	27.2966
R.n[305.21]LIEDNEYT[181.01]AR.Q	P06241,P06239,P12931,P07947,B2RA70,B3KPS6,B3KUV3,B4DZS7,J3QRU1,Q573B4,Q5R3A8,Q9H7V3,Q9P134	FYN	T421	2.95508	2.29227	3.28263	2.58459	3.12846	3.01922	3.34256	3.38611
K.n[305.21]SS[167.00]SPAPADIAQTVQEDLR.T	Q13283,B7Z8K4,F5H4D6,Q32P45,Q53HH4,Q5U0Q1,Q6FI03	G3BP1	S231	0.698341	0.475616	0.879295	0.488941	0.739377	0.774159	0.766638	0.827229
K.n[305.21]SSS[167.00]PAPADIAQTVQEDLR.T	Q13283,B7Z8K4,F5H4D6,Q32P45,Q53HH4,Q5U0Q1,Q6FI03	G3BP1	S232	18.2109	16.9536	14.8334	18.4906	16.5915	17.8634	15.0657	16.6026
R.n[305.21]YQDEVFGGFVTEPQEES[167.00]EEEVEEPEER.Q	Q13283,Q32P45,Q53HH4,Q5U0Q1,Q6FI03	G3BP1	S149	2.06901	1.51653	5.33905	1.15906	1.74688	1.15404	2.09315	3.15906
K.n[305.21]DASSQDC[160.03]Y[243.03]DIPR.A	Q13480,B7Z3B9	GAB1	Y406	0.76063	8.54365	6.18932	4.23529	3.81881	3.05174	2.99318	2.26748
K.n[305.21]SSGSGSSVADERVDY[243.03]VVVDQQK[432.30].T	Q13480,B7Z3B9	GAB1	Y659	1.66009	12.8088	9.17437	10.465	10.1918	7.6836	6.08883	4.74482
R.n[305.21]APSASVDSSLY[243.03]NLPR.S	Q13480,B7Z3B9	GAB1	Y259	4.26398	6.04936	5.50827	4.48105	4.32073	4.67407	5.26441	4.15967
R.n[305.21]VDY[243.03]VVVDQQK[432.30].T	Q13480,B7Z3B9,Q9HA84	GAB1	Y659	4.69447	8.50512	7.97276	7.30555	7.70248	6.4766	5.94093	5.15312
K.n[305.21]SELPY[243.03]EELWLEEGK[432.30]PSHQPLTR.S	Q9H706,B4DME6	GAREM	Y453	2.0929	5.16569	4.74999	4.50171	5.72797	4.9624	4.41553	3.91405
K.n[305.21]GTTATSAQANSTPTSVASVVTS[167.00]AESPASR.Q	Q86YP4,B4DKZ7,B5MC40	GATAD2A	S337	0.546373	0.484161	0.662786	0.316988	0.442077	0.544458	0.503747	0.589736
R.n[305.21]LTPSPDIIVLS[167.00]DNEASS[167.00]PR.S	Q8WXI9,B3KSZ4	GATAD2B	S129,S135	0.205924	0.168793	0.238708	0.182451	0.185034	0.240923	0.179069	0.240327
R.n[305.21]LTPSPDIIVLS[167.00]DNEASSPR.S	Q8WXI9,B3KSZ4	GATAD2B	S129	0.862509	0.725536	0.835377	0.793604	0.865623	1.06483	1.03757	0.922803
R.n[305.21]AASSSSPGSPVAS[167.00]SPSR.L	Q92538,Q149P0,Q149P1	GBF1	S1788	0.920629	1.23977	1.40038	0.859704	0.893341	0.595365	0.720685	0.609948
R.n[305.21]ADAPDAGAQS[167.00]DSELPSYHQNDVSLDR.G	Q92538,Q149P0,Q149P1	GBF1	S1298	3.33204	3.28112	2.58128	3.51539	2.77772	2.67363	3.53958	3.27669
R.n[305.21]ADAPDAGAQSDS[167.00]ELPSYHQNDVSLDR.G	Q92538,Q149P0,Q149P1	GBF1	S1300	1.21837	0.944019	1.05533	0.90755	0.835164	1.017	1.17667	1.18797
K.n[305.21]IAEEIGIEGS[167.00]DDDALVTGEQDEELSR.W	Q9Y5B6,Q8N6E6	GCFC1	S295	0.254082	0.292823	0.332695	0.272368	0.296353	0.290778	0.386005	0.357091
K.n[305.21]IAEEIGIEGS[167.00]DDDALVTGEQDEELSRWEQEQIR.K	Q9Y5B6,Q8N6E6	GCFC1	S295	0.147607	0.16913	0.143005	0.17395	0.207374	0.150903	0.188184	0.142733
K.n[305.21]IAEEIGIEGS[167.00]DDDALVTGEQDEELSRWEQEQIRK[432.30].G	Q9Y5B6,Q8N6E6	GCFC1	S295	0.177762	0.237895	0.203273	0.260113	0.235626	0.258346	0.27145	0.258892
K.n[305.21]MADHLEGLS[167.00]S[167.00]DDEETSTDITNFNLEK[432.30].D	Q9Y5B6,B3KSC0,B3KY25	GCFC1	S557,S558	0.102698	0.142391	0.123438	0.142187	0.158684	0.123304	0.187832	0.192043
K.n[305.21]MADHLEGLSS[167.00]DDEETST[181.01]DITNFNLEK[432.30].D	Q9Y5B6,B3KSC0,B3KY25	GCFC1	S558,T565	0.174433	0.179523	0.214135	0.172413	0.174938	0.167232	0.169616	0.202722
K.n[305.21]MADHLEGLSSDDEET[181.01]ST[181.01]DITNFNLEK[432.30].D	Q9Y5B6,B3KSC0,B3KY25	GCFC1	T563,T565	0.214747	0.214525	0.258523	0.252601	0.210427	0.256039	0.231494	0.236247
R.n[305.21]LVREDENDAS[167.00]DDEDDDEK[432.30].R	Q9Y5B6,Q8N6E6	GCFC1	S262	3.14038	4.00981	3.12706	3.0866	2.8282	2.83004	2.82192	2.32786
K.n[305.21]RES[167.00]EDDPES[167.00]EPDDHEK[432.30].R	P16383,A4UHQ8,A4UHQ9,B3KUM5,Q9BVX3	GCFC2	S174,S180	0.702614	1.84533	1.33034	1.55582	1.06234	0.838573	0.969269	0.920796
R.n[305.21]LRS[167.00]DPDAC[160.03]PTMPLLAMLLR.G	P57678,I3L2C7,I3L399,I3L4A4,Q8WUM5,Q9HBB9,Q9HC39	GEMIN4	S205	0.274264	0.39669	0.235898	0.62705	0.512844	0.650425	0.777443	0.939415
K.n[305.21]ENSGPVENGVS[167.00]DQEGEEQAREPELPC[160.03]GLAPAVSR.E	Q8TEQ6,B7ZLC9	GEMIN5	S778	0.207797	0.254878	0.217363	0.172653	0.21984	0.208865	0.18243	0.252379
K.n[305.21]RNPSSS[167.00]TLPGGGVQNPSADR.N	Q9UJY4	GGA2	S402	1.09182	1.16385	0.976792	1.39366	1.83109	1.42472	1.47361	1.17233
R.n[305.21]TLIPS[167.00]PPPRPK[432.30].N	Q9NZ52,A8K6I6,A8K6M0,B7Z456,B7Z7M9,J3KRN0,J3KSG3,J3KSS7	GGA3	S159	15.7881	13.6481	8.17752	13.2057	13.3013	12.2854	13.3635	15.0183
R.n[305.21]GQNQT[181.01]QRPFFLNVVQAVSQEGAC[160.03]VY[243.03]AVS[167.00]DLR.K	P36269,B4DEL3,B4DND4,E7EUG3,H7C1X2	GGT5	T552,Y572,S575	0.178727	0.221458	0.270733	0.186262	0.238893	0.305323	0.201575	0.269788
R.n[305.21]SQS[167.00]WDDRGER.R	O75420	GIGYF1	S157	0.937689	1.75283	2.40178	2.18054	1.71026	1.15977	1.74001	1.55246
R.n[305.21]ALSSGGSITS[167.00]PPLSPALPK[432.30].Y	Q6Y7W6,B4DLU7,B4DRT8,B9EG55,C9J0V6,C9JHT0,C9JHW1,C9JPV7,C9JRZ2,C9JW88,C9JXQ0,E7ESB6,F8WCD5,I1E4Y6	GIGYF2	S26	1.77487	1.11315	0.873498	1.36015	1.60118	1.72745	1.9016	1.86741
K.n[305.21]SLS[167.00]SPTDNLELSLR.S	Q9Y2X7,B4DMF7,J3QRU8,Q59FC3,Q7Z2E5	GIT1	S361	2.91579	2.12976	1.85471	2.62271	2.80515	2.79165	3.3682	3.11891
K.n[305.21]SLSS[167.00]PTDNLELSLR.S	Q9Y2X7,B4DMF7,J3QRU8,Q59FC3,Q7Z2E5	GIT1	S362	2.38476	1.93608	2.74128	2.18908	2.88001	3.41975	3.00863	3.17357
R.n[305.21]SQSDLDDQHDYDS[167.00]VASDEDTDQEPLR.S	Q9Y2X7,B4DMF7,J3QLH1,J3QRU8,Q59FC3,Q7Z2E5	GIT1	S385	0.978533	0.715687	1.07425	0.76215	0.793299	0.981829	0.933433	0.904252
R.n[305.21]SQSDLDDQHDYDSVAS[167.00]DEDTDQEPLR.S	Q9Y2X7,B4DMF7,J3QLH1,J3QRU8,Q59FC3,Q7Z2E5	GIT1	S388	0.814909	0.732207	0.996876	0.593614	0.778295	0.572149	0.790782	0.797368
R.n[305.21]SAAGS[167.00]PPAVAAAGSGNGAGGGGGVGC[160.03]APAAGAGR.L	Q86VQ1	GLCCI1	S30	3.79514	3.45903	3.27467	3.71845	3.90384	3.70595	3.54449	3.6134
R.n[305.21]RC[160.03]S[167.00]DGGAHGYGR.R	P10071,B4DRK1	GLI3	S980	0.462066	0.763426	0.963062	0.875712	0.611007	0.501283	0.577859	0.382127
K.n[305.21]TLNMTT[181.01]SPEEK[432.30].R	P49915,A8K639,B4DUT7,B4DXV7,F8W720,Q53F90	GMPS	T331	3.92783	3.51075	3.41141	4.24521	3.88871	4.18904	4.15384	4.44967
K.n[305.21]TLNMTTS[167.00]PEEK[432.30].R	P49915,A8K639,B4DUT7,B4DXV7,F8W720,Q53F90	GMPS	S332	5.26175	5.37779	4.96009	5.75356	5.06743	4.31396	5.44365	5.31187
R.n[305.21]EEQTDT[181.01]SDGESVTHHIR.R	P36915,A2AB27,B4DYK6,Q0EFC6	GNL1	T50	3.04228	3.22521	4.09482	2.83741	3.26068	2.46591	3.41801	3.68015
R.n[305.21]EEQTDTS[167.00]DGESVTHHIR.R	P36915,A2AB27,B4DYK6,Q0EFC6	GNL1	S51	1.55305	2.37502	2.17163	1.87581	1.93468	2.03387	2.16303	1.68444
R.n[305.21]REEQTDT[181.01]S[167.00]DGESVTHHIR.R	P36915,A2AB27,B4DYK6,Q0EFC6	GNL1	T50,S51	2.05183	2.08766	2.30133	1.63147	1.72363	2.04476	2.06009	1.62494
R.n[305.21]REEQTDTS[167.00]DGESVTHHIR.R	P36915,A2AB27,B4DYK6,Q0EFC6	GNL1	S51	1.35277	1.2512	1.25388	1.57109	1.5547	1.13294	1.26422	1.33585
R.n[305.21]TSS[167.00]FTEQLDEGTPNR.E	Q13439,A8K3D5,B4DTF3,C9J0Y3,C9JHJ5,E7EVX2,Q86W71	GOLGA4	S41	2.67638	2.5047	2.84941	2.31973	2.67806	3.04613	2.83077	3.01922
R.n[305.21]VPS[167.00]VESLFR.S	Q13439,A8K3D5,B4DTF3,E7EVX2,Q86W71	GOLGA4	S71	2.67297	2.13061	2.13322	1.57696	2.16194	1.90361	2.06721	1.95191
R.n[305.21]LSGLANVVLHELS[167.00]GDDDTDQNMR.A	Q14789,B4DTZ9,C9J8Q0,E7EU81,F8WF12	GOLGB1	S17	0.271964	0.181966	0.182424	0.178892	0.189027	0.255752	0.169476	0.234953
K.n[305.21]VEHS[167.00]PGPPLADAEC[160.03]QEGLSENSAC[160.03]R.W	Q3T8J9,A4PB67,A4PBF6,B2RCN4,Q14BN2,Q1ED43,Q53GT0,Q9H986	GON4L	S1268	2.30187	2.27532	2.22442	2.44762	2.08867	2.76519	2.8334	3.02294
R.n[305.21]VGDSTPVSEK[432.30]PVSAAVDANAS[167.00]ESP.-	Q9H8Y8,B4DEI4,B4DKT0,B4DNR1,B4DQF1	GORASP2	S449	12.2729	10.4362	7.67118	12.726	10.2109	9.56061	11.9867	13.2317
R.n[305.21]VGDSTPVSEK[432.30]PVSAAVDANASES[167.00]P.-	Q9H8Y8,B4DEI4,B4DKT0,B4DNR1,B4DQF1	GORASP2	S451	6.51844	6.34744	4.69702	8.49441	5.04215	8.39557	7.66869	9.17391
R.n[305.21]RDS[167.00]SDTTPLLNGSSQDR.M	B4DQA8,E9PCW1	GOSR1	S49	1.24151	1.42011	1.28475	1.25755	0.961726	1.46132	0.937964	1.12942
K.n[305.21]QEPGGS[167.00]HGSETEDTGR.S	Q9UKJ3	GPATCH8	S650	0.4452	0.87455	0.645333	0.736671	0.597903	0.479901	0.441811	0.425148
R.n[305.21]GPK[432.30]PEPPGSGS[167.00]PAPPR.R	Q9UKJ3	GPATCH8	S740	3.68121	4.41913	2.66635	4.24779	3.63424	3.16981	3.87615	3.61607
R.n[305.21]S[167.00]TTAHSWQR.S	Q9UKJ3	GPATCH8	S976	1.06811	1.08104	1.3166	1.1861	1.18469	1.25533	1.32188	1.17146
R.n[305.21]SQS[167.00]PHYFR.S	Q9UKJ3	GPATCH8	S1035	4.13904	5.82573	6.61018	4.70414	3.82301	5.43275	4.17669	4.5795
K.n[305.21]ENGEEGC[160.03]HQNGLALPVVEEGEVLSHS[167.00]LEAEHR.L	Q9HC44,D3DQ09	GPBP1L1	S384	1.11208	0.971904	0.868413	0.702467	0.883919	1.03014	0.937852	0.994892
K.n[305.21]DSLS[167.00]PVLHPSDLILTR.G	Q9HCN4,B4DQM4,B5MBZ5,Q53RZ9	GPN1	S314	0.551823	0.314772	0	0.267609	0.389898	0.463531	0.455455	0.571971
R.n[305.21]GTLDEEDEEADS[167.00]DTDDIDHR.V	Q9HCN4,B4DQM4,B5MBZ5,Q53RZ9	GPN1	S338	6.45383	7.07119	7.10546	4.64905	5.33703	5.47662	5.23729	6.42767
K.n[305.21]GS[167.00]GTGSRR.E	Q8NGB0	GPR142	S41	16.1845	10.8724	9.3127	10.9536	12.3954	12.4501	13.9235	14.4609
K.n[305.21]SPPREGSQGELT[181.01]PANSQSR.M	Q13098,A8K070,C9JFE4,J3QQX0	GPS1	T479	6.86118	5.21229	4.60565	5.59466	5.42378	5.1935	4.80605	5.8307
R.n[305.21]EGSQGELT[181.01]PANSQSR.M	Q13098,A8K070,C9JFE4,J3QQX0	GPS1	T479	0.961399	1.40624	1.21807	1.27462	1.31424	0.956273	0.963965	0.874493
R.n[305.21]SQEPS[167.00]PVGSR.R	Q96CP6,B3KQF7,B3KUH3,J3KR86	GRAMD1A	S267	3.35166	5.35083	6.33376	6.44502	4.23284	4.18962	5.52101	3.42881
R.n[305.21]SQEPSPVGS[167.00]RR.G	Q96CP6,B3KQF7,B3KUH3,J3KR86	GRAMD1A	S271	0.230586	0.342119	0.361667	0.362376	0.282407	0.2904	0.33629	0.248134
R.n[305.21]NY[243.03]VTPVNR.N	P62993,B0LPF3,B3KR50,Q6ICN0	GRB2	Y209	2.68955	15.5225	20.1935	15.0414	16.1295	9.41349	5.87766	2.76774
R.n[305.21]GSLS[167.00]PVTK[432.30]PR.S	Q9Y3R0,B4DIF3,F5H4N6,F5H4P8,F5H4Q7,H0YFK8	GRIP1	S847	22.783	25.8699	18.7223	24.7968	22.4229	21.7256	23.4032	25.1302
R.n[305.21]SNT[181.01]LPSDVGR.K	Q9Y3R0,B4DIF3,F5H4N6,F5H4P8,H0YFK8	GRIP1	T972	4.38196	3.45139	3.46256	3.77464	3.6251	3.62704	3.71004	3.63713
R.n[305.21]SLSSS[167.00]PQAQPPRPAELSDEEVAELFQR.L	Q4V328,A8K7Z3,B1B0M1	GRIPAP1	S692	0.975657	0.86992	0.901696	0.923052	1.04177	1.00229	0.916183	0.970932
K.n[305.21]QLVRGEPNVSY[243.03]IC[160.03]SR.Y	P49840,P49841,A8MT37,B5BUC0,Q68D16,Q6FI27	GSK3A	Y279	44.2032	23.7372	29.7708	25.8841	20.8326	50.8232	37.7648	31.3126
R.n[305.21]GEPNVS[167.00]YIC[160.03]SR.Y	P49840,P49841,A8MT37,B5BUC0,Q68D16,Q6FI27	GSK3A	S278	10.467	8.78105	8.82863	8.26367	8.87405	10.0472	9.50065	9.84063
R.n[305.21]GEPNVSY[243.03]IC[160.03]SR.Y	P49840,P49841,A8MT37,B5BUC0,Q68D16,Q6FI27	GSK3A	Y279	2279.96	1672.14	1750.37	1722.17	1902.91	2148.37	2164.83	2330.02
R.n[305.21]GEPNVSYIC[160.03]S[167.00]R.Y	P49840,P49841,A8MT37,B5BUC0,Q68D16,Q6FI27	GSK3A	S282	0.845375	0.871137	0.733208	0.71686	0.861389	0.820924	0.862383	0.794393
R.n[305.21]TSS[167.00]FAEPGGGGGGGGGGPGGSASGPGGTGGGK[432.30].A	P49840	GSK3A	S21	9.63634	10.6055	8.92042	8.59693	10.0427	8.45711	9.55319	8.63748
R.n[305.21]GNS[167.00]RPGT[181.01]PSAEGGSTSSTLR.A	P35269,B4DDB5,B4DXY2,E7EUG6,Q6IBK5	GTF2F1	S385,T389	1.95575	2.18167	2.62743	2.22615	2.26687	2.32493	2.04471	2.01088
R.n[305.21]GNSRPGT[181.01]PSAEGGSTSSTLR.A	P35269,B4DDB5,B4DXY2,E7EUG6,Q6IBK5	GTF2F1	T389	6.42708	6.07854	7.25374	8.06248	7.98107	6.01947	6.42344	6.11692
K.n[305.21]TSQPPVPQGEAEEDS[167.00]QGK[432.30]EGPSGSGDSQLSASSR.S	Q12789,Q6AHZ7,Q6AWA4	GTF3C1	S739	2.15625	1.77998	2.9723	2.19039	2.11299	2.13698	2.20924	2.06947
R.n[305.21]K[432.30]NSSTDQGS[167.00]DEEGSLQK[432.30].E	Q12789,Q6AHZ7,Q6AWA4	GTF3C1	S1068	3.11812	4.88574	2.57935	2.46995	1.75167	1.81838	1.32077	1.56007
R.n[305.21]RPGFS[167.00]PTSHR.L	Q8WUA4,H0Y4Q6,Q53SY8	GTF3C2	S901	11.7421	10.4229	12.919	9.05361	11.6085	10.8559	8.54439	7.80176
K.n[305.21]ILLVDS[167.00]PGMGNADDEQQEEGTSSK[432.30].Q	Q9UKN8	GTF3C4	S611	1.16929	0.854383	1.14673	1.24364	0.922704	0.971195	1.33687	1.4179
R.n[305.21]LHGGFDS[167.00]DC[160.03]S[167.00]EDGEALNGEPELDLTSK[432.30].L	O00178,F8WAZ4	GTPBP1	S44,S47	1.04669	0.874688	1.16074	0.857319	0.959346	1.08053	1.02042	1.09999
R.n[305.21]SAMDSPVPASMFAPEPS[167.00]SPGAAR.A	O00178,F8WAZ4	GTPBP1	S24	3.26439	1.88734	2.88538	1.93503	2.15738	2.63549	2.29709	3.80448
R.n[305.21]TAAGEYDS[167.00]VS[167.00]ES[167.00]EDEEMLEIR.Q	Q9BZE4,B4DHR2,B4DY13,B7Z7A3,D2CFK9,Q53GS0,Q8N4P8	GTPBP4	S468,S470,S472	0.291279	0.219975	0.246839	0.203832	0.223379	0.277957	0.269839	0.27225
R.n[305.21]IHVNLST[181.01]VGILR.A	Q02846	GUCY2D	T1024	0.518048	0.89694	0.544517	0.840213	0.569145	0.657132	0.490091	0.462843
R.n[305.21]NSVDTATSSSLSTPS[167.00]EPLSPTSSLGEERN.-	P13807,A8K6K7,B7Z255,B7Z6I6,B7Z806,F5H1N8,Q53ER0	GYS1	S723	0.741239	0.522641	0.506827	0.657494	0.490399	0.495381	0.664439	0.695891
R.n[305.21]GPEGGSTAQVPAPAAS[167.00]PPPEGPVLTFQSEK[432.30].M	Q9UE24	H.sapiens mRNA 3'-region (unknown function)	S274	0.546859	0.443926	0.372827	0.353571	0.481817	0.541841	0.459039	0.491518
K.n[305.21]AGGSAALS[167.00]PSK[432.30]K[432.30].R	Q92522	H1FX	S31	0.593969	0.890821	0.525454	0.650547	0.619549	0.578954	0.53669	0.423164
K.n[305.21]GK[432.30]LEAIIT[181.01]PPPAK[432.30].K	O75367,D6RCF2	H2AFY	T129	2.54087	2.50245	1.9147	2.64174	2.64049	3.06665	2.12121	1.9652
K.n[305.21]GK[432.30]LEAIIT[181.01]PPPAK[432.30]K[432.30].A	O75367,D6RCF2	H2AFY	T129	6.66459	7.1407	2.69071	5.55916	5.34063	4.88325	4.66588	6.0869
K.n[305.21]SLPAPVAQRPDS[167.00]PGGGLQAPGQK[432.30].R	Q5JVS0	HABP4	S108	15.7034	13.6262	9.06342	13.2443	11.0322	9.77118	11.6538	11.1311
K.n[305.21]VEVLPALTDNY[243.03]MY[243.03]LVIDDETK[432.30].E	Q16775,B4DT01,E7EN93,H3BPQ4,H3BQW8	HAGH	Y61,Y63	0.925145	0.675356	0.622211	0.697153	0.736725	0.81457	0.730746	0.745121
R.n[305.21]DLNT[181.01]AAR.L	P54257	HAP1	T206	1.07749	1.88866	2.17122	2.06629	1.37255	1.25161	1.10562	0.997664
R.n[305.21]GVVFPYQS[167.00]PNGR.Y	Q96S86,A8K7T8,H3BTH8	HAPLN3	S172	6.90157	7.14501	7.77954	7.14648	7.20144	6.61843	6.2019	5.05381
R.n[305.21]DLS[167.00]PQHMVVR.E	P49590,B2R7G6,B4DDY8,D6RB22,D6RJE6,E9PG66	HARS2	S67	0.65985	0.551191	1.17165	0.520563	0.326023	0.439006	0.544994	0.562451
R.n[305.21]NQIPRT[181.01]PENLITEIR.S	Q7Z4H7,Q5SYF9,Q5VY60	HAUS6	T584	2.504	1.66343	2.43757	2.48025	3.09279	3.13001	2.38443	2.32799
R.n[305.21]GGDDYS[167.00]EDEGDSSVSR.A	Q99871,A6NDA1,B4DXP4	HAUS7	S26	0.58018	0.815851	0.753765	0.618702	0.582178	0.507102	0.568076	0.529702
R.n[305.21]DK[432.30]PSVEPVEEYDY[243.03]EDLK[432.30].E	Q9Y450,A8K9E1,B3KNB9,D9YZV0,E9PLR4,E9PMN1,E9PN23,G5E991,H0YD85,J3QT46,Q5T7G1,Q9P0A5	HBS1L	Y58	1.11799	2.07551	1.43147	1.20009	1.14892	0.97577	1.12065	0.975168
R.n[305.21]AVTTVTQSTPVPGPSVPPPEELQVS[167.00]PGPR.Q	P51610,H7C1C4	HCFC1	S1507	1.01049	0.871832	1.00071	0.993705	1.15492	1.32361	1.42754	1.04005
-.n[305.21]MEGAT[181.01]VGEGVDLTVLAQGGR.V	Q8WZ58	hCG_1648122	T5	0.859361	0.623467	0.413709	0.593735	0.750134	0.772652	0.707335	0.81012
R.n[305.21]MVPC[160.03]PEGVPPGS[167.00]VHSAAR.A	Q96DJ8	hCG_2039992	S60	1.6023	1.59195	1.86651	1.43921	1.89507	1.42628	1.57067	1.57189
R.n[305.21]RDS[167.00]APTESR.L	D6W646	hCG_22253	S856	0.279466	0.618249	0.843081	0.740679	0.474423	0.423147	0.326274	0.3303
R.n[305.21]VIEDNEYT[181.01]AR.E	P08631,P07948,A8K379,A8K4G3,B4DQ79,H0Y3C5,J3KPD6,Q6NUK7	HCK	T412	0.559391	0.976155	0.771243	0.923594	0.741403	0.617761	0.582261	0.548702
R.n[305.21]IAC[160.03]EEEFS[167.00]DS[167.00]EEEGEGGRK[432.30].N	Q13547,B4DRG0,B5BU61,F5GXM1,Q5HYD4,Q6IT96	HDAC1	S421,S423	4.75735	4.02505	5.17625	4.42915	4.76898	4.41298	4.30241	4.21623
R.n[305.21]MLPHAPGVQMQAIPEDAIPEES[167.00]GDEDEDDPDK[432.30]R.L	Q13547,B4DRG0,B5BU61,F5GXM1,Q5HYD4,Q6IT96	HDAC1	S393	5.04413	4.35781	4.74738	5.00092	4.07231	5.86238	5.54742	6.92763
R.n[305.21]IAC[160.03]DEEFS[167.00]DS[167.00]EDEGEGGRR.N	Q92769,B3KRS5,B3KUJ5,J3KPW7,Q59GB9	HDAC2	S422,S424	5.15512	3.46662	5.69376	3.42815	3.871	4.47557	4.06555	4.56623
R.n[305.21]MLPHAPGVQMQAIPEDAVHEDS[167.00]GDEDGEDPDK[432.30].R	Q92769,B3KRS5,B3KUJ5,J3KPW7,Q59GB9	HDAC2	S394	0.448704	0.307576	0.387268	0.356141	0.41772	0.566031	0.399582	0.447368
R.n[305.21]MLPHAPGVQMQAIPEDAVHEDS[167.00]GDEDGEDPDK[432.30]R.L	Q92769,B3KRS5,B3KUJ5,J3KPW7,Q59GB9	HDAC2	S394	19.3259	20.8049	17.038	20.9345	19.4542	20.7219	20.7834	22.9258
K.n[305.21]QEPIES[167.00]DEEEAEPPREVEPGQR.Q	P56524,B7Z803,B7Z8G5,B7Z8I2,B7Z8L3,F5GX36,F5H5W4,Q53SM2,Q86YH7	HDAC4	S565	4.824	4.62196	3.83066	4.17072	4.87889	4.69861	3.94634	4.80728
R.n[305.21]AQSSPAAPAS[167.00]LSAPEPASQAR.V	Q8WUI4,H0YI15,J3KPH8	HDAC7	S493	1.57263	1.59388	1.71178	1.99215	2.18163	2.68382	2.12765	1.63934
R.n[305.21]QIPSAEDLET[181.01]DGGGPGQVVDDGLEHR.E	Q8WUI4,J3KPH8	HDAC7	T411	0.219348	0.183306	0.304705	0.227627	0.260649	0.306288	0.267621	0.435138
K.n[305.21]K[432.30]GNAEGS[167.00]S[167.00]DEEGK[432.30]LVIDEPAK[432.30].E	P51858,A8K8G0,B2RDE8,B7Z525,B7Z958,Q5SZ07	HDGF	S132,S133	20.219	16.8343	9.83816	13.897	17.6552	16.0393	15.075	15.1755
R.n[305.21]AGDLLEDS[167.00]PK[432.30]RPK[432.30].E	P51858,A8K8G0,B2RDE8,B7Z525,B7Z958,Q5SZ07	HDGF	S165	1.52996	1.37152	0.840821	1.44574	1.71364	1.23954	1.2842	1.52858
R.n[305.21]GPPQEEEEEEDEEEEAT[181.01]K[432.30]EDAEAPGIRDHESL.-	P51858,A8K8G0,B2RDE8,B7Z958,Q5SZ07	HDGF	T225	0.627042	0.687301	0.956957	0.865846	0.812708	0.903531	0.796701	0.833851
R.n[305.21]RAGDLLEDS[167.00]PK[432.30].R	P51858,A8K8G0,B2RDE8,B7Z525,B7Z958,Q5SZ07	HDGF	S165	1.83599	1.56779	1.24755	1.79502	2.16734	1.91325	1.71399	1.42859
R.n[305.21]RAGDLLEDS[167.00]PK[432.30]RPK[432.30].E	P51858,A8K8G0,B2RDE8,B7Z525,B7Z958,Q5SZ07	HDGF	S165	4.91908	3.91039	2.85694	4.32859	3.50457	4.01299	4.44827	3.64782
K.n[305.21]EHEEGRDS[167.00]EEGPR.C	Q7Z4V5,I3L080,K7EIG6,K7EPS6,K7EQZ6,K7ERN8	HDGFRP2	S625	0.745369	1.17594	1.37553	1.41283	0.871231	0.909581	0.644541	0.998098
R.n[305.21]EGPDLDRPGS[167.00]DRQER.E	Q7Z4V5,I3L080,K7EPS6,K7EQZ6	HDGFRP2	S652	4.07058	3.75344	5.1046	4.6944	3.73566	4.99904	4.10631	4.12732
R.n[305.21]GEAERGS[167.00]GGS[167.00]S[167.00]GDELREDDEPVK[432.30].K	Q7Z4V5,I3L080,K7EQT0,K7EQZ6,Q59H67	HDGFRP2	S366,S369,S370	0.684707	0.670599	0.552224	0.488257	0.66589	0.624494	0.742022	0.728721
K.n[305.21]VATLNSEEES[167.00]DPPTYK[432.30].D	Q00341,B2R5V9,C9J5E5,C9JBS3,C9JEJ8,C9JES8,C9JHN6,C9JHS7,C9JHZ8,C9JIZ1,C9JK79,C9JKQ5,C9JMQ6,C9JQ82,C9JT62,C9JZI8	HDLBP	S35	0.251912	0.244997	0.201693	0.208888	0.260837	0.236815	0.225052	0.23275
K.n[305.21]RPQFSPT[181.01]GDC[160.03]QAEAAAAANGTGGEEDDGPAAELLEK[432.30].L	Q7Z4Q2	HEATR3	T17	0.954257	0.596074	0.831578	0.883599	0.81132	0.743853	0.799084	1.10251
R.n[305.21]TEGT[181.01]PPPPGQPAK[432.30].G	Q9Y4D8,F8VWT9,H0YIL8,J3KPF0	HECTD4	T2080	1.1363	1.61527	1.34241	1.67321	1.75907	1.72079	2.58951	2.20314
K.n[305.21]IGNEESDLEEAC[160.03]ILPHS[167.00]PINVDK[432.30].R	O95714,Q9BVR0,B7Z294,B7Z2K1	HERC2	S1588	0.342377	0.311433	0.246485	0.283995	0.319587	0.263946	0.322986	0.28496
K.n[305.21]LAELPAAAQPSAEDSDT[181.01]EDDSEAEQTER.N	O95714	HERC2	T1944	0.504674	0.374732	1.89718	0.698809	0.69967	1.3001	0.994006	1.10077
R.n[305.21]IRAEEEDLAAVPFLAS[167.00]DNEEEEDEK[432.30].G	O95714,A8KAQ8	HERC2	S2928	0.588938	0.571004	0.399518	0.590133	0.499088	0.620312	0.530252	0.563253
K.n[305.21]TSGAPGS[167.00]PQTPPER.H	Q96MH2,K7EIM4,K7EJA3,K7ELS4,K7ERG7,K7ESM2	HEXIM2	S29	1.36292	1.68821	1.92786	1.4941	1.58417	1.06314	1.53824	1.25446
R.n[305.21]TQS[167.00]PGGC[160.03]SAEAVLAR.K	Q96MH2,K7EJA3,K7ELS4,K7ERG7,K7ESM2	HEXIM2	S76	7.33866	5.535	5.67304	5.21656	4.98158	5.65159	5.33472	5.08818
K.n[305.21]K[432.30]QEY[243.03]LEVQR.Q	O14964,B4E1E2,I3L1E3	HGS	Y524	3.26565	9.11629	8.96571	14.7448	13.053	5.45237	4.09288	3.26732
K.n[305.21]STY[243.03]TSYPK[432.30].A	O14964,B4E1E2,I3L1E3	HGS	Y286	0.98513	4.41723	5.97913	12.3046	7.04984	2.39557	2.07976	1.00421
K.n[305.21]STYTSY[243.03]PK[432.30].A	O14964,B4E1E2,I3L1E3	HGS	Y289	1.83811	2.94052	4.66919	18.1136	15.4758	5.2484	2.7284	1.80439
K.n[305.21]VVQDTY[243.03]QIMK[432.30].V	O14964,B4DFP5,B4E1E2,I3L165,I3L1P5	HGS	Y132	1.51573	1.1329	1.41203	1.57286	1.92506	2.07815	2.84911	3.16782
R.n[305.21]VC[160.03]EPC[160.03]Y[243.03]EQLNR.K	O14964,B4DFP5,B4E1E2,I3L1P5	HGS	Y216	1.67051	1.96472	2.46205	2.09162	1.92798	1.83364	2.63495	2.28047
R.n[305.21]YLNRNY[243.03]WEK[432.30].K	O14964,B4E1E2,I3L1E3	HGS	Y334	4.29413	20.2793	38.6514	85.0041	59.6461	23.3296	9.33419	4.9365
K.n[305.21]AVC[160.03]STY[243.03]LQSR.Y	Q9H2X6,Q86Z02,B3KV38,B4DZ33,H7BXX9,J3KP92,J3KQS0,Q5SQL3	HIPK2	Y361	67.8718	47.9204	45.5794	44.1122	49.9899	43.7139	54.1626	60.7926
K.n[305.21]TVC[160.03]STY[243.03]LQSR.Y	Q9H422	HIPK3	Y359	10.3026	9.34837	10.0127	8.91723	9.497	7.96985	8.62783	8.31455
K.n[305.21]NGVAAEVS[167.00]PAK[432.30].E	Q9BW71,B2R6A9	HIRIP3	S125	3.57484	3.80229	3.76208	3.1386	3.5854	3.26622	3.66814	3.52452
K.n[305.21]NGVAAEVS[167.00]PAK[432.30]EENPR.R	Q9BW71,B2R6A9	HIRIP3	S125	8.3134	8.67706	8.06488	9.17185	9.27638	10.5082	9.79993	8.37987
K.n[305.21]QAREES[167.00]EESEAEPVQR.T	Q9BW71,B2R6A9	HIRIP3	S196	3.04363	4.58861	4.87502	4.29716	3.89969	4.25325	4.45569	3.66138
K.n[305.21]RPPT[181.01]PC[160.03]SDPER.K	Q9BW71,B2R6A9	HIRIP3	T84	1.84515	2.72684	2.71592	2.31494	1.93444	1.75284	2.29462	1.94677
K.n[305.21]SLK[432.30]ES[167.00]EQES[167.00]EEEILAQK[432.30]K[432.30].E	Q9BW71,B2R6A9	HIRIP3	S223,S227	1.80195	1.67879	1.07889	1.80296	1.43022	1.18752	1.39151	1.55953
R.n[305.21]EES[167.00]EES[167.00]EAEPVQR.T	Q9BW71,B2R6A9	HIRIP3	S196,S199	0.873101	1.47308	1.41685	1.19917	1.05217	0.845769	0.930348	0.954221
R.n[305.21]K[432.30]QAREES[167.00]EES[167.00]EAEPVQR.T	Q9BW71,B2R6A9	HIRIP3	S196,S199	3.588	4.27262	2.92893	3.62981	3.06145	2.92049	2.95104	2.97056
R.n[305.21]TLDS[167.00]DEERPRPAPPDWSHMR.G	Q9BW71,B2R6A9,B3KQL0	HIRIP3	S530	26.2983	24.1908	21.4104	23.0442	26.1458	26.7351	24.8383	25.4563
K.n[305.21]K[432.30]VAGAAT[181.01]PK[432.30]K[432.30].S	P16402	HIST1H1D	T147	8.59793	15.8694	5.29693	13.306	8.59688	5.64678	6.4143	5.32772
K.n[305.21]ATGAAT[181.01]PK[432.30].K	P10412,A3R0T7,A3R0T8,Q4VB24	HIST1H1E	T146	1.30108	3.04642	1.81553	2.38562	1.9247	1.55846	1.07175	0.722759
K.n[305.21]K[432.30]ATGAAT[181.01]PK[432.30]K[432.30].S	P10412,A3R0T7,A3R0T8,Q4VB24	HIST1H1E	T146	7.32848	29.0335	12.3065	25.3814	14.3661	8.46318	9.39809	7.88292
R.n[305.21]Y[243.03]RPGTVALR.E	Q16695,P68431,Q71DI3,P84243,Q6NXT2,A8K4Y7,B2R4P9,B2R6Y1,B4DEB1,B4E380,K7EK07,K7EMV3,K7EP01,K7ES00,Q5TEC6,Q6TXQ4	HIST3H3	Y42	3.60446	3.48658	4.18682	3.78782	3.47265	3.29173	3.29357	3.47867
R.n[305.21]GGPAS[167.00]PGGLQGLETR.R	Q8NCD3,C9JWC4	HJURP	S473	1.44409	1.04841	0.7075	0.913552	1.5018	0.84806	0.942266	1.1048
K.n[305.21]EEEEGISQES[167.00]S[167.00]EEEQ.-	P17096,Q5T6U8,Q6ZP45	HMGA1	S102,S103	2.51555	2.52545	2.91486	2.35859	2.37246	2.9269	2.6094	2.97575
K.n[305.21]EEEEGISQES[167.00]SEEEQ.-	P17096,Q5T6U8,Q6ZP45	HMGA1	S102	0.755634	0.612696	0.777217	0.571199	0.577342	0.702161	0.624173	0.489568
K.n[305.21]K[432.30]LEK[432.30]EEEEGIS[167.00]QES[167.00]S[167.00]EEEQ.-	P17096,Q5T6U8,Q6ZP45	HMGA1	S99,S102,S103	6.61249	7.56374	5.54902	6.27733	4.91838	5.40898	7.11196	6.67466
K.n[305.21]K[432.30]LEK[432.30]EEEEGISQES[167.00]S[167.00]EEEQ.-	P17096,Q5T6U8,Q6ZP45	HMGA1	S102,S103	6.41141	5.90315	4.50846	6.79562	5.45398	4.93362	6.23913	6.73838
R.n[305.21]K[432.30]QPPK[432.30]EPSEVPT[181.01]PK[432.30].R	Q5T6U8,Q6IPL9	HMGA1	T42	18.5033	18.1695	8.75379	13.8105	14.292	9.58267	9.91148	10.6433
R.n[305.21]RPTPNDDTLDEGVGLVHSNIATEHIPS[167.00]PAK[432.30].K	Q01581,Q5XJ04,Q8N995	HMGCS1	S495	3.8636	3.2982	3.26968	3.10104	4.16916	3.69328	3.3455	3.91927
R.n[305.21]RNSSEASS[167.00]GDFLDLK[432.30].G	Q9UK76,B8ZZT7,F5GY98,J3KSH8,J3KT51	HN1	S92	1.66785	1.40148	1.2169	1.59235	2.51098	1.66149	1.79346	2.06177
R.n[305.21]NQGGYGGSSSSSSYGS[167.00]GR.R	P09651,B4E0B5,F8VRQ1,F8VXY0,F8W6I7,H0YH80,Q3MI39,Q6IPF2,Q9BSM5	HNRNPA1	S368	0.32325	0.485251	0.452763	0.463407	0.361892	0.501811	0.368017	0.301079
R.n[305.21]SSGPYGGGGQY[243.03]FAK[432.30]PR.N	P09651,B4DP35,B4E0B5,F8VRQ1,F8VSB5,F8VXY0,F8W1S7,F8W6I7,H0YH80,Q3MI39,Q6IPF2,Q9BSM5	HNRNPA1	Y347	0.883452	0.892225	0.994585	1.05071	1.01165	1.00843	1.19853	1.35507
K.n[305.21]LFIGGLS[167.00]FETTEESLR.N	P22626,I6L957	HNRNPA2B1	S29	0.235899	0.189961	0.230557	0.176927	0.196541	0.220838	0.216153	0.246477
R.n[305.21]GFGDGYNGY[243.03]GGGPGGGNFGGSPGYGGGR.G	P22626	HNRNPA2B1	Y247	3.30352	3.51415	3.65324	3.02953	3.50651	3.31616	4.32256	5.34748
R.n[305.21]GFGDGYNGYGGGPGGGNFGGS[167.00]PGYGGGR.G	P22626	HNRNPA2B1	S259	3.89321	3.63307	3.52441	4.65248	3.69836	3.91875	3.9432	3.55053
R.n[305.21]SSGSPY[243.03]GGGYGSGGGSGGYGSR.R	P51991,B4DDB6,B4E036,B4E3E6,E7EWI9,H7C1J8,Q66K53,Q8NFG3	HNRNPA3	Y360	3.48434	3.3934	2.85852	3.58362	3.40875	2.74292	3.43988	3.29303
K.n[305.21]MES[167.00]EGGADDS[167.00]AEEGDLLDDDDNEDRGDDQLELIK[432.30].D	P07910,B2R5W2,B2R603,B3KX96,D3DPI2,G3V2D6,G3V2Q1,G3V4C1,G3V5V7,Q569J8	HNRNPC	S253,S260	0.714389	0.494086	0.465239	0.378083	0.757036	0.392588	0.570049	0.80571
K.n[305.21]MES[167.00]EGGADDS[167.00]AEEGDLLDDDDNEDRGDDQLELIK[432.30]DDEK[432.30].E	P07910,B2R5W2,B2R603,B3KX96,D3DPI2,G3V2D6,G3V2Q1,G3V4C1,G3V5V7,Q569J8	HNRNPC	S253,S260	4.26708	3.50664	4.17287	3.5642	4.96602	2.86835	3.46189	4.56204
K.n[305.21]MESEGGADDS[167.00]AEEGDLLDDDDNEDRGDDQLELIK[432.30].D	P07910,B2R5W2,B2R603,B3KX96,D3DPI2,G3V2D6,G3V2Q1,G3V4C1,G3V5V7,Q569J8	HNRNPC	S260	8.56397	4.88598	6.86605	4.37872	8.88298	5.92066	6.70586	10.3195
K.n[305.21]MESEGGADDS[167.00]AEEGDLLDDDDNEDRGDDQLELIK[432.30]DDEK[432.30].E	P07910,B2R5W2,B2R603,B3KX96,D3DPI2,G3V2D6,G3V2Q1,G3V4C1,G3V5V7,Q569J8	HNRNPC	S260	122.142	89.9779	67.0093	84.1137	91.7404	77.3496	75.3354	108.513
K.n[305.21]NEEDEGHSNS[167.00]SPR.H	Q14103,D6RAF8,D6RD83	HNRNPD	S82	0.241528	0.340055	0.481746	0.389827	0.289195	0.21815	0.202734	0.242913
K.n[305.21]HTGPNS[167.00]PDTANDGFVR.L	P31943,P55795,D6R9T0,D6RAM1,D6RBM0,D6RDU3,D6RFM3,D6RIH9,D6RIT2,D6RIU0,D6RJ04,E5RGH4,E5RGV0,E7EQJ0,E9PCY7,G8JLB6,H0YAQ2	HNRNPH1	S104	137.558	106.406	164.854	142.45	155.7	148.926	207.847	256.847
K.n[305.21]HTGPNS[167.00]PDTANDGFVRL.-	E7EQJ0,P31943,P55795,D6R9T0,D6RAM1,D6RBM0,D6RDU3,D6RFM3,D6RIH9,D6RIT2,D6RIU0,D6RJ04,E5RGH4,E5RGV0,E9PCY7,G8JLB6,H0YAQ2	HNRNPH1	S104	5.82008	5.33087	6.76589	8.62321	6.71793	6.75153	7.71407	13.0032
K.n[305.21]IIPTLEEGLQLPS[167.00]PTATSQLPLESDAVEC[160.03]LNYQHYK[432.30].G	P61978,B4DFF1,Q5EC54,Q5T6W1,Q6IBN1	HNRNPK	S116	0.179271	0.132026	0.110488	0.175003	0.11818	0.248008	0.284552	0.286259
K.n[305.21]IIPTLEEGLQLPSPT[181.01]ATSQLPLESDAVEC[160.03]LNYQHYK[432.30].G	P61978,B4DFF1,Q5EC54,Q5T6W1,Q6IBN1	HNRNPK	T118	0	0	0	0.141005	0	0	0.196592	0.219784
K.n[305.21]IIPTLEEGLQLPSPTAT[181.01]SQLPLESDAVEC[160.03]LNYQHYK[432.30].G	P61978,B4DFF1,Q5EC54,Q5T6W1,Q6IBN1	HNRNPK	T120	0.338469	0.526479	0.865894	0.756018	0.778065	0.882431	0.901803	0.971271
K.n[305.21]IIPTLEEGLQLPSPTATSQLPLES[167.00]DAVEC[160.03]LNYQHYK[432.30].G	P61978,B4DFF1,Q5EC54,Q5T6W1,Q6IBN1	HNRNPK	S127	0.45767	0.175778	0.237627	0.232585	0.295038	0.367272	0.575341	0.479858
R.n[305.21]RDYDDMS[167.00]PR.R	P61978,B3KU16,B4DFF1,B4DUQ1,Q5EC54,Q5T6W1,Q5T6W2,Q5T6W5,Q6IBN1	HNRNPK	S284	19.5258	22.0666	28.9334	23.5656	19.2248	14.0202	15.0318	16.4206
R.n[305.21]AK[432.30]S[167.00]PQPPVEEEDEHFDDTVVC[160.03]LDTYNC[160.03]DLHFK[432.30].L	Q00839,B3KX72,B4DLR3,Q5RI17,Q5RI18,Q96BA7	HNRNPU	S271	5.57225	4.61151	3.24692	5.89909	5.31082	5.37527	4.87022	5.44632
R.n[305.21]AK[432.30]SPQPPVEEEDEHFDDT[181.01]VVC[160.03]LDTYNC[160.03]DLHFK[432.30].L	Q00839,B3KX72,B4DLR3,Q5RI17,Q5RI18,Q96BA7	HNRNPU	T286	6.38802	4.81903	4.42523	3.86543	4.08675	4.00919	4.63747	4.71776
R.n[305.21]LQAALDDEEAGGRPAMEPGNGS[167.00]LDLGGDSAGR.S	Q00839,B4DLR3,Q9UEL2	HNRNPU	S59	1.4065	1.44952	1.75638	1.36484	1.10425	1.77784	1.41208	1.84808
R.n[305.21]GRS[167.00]PQPPAEEDEDDFDDTLVAIDTYNC[160.03]DLHFK[432.30].V	Q9BUJ2,A8K3W4,A8K6U7,B7Z4B8	HNRNPUL1	S194	4.59526	4.23511	3.42415	4.28973	4.73817	4.31389	4.10017	4.8995
R.n[305.21]RGRS[167.00]PQPPAEEDEDDFDDTLVAIDTYNC[160.03]DLHFK[432.30].V	Q9BUJ2,A8K3W4,A8K6U7,B7Z4B8	HNRNPUL1	S194	0.994824	0.622253	0.809688	0.587357	0.55918	0.821867	0.860815	0.814352
R.n[305.21]GHTDTEGRPPS[167.00]PPPTSTPEK[432.30].C	Q00613,B3KNQ9,B3KWP0,B4DTG4,E9PMQ6,Q53HT3	HSF1	S363	4.64458	6.44421	5.32261	4.6039	5.56565	3.66946	4.45263	3.88472
R.n[305.21]VEEAS[167.00]PGRPSS[167.00]VDTLLSPTALIDSILR.E	Q00613,B3KNQ9,B3KWP0,B4DTG4,E9PMQ6,Q53HT3	HSF1	S314,S320	0.151809	0.110692	0.128886	0.162313	0.259354	0.265353	0.222937	0.234755
R.n[305.21]VK[432.30]EEPPS[167.00]PPQS[167.00]PRVEEASPGRPSSVDTLLSPTALIDSILR.E	Q00613,B3KNQ9,B3KWP0,B4DTG4,E9PMQ6,Q53HT3	HSF1	S303,S307	0.278728	0.26335	0.193419	0.443673	0.200628	0.299097	0.262276	0.339273
K.n[305.21]EEK[432.30]ESEDK[432.30]PEIEDVGS[167.00]DEEEEK[432.30].K	P07900,K9JA46,O75322,Q2VPJ6,Q86U12,Q8TBA7	HSP90AA1	S263	20.9392	11.5602	12.179	9.06146	13.105	17.1125	20.3328	19.2087
K.n[305.21]EK[432.30]EEK[432.30]ESEDK[432.30]PEIEDVGS[167.00]DEEEEK[432.30].K	P07900,K9JA46,O75322,Q2VPJ6,Q86U12,Q8TBA7	HSP90AA1	S263	17.1021	16.9204	8.52281	17.2072	13.248	12.4794	16.0656	13.5895
K.n[305.21]ESEDK[432.30]PEIEDVGS[167.00]DEEEEK[432.30].K	P07900,K9JA46,O75322,Q2VPJ6,Q86U12,Q8TBA7	HSP90AA1	S263	0.87444	0.751935	0.556813	0.654631	0.868998	0.928255	0.888736	0.923383
K.n[305.21]ESEDK[432.30]PEIEDVGS[167.00]DEEEEK[432.30]K[432.30].D	P07900,K9JA46,O75322,Q2VPJ6,Q86U12,Q8TBA7	HSP90AA1	S263	504.153	533.338	256.672	491.867	589.482	397.678	390.846	508.101
K.n[305.21]ESEDK[432.30]PEIEDVGS[167.00]DEEEEK[432.30]K[432.30]DGDK[432.30].K	P07900,K9JA46,O75322,Q2VPJ6,Q86U12,Q8TBA7	HSP90AA1	S263	66.7517	58.2101	32.3348	63.2497	61.054	43.4818	43.9388	52.5817
K.n[305.21]ESK[432.30]DK[432.30]PEIEDVGS[167.00]DEEEEK[432.30].K	Q14568	HSP90AA2	S263	8.88426	7.4399	14.8329	7.22885	9.85337	7.84686	6.28062	8.46864
K.n[305.21]EEEDK[432.30]DDEEK[432.30]PK[432.30]IEDVGS[167.00]DEEDDSGK[432.30].D	P08238,B4DGL0,B4DMA2,Q6PK50	HSP90AB1	S255	3.94392	4.02266	3.35056	2.19495	5.08968	4.31852	4.10448	6.36351
R.n[305.21]EK[432.30]EIS[167.00]DDEAEEEK[432.30].G	P08238,B4DGL0,B4DMA2,Q6PK50	HSP90AB1	S226	2.56959	3.40444	2.69053	2.06352	2.66899	2.44492	3.07587	2.17192
K.n[305.21]DDEEK[432.30]PK[432.30]IEDVGS[167.00]DEEDDSGK[432.30].D	Q58FF8,P08238,B4DGL0,B4DMA2,Q6PK50	HSP90AB2P	S177	0.172884	0.199667	0.113564	0.169033	0.170124	0.174892	0.169436	0.210077
K.n[305.21]DDEEK[432.30]PK[432.30]IEDVGS[167.00]DEEDDSGK[432.30]DK[432.30].K	Q58FF8,P08238,B4DGL0,B4DMA2,Q6PK50	HSP90AB2P	S177	18.9088	14.3378	9.28603	10.9771	15.1378	12.0858	17.0175	16.2869
K.n[305.21]IEDVGS[167.00]DEEDDSGK[432.30].D	Q58FF8,P08238,B4DGL0,B4DMA2,Q6PK50	HSP90AB2P	S177	6.48786	11.0896	8.96127	8.89986	9.49621	6.17028	6.41383	7.99724
K.n[305.21]Y[243.03]IDQEELNK[432.30].T	Q58FF8,Q14568,P07900,P08238,B4DGL0,B4DMA2,K9JA46,O75322,Q2VPJ6,Q6PK50,Q86U12,Q8TBA7	HSP90AB2P	Y198	10.2815	9.31363	8.45856	10.1026	10.5869	9.64479	10.7526	9.45031
K.n[305.21]TETVEEPMEEEEAAK[432.30]EEK[432.30]EES[167.00]DDEAAVEEEEEEK[432.30].K	P14625,Q59FC6,Q5CAQ5	HSP90B1	S306	1.7771	3.12374	2.1319	3.97565	2.2822	1.78082	2.21747	3.67875
R.n[305.21]ETAPTSAY[243.03]SSPAR.S	O43301,K7ENF6	HSPA12A	Y21	2.30989	2.71143	2.30788	2.01516	2.30511	1.84794	1.89737	1.98057
K.n[305.21]ELEQVC[160.03]NPIIS[167.00]GLYQGAGGPGPGGFGAQGPK[432.30].G	P08107,A8K5I0,B3KTT5,B4DFN9,B4DI39,B4DNT8,B4DVU9,B4DWK5,B4E1S9,B4E1T6,B4E388,E7EP94,F8VZJ4,Q59EJ3,Q5SP16	HSPA1A	S608	0.527015	0.579486	0.701976	0.514439	0.614065	0.568291	0.655732	0.621697
K.n[305.21]ELEQVC[160.03]NPIISGLY[243.03]QGAGGPGPGGFGAQGPK[432.30].G	P08107,A8K5I0,B3KTT5,B4DFN9,B4DI39,B4DNT8,B4DVU9,B4DWK5,B4E1S9,B4E1T6,B4E388,E7EP94,F8VZJ4,Q59EJ3,Q5SP16	HSPA1A	Y611	0.480823	0.67295	0.53027	0.586532	0.690436	0.462545	0.525655	0.579505
K.n[305.21]Y[243.03]K[432.30]AEDEVQR.E	P34931,P08107,A8K5I0,B2RCQ9,B3KTT5,B4DFN9,B4DI39,B4DI54,B4DNT8,B4DNX1,B4DVU9,B4DWK5,B4E1S9,B4E1T6,B4E388,E7EP94,F8VZJ4,Q53FA3,Q59EJ3,Q5SP16	HSPA1L	Y527	0.277466	0.642053	0.667062	1.05294	1.21372	0.939556	0.699459	0.419012
R.n[305.21]AFS[167.00]DPFVEAEK[432.30].S	P34932,B4DH02,O14992,Q59GF8,Q7KYN0,Q9BUK9	HSPA4	S76	0.605148	0.430799	0.446303	0.43289	0.471817	0.596233	0.486907	0.553986
K.n[305.21]C[160.03]HAEHT[181.01]PEEEIDHTGAK[432.30].T	O95757,B3KNM0,B4DXT2,B4DZR0,D6RJ96,E7ES43,E9PDE8,Q53ZP9	HSPA4L	T545	3.70094	4.40565	2.30442	3.79705	3.03753	4.12641	3.5804	3.3502
K.n[305.21]VLLPEY[243.03]GGTK[432.30].V	P61604,B8ZZ54,B8ZZL8,Q9UNM1	HSPE1	Y76	1.81601	1.1987	1.47011	1.19983	1.44676	1.78083	1.36806	1.46388
K.n[305.21]DLDEEGS[167.00]EK[432.30].E	O43719,B4DRS4	HTATSF1	S579	2.90624	5.81838	5.08806	5.62838	4.15224	3.4996	3.79894	3.03698
K.n[305.21]DLDEEGS[167.00]EK[432.30]ELHENVLDK[432.30].E	O43719,B4DRS4	HTATSF1	S579	10.7876	7.71918	5.28682	8.25422	7.92753	6.91863	7.60178	8.37137
K.n[305.21]ELHENVLDK[432.30]ELEENDS[167.00]ENS[167.00]EFEDDGS[167.00]EK[432.30].V	O43719,B4DRS4	HTATSF1	S597,S600,S607	0.680229	0.57835	0.702362	0.54598	0.638754	0.572086	0.505671	0.579525
K.n[305.21]LFDEEEDS[167.00]S[167.00]EK[432.30]LFDDSDER.G	O43719,B4DRS4	HTATSF1	S713,S714	0.816518	0.712052	1.0109	0.750792	0.796192	0.832294	0.701832	0.888927
K.n[305.21]LFEES[167.00]DDK[432.30].E	O43719	HTATSF1	S676	0.537667	0.576224	0.691471	0.39733	0.541329	0.534818	0.680145	0.795109
K.n[305.21]LFEES[167.00]DDK[432.30]EDEDADGK[432.30]EVEDADEK[432.30].L	O43719	HTATSF1	S676	18.1067	14.3477	8.60603	14.3729	16.1022	13.4579	14.3934	13.3569
R.n[305.21]RSDS[167.00]VSASER.A	O43719,B4DRS4	HTATSF1	S387	1.09465	1.75199	3.0629	3.17051	1.7984	1.17119	1.26802	0.987911
R.n[305.21]SDS[167.00]VSASER.A	O43719,B4DRS4	HTATSF1	S387	1.18167	3.19022	3.7676	4.75863	2.80152	2.67761	1.76543	1.90769
K.n[305.21]QAVQVASLTT[181.01]GMASQAS[167.00]ET[181.01]LQVPR.T	P50406	HTR6	T227,S234,T236	0.243553	0.201854	0.145973	0.177963	0.185155	0.149753	0.155846	0.151112
R.n[305.21]AES[167.00]PEEVAC[160.03]R.K	Q7Z6Z7,B4DGF6,H0Y5W0,Q5H924,Q5H962	HUWE1	S1395	10.1878	12.7934	14.0051	8.94061	10.8702	8.23924	10.5402	9.88289
R.n[305.21]AGSST[181.01]PGDAPPAVAEVQGR.S	Q7Z6Z7,H0Y5W0,Q5H924	HUWE1	T2889	2.15742	1.74642	1.84726	1.70249	2.12028	2.83114	2.90244	3.18835
R.n[305.21]AQC[160.03]ETLS[167.00]PDGLPEEQPQTTK[432.30].L	Q7Z6Z7,H0Y5W0,H0Y659,Q5H924,Q5H935	HUWE1	S3662	0.416029	0.593602	0.446402	0.763323	0.577701	0.785155	1.17637	1.12516
R.n[305.21]DGGS[167.00]GNSTIIVSR.S	Q7Z6Z7,H0Y5W0,Q5H924	HUWE1	S2362	1.11268	0.851629	0.816133	0.789876	1.11194	1.25165	0.8633	0.979346
R.n[305.21]ESQLAHIK[432.30]DEPPPLS[167.00]PAPLT[181.01]PATPSSLDPFFSR.E	Q7Z6Z7,H0Y5W0,H0Y659,Q5H924,Q5H935	HUWE1	S3919,T3924	0.549561	0.591797	0.955943	0.879449	0.825484	0.913693	0.964218	0.634721
R.n[305.21]GSGT[181.01]ASDDEFENLR.L	Q7Z6Z7,H0Y5W0,Q5H924	HUWE1	T1905	2.27875	1.67681	3.10622	1.47805	1.84077	2.09066	2.12817	1.8844
R.n[305.21]GSGTAS[167.00]DDEFENLR.L	Q7Z6Z7,H0Y5W0,Q5H924	HUWE1	S1907	5.52254	4.95319	5.72892	4.83157	4.76807	5.66703	4.80239	5.38335
R.n[305.21]REESPMDVDQPSPS[167.00]AQDTQSIASDGTPQGEK[432.30].E	Q7Z6Z7,H0Y5W0,H0Y659,Q5H924,Q5H935	HUWE1	S3818	1.25587	1.00086	1.09118	0.889919	0.981809	1.18323	1.15326	1.16621
R.n[305.21]S[167.00]HHAASTTTAPTPAAR.S	Q7Z6Z7,B4DGF6,H0Y5W0,Q5H924,Q5H962	HUWE1	S1084	0.936355	1.17741	1.52417	0.808501	1.08521	0.7647	0.98701	0.716663
R.n[305.21]SDGSGESAQPPEDS[167.00]SPPASSESSSTR.D	Q7Z6Z7,H0Y5W0,Q5H924	HUWE1	S2917	1.92652	3.03602	2.91447	2.51404	2.41009	1.66549	1.99059	2.00883
R.n[305.21]SK[432.30]PPYTDY[243.03]VSTR.W	Q9UPZ9,B3KQG4	ICK	Y159	4.16251	4.0377	3.70499	3.53559	3.72848	3.54893	4.40826	4.47291
R.n[305.21]DIYETDYY[243.03]RK[432.30].G	P08069,P06213,A4ZPI7,C9J5X1	IGF1R	Y1166	5.24381	3.50541	3.09241	3.99982	4.07451	4.40199	4.51993	5.17614
R.n[305.21]QGS[167.00]PVAAGAPAK[432.30].Q	Q9NZI8,D3DTW3	IGF2BP1	S181	11.9609	17.5151	16.0777	15.3958	14.3701	12.1515	14.3846	10.626
K.n[305.21]ALSSLHGDDQDS[167.00]EDEVLTIPEVK[432.30].V	P11717,Q59EZ3	IGF2R	S2409	0.595704	0.59081	0.478555	0.614752	0.446073	0.451255	0.72897	1.04636
K.n[305.21]LVSFHDDS[167.00]DEDLLHI.-	P11717,Q59EZ3	IGF2R	S2484	4.08057	3.68404	3.65228	2.8294	2.75291	2.69414	3.32003	4.43649
K.n[305.21]VRGPVSGS[167.00]PDSMNASR.L	O14920,A1L159,B3KRB7,B4DP95	IKBKB	S672	1.78219	1.51457	1.65964	1.33497	1.51702	1.48392	1.32918	1.6159
R.n[305.21]ARSNSTSVNPY[243.03]C[160.03]TR.E	Q14005,H0YKB7,H0YLL1,H3BT15,H3BVH5,Q8IUU6	IL16	Y145	0.177531	0.341484	0.30734	0.375022	0.244531	0.148881	0.204753	0.163158
R.n[305.21]DSANATS[167.00]LP.-	H0Y9B1,P08887,A0N0L5,H0Y949	IL6R	S292	1.44246	2.87275	4.73713	1.7747	1.43018	1.30479	0.872191	0.84261
-.n[305.21]THGEIVMT[181.01]QSPVNLSMSAGER.V	A2NH53	Immunogobulin kappa, VJ region	T8	2.12717	3.42276	2.3026	3.06306	2.37008	2.54494	2.32198	2.18392
K.n[305.21]ALTDDS[167.00]DENEEEDAFTDQK[432.30].L	Q8NI35,B4E2N5	INADL	S1212	1.54678	1.40198	1.62685	1.33571	1.62275	1.79601	1.50215	1.81686
R.n[305.21]DSPAFPDS[167.00]PWRER.V	Q9NQS7,B3KPD3	INCENP	S275	0.72625	0.615352	0.546	0.599903	0.516647	0.352343	0.574071	0.836398
R.n[305.21]QDAK[432.30]DPTSLLGVLQAEADS[167.00]TS[167.00]EGLEDAVHSR.G	Q27J81	INF2	S1147,S1149	0.204802	0.20698	0.270736	0.219958	0.203064	0.193588	0.257259	0.183902
K.n[305.21]NSFNNPAY[243.03]YVLEGVPHQLLPPEPPSPAR.A	O15357	INPPL1	Y986	0.842711	10.4952	10.3133	8.22198	6.09788	4.59279	3.37872	2.93564
K.n[305.21]TLSEVDY[243.03]APAGPAR.S	O15357,H0YFZ4	INPPL1	Y1135	5.25802	19.3549	13.5702	8.61968	7.2499	6.51	5.96295	4.86408
R.n[305.21]GLPS[167.00]DYGRPLSFPPPR.L	O15357,H0YFZ4,H7BXR2	INPPL1	S1160	3.07595	11.2388	8.38955	4.45929	4.48006	4.19366	3.88268	3.50851
R.n[305.21]GLPSDY[243.03]GRPLSFPPPR.L	O15357,H0YFZ4,H7BXR2	INPPL1	Y1162	0.564332	2.99563	2.29774	1.25796	0.971015	0.969185	0.794201	0.771623
R.n[305.21]GLPSDYGRPLS[167.00]FPPPR.L	O15357,H0YFZ4,H7BXR2	INPPL1	S1167	0.764806	2.19369	1.84301	0.873934	0.881499	0.673942	0.794271	0.789667
R.n[305.21]LEK[432.30]PETQS[167.00]SPITVQSSK[432.30].D	Q96CB8,E9PGI3	INTS12	S127	2.26265	2.00522	1.87444	2.18614	1.85935	2.32777	1.87654	1.66125
K.n[305.21]TASIK[432.30]PEVALLDTQDMENMS[167.00]DDDGWEFVNLGDQQSFGIK[432.30].T	O00410,B3KWG6,B4E0R6,H0Y8C6	IPO5	S652	1.39166	1.36129	0.829155	1.55892	1.09146	1.29205	1.20701	1.22237
R.n[305.21]RQAC[160.03]TAQT[181.01]PEPLRR.H	Q86VI3,A2RRC9,F2Z2E2	IQGAP3	T1415	3.22107	2.90569	2.47128	2.02602	2.58664	2.63001	2.90001	2.22277
K.n[305.21]NVAEALGHS[167.00]PK[432.30]DPGGGGGPVR.A	Q8IU81,B2RCD8	IRF2BP1	S436	8.57269	9.4364	6.41181	8.65222	8.52754	8.40683	9.39954	8.12915
R.n[305.21]AGGAS[167.00]PAASSTAQPPTQHR.L	Q8IU81,B2RCD8	IRF2BP1	S453	6.93652	7.11251	6.74075	6.62055	6.81715	5.49354	6.90509	4.84739
R.n[305.21]SHVLPEGRS[167.00]PGPPALK[432.30].H	Q8IU81,B2RCD8	IRF2BP1	S66	5.00691	4.75183	3.81885	4.14462	5.27368	3.30106	3.5233	4.46442
K.n[305.21]RK[432.30]PS[167.00]PEPEGEVGPPK[432.30].L	Q7Z5L9,B4DSJ2	IRF2BP2	S360	17.9838	19.3274	12.1361	21.7772	16.3969	11.4555	15.6376	16.4147
K.n[305.21]RPAS[167.00]VSSSAAVEHEQR.E	Q7Z5L9	IRF2BP2	S240	4.58235	5.87466	5.32771	4.48608	6.02344	4.38046	5.98601	4.66601
K.n[305.21]RPASVS[167.00]SSAAVEHEQR.E	Q7Z5L9	IRF2BP2	S242	0.955855	1.34333	1.6408	1.18217	1.24944	1.1377	0.968972	0.919969
R.n[305.21]NSNS[167.00]PPS[167.00]PSSMNQR.R	Q7Z5L9,B4DSJ2	IRF2BP2	S457,S460	1.15062	1.19595	1.21017	1.07376	1.01295	0.768222	0.747544	0.602527
R.n[305.21]NSNSPPS[167.00]PSSMNQR.R	Q7Z5L9,B4DSJ2	IRF2BP2	S460	4.78662	4.83626	5.56068	4.07898	3.85864	3.917	4.09651	4.1716
R.n[305.21]RNS[167.00]NS[167.00]PPSPSSMNQR.R	Q7Z5L9,B4DSJ2	IRF2BP2	S455,S457	1.19192	1.50949	1.18726	1.20764	1.29474	1.14214	1.45228	1.52093
R.n[305.21]AHGC[160.03]FQDGRS[167.00]PGPPPPVGVK[432.30].T	Q9H1B7	IRF2BPL	S69	2.06832	2.47369	3.45748	2.89913	2.35905	2.31614	2.36469	2.74294
R.n[305.21]K[432.30]AS[167.00]PEPPDSAEGALK[432.30].L	Q9H1B7	IRF2BPL	S547	7.54388	6.89751	4.11504	7.71146	6.34434	5.50244	6.93838	7.09967
R.n[305.21]RNSS[167.00]SPVSPASVPGQR.R	Q9H1B7	IRF2BPL	S658	3.42049	3.50991	3.25299	2.63737	2.59865	3.13009	2.8927	2.2828
R.n[305.21]QRPVPQPSS[167.00]ASLDEYTLMR.A	Q9Y4H2,Q96RG4,Q96RG5	IRS2	S592	2.12461	1.61259	1.77919	2.00424	1.94757	2.05751	2.51555	2.29484
R.n[305.21]RVS[167.00]GDAAQDLDR.G	Q9Y4H2,Q96RG4,Q96RG5	IRS2	S560	8.20235	9.81492	14.085	11.9035	8.91469	7.96064	10.0643	11.9365
K.n[305.21]DNDSES[167.00]DYMFMAPGAGAIPK[432.30].N	O14654	IRS4	S777	0.26332	0.347728	0.208359	0.312909	0.262517	0.241955	0.287799	0.291236
K.n[305.21]DNDSESDY[243.03]MFMAPGAGAIPK[432.30].N	O14654	IRS4	Y779	3.51636	4.9834	3.60658	3.62666	3.64569	3.67946	3.45148	3.77726
K.n[305.21]EVSY[243.03]NWDPK[432.30].D	O14654	IRS4	Y847	8.0607	20.5016	10.8373	9.22295	10.5932	9.51285	8.93065	6.91996
K.n[305.21]SWSSY[243.03]FSLPNPFR.S	O14654	IRS4	Y808	1.82399	14.4994	7.4238	3.9668	3.68345	3.20106	3.0853	2.31993
R.n[305.21]C[160.03]GHSEQY[243.03]FFLEVGR.S	O14654	IRS4	Y291	2.66578	2.87067	3.56633	3.39942	2.95485	5.07135	3.76013	3.72789
R.n[305.21]EADSS[167.00]SDYVNMDFTK[432.30]R.E	O14654	IRS4	S918	0.627569	2.78141	1.73248	1.09476	0.87994	0.854429	0.930378	0.684353
R.n[305.21]EADSSSDY[243.03]VNMDFTK[432.30].R	O14654	IRS4	Y921	10.119	25.3087	16.8468	11.821	13.0535	12.0214	11.1209	9.63821
R.n[305.21]EADSSSDY[243.03]VNMDFTK[432.30]R.E	O14654	IRS4	Y921	13.3656	43.8521	23.009	19.811	14.7454	15.6218	15.8108	12.2379
R.n[305.21]FRLY[243.03]FC[160.03]VDR.G	O14654	IRS4	Y656	0.990007	1.06325	1.23803	1.00267	0.96731	1.1645	0.892972	0.953095
R.n[305.21]GY[243.03]MMMFPR.V	O14654	IRS4	Y743	35.1186	85.5538	71.5789	58.8211	49.1314	50.9229	48.9389	55.5314
R.n[305.21]LY[243.03]FC[160.03]VDR.G	O14654,Q8NFC0	IRS4	Y656	1.14018	1.43909	1.55248	1.15926	1.41825	1.26986	1.21929	1.15019
R.n[305.21]RLAPS[167.00]PARPR.H	O14654	IRS4	S439	18.9645	13.3604	19.5131	11.2791	14.1461	13.0416	14.1053	10.6255
R.n[305.21]RVPRPPEREDS[167.00]DNDDDTHVR.M	O14654,H3BTC1	IRS4	S1231	2.31707	4.21912	2.96047	2.5172	2.26605	2.42863	2.7778	2.40001
R.n[305.21]SPFEDS[167.00]RGYMMMFPR.V	O14654	IRS4	S740	0.828498	1.1343	1.24704	0.831981	0.700828	1.19813	0.735967	0.858995
R.n[305.21]SPFEDSRGY[243.03]MMMFPR.V	O14654	IRS4	Y743	1.29974	2.03	1.96012	1.67877	1.30575	1.98745	1.36036	1.3753
R.n[305.21]SSPLGQNDNSEY[243.03]VPMLPGK[432.30].F	O14654	IRS4	Y828	17.2735	27.0716	17.6719	19.3258	17.6128	17.9716	18.5761	17.3782
R.n[305.21]VPRPPEREDS[167.00]DNDDDTHVR.M	O14654,H3BTC1	IRS4	S1231	4.79108	4.50688	7.40714	4.21566	4.1822	4.34679	3.65843	4.17085
R.n[305.21]VS[167.00]PPPAPSPPK[432.30].A	O14654	IRS4	S751	3.86669	3.68539	3.8677	4.59669	4.42223	4.67204	5.21522	5.12948
R.n[305.21]T[181.01]PRARPPAR.S	D6RC00	IRX4	T161	1.35244	1.03244	1.71836	1.31735	0.787673	1.75837	0.943506	1.15578
K.n[305.21]SGGGPGPSGSET[181.01]PPPPRR.A	P27987	ITPKB	T33	1.37728	1.53241	1.72869	1.74217	1.68324	1.30708	1.72109	1.44362
K.n[305.21]TGS[167.00]LGK[432.30]K[432.30]PEIAQVIASYTATGPEQLTLAPGQLILIR.K	Q15811,A7XZY7,A8CTX8,A8CTY3,B4DTM2,E7ERJ0,E9PD98,Q0PW94,Q0PW95,Q14BD3	ITSN1	S1071	0.262082	0.353604	0.301296	0.494375	0.270604	0.275018	0.156826	0.213196
R.n[305.21]SAFTPATATGSSPS[167.00]PVLGQGEK[432.30].V	Q15811,A7XZY7,A7Y322,A8CTX8,A8CTY3,A8CTY7,A8D7D0,B4DTM2,D6PAV9,E7ERJ0,E9PD98,F8W7U0,Q0PW94,Q0PW95,Q0PW96,Q0PW97,Q14BD3,Q14BD4,Q2LAE2	ITSN1	S904	2.67735	2.80152	2.32999	1.9558	2.21924	2.36172	2.19546	1.91776
K.n[305.21]IIPGSEVK[432.30]REEPEALY[243.03]AAVNK[432.30].K	Q9NZM3,A6H8W8,Q53TK4	ITSN2	Y968	1.34298	5.87214	2.59379	2.06764	1.58018	1.47432	1.2951	1.16743
K.n[305.21]LIY[243.03]LVPEK[432.30].Q	Q9NZM3,A6H8W8,E7EPJ2,Q53TK4,Q6PJ79,Q8IWI5	ITSN2	Y553	2.62368	2.84273	3.90709	5.24438	5.59631	4.63889	3.3847	2.59934
K.n[305.21]REEPEALY[243.03]AAVNK[432.30].K	Q9NZM3,A6H8W8,Q53TK4	ITSN2	Y968	1.43355	4.5119	3.40111	1.97754	2.09364	1.60703	1.25569	1.24948
R.n[305.21]EEPEALY[243.03]AAVNK[432.30].K	Q9NZM3,A6H8W8,Q53TK4	ITSN2	Y968	4.13674	9.00094	6.38398	4.26264	4.89638	3.96432	3.77908	3.81022
K.n[305.21]AAVLS[167.00]DS[167.00]EDEEK[432.30].A	Q96ST2,B4DGM5,B4DJ84,B4DL52	IWS1	S398,S400	1.45864	1.04345	1.40577	0.944508	1.28222	1.17688	1.33066	1.86545
R.n[305.21]MNS[167.00]TGGQTPR.R	Q96ST2,B4DGM5,B4DL52	IWS1	S720	1.22437	2.67492	4.03375	5.85289	3.64588	2.96554	2.80692	2.29791
K.n[305.21]EEPQTVPEMPGETPPLS[167.00]PIDMESQER.L	P05412,Q6FHK0,Q6FHM7	JUN	S243	0.410417	0.362888	0.544682	0.34103	0.35982	0.503614	0.507487	0.497861
K.n[305.21]NSDLLTS[167.00]PDVGLLK[432.30].L	P05412,Q6FHM7	JUN	S63	1.94771	1.82887	2.14741	3.96718	3.10851	3.45845	3.49966	4.37729
R.n[305.21]TFPLAHS[167.00]PQAEC[160.03]EDQLDAQER.A	Q7Z3B3,B3KT49,C9JHY2,E9PCT4,I3L4J3	KANSL1	S1045	2.46991	2.29648	2.88337	2.26206	2.27851	3.01794	2.61767	2.52929
K.n[305.21]ENVAT[181.01]TDTLESTTVGTSV.-	Q15046,Q6ZTI3	KARS	T584	0.720386	0.371111	0.599572	0.517675	0.465117	0.788206	0.564233	0.505872
R.n[305.21]SQQQPTPVT[181.01]PK[432.30].K	O95251	KAT7	T88	4.68072	5.71463	3.93872	3.97656	4.52802	4.01198	4.8208	4.4489
R.n[305.21]LY[243.03]STDMSR.A	P56696,B3KQH8,H0Y6N7	KCNQ4	Y353	1.27488	1.23588	1.43938	1.23431	1.28286	1.58456	1.31871	1.04722
R.n[305.21]S[167.00]PSGGAAGPLLTPSQSLDGSR.R	Q96CX2,B3KY04	KCTD12	S185	1.08439	0.984828	1.07922	0.847709	1.33206	1.04634	1.04918	1.18094
K.n[305.21]K[432.30]LPPPPPQAPPEEENES[167.00]EPEEPSGVEGAAFQSR.L	O60341,A8K2R3	KDM1A	S166	2.43749	1.82646	2.12798	2.33535	2.18154	2.28168	2.61845	2.32969
K.n[305.21]LPPPPPQAPPEEENES[167.00]EPEEPSGVEGAAFQSR.L	O60341,A8K2R3	KDM1A	S166	0.541247	0.384791	0.253295	0.381053	0.402371	0.506478	0.489852	0.429516
R.n[305.21]AAATGNAS[167.00]PGK[432.30]LEHSK[432.30].A	Q8NB78,H0Y6H0,J3KPL2	KDM1B	S247	8.86869	6.65124	5.60431	5.84389	7.47129	8.61672	7.63282	6.06319
R.n[305.21]RYEDDGIS[167.00]DDEIEGK[432.30]R.T	Q9Y2K7,I3VM53,I3VM54,I3VM55	KDM2A	S28	3.52457	3.44266	2.51423	3.02005	3.49559	3.4367	2.99206	3.73532
R.n[305.21]QRYDENEDLS[167.00]DVEEIVSVR.G	Q8NHM5,F5H0A1,F5H1E0,F8WBN2,Q1RLM6	KDM2B	S57	1.01518	0.961186	1.02657	0.915619	1.02161	1.03645	1.17882	0.946989
R.n[305.21]TENSLANENQQPIK[432.30]S[167.00]EPES[167.00]EGEEPK[432.30]RPPGIC[160.03]ERPHR.F	Q8NHM5,B4DSN4,B7ZB05	KDM2B	S975,S979	1.35643	1.10536	1.09414	1.04832	1.20666	1.1753	1.0801	1.15914
R.n[305.21]VISRPPPSVS[167.00]PPK[432.30].C	Q8NHM5,B4DSN4,B7ZB05	KDM2B	S1031	13.4158	10.4384	10.6888	13.1882	11.6937	9.2965	11.431	10.1543
R.n[305.21]QQSTPQAANS[167.00]PPNLGAK[432.30].L	Q9Y4C1,B4E2H5,D6W5M4,F5H070,F8WE62	KDM3A	S325	1.31998	0.999626	0.759424	0.998775	1.18742	1.1572	1.01204	0.835498
K.n[305.21]VQGLLENGDSVTS[167.00]PEK[432.30].V	P41229,A6N6J7,B0QZ44	KDM5C	S1359	1.0726	1.1245	0.895458	0.736853	0.980675	0.869922	1.4005	1.12867
R.n[305.21]LNS[167.00]AEC[160.03]Y[243.03]Y[243.03]PER.N	Q14145,K7EQX2	KEAP1	S486,Y490,Y491	0.189617	0.209925	0	0.225274	0.167115	0.154906	0.191002	0.214202
R.n[305.21]SGS[167.00]MDPSGAHPSVR.Q	Q07666,B2R7B5,B4DDX2	KHDRBS1	S20	3.05812	3.23267	5.04115	5.09194	5.43007	4.70924	4.61535	4.05747
K.n[305.21]IGGDAATT[181.01]VNNSTPDFGFGGQK[432.30].R	Q92945,B4DV73	KHSRP	T95	0.572739	0.467686	0.990928	0.912419	0.712368	0.591368	0.606347	0.623148
K.n[305.21]VQIS[167.00]PDSGGLPER.S	Q92945,B4DV73	KHSRP	S181	3.80068	3.5662	3.57794	4.43272	3.13873	3.92732	4.00856	4.74543
R.n[305.21]GQGNWGPPGGEMT[181.01]FS[167.00]IPT[181.01]HK[432.30]C[160.03]GLVIGR.G	Q92945	KHSRP	T428,S430,T433	0.304429	0.388384	0.397126	0.354766	0.295725	0.221324	0.277837	0.402787
R.n[305.21]GIK[432.30]DDEHIVLEPGDLFPPFS[167.00]PPPS[167.00]PR.G	Q12767,B4DGC6,B7Z9U5,C9JL75	KIAA0195	S221,S225	0.793425	0.569688	0.608046	0.56537	0.746485	0.723026	0.808004	0.846636
R.n[305.21]GIK[432.30]DDEHIVLEPGDLFPPFS[167.00]PPPS[167.00]PRGEVER.G	Q12767,B4DGC6,B7Z9U5,C9JL75	KIAA0195	S221,S225	1.35502	1.23496	1.32079	1.45698	1.42318	1.49885	1.53441	1.8605
R.n[305.21]APQAGAHTPLTPQPGLAPQQQS[167.00]PK[432.30].Q	O15063	KIAA0355	S723	1.01247	0.905199	0.79788	0.935536	0.964139	1.10761	0.959657	1.10888
K.n[305.21]GFGLVAY[243.03]AADS[167.00]SDEEEEHGGHK[432.30].N	Q7Z7F0	KIAA0907	Y567,S571	1.02274	0.593391	0.730899	0.753207	0.675237	0.694106	0.702921	0.941141
R.n[305.21]AGS[167.00]ISTLDSLDFAR.Y	Q9P260	KIAA1468	S180	1.32965	0.914962	1.23518	0.927452	1.50445	1.14423	1.47841	1.36181
R.n[305.21]K[432.30]PSVGVPPPAS[167.00]PSYPR.A	Q9P206	KIAA1522	S979	5.20587	4.39252	2.85867	4.99424	4.48303	4.72786	4.56489	4.07039
R.n[305.21]ERPDLEAPAPGS[167.00]PFR.V	Q9NQT8,B4DGY5,F8VPJ2,H0YBA8	KIF13B	S1644	3.37868	1.81604	2.10727	1.46229	1.91634	2.25908	1.94096	1.96901
K.n[305.21]NQQGFS[167.00]PK[432.30].A	Q9NS87,C9JKA9,D6RCT7	KIF15	S568	3.7008	4.62244	3.77231	3.77113	3.74195	3.28897	3.65145	3.29081
K.n[305.21]K[432.30]LQVYEGGGQPPPQDLPGS[167.00]PK[432.30].S	Q86Y91,H9KV46	KIF18B	S413	3.96364	2.75746	3.27639	3.43879	3.98752	3.77949	3.99734	4.02718
K.n[305.21]LQVYEGGGQPPPQDLPGS[167.00]PK[432.30].S	Q86Y91,H9KV46	KIF18B	S413	2.09657	1.62659	1.63913	1.72756	1.85509	1.9205	1.89102	2.45451
R.n[305.21]SDS[167.00]LILDHQWELEK[432.30].L	Q12756,B4DMM0,H7C3Y8	KIF1A	S1370	4.61648	3.58983	3.21147	3.70416	3.40617	3.58783	4.19889	4.3532
R.n[305.21]SGTS[167.00]QEELR.L	Q12756,B4DMM0,F8W8V9,H7C437	KIF1A	S937	6.09597	9.98843	9.51946	8.19659	6.67053	4.86598	6.43209	5.58903
R.n[305.21]T[181.01]PQPC[160.03]S[167.00]RPASPEPELLPEADSK[432.30].K	Q12756,B4DMM0	KIF1A	T1523,S1528	2.95151	2.48013	1.85932	1.92254	2.30958	1.72481	2.45995	2.46997
R.n[305.21]VTGVYELSLC[160.03]HVADAGS[167.00]PGMQR.R	Q12756,F8W8V9,H7C3Y8	KIF1A	S1337	6.24203	6.43361	4.77424	4.29308	6.29229	6.52931	5.08137	4.91085
R.n[305.21]SGLS[167.00]LEELR.L	O60333,B4DMF3,Q4R9M7,Q4R9M8,Q4R9M9	KIF1B	S1057	0.822659	0.74483	1.02276	0.597284	0.762901	0.846615	1.11948	0.906555
K.n[305.21]ELS[167.00]PPPGLPSK[432.30].L	Q7Z4S6,B9EGE4,F5H0C3,F5H219,F8WCP6,H0YHT2,H0YI78,H0YIM6,Q2UVF1,Q68D13	KIF21A	S1212	1.7008	1.13949	1.36137	1.15376	1.56989	1.21501	1.51954	1.61297
R.n[305.21]K[432.30]LSS[167.00]SDAPAQDTGSSAAAVETDASR.T	Q7Z4S6,B9EGE4,F5H0C3,F5H219,F8WCP6,H0YHT2,H0YIM6	KIF21A	S854	1.25226	2.11379	1.71372	2.41253	2.5597	3.17072	2.59672	2.29969
K.n[305.21]RRSS[167.00]T[181.01]VAPAQPDGAESEWTDVETR.C	Q02241,B4E1K0,H7BYN4	KIF23	S912,T913	0.639872	0.743288	0.724981	0.830802	0.723659	0.773194	0.906304	0.585462
K.n[305.21]SNDRNS[167.00]MDIQC[160.03]EVDALLER.Q	Q02241,H0YME6,H7BYN4	KIF23	S160	4.02132	3.69885	2.9449	3.47509	3.23057	3.73229	3.39015	3.37985
R.n[305.21]RS[167.00]STVAPAQPDGAESEWTDVETR.C	Q02241,B4E1K0,H7BYN4	KIF23	S911	5.19302	5.18478	5.13539	4.96504	4.86707	7.26363	5.81184	4.35104
R.n[305.21]SST[181.01]VAPAQPDGAESEWTDVETR.C	Q02241,B4E1K0,H7BYN4	KIF23	T913	0.255827	0.208434	0.166721	0.215089	0.246847	0.270147	0.25182	0.313193
R.n[305.21]SVSPS[167.00]PVPLLFQPDQNAPPIR.L	B4E1K0	KIF23	S503	0.309964	0.21715	0.227809	0.209688	0.292063	0.341565	0.276738	0.399432
R.n[305.21]TFS[167.00]LTEVR.G	O95239,B3KNC0,Q59HG1	KIF4A	S801	11.8864	10.6903	23.5145	25.3399	31.05	35.5218	24.5371	21.7684
R.n[305.21]TLSASTQDLS[167.00]PH.-	Q6P597	KLC3	S502	6.37526	5.83852	5.6404	5.93376	6.72619	6.66256	8.62284	8.68176
R.n[305.21]AASLNY[243.03]LNQPSAAPLQVSR.G	Q9NSK0,B4DME9	KLC4	Y593	1.42498	0.986599	1.11771	1.14529	1.46037	1.34635	1.35465	1.67172
R.n[305.21]NVSSFPDDAT[181.01]SPLQENR.N	P52292,A8K7D9,J3KS65,J3QLL0,Q6NVW7,Q7Z726	KPNA2	T61	2.40427	2.85232	3.22717	2.33368	3.20873	2.87425	2.81824	2.50256
R.n[305.21]NVPQEES[167.00]LEDS[167.00]DVDADFK[432.30].A	O00505,Q8IYQ9	KPNA3	S56,S60	0.632338	0.52565	1.21298	0.690938	0.629632	0.72514	0.58061	0.552087
R.n[305.21]NVPHEDIC[160.03]EDS[167.00]DIDGDYR.V	O00629	KPNA4	S60	1.06918	0.524931	0.727151	0.729883	0.748754	1.06586	0.858714	0.846465
R.n[305.21]QPLS[167.00]PSATGDTR.G	A5PL33,H7C501	KRBA1	S355	1.64983	1.38975	1.83849	1.64495	1.88646	2.16981	1.81691	1.97527
K.n[305.21]YVDEENS[167.00]DGETSNHR.L	Q8N9T8,B4DUY9,B7ZLF4,D3YTE0,H0YFD2,H0YH26	KRI1	S142	4.16713	6.68043	6.10492	4.85839	4.05189	4.01416	4.45154	4.01467
R.n[305.21]QLPALDGSLMGPES[167.00]PPAQEEEAPVS[167.00]PHK[432.30].K	Q8N9T8,B4DUT2,D3YTE0	KRI1	S634,S645	0.507485	0.435751	0.420609	0.622315	0.525912	0.549858	0.587083	0.567438
R.n[305.21]QLPALDGSLMGPES[167.00]PPAQEEEAPVS[167.00]PHK[432.30]K[432.30]PAPQK[432.30]R.R	Q8N9T8,B4DUT2,D3YTE0	KRI1	S634,S645	0.646833	0.742815	0.527018	0.627922	0.712137	0.65607	0.650464	0.717871
K.n[305.21]ADVLEAHEAEAEEPEAGK[432.30]S[167.00]EAEDDEDEVDDLPSSR.R	Q8IVT5,A8MY87,F5H0K8,F8WEA9,H7BYU0	KSR1	S567	0.533086	0.619944	1.09147	0.652748	0.664685	0.680144	0.7747	0.644715
K.n[305.21]QPT[181.01]PPSEAAASK[432.30].K	Q86UP2,B4DZ88	KTN1	T153	1.12317	1.50936	1.36617	0.940347	1.08583	0.950872	1.16756	1.04551
K.n[305.21]ETESAPGS[167.00]PR.A	Q6PKG0,E5RH50,H0YBW1	LARP1	S521	3.4129	7.81327	8.17789	12.1012	6.20277	5.39599	6.29147	5.91549
K.n[305.21]ETESAPGS[167.00]PRAVT[181.01]PVPTK[432.30].T	Q6PKG0,E5RH50,H0YBW1	LARP1	S521,T526	1.73729	1.32658	1.34533	1.40312	1.46259	1.46597	1.51995	1.3543
K.n[305.21]GLSASLPDLDS[167.00]ENWIEVK[432.30].K	Q6PKG0,E5RH50,H0YBW1,H0YC73	LARP1	S554	0.832565	0.81193	0.400841	0.603201	0.578093	0.441183	0.617974	0.61925
K.n[305.21]NTFTAWS[167.00]DEES[167.00]DYEIDDRDVNK[432.30].L	Q6PKG0,E5RH50	LARP1	S627,S631	7.49779	5.53654	4.79522	5.55863	5.54213	6.02877	5.15068	6.01688
K.n[305.21]NTFTAWS[167.00]DEESDYEIDDRDVNK[432.30].L	Q6PKG0,E5RH50	LARP1	S627	1.77147	1.70918	1.51723	2.00116	1.48729	1.66286	1.91224	1.90467
K.n[305.21]RHS[167.00]VVAGGGGGEGR.K	Q6PKG0	LARP1	S1040	1.20889	2.63821	3.79603	2.23368	1.2191	1.05544	1.3475	1.1606
R.n[305.21]ESPRPLQLPGAEGPAIS[167.00]DGEEGGGEPGAGGGAAGAAGAGR.R	Q6PKG0	LARP1	S90	0.796137	1.13536	0.480748	0.928887	0.917083	1.70468	1.43398	1.29667
R.n[305.21]ESPRPLQLPGAEGPAIS[167.00]DGEEGGGEPGAGGGAAGAAGAGRR.D	Q6PKG0	LARP1	S90	1.83037	1.21787	1.83539	1.29363	1.38229	1.55396	1.55468	1.76318
R.n[305.21]SLPTTVPES[167.00]PNYR.N	Q6PKG0,E5RH50,H0YC33	LARP1	S774	4.64088	3.19539	4.4077	4.75535	5.10492	4.99903	4.49942	4.70625
K.n[305.21]LNGPGENVS[167.00]EDEAQSSNQR.K	Q659C4,D6R9W6,D6RJB0,G3V0E9,G3XAJ5,H0Y9K3	LARP1B	S60	0.486908	0.454133	0.479947	0.415969	0.455217	0.449685	0.354071	0.518337
K.n[305.21]DGLNQTTIPVS[167.00]PPSTTK[432.30]PSR.A	Q71RC2,G3XAA8	LARP4	S583	32.1453	24.1308	18.1762	25.5263	29.3257	28.2125	36.0831	42.3299
R.n[305.21]SPS[167.00]PAHLPDDPK[432.30].V	Q92615,H0Y4V9,H0Y641	LARP4B	S601	1.549	1.49075	1.29361	1.01141	1.09462	1.08263	1.27442	1.28622
R.n[305.21]TLS[167.00]ADASVNTLPVVVSR.E	Q92615,H0Y4V9,H0Y641	LARP4B	S568	0.461792	0.37221	0.59393	0.682199	1.05171	0.866088	0.690515	0.677066
K.n[305.21]AQQQEEQGS[167.00]VNDVK[432.30]EEEK[432.30].E	Q9Y4W2,B3KNR6	LAS1L	S560	11.1613	16.5655	11.2061	8.4525	11.5317	7.49101	9.19516	8.89733
R.n[305.21]IC[160.03]SIYTQSGENSLVQEGS[167.00]EASPIGK[432.30].S	Q9Y4W2,B3KNR6	LAS1L	S520	1.76731	1.55249	1.73412	1.99862	2.15997	2.83558	2.2133	2.43985
R.n[305.21]IC[160.03]SIYTQSGENSLVQEGSEAS[167.00]PIGK[432.30].S	Q9Y4W2,B3KNR6	LAS1L	S523	0.573624	0.644985	0.656995	0.662448	0.958625	0.844734	0.925462	0.904063
R.n[305.21]DAGPYVS[167.00]PT[181.01]FFAHWGQGTLVT.-	P01775	LAY	S105,T107	0.251702	0.405109	0	0	0.251294	0	0.288823	0.327386
K.n[305.21]DRLPS[167.00]IVVEPTEGEVESGELRWPPEEFLVQEDEQDNC[160.03]EETAK[432.30].E	Q53QV2,B5MBX5,B5MCP4	LBH	S63	0.236856	0.151734	0.161424	0.213298	0.185877	0.182072	0.197339	0.246072
R.n[305.21]SASAS[167.00]HQADIK[432.30].E	Q14739,B4E0Z3,C9JXK0	LBR	S101	5.90842	11.1966	6.94135	10.0842	9.27687	6.87529	6.20954	4.75397
R.n[305.21]SVLEDFFTAT[181.01]EGQYQPQP.-	P06239,B3KUV3,B4DZS7,Q573B4	LCK	T501	1.73994	1.74858	3.67477	4.18007	1.60971	1.97873	1.85761	2.13614
R.n[305.21]SVLEDFFTATEGQY[243.03]QPQP.-	P06239,B3KUV3,B4DZS7,Q573B4	LCK	Y505	0.291612	0.242939	0.611269	0.745626	0.240095	0.276176	0.289855	0.346404
K.n[305.21]Y[243.03]AFVNWINK[432.30].A	P13796,P13797,B4DGB4,B4DPW9,B7Z6M1,F8W8D8,Q53FI1,Q53GY0,Q59GX5,Q5TBN3	LCP1	Y124	6.54818	5.20121	6.1396	5.40579	5.72264	6.16086	5.89725	6.3993
R.n[305.21]GS[167.00]VSDEEMMELR.E	P13796,Q53FI1,Q59GX5,Q5TBN3,Q5TBN5	LCP1	S5	1.04729	1.10219	2.90824	2.76293	2.81578	2.45177	3.0743	2.59284
R.n[305.21]ARPAAAS[167.00]PR.A	Q8NC56,D6RBV0	LEMD2	S82	2.82788	4.70222	5.30406	4.44238	3.09693	3.26252	2.40366	1.94364
K.n[305.21]VLLGFSS[167.00]DESDVEASPR.D	Q9Y2U8,B4E2K7	LEMD3	S141	0.473783	0.471973	0.294226	0.314803	0.300276	0.315501	0.367486	0.400876
K.n[305.21]K[432.30]LT[181.01]SDEEGEPSGK[432.30]R.K	Q8WVC0,B4DNM0	LEO1	T629	9.65968	11.3408	6.86688	9.15895	9.01138	6.75566	9.63945	8.41988
K.n[305.21]LMNT[181.01]NDLEESR.Q	Q99538,A8K669,B7Z4A4,B7Z4S8,Q53XC6,Q6I9U9,Q86TV2,Q86TV3,Q96CY7	LGMN	T322	0.229788	0.192999	0.214153	0.254599	0.193653	0.180311	0.234485	0.254644
K.n[305.21]ESLTEAEVATEK[432.30]EGEDGDQPT[181.01]TPPK[432.30]PLK[432.30].T	P18858,B4DTU4,B4E135,Q2TB12,Q59HG7	LIG1	T182	2.11647	2.10359	1.55596	2.14818	1.676	1.51993	2.02623	1.90336
K.n[305.21]ESLTEAEVATEK[432.30]EGEDGDQPTT[181.01]PPK[432.30]PLK[432.30].T	P18858,B4DTU4,B4E135,Q2TB12,Q59HG7	LIG1	T183	1.30335	1.31694	0.904045	1.17083	0.990041	0.716764	1.21065	1.18389
K.n[305.21]EWNGVVSES[167.00]DSPVK[432.30].R	P18858,B4DM52,B4DTU4,B4E135,F5GZ28,Q2TB12,Q59HG7,Q76GR4	LIG1	S49	1.27019	1.4282	1.48795	1.49626	1.17921	0.993002	1.22114	1.36094
K.n[305.21]EWNGVVSESDS[167.00]PVK[432.30].R	P18858,B4DM52,B4DTU4,B4E135,F5GZ28,Q2TB12,Q59HG7,Q76GR4	LIG1	S51	1.4431	1.73395	1.43947	1.77263	1.34136	1.31493	1.28019	1.83352
R.n[305.21]K[432.30]QSQIQNQQGEDS[167.00]GS[167.00]DPEDTY.-	P18858,B4DM52,B4DTU4,B4DUE1,F5GZ28	LIG1	S911,S913	0.958019	0.578475	0.912529	0.70647	0.663281	0.80179	0.821591	0.644001
R.n[305.21]TIQEVLEEQS[167.00]EDEDREAK[432.30].R	P18858,B4DTU4,Q2TB12,Q59HG7	LIG1	S141	5.38568	4.601	4.61374	4.29809	4.57836	4.62592	4.60321	5.21835
R.n[305.21]VLGS[167.00]EGEEEDEALS[167.00]PAK[432.30].G	P18858,B4DM52,B4DTU4,B4E135,F5GZ28,Q2TB12,Q59HG7,Q76GR4	LIG1	S66,S76	0.704171	0.640937	1.10428	0.602257	0.741859	0.75984	0.800327	0.736547
R.n[305.21]VLGS[167.00]EGEEEDEALSPAK[432.30].G	P18858,B4DM52,B4DTU4,B4E135,F5GZ28,Q2TB12,Q59HG7,Q76GR4	LIG1	S66	3.80065	2.72474	4.13124	3.79122	3.81353	4.88929	3.79014	4.21401
R.n[305.21]VLGSEGEEEDEALS[167.00]PAK[432.30].G	P18858,B4DM52,B4DTU4,B4E135,F5GZ28,Q2TB12,Q59HG7,Q76GR4	LIG1	S76	4.91255	4.88139	10.5211	4.66118	4.43068	5.43253	4.4658	4.64934
K.n[305.21]LTTTGQVT[181.01]SPVK[432.30].G	P49916,E5KLB5,E5KLB6,K7ENR9,K7ERZ5,Q96DF0	LIG3	T209	4.58607	3.72107	4.14089	4.12952	4.32536	4.3648	4.2806	3.90834
K.n[305.21]LTTTGQVTS[167.00]PVK[432.30].G	P49916,E5KLB5,E5KLB6,K7ENR9,K7ERZ5,Q96DF0	LIG3	S210	3.64172	3.63507	3.37898	3.63144	3.72148	3.40306	3.64348	3.57096
R.n[305.21]K[432.30]FSGFSAK[432.30]PNNSGEAPS[167.00]SPTPK[432.30].R	P49916,E5KLB5,E5KLB6,K7ENR9,K7ERZ5,Q96DF0	LIG3	S241	2.82951	2.79867	1.19893	2.96305	2.53043	2.3914	2.87115	1.84452
K.n[305.21]SEVQQPVHPK[432.30]PLS[167.00]PDSR.A	Q9UHB6,B3KTW2,B4DN52,F8VQE1,F8VRN8,F8VS07,Q53GG0,Q59FE8	LIMA1	S362	14.7663	14.0666	11.8151	13.1505	12.7487	12.1113	13.9418	13.7172
R.n[305.21]ETPHS[167.00]PGVEDAPIAK[432.30].V	Q9UHB6,B3KTW2,B4DN52,F8VQE1,F8VS07,Q53GG0,Q59FE8	LIMA1	S490	1.65037	1.3961	1.9068	1.39618	1.78997	1.62154	1.81746	2.61566
R.n[305.21]LRS[167.00]PPEALVQGR.Y	Q9UHB6,B4DN52,F8VRN8,Q53GG0,Q59FE8	LIMA1	S132	22.3453	21.0423	26.014	21.3991	23.5148	26.7618	24.3814	25.8525
R.n[305.21]EVGGGHGC[160.03]TS[167.00]PPFPQEAR.A	Q6ZN17,A7E2T3	LIN28B	S203	2.06055	2.59335	2.43343	2.03933	2.3293	1.91094	2.29643	2.15119
R.n[305.21]SGRS[167.00]PQEASSTK[432.30].S	Q6ZN17,A7E2T3	LIN28B	S221	0.814624	1.84965	1.26542	2.21598	1.21118	1.00754	0.909768	0.744626
K.n[305.21]LDRAS[167.00]PDLWPEQLPGVAEFAASFK[432.30].S	Q52LA3,B3KN83	LIN52	S28	0.840307	0.590729	0.347869	0.537065	0.673447	0.465513	0.395096	0.51505
R.n[305.21]ASSHSS[167.00]QTQGGGSVTK[432.30].K	P02545,B4DFR3,D6RAQ3,Q3BDU5,Q5I6Y4,Q5I6Y5,Q5I6Y6,Q5TCI8,Q5TCI9,Q5TCJ4,Q6UYC3,Q8N519	LMNA	S407	0.486926	0.976086	0.722561	1.00822	0.698535	0.581302	0.977483	0.767468
R.n[305.21]SGAQASST[181.01]PLS[167.00]PTR.L	P02545,Q3BDU5,Q5I6Y4,Q5I6Y5,Q5I6Y6,Q5TCJ4,Q6UYC3,Q8N519	LMNA	T19,S22	1.72196	2.2438	2.21885	1.50624	1.91013	1.37977	0.968846	1.17331
K.n[305.21]TTIPEEEEEEEEAAGVVVEEELFHQQGT[181.01]PR.A	P20700,B4DZT3	LMNB1	T575	0.750681	0.506935	0.352584	0.574734	0.712635	0.725633	0.717756	0.597529
R.n[305.21]AGGPT[181.01]TPLSPTR.L	P20700,E9PBF6,Q6DC98	LMNB1	T19	2.26635	2.51942	2.32536	3.57762	4.40937	3.92604	4.62252	4.1616
R.n[305.21]AGGPTTPLS[167.00]PTR.L	P20700,E9PBF6,Q6DC98	LMNB1	S23	22.2927	20.4095	19.2336	24.5777	31.3236	34.2762	24.0656	21.5764
R.n[305.21]ATS[167.00]SSSGSLSATGR.L	Q03252,J9JID7	LMNB2	S399	2.24075	3.11932	3.29888	4.45611	4.89642	4.75875	4.50787	2.96424
R.n[305.21]ATSSSS[167.00]GSLSATGR.L	Q03252,J9JID7	LMNB2	S402	0.993703	1.46438	1.22312	1.18698	1.0733	1.35485	1.21306	0.823582
K.n[305.21]REDS[167.00]FESLDSLGSR.S	Q8WWI1,B7Z8W3,E9PMP7,E9PMS6,F8J2B5,F8WD26,J3KP06	LMO7	S246	0.413358	0.469638	0.44149	0.528644	0.35392	0.466106	0.603752	0.477853
R.n[305.21]NLSPTPASPNQGPPPQVPVS[167.00]PGPPK[432.30].D	Q9C0E8,B7Z7F5,B7Z829,B7ZLA8,B7ZLA9,F5H2Q7	LNP	S194	0.398914	0.366575	0.49159	0.524554	0.683873	0.452755	0.634157	0.51188
R.n[305.21]LPTVADLLS[167.00]AAVD.-	Q4G0G3	LOC284751	S101	4.22581	8.95206	8.58281	10.4851	5.59058	5.15952	6.07383	4.93088
R.n[305.21]LY[243.03]DPDDGFVSAAS[167.00]K[432.30].T	A4D132	LOC402251	Y438,S449	0.65988	0.813954	0.629436	0.658942	0.642119	0.681744	0.701061	0.821799
K.n[305.21]LGDNGEAFFVQETDNDQEVIPMHLATS[167.00]PILSEGASR.M	Q14693,A8MU38,B4DGS4,E7ESE7,F5GY24	LPIN1	S106	0.0749677	0.170074	0.153102	0.230991	0.18044	0.192523	0.247879	0.247325
K.n[305.21]LGDNGEAFFVEETEEEYEK[432.30]LPAYLAT[181.01]SPIPTEDQFFK[432.30].D	Q92539,J3KTK1	LPIN2	T105	0.420387	0.388196	0.169223	0.470483	0.331164	0.38229	0.408678	0.333097
K.n[305.21]LGDNGEAFFVEETEEEYEK[432.30]LPAYLATS[167.00]PIPTEDQFFK[432.30].D	Q92539,J3KTK1	LPIN2	S106	0.654006	0.622512	0.511158	0.694535	0.642776	0.678229	0.646204	0.778967
K.n[305.21]LGDNGEAFFVEETEEEYEK[432.30]LPAYLATSPIPT[181.01]EDQFFK[432.30].D	Q92539,J3KTK1	LPIN2	T110	0.254425	0.235006	0.187001	0.250519	0.197517	0.302136	0.227117	0.252581
R.n[305.21]SQALGNQNSENEILLEGDDDTLS[167.00]SVDEK[432.30].D	P50851,B3KVI6,E9PEM5,F5H1X8,H0YAC6,Q59HC1	LRBA	S2064	0.261649	0.194039	0.21164	0.185412	0.299563	0.247005	0.189466	0.202831
K.n[305.21]AHPPRS[167.00]PPPRPQR.S	Q6PJG9,Q7L3C2	LRFN4	S575	2.10525	2.33189	2.85906	2.34018	2.16634	1.81816	1.97619	1.79797
R.n[305.21]TAQIGHVY[243.03]PAQVALSLEDDGLP.-	D3DQ39	LRP8	Y686	1.64231	1.34842	1.86001	1.35824	1.68621	1.89193	1.4449	1.04051
K.n[305.21]GAVRS[167.00]PPVDC[160.03]PR.K	Q5VZK9,B2RTQ5,B8X1J0	LRRC16A	S1101	2.25398	3.36348	3.65187	3.35898	2.34004	3.53752	3.43692	3.82681
K.n[305.21]TLPQQES[167.00]LEIELAEEK[432.30]PVK[432.30]R.S	Q5VZK9,B2RTQ5,B8X1J0	LRRC16A	S880	2.54615	2.29029	1.76377	2.07091	1.86632	1.1914	1.52034	2.05549
R.n[305.21]DGQSSPQPS[167.00]PR.T	Q5VZK9,B2RTQ5,B8X1J0	LRRC16A	S1319	0.96185	1.37734	1.59627	1.48603	0.982435	0.99472	0.994609	0.853051
R.n[305.21]T[181.01]FSQEVS[167.00]RR.S	Q5VZK9,B2RTQ5,B8X1J0	LRRC16A	T1322,S1328	0.17081	0.242425	0.325589	0.274725	0.200492	0.246108	0.173715	0.169793
R.n[305.21]RS[167.00]TQESLTAGGTDLK[432.30]R.E	Q15345,B4DK79,Q53F69,Q562F1,Q9H822	LRRC41	S326	2.40049	3.27356	3.37309	4.22062	4.2658	4.13752	3.77001	3.10879
K.n[305.21]EEGSLSDTEADAVS[167.00]GQLPDPTTNPSAGK[432.30].D	Q8N1G4	LRRC47	S528	0.405191	0.401724	1.12393	0.310057	0.548799	0.458048	0.391499	0.520799
K.n[305.21]SEDADRC[160.03]TLPEHES[167.00]PSQDISDAC[160.03]EAESTER.C	Q32MZ4	LRRFIP1	S733	0.285014	0.27433	0.224951	0.184224	0.265706	0.266413	0.244344	0.264845
K.n[305.21]ANS[167.00]PEK[432.30]PPEAGAAHK[432.30]PR.A	Q9UFC0,Q59FT0	LRWD1	S212	42.8069	45.9189	29.9668	41.0339	37.7905	32.7786	39.5421	38.7547
R.n[305.21]AC[160.03]AS[167.00]PSAQVEGS[167.00]PVAGSDGSQPAVK[432.30].L	Q9UFC0	LRWD1	S251,S259	0.779632	0.692104	0.756203	0.722737	0.964574	0.890689	0.890236	0.752575
R.n[305.21]AC[160.03]ASPS[167.00]AQVEGS[167.00]PVAGSDGSQPAVK[432.30].L	Q9UFC0	LRWD1	S253,S259	1.13157	0.71761	0.687979	0.806689	0.756075	0.804245	0.89786	0.822373
R.n[305.21]S[167.00]VDALDDLTPPSTAESGSR.S	Q86X29,A6NDW3,B4DKL4,Q9BWS2	LSR	S493	0.27895	0.225715	0.252525	0.190608	0.260996	0.25671	0.276628	0.386325
R.n[305.21]SRDPHY[243.03]DDFR.S	Q86X29,A6NDW3,B4DKL4,Q9BWS2	LSR	Y551	4.75502	9.52033	9.23349	5.81224	5.77255	5.61415	5.86382	5.08858
R.n[305.21]SVDALDDLT[181.01]PPSTAESGSR.S	Q86X29,A6NDW3,B4DKL4,Q9BWS2	LSR	T501	0.28357	0.248139	0.34992	0.24758	0.23221	0.21177	0.231934	0.243384
R.n[305.21]SVDALDDLTPPST[181.01]AESGSRSPTSNGGR.S	Q86X29,A6NDW3,B4DKL4,Q9BWS2	LSR	T505	0.783334	0.98726	0.973347	0.772338	0.904641	1.04007	0.79694	0.929233
R.n[305.21]ERAS[167.00]REESWESGR.S	Q9NQ29,B8ZZ08,D3DU41,Q53G47	LUC7L	S332	1.00192	1.50193	1.61656	1.73248	1.87751	1.87834	1.51839	1.44311
K.n[305.21]AEERPTFDYLQSVLDDFY[243.03]TATEGQYQQQP.-	P07948,A8K379,B4DQ79,Q6NUK7	LYN	Y501	3.21296	2.45518	2.76161	8.87272	2.89456	3.50661	3.12578	3.27524
K.n[305.21]AEERPTFDYLQSVLDDFYT[181.01]ATEGQYQQQP.-	P07948,A8K379,B4DQ79,Q6NUK7	LYN	T502	0.310185	0.244695	0.333409	0.812153	0.247343	0.404055	0.323368	0.242443
K.n[305.21]AEERPTFDYLQSVLDDFYTATEGQY[243.03]QQQP.-	P07948,A8K379,B4DQ79,Q6NUK7	LYN	Y508	0.193268	0.172141	0.196502	0.539855	0.179067	0.201931	0.22204	0.143303
K.n[305.21]AFLAELEQNS[167.00]PK[432.30].L	Q9UPN3,B1ALC4,B1ANR3,B1AP66,F5GZL7,F8W8Q1,H0Y390,H3BPE1,H3BQK9	MACF1	S4521	2.11237	1.84665	1.50063	1.67663	2.05504	1.65367	1.79827	1.83727
K.n[305.21]QFC[160.03]QEGQPHVLEALSPPQTSGLS[167.00]PSR.L	Q9H063,E9PR76,E9PSH4	MAF1	S68	0.907193	0.719883	0.415191	0.602869	0.664504	0.631722	0.666912	0.703155
K.n[305.21]HLDGEEDGS[167.00]S[167.00]DQSQASGTTGGR.R	Q9UNF1,H7BXW3,Q5H907,Q5H909	MAGED2	S190,S191	0.296925	0.266489	0.497794	0.27947	0.30538	0.349357	0.270965	0.276295
K.n[305.21]HLDGEEDGS[167.00]S[167.00]DQSQASGTTGGRR.V	Q9UNF1,H7BXW3,Q5H907,Q5H909	MAGED2	S190,S191	0.178113	0.192679	0.367832	0.30377	0.25444	0.224446	0.289369	0.23339
K.n[305.21]HLDGEEDGS[167.00]SDQSQASGTTGGR.R	Q9UNF1,H7BXW3,Q5H907,Q5H909	MAGED2	S190	0.704492	0.911573	1.36884	1.11054	0.80879	0.754721	0.819978	0.712785
K.n[305.21]HLDGEEDGS[167.00]SDQSQASGTTGGRR.V	Q9UNF1,H7BXW3,Q5H907,Q5H909	MAGED2	S190	0.325472	0.574846	0.631816	0.594309	0.442485	0.500254	0.490794	0.436658
K.n[305.21]HLDGEEDGSS[167.00]DQSQASGTTGGR.R	Q9UNF1,H7BXW3,Q5H907,Q5H909	MAGED2	S191	0.833882	1.19184	1.10051	1.05992	0.911211	0.958737	0.88013	0.795975
R.n[305.21]EGTRS[167.00]ADNTLER.R	Q96QZ7	MAGI1	S1361	1.31974	1.24076	1.30671	0.704018	0.916936	0.840336	1.05844	1
K.n[305.21]EVPSK[432.30]EEPS[167.00]PVK[432.30]AEVAEK[432.30].Q	P46821,A2BDK6,A5D6X1,A5D8X6,D6RA32,D6RA40,Q05BW8,Q32NB7,Q4VBY4,Q6PJD3,Q86X89	MAP1B	S614	3.24709	3.32972	1.37097	3.51049	2.17083	1.86648	2.15438	2.40255
K.n[305.21]FEDEGAGFEESSET[181.01]GDYEEK[432.30].A	P46821,A2BDK6,Q5H9P1	MAP1B	T939	0.972619	0.75332	1.61026	0.6723	1.01062	0.972002	1.08239	1.22784
K.n[305.21]GEAEQS[167.00]EEEADEEDK[432.30].A	P46821,A2BDK6,Q5H9P1	MAP1B	S1016	4.11282	4.225	4.84077	3.82808	4.62984	3.54201	3.66171	4.45805
K.n[305.21]SDIS[167.00]PLTPR.E	P46821,A2BDK6,Q5H9P1	MAP1B	S1785	3.02509	2.07615	2.54434	1.81307	1.77549	2.10169	2.16283	2.34253
K.n[305.21]SDISPLT[181.01]PR.E	P46821,A2BDK6,Q5H9P1	MAP1B	T1788	2.10475	2.04913	2.25644	2.97808	2.38317	2.7739	2.68438	2.58682
K.n[305.21]SPSLSPSPPS[167.00]PLEK[432.30].T	P46821,A2BDK6,Q5H9P1	MAP1B	S1265	0.959141	1.08968	1.55167	1.88445	1.97562	1.9412	1.78293	1.7633
K.n[305.21]TATC[160.03]HSSS[167.00]SPPIDAASAEPYGFR.A	P46821,A2BDK6,Q5H9P1	MAP1B	S1818	1.51538	1.53156	1.92994	1.50592	1.47891	1.65969	1.41834	2.02625
K.n[305.21]TELSPSFINPNPLEWFASEEPTEESEK[432.30]PLTQS[167.00]GGAPPPPGGK[432.30].Q	P46821,A2BDK6,Q5H9P1	MAP1B	S2126	0.233808	0.130495	0.166433	0.183849	0.241104	0.273097	0.182147	0.256599
K.n[305.21]TTS[167.00]PPEVSGYSYEK[432.30].T	P46821,A2BDK6,Q5H9P1	MAP1B	S1965	6.67295	5.87943	4.5095	5.09369	5.74459	5.89225	5.80704	5.76861
K.n[305.21]VSAEAEVAPVSPEVT[181.01]QEVVEEHC[160.03]ASPEDK[432.30].T	P46821,A2BDK6,Q5H9P1	MAP1B	T1302	0.421365	0.339988	0.258912	0.332546	0.306807	0.317457	0.425806	0.581312
R.n[305.21]DVMSDETNNEET[181.01]ESPSQEFVNITK[432.30].Y	P46821,A2BDK6,Q5H9P1	MAP1B	T1152	0.291393	0.252723	0.262467	0.30681	0.287193	0.371219	0.415836	0.546869
R.n[305.21]DVMSDETNNEETESPS[167.00]QEFVNITK[432.30].Y	P46821,A2BDK6,Q5H9P1	MAP1B	S1156	0.244985	0.250552	0.269104	0.255445	0.185468	0.374531	0.320013	0.43904
R.n[305.21]K[432.30]LGDVSPT[181.01]QIDVSQFGSFK[432.30]EDTK[432.30].M	P46821,A2BDK6,Q5H9P1	MAP1B	T1503	5.652	4.33141	3.16603	4.65413	2.87185	6.44374	8.18108	9.3448
K.n[305.21]AVPMAPAPAS[167.00]PGSSNDSSAR.S	Q66K74,A8K940,B4DH53	MAP1S	S759	2.0734	1.84935	1.74275	2.23719	2.07659	2.44634	2.70322	2.93147
R.n[305.21]K[432.30]AVPMAPAPAS[167.00]PGSSNDSSAR.S	Q66K74,A8K940,B4DH53	MAP1S	S759	1.76718	1.75728	1.51817	1.96018	1.86099	1.75867	1.88595	1.73787
R.n[305.21]S[167.00]AS[167.00]PHDVDLC[160.03]LVSPC[160.03]EFEHR.K	Q66K74,A8K940,B4DH53	MAP1S	S729,S731	1.0502	0.703278	0.566646	0.630942	0.811837	0.916156	0.831952	0.861205
K.n[305.21]EAINQET[181.01]VQQR.D	P11137,E7EV03,Q6NYC5	MAP2	T419	0.405309	0.845212	0.611703	0.82697	0.464958	0.550384	0.53556	0.402909
K.n[305.21]SGTSTPTTPGSTAITPGT[181.01]PPSYSSR.T	P11137,A8K5Y1,Q59FX9	MAP2	T1605	1.13949	1.11248	1.1124	1.30917	1.10246	1.48832	1.30406	1.2663
R.n[305.21]SSVAS[167.00]PR.R	P11137,A8K5Y1,Q59FX9	MAP2	S1790	0.756058	1.18028	1.45576	1.60477	0.629897	0.702655	0.885404	0.843124
R.n[305.21]SPSSES[167.00]SPQHPTPPARPR.H	O14733,B4DV95,F6WCX7	MAP2K7	S60	1.01292	1.44546	1.70521	1.42489	1.2161	1.29621	1.41802	1.6371
R.n[305.21]ATS[167.00]PEAGGGGGALK[432.30].A	Q13233	MAP3K1	S21	2.11372	2.83916	2.28615	2.03522	2.04206	1.69188	1.8817	1.49212
R.n[305.21]LNS[167.00]LLGR.K	Q6ZN16,E7EWI5,rev_Q3KQR6	MAP3K15	S432	0.59617	0.536515	0.774019	0.557894	0.550266	0.636378	0.484174	0.512245
R.n[305.21]S[167.00]IQDLTVTGTEPGQVSSR.S	O43318,B4DRH8,Q5U0C9,Q5U0D0,Q9UG54	MAP3K7	S439	0.813869	0.876408	1.12043	0.884453	1.21189	1.06289	0.974538	0.791466
K.n[305.21]DMSPLSETEMALGK[432.30]DVT[181.01]PPPETEVVLIK[432.30].N	P27816,B4DM10,E7EVA0	MAP4	T521	0.382472	0.244341	0.234505	0.322206	0.232313	0.273141	0.271018	0.281703
K.n[305.21]ELPPS[167.00]PEK[432.30].K	P27816,B4DM10,B5MEG9,B9ZVR1,E7EVA0,E9PGM5,F8W9U4,H0Y2V1,H7C4C5,Q86Y04	MAP4	S696	1.70948	1.3606	1.38799	1.27538	1.80954	1.53497	1.78582	1.92037
R.n[305.21]RDS[167.00]PLQGSGQQNSQAGQR.N	O95819,B7Z388,B7Z3V5,C9J840,E7EN19,E7ENQ1,E7ESS2,E7EX83,G3XAA2,G5E948,H7C0P6,H7C360,Q53TX8,Q5MD60	MAP4K4	S639	2.0244	2.31686	2.41374	1.75857	2.094	1.60522	1.2886	1.19737
R.n[305.21]ISSY[243.03]PEDNFPDEEK[432.30].A	Q9Y4K4,B2R928,B3KWC4,D3DSB5	MAP4K5	Y401	1.11612	5.26089	3.5348	2.87461	2.79345	1.7889	1.48823	1.58983
R.n[305.21]VGSGTY[243.03]GDVY[243.03]K[432.30].A	Q9Y4K4,B2R928,D3DSB5,G3V3V7,G3V4Q4,G3V4T8	MAP4K5	Y31,Y35	5.84679	7.90255	8.30533	9.78327	6.5005	7.4115	8.37994	5.5153
K.n[305.21]ESAAPAS[167.00]PAPS[167.00]PAPS[167.00]PTPAPPQK[432.30].E	Q3KQU3,B3KU03,D3DPS3,H0YF21,Q6NX58	MAP7D1	S544,S548,S552	0.698721	0.603034	0.582761	0.549871	0.401819	0.555078	0.679921	0.702603
K.n[305.21]ESAAPASPAPSPAPS[167.00]PTPAPPQK[432.30].E	Q3KQU3,B3KU03,D3DPS3,H0YF21,Q6NX58	MAP7D1	S552	1.55456	1.52503	2.31038	1.68535	1.46813	1.99372	1.33598	1.69648
K.n[305.21]QLPLEPESPSGQVGPRPAPPQEES[167.00]PSSEAK[432.30].S	Q3KQU3,B3KU03,C9JIR3,D3DPS3,E9PLH3	MAP7D1	S86	2.62426	2.11831	1.65645	2.54843	2.78794	2.34576	2.6697	2.42561
R.n[305.21]LSASTASELS[167.00]PK[432.30].S	Q3KQU3,B3KU03,D3DPS3,H0YF21,Q6NX58	MAP7D1	S460	4.6808	3.87161	3.46672	3.72988	4.06134	4.39711	3.27675	4.30571
R.n[305.21]QSLPAS[167.00]PR.A	Q3KQU3,B3KU03,D3DPS3,H0YF21,Q6NX58	MAP7D1	S446	12.3345	13.704	15.8687	12.4191	12.9379	11.2954	12.5014	11.1624
R.n[305.21]RK[432.30]PNAGGS[167.00]PAPVR.R	Q3KQU3,B3KU03,D3DPS3,Q6NX58	MAP7D1	S399	4.90165	6.69744	5.34385	2.65759	2.51227	2.95293	3.05548	3.21062
K.n[305.21]NC[160.03]PPS[167.00]PLPLISK[432.30].Q	Q8IWC1	MAP7D3	S524	2.96497	3.74572	4.02061	4.72692	4.6742	3.89781	3.96823	4.02731
K.n[305.21]TSLEASMEAS[167.00]PK[432.30].A	Q8IWC1	MAP7D3	S461	1.26891	1.22781	1.22351	1.05437	1.11885	1.15083	0.975353	0.982632
R.n[305.21]VADPDHDHTGFLT[181.01]EYVATR.W	P28482,A8CZ64,B4DHN0,Q1HBJ4,Q499G7	MAPK1	T185	1.52335	2.51834	2.56377	3.12797	2.44235	2.65817	2.17088	2.32227
R.n[305.21]VADPDHDHTGFLTEY[243.03]VATR.W	P28482,A8CZ64,B4DHN0,Q1HBJ4,Q499G7	MAPK1	Y187	121.354	949.429	1131.77	1140.7	1095.51	1006.21	932.194	815.556
R.n[305.21]HADAEMTGY[243.03]VVTR.W	O15264,B5BTY5,Q53GK9,Q59F75,Q5R3E4,Q5R3E6,Q5U4A5,Q6FHR4	MAPK13	Y182	5.12186	5.61189	6.08622	6.55016	5.64856	5.1437	5.82475	6.09443
R.n[305.21]HTDDEMT[181.01]GYVATR.W	Q16539,B4E0K5,B5TY32,E7EX54,Q15454	MAPK14	T180	2.12329	3.19242	4.49852	4.01467	3.42709	3.26023	3.08789	3.64661
R.n[305.21]HTDDEMTGY[243.03]VATR.W	Q16539,B4E0K5,B5TY32,E7EX54,Q15454	MAPK14	Y182	40.8127	89.8353	120.407	136.704	106.721	88.0382	86.1641	131.379
R.n[305.21]IADPEHDHTGFLT[181.01]EYVATR.W	P27361,B3KR49,E9PJF0,E9PQW4,Q7Z3H5,Q8NHX0	MAPK3	T202	25.6338	119.102	141.817	150.948	135.778	130.716	124.279	127.768
R.n[305.21]IADPEHDHTGFLTEY[243.03]VATR.W	P27361,B3KR49,E9PJF0,E9PQW4,Q7Z3H5,Q8NHX0	MAPK3	Y204	28.8498	292.412	346.337	358.577	320.011	302.235	274.25	255.157
R.n[305.21]TAC[160.03]TNFMMTPY[243.03]VVTR.Y	P45984,B5BUJ7,D7R525,D7R526,D7R527,J3KNK1	MAPK9	Y185	7.04593	6.45485	6.08042	7.75807	7.17177	7.74068	7.52921	7.99281
R.n[305.21]SGYSSPGS[167.00]PGTPGSR.S	P10636,B3KTM0,C9JDD6,C9JSN6,H0Y435,I3L170	MAPT	S519	6.53799	6.62455	6.5466	5.3967	5.96831	4.5452	6.70315	5.97354
K.n[305.21]AEDGATPSPS[167.00]NETPK[432.30]K[432.30].K	P29966,Q6NVI1	MARCKS	S147	2.8224	4.30834	2.42036	3.30626	3.98693	2.47505	3.39682	2.66464
K.n[305.21]EAPAEGEAAEPGS[167.00]PTAAEGEAASAASSTSSPK[432.30].A	P29966,Q6NVI1	MARCKS	S118	3.44635	3.32098	3.953	4.77419	5.57811	6.50047	5.53356	5.68539
K.n[305.21]EAPAEGEAAEPGSPT[181.01]AAEGEAASAASSTSSPK[432.30].A	P29966,Q6NVI1	MARCKS	T120	0.0790159	0.109904	0.102392	0.188001	0.218987	0.184519	0.168829	0.347236
K.n[305.21]GEAAAERPGEAAVASS[167.00]PSK[432.30].A	P29966,Q05C82,Q6NVI1	MARCKS	S27	17.2796	16.2173	11.4385	12.3379	14.8571	11.0875	14.1717	14.4722
K.n[305.21]GEPAAAAAPEAGAS[167.00]PVEK[432.30].E	P29966,Q6NVI1	MARCKS	S101	4.11345	3.23622	8.83984	8.1217	9.76732	15.1355	18.805	29.0129
K.n[305.21]VNGDAS[167.00]PAAAESGAK[432.30]EELQANGSAPAADK[432.30]EEPAAAGSGAASPSAAEK[432.30].G	P29966,Q6NVI1	MARCKS	S46	1.30507	1.60547	0.814053	1.50749	0.921163	0.990011	1.2566	1.13442
K.n[305.21]VNGDASPAAAESGAK[432.30]EELQANGSAPAADK[432.30]EEPAAAGSGAAS[167.00]PSAAEK[432.30].G	P29966,Q6NVI1	MARCKS	S81	0.800563	0.760944	0.283326	1.10962	0.555546	0.608522	0.852311	1.03833
K.n[305.21]LSGLS[167.00]FK[432.30].R	P49006	MARCKSL1	S104	2.83743	2.91924	2.74973	2.18433	2.66155	2.68372	2.15405	2.14474
R.n[305.21]GDVTAEEAAGAS[167.00]PAK[432.30]ANGQENGHVK[432.30].S	P49006	MARCKSL1	S22	10.406	6.72239	5.50746	6.03365	8.20366	7.90708	7.07002	5.01364
K.n[305.21]VPAS[167.00]PLPGLER.K	Q7KZI7,A8K2S4,A9CP04,E7ETY4,E9PC69	MARK2	S456	2.52714	1.83029	2.258	1.48306	1.86473	2.34757	2.4731	1.87001
K.n[305.21]GIAPASPMLGNAS[167.00]NPNK[432.30].A	P27448,B4DKN1,H0YIY6,H0YKP9,J3KNR0,Q86U11	MARK3	S476	0.816186	0.704368	0	0.38887	0.521358	0.54352	0.535242	0.675387
R.n[305.21]TATYNGPPASPS[167.00]LSHEATPLSQTR.S	P27448,A2SY06,B4DKN1,H0YIY6,J3KNR0,Q59FB8,Q86U11	MARK3	S585	1.57327	1.32033	1.07162	1.12598	1.08602	1.16379	1.29077	1.29657
R.n[305.21]RYDEVPSDLPY[243.03]QDTTIR.T	Q8N4S9,A1BQX2,D6RA09,D6RAH8,I3L1E6,I3L249,I3L4W3	MARVELD2	Y23	0.186549	0.369555	0.395438	0.181437	0.213383	0.236792	0.217676	0.179287
R.n[305.21]VDSGTEK[432.30]PGLVAPES[167.00]PVRK[432.30].S	O15021,E7EWQ5,F8WAQ9,H7C1I9,J3QT34	MAST4	S1782	2.99543	3.6408	2.95842	3.27082	3.0544	2.41083	3.23989	2.91698
K.n[305.21]FDSEY[243.03]ER.M	P43243,A8MXP9,D6R991,D6REM6,H0Y8T4,Q68D11	MATR3	Y250	0.31473	0.64179	0.879417	0.956287	0.546271	0.597953	0.634005	0.643866
K.n[305.21]LAPEEEAGGAGT[181.01]PVITEIFSLGGTR.F	Q9UIS9,A8K654,B4DI41,K7ELI2,K7EN65,K7EPZ6,K7EQZ4,K7ESN0	MBD1	T570	1.3902	1.15139	1.50476	1.36965	1.45179	2.03976	1.5447	1.74483
R.n[305.21]GRPPSGGSGLGGDGGGC[160.03]GGGGS[167.00]GGGGAPR.R	Q9UBB5	MBD2	S116	1.13552	1.09033	1.4159	1.03983	0.940469	1.03716	1.21026	0.956338
R.n[305.21]GLLYDS[167.00]DEEDEERPAR.K	P49736,B3KXZ4,B7Z8Z6	MCM2	S139	21.3389	19.3317	24.136	17.9375	19.2478	20.7723	22.1087	22.6221
R.n[305.21]GLLYDS[167.00]DEEDEERPARK[432.30].R	P49736,B3KXZ4,B7Z8Z6	MCM2	S139	2.76549	2.70114	2.48006	2.60672	3.06084	2.50006	3.16779	2.85101
R.n[305.21]RGLLYDS[167.00]DEEDEERPARK[432.30].R	P49736,B3KXZ4,B7Z8Z6	MCM2	S139	1.98879	1.95208	1.4014	1.68425	1.99143	2.15062	2.39623	1.80332
R.n[305.21]RTDALTSS[167.00]PGR.D	P49736,B7Z8Z6,C9J013,C9JZ21,F8WDM3	MCM2	S41	2.68198	3.64106	5.7215	3.68084	3.1086	2.0275	2.91007	2.44252
K.n[305.21]DGDSYDPYDFS[167.00]DT[181.01]EEEMPQVHTPK[432.30].T	P25205,B2R7C5,B4DS46,B4DUQ9,B4DWW4,J3KQ69,Q53HJ4,Q7Z6P5	MCM3	S711,T713	0.87912	0.735557	0.80772	0.756542	0.585708	0.743272	0.888237	0.845045
K.n[305.21]DGDSYDPYDFS[167.00]DTEEEMPQVHTPK[432.30].T	P25205,B2R7C5,B4DS46,B4DUQ9,B4DWW4,J3KQ69,Q53HJ4,Q7Z6P5	MCM3	S711	1.54098	1.46992	1.47426	1.41017	1.4317	1.3477	1.57115	1.7108
K.n[305.21]RSEDESET[181.01]EDEEEK[432.30].S	P25205,B2R7C5,B4DS46,B4DUQ9,B4DWW4,J3KQ69,Q53HJ4,Q7Z6P5	MCM3	T674	0.319593	1.01341	0.774251	0.926547	0.452532	0.52543	0.453317	0.393373
R.n[305.21]SEDESET[181.01]EDEEEK[432.30].S	P25205,B2R7C5,B4DS46,B4DUQ9,B4DWW4,J3KQ69,Q53HJ4,Q7Z6P5	MCM3	T674	0.265206	0.953941	0.710766	1.1462	0.450337	0.454948	0.489428	0.400999
K.n[305.21]GLQVDLQS[167.00]DGAAAEDIVASEQSLGQK[432.30].L	P33991,B3KMX0,B4DLA6,E5RFJ8,J3KPV4	MCM4	S131	1.32595	1.22009	1.02558	0.977655	1.17519	1.27729	1.39125	1.44287
R.n[305.21]QRPDLGS[167.00]AQK[432.30].G	P33991,B3KMX0,B4DLA6,E5RFJ8,E5RFR3,J3KPV4	MCM4	S120	7.89287	9.00207	4.87344	4.758	7.00662	4.24143	3.71461	3.92631
K.n[305.21]SLAQVEEPAIENVK[432.30]PPGS[167.00]PVAK[432.30].L	Q9NXL9,H7BXD9	MCM9	S915	3.46935	2.8637	2.13597	2.88533	3.0772	2.62533	2.99921	4.02408
R.n[305.21]VHS[167.00]PPASLVPR.L	Q9BTE3	MCMBP	S298	1.68316	1.7624	2.41695	1.37888	1.704	1.97115	1.49542	1.69596
R.n[305.21]VS[167.00]PSTSYTPSR.H	Q9BTE3	MCMBP	S154	22.5176	38.267	20.7666	40.3241	20.3199	16.6214	22.2052	22.3101
K.n[305.21]GDQVLNFS[167.00]DAEDLIDDSK[432.30].L	Q96EZ8,F8W126,Q7Z372	MCRS1	S282	5.18403	5.17286	3.43547	4.91958	4.89078	4.4292	4.21222	4.39983
K.n[305.21]SQASMVINS[167.00]DT[181.01]DDEEEVSAALTLAHLK[432.30].E	Q14676,B4DYH4,E7EVA7,E9PGY5,F8VU38,F8VV34,F8VZP8,F8W1C2	MDC1	S402,T404	2.36154	2.14944	2.10114	2.1023	1.95725	1.93775	2.20336	2.27532
R.n[305.21]AIPGDQHPES[167.00]PVHTEPMGIQGR.G	Q14676,E7EVA7,F8VV34	MDC1	S793	27.7833	22.1029	21.5238	25.3457	24.82	27.5309	23.901	26.2871
R.n[305.21]ESEDSETQPFDT[181.01]HLEAYGPC[160.03]LSPPR.A	Q14676,E7EVA7,F8VV34	MDC1	T770	2.4313	2.69308	5.40472	2.10333	3.20758	3.5989	3.33126	2.85054
R.n[305.21]GPGAPGLAHLQESQAGSDT[181.01]DVEEGK[432.30].A	Q14676,B4DYH4,E7EVA7,E9PGY5,F8VU38,F8VV34,F8VZP8,F8W1C2	MDC1	T378	1.1251	1.57124	1.25255	1.3906	1.09587	1.95239	1.25582	1.84946
R.n[305.21]LLLAEDS[167.00]EEEVDFLSER.R	Q14676,A1Z5I6,A1Z5I7,B4DYH4,E7ENQ0,E7EVA7,E9PGY5,F8VU38,F8VV34,F8VZP8,F8W1C2	MDC1	S168	3.33688	2.61897	2.71817	3.14498	2.83839	2.83694	2.73182	2.68689
R.n[305.21]LLLAEDS[167.00]EEEVDFLSERR.M	Q14676,A1Z5I6,A1Z5I7,B4DYH4,E7ENQ0,E7EVA7,E9PGY5,F8VU38,F8VV34,F8VZP8,F8W1C2	MDC1	S168	2.67316	1.74729	2.21766	1.99783	1.68673	2.43222	2.05113	2.26841
R.n[305.21]SLATMDS[167.00]PPHQK[432.30].Q	Q14676,B4DYH4,E7EVA7,E9PGY5,F8VU38,F8VV34,F8VZP8,F8W1C2	MDC1	S1820	6.00424	5.33615	3.92446	3.66793	4.78767	4.50304	5.45012	7.12295
R.n[305.21]SQTTTERDS[167.00]DTDVEEEELPVENR.E	Q14676,B4DYH4,E7EVA7,E9PGY5,F8VU38,F8VV34,F8VZP8,F8W1C2	MDC1	S453	2.09309	2.40287	3.11192	2.26562	2.49297	2.49127	2.90897	3.41557
R.n[305.21]AIS[167.00]ETEENSDELSGER.Q	Q00987,A7UKX8,A7UKY0,A8WFP2,D0EKL1,E7EPE2,I6SST9,I6T4L8,J3KN53,J3QST1,Q96DS4	MDM2	S166	1.24248	0.967513	1.82635	1.28701	1.42951	1.39792	1.44421	2.11044
K.n[305.21]AEENTDQAS[167.00]PQEDYAGFER.L	Q9NU22,Q6AI22,Q6PJJ1	MDN1	S4538	0.559784	0.488115	0.485552	0.434168	0.503023	0.542783	0.412759	0.526775
K.n[305.21]MHDGELEEQEEDDEK[432.30]S[167.00]DS[167.00]EGGDLDK[432.30].H	Q9NU22,Q6AI22,Q6PJJ1	MDN1	S4752,S4754	3.15934	2.46529	1.89401	1.85733	2.03904	2.61437	2.31623	1.93988
K.n[305.21]NGGEDT[181.01]DNEEGEEENPLEIK[432.30].E	Q9NU22,Q6AI22,Q6PJJ1	MDN1	T4898	4.65906	3.30299	5.99782	3.15298	4.46978	4.70671	4.17123	5.05328
R.n[305.21]IQALGLHLPDPPLESEDEDEEGAT[181.01]ALNNHSSIPMDPEHVELVK[432.30].R	Q16626	MEA1	T123	0.330977	0.246749	0.311494	0.310907	0.395287	0.574648	0.358508	0.382422
R.n[305.21]GDLAFGAPGPRPPS[167.00]PFDDPADDPEHK[432.30].E	Q93074,B4DYQ3,H0Y7P1,Q7Z3Z5	MED12	S635	1.98418	1.57244	1.354	1.80234	1.91115	1.60805	1.42619	1.63584
K.n[305.21]IEVDEGFC[160.03]S[167.00]PK[432.30]PSEIK[432.30].D	Q9UHV7	MED13	S890	4.07617	3.40707	2.89678	3.43077	3.78134	3.16428	3.65037	3.24572
K.n[305.21]RPLT[181.01]PFHHR.V	Q9UHV7,J3QRB7	MED13	T474	2.30059	2.56928	2.73529	1.91955	1.59198	1.62114	1.36648	1.31368
K.n[305.21]NRHS[167.00]PDHPGMGSSQASSSSSLR.-	A0JLT2,J3KR33	MED19	S226	3.50666	3.43262	3.38759	2.9296	3.17906	3.11947	3.32803	2.88117
R.n[305.21]LLS[167.00]SNEDDANILSSPTDR.S	O75448,B4DSQ6,B4E0S3,B4E1A5,F5GY88,F5H0K1,F8W9R9,H0YEG1	MED24	S862	0.278827	0.214055	0.57842	0.530543	0.611375	0.627054	0.662477	0.577252
R.n[305.21]NQVIIPLVLS[167.00]PDRDEDLMR.Q	Q96G25	MED8	S82	1.22089	1.03769	1.16563	1.05869	1.16117	1.4842	1.185	1.09846
K.n[305.21]DITDPLSLNT[181.01]C[160.03]TDEGHVVLASPLK[432.30].T	Q7L2J0,A8K5Q1	MEPCE	T243	0.680263	0.798963	0.605591	0.6772	0.80386	0.635171	0.669428	0.798792
R.n[305.21]C[160.03]APSAGS[167.00]PAAAVGR.E	Q7L2J0,A8K5Q1	MEPCE	S60	1.05484	0.942481	0.881798	0.798209	1.17738	1.19088	0.649066	0.791179
R.n[305.21]VNS[167.00]DC[160.03]DSVLPSNFLLGGNIFDPLNLNSLLDEEVSR.T	Q7L2J0,A8K5Q1	MEPCE	S175	0.577282	0	0.312598	0.760308	0.894827	0.988719	1.14369	0.684617
R.n[305.21]AAS[167.00]DSNPAGPLR.D	Q9BUU2	METTL22	S132	2.42866	1.78725	1.90668	1.43663	1.91494	2.26667	1.95796	1.67049
K.n[305.21]IVEPEVVGES[167.00]DS[167.00]EVEGDAWR.M	P55081	MFAP1	S116,S118	2.90282	2.4304	2.85803	1.85509	2.32906	2.5512	2.3979	3.08624
K.n[305.21]IVEPEVVGES[167.00]DSEVEGDAWR.M	P55081	MFAP1	S116	0.680525	0.694101	0.776975	0.74625	0.726955	0.819778	0.800566	0.798198
K.n[305.21]RPDYAPMES[167.00]S[167.00]DEEDEEFQFIK[432.30].K	P55081	MFAP1	S52,S53	2.52269	2.20052	2.44156	2.28696	1.95143	2.28134	2.41199	2.54714
R.n[305.21]K[432.30]IVEPEVVGES[167.00]DSEVEGDAWR.M	P55081	MFAP1	S116	1.38098	1.74495	1.72704	1.4847	1.34883	1.51099	1.80988	2.16803
R.n[305.21]SLAALDALNT[181.01]DDENDEEEYEAWK[432.30].V	P55081	MFAP1	T267	3.06773	2.75308	2.22927	2.61476	2.40988	2.67794	2.77938	3.33174
K.n[305.21]EDASS[167.00]LPPK[432.30].F	Q8N468,B7Z1R7,B7Z2V5,B7Z8X0,B7Z8X3,F5H391	MFSD4	S277	2.76267	3.43339	3.41154	3.28308	3.24107	2.76448	2.51232	1.89077
K.n[305.21]ELPDVQGES[167.00]DSISPLLLHLEDDDFSENEK[432.30].Q	Q8IWI9,B9EGR5,E7ENI0,F5H7K2	MGA	S2855	0.417702	0.323061	0.234397	0.207032	0.270224	0.267282	0.249191	0.267744
K.n[305.21]SILPY[243.03]PVSPK[432.30].Q	Q8IWI9,B9EGR5,E7ENI0,F5H7K2,H3BP52,H3BTF4,Q9H6M4	MGA	Y921	1.99012	1.13908	1.16941	1.7879	1.42142	2.13482	1.76376	2.03073
K.n[305.21]VVNANQNAS[167.00]PNVPGK[432.30]R.G	Q8IWI9,B9EGR5,E7ENI0,F5H7K2,H3BP52,H3BTF4,Q9H6M4	MGA	S607	6.92772	6.81986	4.7577	4.97308	6.14342	5.32493	5.48894	4.66963
K.n[305.21]LENEGS[167.00]DEDIETDVLYSPQMALK[432.30].L	O60502	MGEA5	S364	0.833569	0.60095	0.626389	0.714894	0.726311	0.838931	0.747475	0.833801
K.n[305.21]GAGATSGS[167.00]PPAGRN.-	P16455,B4DEE8	MGMT	S201	0.269481	0.415962	0.289039	0.519676	0.303315	0.202781	0.234522	0.170742
K.n[305.21]K[432.30]K[432.30]PAPLPPS[167.00]SSPGPPSQDSR.Q	Q8N3F8	MICALL1	S389	1.51522	1.35573	0.778754	1.32241	1.18765	1.3869	1.33723	1.3687
R.n[305.21]SPVPSPGSS[167.00]SPQLQVK[432.30].S	Q8N3F8,Q641Q8,Q68D58	MICALL1	S620	1.74666	2.24947	1.4681	1.91471	1.96095	1.89544	2.20976	2.31075
K.n[305.21]ASVSGPNS[167.00]PSETRR.E	O15344,A8K5A0,B7Z5K6,C9J453,C9JZJ7	MID1	S96	1.96546	2.27979	2.74494	2.26883	1.95566	1.50305	1.84811	1.61532
K.n[305.21]ASVSGPNSPS[167.00]ETRR.E	O15344,A8K5A0,B7Z5K6,C9J453,C9JZJ7	MID1	S98	0.397707	0.581146	0.626134	0.498354	0.514256	0.343387	0.487736	0.496049
K.n[305.21]ASVSGPNSPSET[181.01]RR.E	O15344,A8K5A0,B7Z5K6,C9J453,C9JZJ7	MID1	T100	0.254968	0.465725	0.449293	0.432248	0.391189	0.331061	0.359043	0.375705
R.n[305.21]GTPK[432.30]PPGPPAQPPGPPNAS[167.00]SNPDLRR.S	Q8N4C8	MINK1	S732	5.30997	4.37547	2.40401	3.57759	3.31483	3.22082	3.84893	4.05558
R.n[305.21]GFSQYGVSGS[167.00]PTK[432.30].S	Q9NXC5,B4DGE7	MIOS	S766	4.81395	3.2428	2.72128	3.37869	3.72754	4.15979	3.58884	3.32343
K.n[305.21]DIIIFVGT[181.01]PVQK[432.30].L	P46013	MKI67	T1315	0.616327	0.551001	0.5396	0.670011	0.54242	0.38558	0.381416	0.404772
K.n[305.21]DINTFVGT[181.01]PVEK[432.30].L	P46013	MKI67	T1923	2.41921	2.69491	2.29353	2.93397	2.44036	2.57796	1.4111	1.76239
K.n[305.21]GRDVESVQT[181.01]PSK[432.30].A	P46013	MKI67	T328	6.55875	7.61479	6.19375	6.14755	6.4979	3.89435	4.82328	4.15956
K.n[305.21]IAC[160.03]K[432.30]S[167.00]PPPESMDTPTSTR.R	P46013	MKI67	S2105	9.65967	9.49184	8.40055	11.5855	12.4685	11.3638	14.677	12.96
K.n[305.21]IAC[160.03]K[432.30]S[167.00]PQPDPVDTPASTK[432.30].Q	P46013	MKI67	S2344	6.86735	6.73875	5.33719	10.8423	12.8395	13.4968	13.7569	11.2444
K.n[305.21]IAC[160.03]RS[167.00]PQPDPVGTPTIFK[432.30]PQSK[432.30].R	P46013	MKI67	S2223	4.17444	3.93353	2.59616	5.12503	4.97412	4.53744	4.40412	5.23767
K.n[305.21]LDLLGNLPGS[167.00]K[432.30].R	P46013	MKI67	S1937,S2420	0.942478	0.897201	0.60445	0.827899	1.01049	0.790264	0.646326	1.19377
K.n[305.21]MPC[160.03]ES[167.00]SPPESADTPTSTR.R	P46013	MKI67	S1375	2.06145	1.90139	1.57885	1.97901	1.96089	2.11421	2.38029	2.10389
K.n[305.21]MPC[160.03]ESS[167.00]PPESADTPTSTR.R	P46013	MKI67	S1376	1.14144	0.751982	0.965199	0.776031	0.693478	0.835975	1.06625	0.839338
K.n[305.21]SGGSGHAVAEPAS[167.00]PEQELDQNK[432.30].G	P46013	MKI67	S308	6.96647	5.09946	5.81262	3.53004	6.04671	7.63609	6.97166	6.89724
K.n[305.21]TPVQYSQQQNS[167.00]PQK[432.30].H	P46013	MKI67	S357	23.1787	32.3742	21.8597	28.4819	27.9162	18.0849	23.6362	26.1577
R.n[305.21]ASQPDLVDT[181.01]PTSSK[432.30]PQPK[432.30].R	P46013	MKI67	T1747	9.03368	8.02944	5.21272	6.74051	7.7197	6.85291	4.39773	5.52521
K.n[305.21]TVDSQGPT[181.01]PVC[160.03]T[181.01]PTFLER.R	Q9BYG3,C9J808,H7BZL0	MKI67IP	T234,T238	0.410761	0.354107	0.403361	0.408442	0.434453	0.40219	0.502352	0.444017
R.n[305.21]AGSC[160.03]C[160.03]LS[167.00]PGGR.A	Q969V6,A4FUJ8,B0QY83,E7ER32	MKL1	S511	2.1546	5.5863	9.71802	10.8272	10.0837	6.61917	6.2357	3.6254
R.n[305.21]MTNNEDSLSPTS[167.00]STLSNLELDAAEK[432.30].D	Q9ULH7,B3KXK5,B4DGT8	MKL2	S546	0.362013	0.366089	0.4975	0.52252	0.429047	0.561254	0.761589	0.803455
K.n[305.21]VFGGMNEENMTELLSS[167.00]GLK[432.30].N	Q9UL63,B4DG30,F8WEY7	MKLN1	S104	0.546651	0.386208	0.596718	0.525276	0.402473	0.651251	0.531226	0.622632
K.n[305.21]LSGAVLFEDGGAS[167.00]ER.E	Q8IYA7,H0YKC7,H0YMU2	MKX	S21	28.3448	24.4948	16.874	27.0206	25.2814	24.1877	21.3399	16.4186
R.n[305.21]NSSTPGLQVPVS[167.00]PTVPIQNQK[432.30].Y	Q03164,B4E012,E9PQG7	MLL	S3036	2.13237	1.7186	1.94081	1.99262	2.15384	2.37019	2.5805	2.36781
R.n[305.21]RHS[167.00]TSSLSPQR.S	Q03164,E9PQG7	MLL	S2196	0.468234	0.727654	0.841978	0.692282	0.570816	0.537096	0.494134	0.445071
K.n[305.21]ASEPLLS[167.00]PPPFGESR.K	O14686	MLL2	S2274	0.297374	0.170157	0.293146	0.190724	0.269361	0.19378	0.220271	0.37205
R.n[305.21]ALS[167.00]PVIPLIPR.A	O14686,Q59FG6	MLL2	S4738	3.6116	3.22415	3.1644	3.1763	3.30515	3.66769	2.92651	3.18531
K.n[305.21]LEST[181.01]SPK[432.30]GGPPPPPPPPPR.A	Q03111	MLLT1	T266	6.56064	4.3064	4.32005	5.28572	5.06672	5.09036	5.4557	4.43864
R.n[305.21]EY[243.03]FTFPASK[432.30].S	P55196,A8MQ02,C9JX92,G1UI22,J3KN01,Q5JPV5,Q5TIG5	MLLT4	Y1230	12.0474	21.6881	13.8897	11.7722	11.3424	11.8897	11.9998	12.2289
R.n[305.21]SLVGLSQERAAELMTRTSSVVT[181.01]LEVAK[432.30].Q	P55196,A8MQ02,C9JX92,G1UI22,J3KN01,Q5JPV5,Q5TIG5	MLLT4	T1086	0.911097	0.752183	0.835887	0.73602	0.807793	0.930307	1.02914	0.904244
R.n[305.21]SSPNVANQPPS[167.00]PGGK[432.30].S	P55196,A8MQ02,C9JX92,G1UI22,J3KN01,Q5JPV5,Q5TIG5	MLLT4	S1182	10.5168	12.0869	9.88636	12.7111	11.6623	10.9018	12.5457	10.4958
R.n[305.21]WPDVARPPFNPHGGAEPGADS[167.00]AEGDVGDGDGDFGAGVNK[432.30].D	P51511,Q7KZY0	MMP15	S589	0.556682	0.635156	0.575149	0.473659	0.72197	0.705525	0.652139	0.480718
R.n[305.21]RPAEATSS[167.00]PT[181.01]SPERPR.H	Q9BU76	MMTAG2	S217,T219	0.88701	0.791531	0.935587	0.70373	0.696371	0.603148	0.756257	0.62768
R.n[305.21]RPAEATSS[167.00]PTSPERPR.H	Q9BU76	MMTAG2	S217	2.83194	2.62727	3.20445	2.55976	2.18369	2.02532	2.47682	2.33528
R.n[305.21]RPAEATSSPT[181.01]S[167.00]PERPR.H	Q9BU76	MMTAG2	T219,S220	0.723642	0.799738	0.84837	0.859833	0.834285	0.831787	0.60739	0.651464
R.n[305.21]RPAEATSSPT[181.01]SPERPR.H	Q9BU76	MMTAG2	T219	1.56031	1.65179	2.00624	1.70777	1.34229	1.62069	1.54063	1.28281
K.n[305.21]K[432.30]DSNELS[167.00]DS[167.00]AGEEDSADLK[432.30]R.A	Q9Y6X9	MORC2	S777,S779	3.61692	3.52372	2.63234	2.65414	3.2348	3.14199	3.15336	3.29544
R.n[305.21]RPQRPRS[167.00]PPLPAVIR.N	Q9Y6X9	MORC2	S615	2.10813	2.23092	2.19555	1.60906	2.77491	1.87498	1.96827	2.0124
R.n[305.21]SVAVS[167.00]DEEEVEEEAER.R	Q9Y6X9	MORC2	S743	1.17773	0.904828	0.961688	0.62977	0.739428	0.925338	0.714517	0.561407
K.n[305.21]GYTSDDDT[181.01]WEPEIHLEDC[160.03]K[432.30].E	Q99549,B3KS10	MPHOSPH8	T89	2.00821	1.3979	1.53027	1.17061	1.6734	1.681	1.43459	1.87707
R.n[305.21]GAEAFGDS[167.00]EEDGEDVFEVEK[432.30].L	Q99549,B3KS10	MPHOSPH8	S51	6.7034	5.73099	6.04116	5.76132	5.94098	5.30856	5.85313	6.3161
K.n[305.21]MGS[167.00]NS[167.00]EVARLLASSDPLAQIAEDK[432.30]PYAEWRK[432.30].S	H3BN01	MPI	S23,S25	0.203557	0.152949	0.217413	0.107004	0.18536	0.261069	0.236276	0.163489
R.n[305.21]VY[243.03]ESIGQYGGETVK[432.30].L	Q8N3R9,A8K5C5,Q4VBP4	MPP5	Y243	0.900268	0.936782	1.02698	1.36691	1.49177	1.06316	0.933958	0.864316
R.n[305.21]ARS[167.00]PSVAAMASPQLC[160.03]R.A	J3KPV7,Q59HD5	MPST	S15	36.0403	39.6426	44.7741	36.226	35.3619	33.7317	32.2771	29.7307
R.n[305.21]S[167.00]PSVAAMASPQLC[160.03]R.A	J3KPV7,Q59HD5	MPST	S15	2.71507	2.61598	3.42563	2.47834	3.31698	2.9123	2.89204	2.75345
K.n[305.21]SESVVY[243.03]ADIR.K	O95297,A8K5D4,Q5U0H8,Q9UEL4	MPZL1	Y263	18.6724	14.1723	14.0543	14.3712	19.9116	21.0067	15.953	16.584
K.n[305.21]GVDFES[167.00]S[167.00]EDDDDDPFMNTSSLR.R	P49959,B3KTC7,F8W7U8	MRE11A	S688,S689	1.44149	1.65864	1.67183	1.34417	1.33446	1.47734	1.47457	1.79525
K.n[305.21]GVDFES[167.00]S[167.00]EDDDDDPFMNTSSLRR.N	P49959,B3KTC7,F8W7U8	MRE11A	S688,S689	0.776655	0.559388	0.641942	0.562376	0.500687	0.532741	0.570889	0.786626
K.n[305.21]NYSEVIEVDES[167.00]DVEEDIFPTTSK[432.30].T	P49959,B3KTC7,F8W7U8	MRE11A	S649	1.91812	1.91906	1.64136	1.89925	1.59317	1.65425	1.95426	2.03746
K.n[305.21]EPQDT[181.01]LC[160.03]TR.S	Q6ZUA9	MROH5	T465	0.0483821	1.201	1.64066	0.0683613	0.0236555	0.0624371	0	0
K.n[305.21]S[167.00]PALSDANK[432.30].A	P52701,B4DF41,F8W7G9,F8WAX8,Q1L838,Q3SWU9	MSH6	S14	3.71842	5.53514	4.07597	5.47663	4.39321	3.31107	3.09396	2.48286
R.n[305.21]AAAAPGAS[167.00]PSPGGDAAWSEAGPGPRPLAR.S	P52701,B4DF41,F8W7G9,F8WAX8,Q3SWU9	MSH6	S41	9.33036	8.07762	8.5593	9.16278	9.56271	10.7681	6.8715	8.02474
K.n[305.21]QAGIGGEPAAAGAGC[160.03]S[167.00]PRPK[432.30].Y	Q68DK7,J3KSZ8,J3QQY0	MSL1	S126	4.97822	4.67407	3.99083	4.5249	4.11249	3.91257	3.47116	4.24736
K.n[305.21]TPVHS[167.00]RSSSPIPLTPS[167.00]K[432.30]EGS[167.00]AVFAGFEGR.R	Q8N5Y2,B7Z227	MSL3	S396,S407,S411	1.07972	0.988077	0.710537	0.932922	0.833979	1.0424	1.10482	0.86846
K.n[305.21]AGVVNGTGAPGQS[167.00]PGAGR.A	Q13330,E7ESY4,H0Y4T7,Q59FW1	MTA1	S386	1.32388	0.89682	0.92781	0.761363	1.04588	1.1258	0.917769	0.712168
K.n[305.21]LSSQIS[167.00]AGEEK[432.30].W	Q86UE4,E5RJU9,H0YB56	MTDH	S298	2.31377	2.14135	2.41681	4.48439	4.86879	4.65274	4.50169	5.20295
K.n[305.21]SETSWES[167.00]PK[432.30].Q	Q86UE4,E5RJU9	MTDH	S568	2.62028	2.93305	1.74352	1.943	2.12932	1.38326	1.55041	1.83012
K.n[305.21]SQEPIPDDQK[432.30]VS[167.00]DDDK[432.30].E	Q86UE4,E5RJU9,H0YBJ8	MTDH	S426	13.695	12.0152	10.1983	10.0047	15.3853	11.1221	11.4899	12.9766
K.n[305.21]WNSVS[167.00]PASAGK[432.30].R	Q86UE4,E5RJU9,H0YB56,H0YBE0	MTDH	S308	3.75192	3.23097	3.02118	3.12552	3.85746	3.85076	3.33533	3.11343
R.n[305.21]TSS[167.00]DPNLNNHC[160.03]QEVR.V	Q9NYA4,J3QR65	MTMR4	S629	0.375266	0.305387	0.352491	0.257811	0.346186	0.319992	0.368592	0.392369
K.n[305.21]ELLHSVHPES[167.00]PNLK[432.30].T	Q9Y217,Q92792	MTMR6	S561	1.627	1.25665	1.59798	1.09622	1.76043	1.80064	1.58613	1.89082
K.n[305.21]VTPRPQQTSASS[167.00]PSSVNSR.Q	Q9ULD2,H0YC63	MTUS1	S541	1.28969	1.29949	1.27036	0.935198	1.10961	0.84826	0.877424	0.75736
R.n[305.21]DPLPSVPPT[181.01]TT[181.01]NSSRGTNSTLAK[432.30].L	Q8N307,B7Z519,C9JJE7,E9PC04,E9PH32,H7C102,I0EZ60	MUC20	T613,T615	1.52592	1.66293	1.39968	1.80001	1.55789	1.88838	1.8153	1.7454
K.n[305.21]GPSSEGPEEEDGEGFSFK[432.30]Y[243.03]SPGK[432.30].L	P84157,Q6ZR64	MXRA7	Y143	1.61577	1.75521	0.811834	1.58173	1.3144	1.32168	0.987733	1.06221
K.n[305.21]ALGGEDS[167.00]ENEEELGDEAMMALDQSLASLFAEQK[432.30].L	Q9BQG0,I3L1L3	MYBBP1A	S775	6.43784	6.4867	4.98739	7.20064	5.85521	5.28607	6.17937	7.4659
K.n[305.21]ALGGEDSENEEELGDEAMMALDQS[167.00]LASLFAEQK[432.30].L	Q9BQG0,I3L1L3	MYBBP1A	S792	0.246003	0.162651	0.153513	0.180617	0.176292	0.240415	0.17459	0.245165
K.n[305.21]EIPSATQS[167.00]PISK[432.30].K	Q9BQG0,B4DE42,I3L1L3	MYBBP1A	S1163	3.98011	3.04488	2.05785	2.99331	3.38025	3.00913	3.11685	3.25548
K.n[305.21]EIPSATQS[167.00]PISK[432.30]K[432.30].R	Q9BQG0,B4DE42,I3L1L3	MYBBP1A	S1163	7.09954	5.74955	4.05388	5.74672	6.07072	6.33982	7.0812	6.17191
K.n[305.21]K[432.30]NQK[432.30]PSQVNGAPGS[167.00]PTEPAGQK[432.30].Q	Q9BQG0,B4DE42,B4DZZ1,I3L1L3	MYBBP1A	S1267	11.4245	10.8345	5.53387	11.0731	10.5262	8.40126	9.88603	9.4305
K.n[305.21]NQK[432.30]PSQVNGAPGS[167.00]PTEPAGQK[432.30].Q	Q9BQG0,B4DE42,B4DZZ1,I3L1L3	MYBBP1A	S1267	4.39341	5.37598	2.71006	4.83616	4.83884	4.32543	6.06062	5.92168
R.n[305.21]DPAQPMS[167.00]PGEATQSGARPADR.Y	Q9BQG0,B4DWP5,B4DZZ1	MYBBP1A	S11	4.86667	5.00988	5.33331	5.20647	5.09949	6.3644	6.67206	7.00009
R.n[305.21]C[160.03]GWPTTITVQT[181.01]K[432.30].D	O75592,J3KPZ3	MYCBP2	T2253	6.58604	5.3047	4.41355	5.13109	6.04758	5.15846	5.60048	5.05606
R.n[305.21]SSPSGASS[167.00]PR.S	O75592,F8WA13,J3KPZ3,Q9NWD4,Q9UG08	MYCBP2	S2801	0.144984	0.232992	0.21224	0.253522	0.175528	0.137888	0.158637	0.137875
K.n[305.21]AEVPGAT[181.01]GGDSPHLQPAEPPGEPR.R	Q9P2K5	MYEF2	T13	1.61419	1.20402	1.40588	1.17925	1.44233	1.32383	1.31949	1.57374
K.n[305.21]TSDVNETQPPQS[167.00]E.-	P35580,B2RWP9,D3DTS1,F8W6L6,Q9BWG0	MYH10	S1975	1.33117	1.9814	1.45528	1.67281	1.38329	1.20234	1.15254	1.22116
R.n[305.21]QLHLEGASLELS[167.00]DDDTESK[432.30].T	P35580,B2RWP9,D3DTS1,F8W6L6,Q9BWG0	MYH10	S1956	3.05111	2.84541	3.08336	3.34235	3.3716	3.55505	3.08002	3.40065
R.n[305.21]RQLHLEGASLELS[167.00]DDDTESK[432.30].T	P35580,B2RWP9,D3DTS1,F8W6L6,Q9BWG0	MYH10	S1956	0.713712	0.766112	0.584754	0.74838	0.713177	0.659919	0.742495	0.895853
R.n[305.21]TGLEDPERY[243.03]LFVDR.A	P35580,B2RWP9,E7ERA5,F8W6L6,G1UI33,Q9UE82	MYH10	Y13	0.550533	0.753737	0.795984	0.776313	0.753955	0.74149	0.603902	0.658556
K.n[305.21]GAGDGS[167.00]DEEVDGK[432.30]ADGAEAK[432.30]PAE.-	P35579,Q60FE2,Q6ZNL4	MYH9	S1943	3.77882	4.21751	3.18038	3.2957	3.60915	3.16113	3.57005	3.86748
R.n[305.21]K[432.30]GAGDGS[167.00]DEEVDGK[432.30].A	P35579,Q60FE2,Q6ZNL4	MYH9	S1943	7.56485	16.2533	9.19431	16.6224	9.57491	6.97811	8.44642	7.16539
R.n[305.21]K[432.30]GAGDGS[167.00]DEEVDGK[432.30]ADGAEAK[432.30]PAE.-	P35579,Q60FE2,Q6ZNL4	MYH9	S1943	4.60996	4.71199	2.61235	3.8453	3.52886	3.20581	4.14057	3.86475
R.n[305.21]AT[181.01]SNVFAMFDQSQIQEFK[432.30].E	P19105,O14950,P24844,J3KTJ1,J3QRS3,Q2F834,Q53HL1,Q53X45,Q6IBG1,Q71U02	MYL12A	T18	1.28905	1.35729	0.884312	1.25024	1.0832	1.30427	0.742518	1.06825
K.n[305.21]MTEEEVEMLVAGHEDS[167.00]NGC[160.03]INYEELVR.M	F8VXL3,F8VZU9,F8W180,G8JLA2,Q6IBG5	MYL6	S31	0.710788	0.755893	0.805122	0.755468	0.564047	0.602828	0.682954	0.721947
K.n[305.21]SLAPDRS[167.00]DDEHDPLDNTSRPR.Y	Q92614,B3KVF8,B4DFN7,B4DYM1,B4DZ32,J3KNX9,Q5QD01,Q9NYE8	MYO18A	S2020	12.8978	9.93224	10.3263	10.3481	10.5101	9.19561	10.4596	15.0768
K.n[305.21]SVTDY[243.03]AQQNPAAQIPAR.Q	E7EW20	MYO6	Y1147	2.14421	23.0551	21.3328	11.9299	8.2398	4.60999	2.81156	1.8377
K.n[305.21]SVTDY[243.03]DFAPFLNNSPQQNPAAQIPAR.Q	Q9UM54	MYO6	Y1146	0.190657	0.303955	0.527687	0.200862	0.264174	0.221142	0.151637	0.206917
K.n[305.21]EDITYRLPELDPRGS[167.00]DEENLDSETSASTESLLEER.A	Q13459,B0I1T6,Q4LE74,Q8WVD2	MYO9B	S1992	0.463528	0.356323	0.281599	0.36794	0.332031	0.325938	0.502316	0.496885
K.n[305.21]VLST[181.01]EEMELYELAQAAGGAIDPDVFK[432.30].L	Q6NZ67,B8ZZ87,H7C293	MZT2B	T35	0.129999	0.137415	0.120191	0.100284	0.12118	0.132629	0.129758	0.173797
K.n[305.21]GLAAEDS[167.00]GGDSK[432.30].D	P41227,A6NM98	NAA10	S205	2.701	3.79916	3.37654	3.89203	3.40201	3.03779	2.95587	2.54916
K.n[305.21]GNS[167.00]PPSSGEAC[160.03]R.E	P41227,A6NM98	NAA10	S186	0.133013	0.27205	0.223854	0.282083	0.165727	0.176224	0.163456	0.145344
K.n[305.21]ITVNGDSS[167.00]AEAEELANEI.-	Q9BXJ9,B2RBE5,B4E2T6	NAA15	S856	0.253424	0.181923	0.22965	0.229278	0.245979	0.223704	0.210472	0.272033
R.n[305.21]TAVPS[167.00]PVEAAAASDPAAAR.N	Q147X3,B3KS28,B4E2G1,J3KNC2	NAA30	S152	0.495267	0.49274	0.586672	0.623572	0.694176	0.738228	0.836725	0.998489
R.n[305.21]VGRLS[167.00]PC[160.03]VPAK[432.30]PPLAEFEEGLLDR.C	Q15742	NAB2	S479	0.774209	0.823775	0.962712	0.842388	0.981552	0.757455	0.860327	1.20655
K.n[305.21]VQGEAVSNIQENT[181.01]QTPTVQEESEEEEVDETGVEVK[432.30].D	Q13765,B2R4P8,B4DDI8,E9PAV3,F8VZJ2,F8W0W4,H0YHX9	NACA	T157	5.93938	5.57357	4.74995	4.9624	5.68496	4.90346	5.09934	6.30879
K.n[305.21]VQGEAVSNIQENTQT[181.01]PTVQEESEEEEVDETGVEVK[432.30].D	Q13765,B2R4P8,B4DDI8,E9PAV3,F8VZJ2,F8W0W4,H0YHX9	NACA	T159	1.64424	1.37041	1.35471	1.4436	1.63114	1.3676	1.2424	1.59386
K.n[305.21]VQGEAVSNIQENTQTPT[181.01]VQEESEEEEVDETGVEVK[432.30].D	Q13765,B2R4P8,B4DDI8,E9PAV3,F8VZJ2,F8W0W4,H0YHX9	NACA	T161	2.25687	2.40082	2.23124	2.26036	2.25823	2.29072	2.18138	2.65153
K.n[305.21]GSDASWK[432.30]NDQEPPPEALDFS[167.00]DDEK[432.30].E	Q96HR8,E9PAZ2	NAF1	S315	4.51171	3.69393	3.49945	4.1322	3.54297	3.34565	3.84313	4.23797
R.n[305.21]SLGLSLS[167.00]GGDQEDAGR.L	Q9UJ70,C9JEV6,H0YEB7,H7C1L7,H7C3G9	NAGK	S76	0.587303	0.492	0.58129	0.42888	0.415608	0.429777	0.465136	0.692592
K.n[305.21]VLVT[181.01]VEEDDT[181.01]IMEELVDNHGK[432.30].K	Q9NR45	NANS	T338,T344	0.469408	0.48854	0.551067	0.467896	0.491065	0.656899	0.586294	0.51725
K.n[305.21]RFEIINAIYEPTEEEC[160.03]EWK[432.30]PDEEDEIS[167.00]EELK[432.30].E	P55209,B3KNT8,F5H4R6,F8VRJ2,F8VV59,F8VY35,F8W118,F8W543,H0YH88,H0YIV4	NAP1L1	S143	0.469595	0.422707	0.348749	0.442048	0.425496	0.39062	0.455823	0.471435
R.n[305.21]LDGLVET[181.01]PTGYIESLPR.V	P55209,B3KNT8,B3KV44,B7Z2V4,B7Z5H0,B7Z9C2,F5H1X5,F5H4R6,F8VRJ2,F8VUX1,F8VV59,F8VXI6,F8VY35,F8W020,F8W0J6,F8W118,H0YHC3,H0YIV4	NAP1L1	T62	1.11369	0.622585	0.78043	0.654378	0.633878	0.848767	0.654354	0.692974
K.n[305.21]ASGDGESLDEDS[167.00]EFTLASDFEIGHFFR.E	Q99733,B2R6J4,B4DS05,B7ZAC7,B7ZAK9,B7ZB83,F5HFY4,H0YCI4	NAP1L4	S309	0.21845	0.17895	0.260424	0.196404	0.162458	0.19652	0.255703	0.185159
R.n[305.21]EFITGDVEPT[181.01]DAESEWHSENEEEEK[432.30].L	Q99733,A8MXH2,B2R6J4,B4DS05,B7ZAC7,B7ZB83,C9J6D1,C9JZI7,E9PKT8,E9PNJ7,E9PS34,F5HFY4	NAP1L4	T117	1.70007	1.5414	1.34421	1.28458	1.29475	1.35402	1.51112	1.80218
K.n[305.21]S[167.00]VSGTDVQEEC[160.03]R.E	P49321,B4DQP3,B4DS57,E9PPR5,F5H3J2,Q53H03,Q6PJY7	NASP	S244	2.04901	2.42959	2.84637	1.96614	2.75965	1.8349	1.92854	2.0165
K.n[305.21]VDLTLDWLT[181.01]ETSEEAK[432.30].G	P49321,B4DQP3,B4DS57,E9PPR5,F5H3J2,Q53H03,Q6PJY7	NASP	T207	0.328817	0.323501	0.274659	0.244297	0.287543	0.323889	0.281059	0.267836
K.n[305.21]VDLTLDWLTET[181.01]SEEAK[432.30].G	P49321,B4DQP3,B4DS57,E9PPR5,F5H3J2,Q53H03,Q6PJY7	NASP	T209	1.34109	1.25013	1.44096	1.47254	1.25612	1.12449	1.11615	1.21734
K.n[305.21]LPLDSTC[160.03]QPEMTFNPGPTELTLDPEHQPEET[181.01]PAPSL.-	C9J451,Q93015,C9JL88,Q6IAP1	NAT6	T52	0.286563	0.205235	0.313782	0.214222	0.229627	0.219538	0.313745	0.279236
K.n[305.21]SIGSPEST[181.01]PK[432.30].N	Q8NEY1,A8MYI2,H0Y6F6	NAV1	T764	2.67924	2.58898	2.2026	2.20183	2.07896	2.25744	2.1145	2.36322
R.n[305.21]YQPLAST[181.01]AS[167.00]DNDFVTPEPR.R	Q15021,B3KMS0,B3KY03,B4E0B7,F5GZJ1	NCAPD2	T1331,S1333	0.218806	0.222735	0.315078	0.37884	0.592257	0.743353	0.566756	0.499196
K.n[305.21]LNLAQFLNEDLS[167.00].-	Q9BPX3,Q6NUR1	NCAPG	S1015	1.34953	0.87626	1.07293	0.994424	1.03878	1.45804	1.17697	1.13203
K.n[305.21]TLHC[160.03]EGTEINS[167.00]DDEQESK[432.30].E	Q9BPX3,H0Y9Z8,Q6NUR1	NCAPG	S674	6.15709	6.67326	7.07301	5.73935	6.04757	4.94333	4.89379	5.68115
R.n[305.21]C[160.03]QTAEADS[167.00]ES[167.00]DHEVPEPESEMK[432.30].M	Q9BPX3,Q6NUR1	NCAPG	S973,S975	2.55473	4.21949	3.12688	2.78969	2.97617	2.91626	2.49102	3.62496
K.n[305.21]TSDANET[181.01]EDHLESLIC[160.03]K[432.30].V	Q09161,F2Z2T1	NCBP1	T27	0.359721	0.342376	0.33877	0.874463	1.5362	1.61787	1.30427	1.24023
R.n[305.21]RHS[167.00]DENDGGQPHK[432.30]R.R	Q09161,F2Z2T1	NCBP1	S7	0.722328	1.08876	1.26088	1.88348	1.60317	1.47121	1.78897	1.9939
R.n[305.21]LY[243.03]DLNMPAYVK[432.30].F	P16333,B2R6S4,C9J869,C9JAB9,C9JVV5,C9K098,H7C5C7	NCK1	Y105	1.18667	1.69567	1.49069	1.43229	1.88388	1.63375	1.35047	1.33202
R.n[305.21]AAPTT[181.01]PPPPVK[432.30].R	Q9NZQ3,C9JC20,C9JMQ4,C9JSC3	NCKIPSD	T181	6.59052	6.38103	5.83923	5.41567	5.25519	5.82182	5.13856	5.91911
K.n[305.21]K[432.30]VAVAT[181.01]PAK[432.30].K	P19338,C9J1H7,C9JLB1,C9JWL1,C9JYW2,Q9BQ02	NCL	T76	4.09776	3.87863	2.16626	3.63571	3.82197	4.29499	3.27607	3.00749
K.n[305.21]K[432.30]VVVS[167.00]PTK[432.30].K	P19338,C9J1H7,C9JLB1,C9JWL1,C9JYW2,Q9BQ02	NCL	S67	47.1444	48.8018	36.3557	41.2367	45.3163	36.5414	47.4504	40.7855
K.n[305.21]VAVAT[181.01]PAK[432.30].K	P19338,C9J1H7,C9JLB1,C9JWL1,C9JYW2,Q9BQ02	NCL	T76	1.71571	1.50135	1.52332	1.56434	2.05306	1.83729	1.77255	1.65695
R.n[305.21]LELQGPRGS[167.00]PNAR.S	P19338,B3KM80,H7BY16,Q6ZS99,Q9BQ02	NCL	S563	5.2833	3.79651	4.71043	4.42153	5.5539	5.28093	4.73693	4.31846
K.n[305.21]QT[181.01]LENSQTSSR.A	Q13772,B2R5V0,B4DF87,B4DZ85,B4E260,E9PAV7,H0Y5U8,J3KQN8,Q96E88	NCOA4	T233	0.897507	0.508014	0.608953	0.330761	0.756628	1.32134	1.00067	0.69014
K.n[305.21]HEAPSSPIS[167.00]GQPC[160.03]GDDQNASPSK[432.30].L	O75376,A5PKW7,E7EVU5,E7EW50,E9PGV6,J3KS51,Q05CG3,Q3B773,Q6NTH1,Q6PDT8,Q6PGR4,Q7Z516,Q86W52,Q86YY0	NCOR1	S161	0.412884	0.37083	0.380495	0.337145	0.444877	0.299637	0.418062	0.382707
K.n[305.21]QQQLEEEAAK[432.30]PPEPEK[432.30]PVS[167.00]PPPVEQK[432.30].H	O75376,A5PKW7,E7EVU5,E7EW50,E9PGV6,J3KS51,Q05CG3,Q6NTH1,Q6PDT8,Q6PGR4,Q7Z516,Q86W52,Q86YY0	NCOR1	S224	8.06107	8.22267	4.68149	8.88714	8.03097	6.66868	7.444	8.67368
K.n[305.21]QQQLEEEAAK[432.30]PPEPEK[432.30]PVS[167.00]PPPIESK[432.30].H	Q9Y618,C9J0Q5,C9J239,C9J330,C9JE98,C9JFD3,C9JQE8,H0YGK8,H7C1Y3	NCOR2	S215	1.43128	1.63774	0.903933	1.70481	1.43181	1.38631	1.44853	1.35961
K.n[305.21]REGT[181.01]PPPPPPSR.D	Q9Y618,C9J0Q5,C9J239,C9J7T7,C9JE98,C9JFD3,C9JQE8	NCOR2	T1391	1.02023	1.09921	1.58288	1.14963	0.761054	0.729261	0.89586	0.914115
K.n[305.21]SRS[167.00]PAPPADK[432.30].E	Q9Y618,C9J0Q5,C9J239,C9J7T7,C9JE98,C9JFD3,C9JQE8	NCOR2	S1025	1.5911	4.34162	3.97776	3.56074	2.39879	1.3563	2.01082	1.62651
K.n[305.21]TSVLGGGEDGIEPVS[167.00]PPEGMTEPGHSR.S	Q9Y618,C9J0Q5,C9J239,C9J7T7,C9JE98,C9JFD3,H7C2D4,Q9BT61	NCOR2	S2234	1.10412	1.00494	1.01246	0.922862	1.07431	1.02633	1.16058	1.14186
R.n[305.21]SGLEPAS[167.00]SPSK[432.30].G	Q9Y618,C9J0Q5,C9J239,C9J7T7,C9JE98,C9JFD3,Q9BT61	NCOR2	S1981	2.68046	3.66352	2.46242	3.13468	2.60813	2.19567	2.53977	2.20006
R.n[305.21]SGLEPASS[167.00]PSK[432.30].G	Q9Y618,C9J0Q5,C9J239,C9J7T7,C9JE98,C9JFD3,Q9BT61	NCOR2	S1982	2.63716	3.39644	2.1366	2.4813	2.78073	2.35775	2.63911	2.38719
R.n[305.21]GPGGSQGSQGPS[167.00]PQGAR.R	Q96MG7	NDNL2	S64	1.32646	2.23206	1.96532	1.84605	1.55332	1.31087	1.84024	1.00814
R.n[305.21]GPGGSQGSQGPS[167.00]PQGARR.A	Q96MG7	NDNL2	S64	0.810092	1.21187	1.05906	0.965149	0.687355	0.744609	0.754822	0.579103
R.n[305.21]TAS[167.00]LTSAASVDGNR.S	Q9UN36,B4DE86,G3V3N4,G3V578,H0YJS7,H0YJT9,Q8TDR6	NDRG2	S332	5.18594	7.09189	6.16345	5.72052	7.62925	8.16442	7.39392	6.40537
K.n[305.21]LVTSGAESGNLNTS[167.00]PSSNQTR.N	Q8NHV4,A8K1Z3,G3V3F1,Q05CT8	NEDD1	S516	1.23593	1.11503	1.14493	1.21081	1.34316	1.27304	1.31796	1.62253
R.n[305.21]NPYLLS[167.00]EEEDDDVDGDVNVEK[432.30].N	O60524,G3V5V3	NEMF	S417	1.08438	1.1397	1.17487	0.971301	1.16401	1.06587	0.950408	1.17021
K.n[305.21]ENQEPLRS[167.00]PEVGDEEALRPLTK[432.30].E	P48681,D3DVC4	NES	S680	0.676702	0.675878	0.876869	0.902761	1.03592	1.26261	1.60291	1.87364
-.n[305.21]MLTLPFDESVVMPES[167.00]QMC[160.03]RK[432.30].F	Q96NK8,B3KNX6,B4DS85,Q7Z4W9,Q8IYR9	NEUROD6	S15	0.985569	0.98569	1.00667	1.06384	1.01869	1.00473	0.892156	0.638995
K.n[305.21]ENVELS[167.00]PTTGHC[160.03]NSGR.T	P21359,B4DXH1,H0Y465,J3QSG6	NF1	S2802	4.53768	4.95793	3.78092	4.21188	4.81115	3.95132	3.90267	3.29275
R.n[305.21]ITSISPT[181.01]PEPPAALEDNPDAWGDGSPR.D	Q14934,B4DF01,B4DU09,G3V5H0	NFATC4	T124	0.317431	0.237715	0.34152	0.332255	0.232989	0.266347	0.361607	0.382204
K.n[305.21]NK[432.30]DGETPGQILGWGPPWDS[167.00]AEEEEEDDASK[432.30].E	Q9UBC1,A8K778,E9PL05,F8VU54,Q5ST96,Q5ST97,Q5STV4,Q5STV6	NFKBIL1	S150	1.06827	0.696145	0.888181	0.74706	0.864723	1.18666	0.845704	0.937537
K.n[305.21]LSS[167.00]EDEEEDEAEDDQSEASGK[432.30]K[432.30].S	Q8NEJ9,G3V4G1,H0YJ17	NGDN	S143	2.14555	2.03874	1.29423	2.11084	1.86479	1.50009	1.91677	1.93777
R.n[305.21]FAGSGNEENRNNAY[243.03]PHK[432.30].A	Q8NBF2,Q7Z658	NHLRC2	Y403	2.64364	2.62834	2.24884	2.55627	2.76685	2.72056	2.67523	2.62275
R.n[305.21]AVPSPT[181.01]TGEEGSVHSR.E	Q5SYE7	NHSL1	T1235	0.51659	0.366234	0.492636	0.492829	0.654859	0.582763	0.746736	0.87022
R.n[305.21]K[432.30]NS[167.00]GAEAAQLSER.T	Q5SYE7	NHSL1	S1089	2.36235	2.95281	3.39998	3.14941	3.41193	2.69897	2.86394	2.04838
-.n[305.21]MAVGQIGNFLAYTAVPTVLVT[181.01]PLGALGVPFGC[160.03]YSL.-	H0YLJ9,H0YMY7	NIPA1	T21	0.243654	0.21112	0.263547	0.203171	0.201217	0.232253	0.322257	0.25013
K.n[305.21]AITSLLGGGS[167.00]PK[432.30].N	Q6KC79,H0YAM2,Q6IEH8	NIPBL	S2658	8.29752	7.9219	6.2927	7.14766	7.3329	7.40657	6.98971	7.83023
K.n[305.21]NNTAAET[181.01]EDDES[167.00]DGEDRGGGTSGVR.R	H0YAM2	NIPBL	T173,S178	0.196236	0.278778	0.328591	0.282793	0.191448	0.191201	0.14535	0.165123
K.n[305.21]NNTAAET[181.01]EDDES[167.00]DGEDRGGGTSGVRR.R	H0YAM2	NIPBL	T173,S178	0.172357	0.195069	0.171519	0.231076	0.201598	0.118713	0.158523	0.129793
K.n[305.21]NNTAAETEDDES[167.00]DGEDRGGGTSGSLR.R	Q6KC79,Q6IEH8	NIPBL	S2672	1.779	1.7284	2.16507	1.83872	1.798	1.59197	1.94829	1.89058
K.n[305.21]NNTAAETEDDES[167.00]DGEDRGGGTSGVR.R	H0YAM2	NIPBL	S178	2.5797	3.94392	5.35065	4.3656	3.68667	3.46215	3.42912	2.8885
R.n[305.21]DVPPDILLDS[167.00]PERK[432.30].Q	Q6KC79,A6QL62,A8K2T2,Q6IEH8	NIPBL	S318	4.20308	3.14079	3.09808	2.48089	3.39639	3.97091	3.02462	4.02773
R.n[305.21]IGELGAPEVWGLS[167.00]PK[432.30].N	Q8N5F7,A0PJ73,Q05D22	NKAP	S149	1.98378	1.37909	1.9916	1.73842	1.65315	1.84019	1.73392	1.63309
R.n[305.21]IGELGAPEVWGLS[167.00]PK[432.30]NPEPDS[167.00]DEHT[181.01]PVEDEEPK[432.30]K[432.30].S	Q8N5F7,A0PJ73,Q05D22	NKAP	S149,S157,T161	1.34833	1.38551	0.640185	1.16023	1.02318	1.09492	1.16292	1.02562
K.n[305.21]AAQQLQQEGGLGPPPPPPPS[167.00]PR.R	Q9H2Z4	NKX2-4	S271	5.15297	3.46125	4.581	4.28843	4.07625	4.18244	4.36429	4.08652
R.n[305.21]DSAIPVES[167.00]DT[181.01]DDEGAPR.L	Q96D46,B3KMN5,B3KT11,B4DKU1,C9JA08	NMD3	S468,T470	1.59347	0.918123	1.62551	0.935102	1.3625	1.56248	1.38629	1.37339
R.n[305.21]DSAIPVES[167.00]DTDDEGAPR.L	Q96D46,B3KMN5,B3KT11,B4DKU1,C9JA08	NMD3	S468	1.90334	1.18225	1.48892	1.07144	1.31699	1.38108	1.49794	1.44684
R.n[305.21]NIIHGS[167.00]DSVK[432.30].S	O60361,P22392,F6XY72,Q32Q12,Q6FHN3	NME2P1	S105	3.43564	2.07427	2.19105	2.02335	2.6193	2.22069	2.46468	2.05931
K.n[305.21]LEASDC[160.03]DHQQNS[167.00]PTLERPGR.K	Q9HAN9,B1AN62,Q53GL1	NMNAT1	S117	10.6882	5.16268	6.62838	4.78405	10.3351	12.9227	9.04296	7.57491
K.n[305.21]T[181.01]NVFAPDYIAGVSPFVENDISSRSATLQVRDST[181.01]LGAGR.R	Q9ULX3,B2RAR2	NOB1	T359,T391	0.203173	0	0	0.178775	0.188218	0.203144	0.178177	0.248993
R.n[305.21]NPLPNIDHELQELLIDRGEDVPS[167.00]EEEEEEENGFEDR.K	Q9ULX3,B2RAR2	NOB1	S184	0.314955	0.227656	0.211598	0.276122	0.297723	0.29677	0.228171	0.313887
K.n[305.21]DLFDLNS[167.00]S[167.00]EEDDTEGFSER.G	Q9Y3T9,Q8NAK7,Q9H9J5	NOC2L	S672,S673	11.8047	9.0469	9.053	9.39784	9.64589	9.5911	9.98733	11.8627
K.n[305.21]DLFDLNS[167.00]SEEDDTEGFSER.G	Q9Y3T9,Q8NAK7,Q9H9J5	NOC2L	S672	0.334062	0.363486	0.28979	0.242808	0.25076	0.316329	0.354929	0.359804
K.n[305.21]DLFDLNSS[167.00]EEDDTEGFSER.G	Q9Y3T9,Q8NAK7,Q9H9J5	NOC2L	S673	0.63294	0.606203	0.450995	0.497629	0.611024	0.537797	0.532553	0.615143
R.n[305.21]EAARS[167.00]PDK[432.30]PGGSPSASR.R	Q9Y3T9,B3KNC3	NOC2L	S49	9.15133	16.5069	13.9459	14.9459	11.2653	11.8258	11.6146	9.72417
R.n[305.21]SPDK[432.30]PGGS[167.00]PSASR.R	Q9Y3T9,B3KNC3	NOC2L	S56	8.04344	15.9597	9.09476	15.4994	8.8815	7.96301	9.64302	7.5041
R.n[305.21]LAAFADALEFADEEK[432.30]ES[167.00]PVEFTGHK[432.30].L	Q5SY16	NOL9	S487	0.192786	0.20645	0.109919	0.187921	0.151869	0.164238	0.165882	0.252622
K.n[305.21]AAK[432.30]NS[167.00]EEEEEEK[432.30].K	Q14978,B2RAU8,Q96J17	NOLC1	S563	2.03202	6.76125	4.34872	8.8039	3.94245	3.31469	3.33101	3.35598
R.n[305.21]VADNS[167.00]FDAK[432.30].R	Q14978,B2RAU8,Q96J17	NOLC1	S643	3.37409	4.72605	4.74481	4.91627	5.52311	4.47408	5.43508	3.63336
K.n[305.21]K[432.30]AQEAEAQS[167.00]EDDDEDT[181.01]EEEQGEEK[432.30].E	Q5C9Z4	NOM1	S280,T287	0.424578	0.848703	0.547246	0.837349	0.474493	0.524975	0.524955	0.417797
R.n[305.21]ARPAPSRDPS[167.00]PPR.K	Q5C9Z4	NOM1	S139	3.00662	3.87318	3.80469	3.52486	3.14977	1.78973	2.94075	2.72645
R.n[305.21]FGQAATMEGIGAIGGT[181.01]PPAFNR.A	Q15233,A8K525	NONO	T450	3.92275	2.62665	2.82151	3.20794	3.21798	3.10541	2.46933	2.78952
R.n[305.21]FGEYNSNMS[167.00]PEEK[432.30].M	P78316,A8KA74,E9PFK5	NOP14	S96	1.82447	1.73561	1.0886	1.59687	1.38752	1.31211	1.59896	1.6757
K.n[305.21]GTDTQTPAVLS[167.00]PSK[432.30].T	P46087	NOP2	S732	8.14155	6.44556	5.13903	7.64169	6.4146	7.29591	7.89722	7.8396
K.n[305.21]QNDTPK[432.30]GPQPPT[181.01]VSPIR.S	P46087	NOP2	T784	4.33012	3.02266	3.87639	3.22392	3.47348	4.05271	4.54442	3.9061
R.n[305.21]EAAAGIQWS[167.00]EEET[181.01]EDEEEEK[432.30].E	P46087,F5GYR3,F5H5X6	NOP2	S181,T185	0.523332	0.490211	0.902605	0.51188	0.591095	0.826627	0.692239	0.805583
R.n[305.21]QNAPPK[432.30]GTDTQTPAVLS[167.00]PSK[432.30].T	P46087	NOP2	S732	4.03431	1.95903	1.81317	2.45767	1.93362	3.02357	4.55629	3.93279
K.n[305.21]EEPVS[167.00]S[167.00]GPEEAVGK[432.30].S	O00567,Q9BSN3	NOP56	S569,S570	0.703497	0.450449	0.369121	0.581558	0.496022	0.569214	0.631318	0.555515
K.n[305.21]EEPVSS[167.00]GPEEAVGK[432.30].S	O00567,Q9BSN3	NOP56	S570	3.05364	3.2222	2.29569	2.73086	3.07489	2.45456	2.5196	3.03219
K.n[305.21]FSK[432.30]EEPVS[167.00]S[167.00]GPEEAVGK[432.30].S	O00567,Q9BSN3	NOP56	S569,S570	7.11146	6.76607	5.06106	6.24439	5.63303	6.61855	6.46636	6.12802
R.n[305.21]K[432.30]FSK[432.30]EEPVS[167.00]S[167.00]GPEEAVGK[432.30].S	O00567,Q9BSN3	NOP56	S569,S570	1.70392	1.25021	0.867547	1.12385	1.15662	1.26901	1.13159	1.47341
R.n[305.21]K[432.30]FSK[432.30]EEPVS[167.00]SGPEEAVGK[432.30].S	O00567,Q9BSN3	NOP56	S569	3.41782	2.64651	1.74305	2.91232	2.35293	2.249	2.51512	2.56071
K.n[305.21]VSHPQEPMLT[181.01]ASPR.M	O75052,E9PSG0	NOS1AP	T264	1.44326	1.2909	1.42856	1.24705	1.14046	1.94659	1.4927	1.49535
K.n[305.21]QTLPSS[167.00]PTTTK[432.30].S	P51513,A8K603,B7Z770,F8VW64,F8VWX1,F8W659,J3KQU3	NOVA1	S157	3.46685	3.14836	2.8529	3.00879	3.62127	3.98634	4.20279	4.06086
K.n[305.21]C[160.03]GS[167.00]GPVHIS[167.00]GQHLVAVEEDAES[167.00]EDEEEEDVK[432.30].L	P06748,A4ZU86,E5RI98,Q9BTI9,Q9NX34	NPM1	S106,S112,S125	0.400114	0.414178	1.04677	0.5423	0.374679	0.755623	0.80216	0.758265
K.n[305.21]C[160.03]GSGPVHISGQHLVAVEEDAES[167.00]EDEEEEDVK[432.30].L	P06748,A4ZU86,E5RI98,Q9BTI9,Q9NX34	NPM1	S125	53.6134	56.5755	54.6089	48.6469	45.2829	43.5667	47.97	56.3414
K.n[305.21]DELHIVEAEAMNY[243.03]EGSPIK[432.30].V	P06748,A4ZU86	NPM1	Y67	0.588076	0.67586	0.447153	0.654122	0.594604	0.608415	0.688083	0.811594
K.n[305.21]DELHIVEAEAMNY[243.03]EGSPIK[432.30]VTLATLK[432.30].M	P06748,A4ZU86	NPM1	Y67	0.54775	0.426312	0.33647	0.260611	0.233628	0.289774	0.407098	0.375946
K.n[305.21]DELHIVEAEAMNYEGS[167.00]PIK[432.30].V	P06748,A4ZU86	NPM1	S70	4.18283	2.71447	3.52824	2.70315	2.96167	2.4522	3.34189	3.56722
K.n[305.21]DELHIVEAEAMNYEGS[167.00]PIK[432.30]VTLATLK[432.30].M	P06748,A4ZU86	NPM1	S70	0.41243	0.290599	0.153376	0.401174	0.410645	0.390974	0.450043	0.500787
R.n[305.21]TVSLGAGAK[432.30]DELHIVEAEAMNY[243.03]EGSPIK[432.30].V	P06748,A4ZU86	NPM1	Y67	44.3303	41.6367	25.9322	44.9788	36.3139	37.1974	36.3817	36.8879
R.n[305.21]TVSLGAGAK[432.30]DELHIVEAEAMNYEGS[167.00]PIK[432.30].V	P06748,A4ZU86	NPM1	S70	4.99857	4.79322	2.77349	5.02403	4.344	4.53693	4.23037	4.41714
K.n[305.21]IQIVTAVDAS[167.00]GSPK[432.30].Q	P49116,C9JKS0,C9JMI6,F2YGU2,Q6PHZ7	NR2C2	S44	0.492717	0.344858	0.507936	0.307332	0.323555	0.364549	0.370162	0.519136
K.n[305.21]TPT[181.01]PEPAEVETR.K	Q9UHY1,B4DW31,F8W6G1	NRBP1	T433	3.68087	3.38851	4.11411	3.0494	2.98842	3.27558	3.72969	3.73353
R.n[305.21]AAS[167.00]PHQVTPQADEK[432.30].M	Q96L73,B2RWP5,Q658U6,Q9H6B5,Q9H6H8	NSD1	S2471	25.2516	27.6767	25.2975	23.3115	24.552	18.3688	19.5289	17.7041
R.n[305.21]LGAAPEEESAY[243.03]VAGEK[432.30].R	Q9UNZ2,F2Z2K0,J3QK90,Q53FE8,Q53FF5	NSFL1C	Y167	1.4516	4.7008	3.45054	3.04451	2.96998	2.09485	1.71919	1.80777
K.n[305.21]VIET[181.01]PENDFK[432.30].H	Q9H0G5,B2R9Y2,B7Z4B1,B7ZL27,Q05DD5	NSRP1	T275	2.39038	1.92991	1.75414	2.00564	1.88615	1.81261	1.66372	2.00778
R.n[305.21]AGEPNS[167.00]PDAEEANSPDVTAGC[160.03]DPAGVHPPR.-	Q08J23,A8K529,B3KP09,G3V1R4	NSUN2	S743	2.53727	2.60628	1.59902	1.78031	1.49063	1.71073	2.01373	2.65924
R.n[305.21]AGEPNSPDAEEANS[167.00]PDVTAGC[160.03]DPAGVHPPR.-	Q08J23,A8K529,B3KP09,G3V1R4	NSUN2	S751	0.928674	0.614331	0.813861	0.642139	0.814133	1.47433	1.01471	0.871702
K.n[305.21]ATVTPS[167.00]PVK[432.30].G	Q9H1E3	NUCKS1	S181	4.32245	3.51049	3.01672	3.43479	4.10601	3.46992	4.24622	3.53687
K.n[305.21]DDSHSAEDS[167.00]EDEK[432.30].E	Q9H1E3,B4DTY3,Q6IA16,Q8WYF8	NUCKS1	S79	0.439489	0.997828	1.09854	1.01348	0.796613	0.674377	0.84837	0.874332
K.n[305.21]DDSHSAEDS[167.00]EDEK[432.30]EDHK[432.30].N	Q9H1E3,B4DTY3,Q6IA16,Q8WYF8	NUCKS1	S79	0.91767	2.40064	1.41978	2.87818	1.15071	0.97241	1.00141	0.724784
K.n[305.21]EEDEEPES[167.00]PPEK[432.30].K	Q9H1E3	NUCKS1	S214	2.70176	2.99008	5.79418	2.55904	2.88894	2.38698	2.57991	2.05543
K.n[305.21]EEDEEPES[167.00]PPEK[432.30]K[432.30].T	Q9H1E3	NUCKS1	S214	2.80939	4.18324	4.07018	3.09312	3.58198	2.57969	3.0116	3.09999
K.n[305.21]NSQEDS[167.00]EDS[167.00]EDK[432.30]DVK[432.30].T	Q9H1E3,B4DTY3,Q6IA16	NUCKS1	S58,S61	7.35461	15.342	9.20348	16.7991	9.42841	8.4955	8.84403	7.75361
K.n[305.21]NSQEDS[167.00]EDSEDK[432.30].D	Q9H1E3,B4DTY3,Q6IA16	NUCKS1	S58	0.763328	2.02889	1.92197	2.32043	1.47846	1.23704	1.4426	1.40026
K.n[305.21]NSQEDSEDS[167.00]EDK[432.30].D	Q9H1E3,B4DTY3,Q6IA16	NUCKS1	S61	0.158133	0.369795	0.367063	0.509226	0.298759	0.232625	0.251089	0.293269
K.n[305.21]TPSPK[432.30]EEDEEPES[167.00]PPEK[432.30]K[432.30].T	Q9H1E3	NUCKS1	S214	17.8768	18.2361	9.25618	16.715	15.937	8.43959	16.6902	15.0296
K.n[305.21]VVDYSQFQES[167.00]DDADEDYGR.D	Q9H1E3,B4DTY3,Q6IA16	NUCKS1	S19	5.63759	5.02643	9.76251	5.42749	5.58643	7.71759	6.26136	7.17417
K.n[305.21]VVDYSQFQES[167.00]DDADEDYGRDSGPPTK[432.30].K	Q9H1E3,B4DTY3,Q6IA16	NUCKS1	S19	4.6604	3.43694	2.8401	3.47284	3.84501	4.24939	3.99634	4.45783
R.n[305.21]EMLMEDVGS[167.00]EEEQEEEDEAPFQEK[432.30].D	Q9H1E3,Q6IA16,Q8WYF8	NUCKS1	S113	1.05933	1.17828	1.13646	1.18291	1.05459	1.20049	1.07045	1.51806
R.n[305.21]K[432.30]VVDYS[167.00]QFQESDDADEDYGR.D	Q9H1E3,B4DTY3,Q6IA16	NUCKS1	S14	0.792709	0.605173	0.4339	0.593186	0.43667	0.520694	0.726554	0.622525
R.n[305.21]K[432.30]VVDYSQFQES[167.00]DDADEDYGR.D	Q9H1E3,B4DTY3,Q6IA16	NUCKS1	S19	9.19208	8.3599	6.96664	8.22621	8.47357	6.77748	8.35306	9.13259
R.n[305.21]K[432.30]VVDYSQFQES[167.00]DDADEDYGRDSGPPTK[432.30].K	Q9H1E3,B4DTY3,Q6IA16	NUCKS1	S19	0.33208	0.382766	0.200128	0.252149	0.186478	0.295177	0.310878	0.367381
K.n[305.21]NGSLDS[167.00]PGK[432.30]QDT[181.01]EEDEEEDEK[432.30].D	Q9Y266,Q9H2R7	NUDC	S139,T145	0.526446	0.756037	0.553037	0.717195	0.552431	0.541649	0.517917	0.54973
K.n[305.21]DYEIESQNPLAS[167.00]PTNTLLGSAK[432.30].E	Q7Z417,A1L3A7	NUFIP2	S629	0.603831	0.613001	0.620739	0.657077	0.811469	0.674643	1.0663	0.7963
K.n[305.21]DYEIESQNPLASPTNT[181.01]LLGSAK[432.30].E	Q7Z417,A1L3A7	NUFIP2	T633	0.643977	0.341444	0.325658	0.767492	0.81153	0.62149	1.00541	1.00823
R.n[305.21]NDS[167.00]WGSFDLR.A	Q7Z417,A1L3A7	NUFIP2	S652	0.203036	0.162865	0.358388	0.23591	0.237145	0.26442	0.21953	0.247526
K.n[305.21]GMQEFLLRASPSK[432.30]AGPPGT[181.01]SL.-	Q68CJ6	NUGGC	T794	0.850933	0.648809	0.550947	0.567206	0.69783	0.533001	0.608415	0.830475
K.n[305.21]APVPSTC[160.03]SSTFPEELS[167.00]PPSHQAK[432.30].R	Q14980,A8K394,F5H0Z7,F5H4J1,F5H6Y5,F5H763,Q3SYK8,Q4LE64,Q86XH4,Q9BTE9	NUMA1	S169	2.62308	2.08811	1.82171	2.02425	2.53802	2.09281	2.57221	2.69446
R.n[305.21]SGFGEIS[167.00]SPVIR.E	P57740,G3V1T4	NUP107	S10	1.10577	1.05769	1.77829	1.39044	2.04904	1.8469	1.03765	1.11421
R.n[305.21]VLLQAS[167.00]QDENFGNTTPR.N	P57740,G3V1T4	NUP107	S37	0.81572	0.439658	0.815103	0.503572	0.858871	1.13598	0.867924	0.76189
K.n[305.21]EGSVLDILK[432.30]S[167.00]PGFASPK[432.30].L	P49790,B4DIK2,F6QR24,Q7Z743	NUP153	S614	0.902817	1.85003	2.50268	3.66267	3.39717	2.49504	2.36071	1.96623
K.n[305.21]NTSLPPLWS[167.00]PEAER.S	P49790,B4DIK2,F6QR24,Q4LE47,Q7Z743	NUP153	S209	1.26801	1.31347	1.79637	1.7475	1.75224	2.24953	1.81666	1.42912
K.n[305.21]QTGIET[181.01]PNK[432.30].S	P49790,B4DIK2,F6QR24,Q4LE47,Q7Z743	NUP153	T699	12.2025	22.5102	14.3167	16.9726	13.5141	9.55032	10.4126	11.185
K.n[305.21]SPGST[181.01]PT[181.01]TPTSSQAPQK[432.30].L	P35658	NUP214	T434,T436	1.32034	1.93455	2.42597	2.29082	2.2038	2.24453	2.00601	2.13254
R.n[305.21]SPLLAGGS[167.00]PPQPVVPAHK[432.30].D	Q8NFH5,A8K0N6,A8K3Z5,B4DYB4,C9IYQ7,C9JIY9,F8WCF5,F8WEL4	NUP35	S73	0.949685	0.935714	0.649289	0.911509	0.954555	1.01325	1.13101	0.739035
K.n[305.21]VAAETQS[167.00]PSLFGSTK[432.30].L	Q9UKX7	NUP50	S221	0.97654	1.03565	1.36039	1.80998	1.85146	1.51204	1.36092	1.4042
K.n[305.21]ELEDLLS[167.00]PLEELVK[432.30].E	P37198	NUP62	S408	0.877472	0.880853	0.947085	1.66385	1.74251	2.04636	2.55995	2.7219
R.n[305.21]EDVEVAES[167.00]PLR.V	Q99567,B4DP20,B7Z5I6,J3KMX1	NUP88	S517	1.09803	1.53559	1.3397	1.19529	1.11399	1.20094	0.972683	1.14383
K.n[305.21]ADTSQEIC[160.03]S[167.00]PR.L	P52948,H7C3P6,J3KP29	NUP98	S1028	2.1368	3.69371	5.04205	3.91067	4.48615	3.70572	4.13559	4.11232
K.n[305.21]YGLQDS[167.00]DEEEEEHPSK[432.30].T	P52948,A8KA17,B4DWF8,J3KP29	NUP98	S888	17.0051	12.225	14.1766	8.58084	11.0813	15.1356	14.8526	13.2574
R.n[305.21]DSENLAS[167.00]PSEYPENGER.F	P52948,A8KA17,B4DWF8,J3KP29,Q86TI1	NUP98	S623	1.53708	1.95186	2.56471	2.62386	2.76141	2.7269	2.55661	2.59095
K.n[305.21]STPVPEVVQELPLTS[167.00]PVDDFRQPR.Y	Q16625,A8K3T2,I3L291	OCLN	S358	1.01778	0.933522	0.943632	1.4615	2.02038	1.70878	0.881065	1.14025
R.n[305.21]Y[243.03]SSGGNFETPSK[432.30].R	Q16625,A8K3T2,I3L291	OCLN	Y368	0.346931	0.597206	0.535532	0.417228	0.5331	0.376533	0.388622	0.337659
R.n[305.21]K[432.30]VEEEGS[167.00]PGDPDHEASTQGR.T	Q9NZT2,B3KMQ6,Q05BV5,Q4VXW4,Q6PK21	OGFR	S315	12.7632	14.8651	12.8457	14.1489	13.1321	10.7086	12.2529	13.3323
R.n[305.21]C[160.03]AT[181.01]PPRGDFC[160.03]GGTER.A	O43482	OIP5	T14	8.67699	8.40999	8.34591	7.11908	7.21195	6.41631	6.57254	6.08894
R.n[305.21]TS[167.00]DSDQQAYLVQR.G	Q96CV9,B4E184,B7ZA56	OPTN	S526	1.96749	1.86014	3.41729	4.86323	7.21213	8.20328	7.88907	8.02606
K.n[305.21]DQC[160.03]C[160.03]SGK[432.30]GDMS[167.00]DEDDENEFFDAPEIITMPENLGHK[432.30].R	P22059	OSBP	S351	0.339231	0.421555	0.299097	0.460612	0.372892	0.34247	0.384597	0.527154
K.n[305.21]GDMS[167.00]DEDDENEFFDAPEIITMPENLGHK[432.30].R	P22059	OSBP	S351	1.57173	1.92092	1.66752	1.89977	1.38507	1.90147	1.80834	2.10874
K.n[305.21]GDMS[167.00]DEDDENEFFDAPEIITMPENLGHK[432.30]R.T	P22059	OSBP	S351	1.8215	1.87353	1.6659	1.87142	1.7465	1.52708	1.9112	2.1752
K.n[305.21]MLAES[167.00]DES[167.00]GDEESVSQTDK[432.30]TELQNTLR.T	P22059	OSBP	S190,S193	0.928472	0.933653	0.723128	1.00462	0.819734	0.818581	0.909388	0.966724
R.n[305.21]SFSLASS[167.00]SNSPISQR.R	Q9BXB4	OSBPL11	S178	2.89453	2.23055	2.41479	1.77876	1.69784	1.89993	1.70091	1.49037
R.n[305.21]SFSLASSSNS[167.00]PISQR.R	Q9BXB4	OSBPL11	S181	2.93771	2.45589	2.19193	1.41897	1.64682	1.7471	1.59074	1.77989
R.n[305.21]VRT[181.01]NVGVRVLY[243.03]DR.E	Q6ZRI0,H9KVB3	OTOG	T621,Y629	1.25144	1.40328	1.33087	1.15666	1.54967	1.44797	1.06196	1.07989
K.n[305.21]QEPLGSDS[167.00]EGVNC[160.03]LAYDEAIMAQQDR.L	Q96FW1,B4DPD5,F5GYJ8,F5H3F0,F5H6Q1,J3KR44,Q659F9	OTUB1	S18	1.17024	0.905512	1.07043	0.770235	0.909765	1.08537	0.837515	0.956276
K.n[305.21]TAADVVS[167.00]PGANSVDSR.V	Q01804,G3V0I6	OTUD4	S1005	5.49508	4.78489	4.52998	4.61279	4.62133	5.61406	5.94343	6.80563
R.n[305.21]VQRPK[432.30]EES[167.00]S[167.00]EDENEVSNILR.S	Q01804,G3V0I6	OTUD4	S1022,S1023	3.26292	3.1479	3.37553	3.4293	3.32808	2.96016	3.63605	3.34968
R.n[305.21]AS[167.00]PPPQGPLPGPPGALHR.W	Q96G74,G5E9D7	OTUD5	S64	48.732	42.2507	38.1167	40.8234	48.5588	37.2866	42.0888	47.8761
R.n[305.21]ATS[167.00]PLVSLYPALEC[160.03]R.A	Q96G74,G5E9D7,H7BZQ3	OTUD5	S508	1.34392	1.14164	1.52402	1.03081	0.915521	1.14789	0.956782	1.27221
R.n[305.21]VADSYSNGY[243.03]REPPEPDGWAGGLR.G	Q6GQQ9	OTUD7B	Y779	0.125985	0.812197	0.437479	0.283019	0.212747	0.135107	0.11517	0.132647
K.n[305.21]TEDGGWEWS[167.00]DDEFDEESEEGK[432.30].A	O95747,C9JIG9	OXSR1	S339	3.00847	2.51654	2.4341	2.91946	3.03235	2.71757	2.81927	2.74692
R.n[305.21]LHK[432.30]TEDGGWEWS[167.00]DDEFDEESEEGK[432.30].A	O95747,C9JIG9	OXSR1	S339	1.08789	0.797975	0.730191	0.957438	0.760922	0.971527	1.01172	1.11939
R.n[305.21]APPGAPGPGPGSGAPGS[167.00]QEEEEEPGLVEGDPGDGAIEDPELEAIK[432.30].A	Q86U42	PABPN1	S95	0.283571	0.265588	0.246549	0.277457	0.236549	0.271726	0.261447	0.348022
K.n[305.21]EPDVLFVGDS[167.00]MVQLMQQY[243.03]EIWR.E	P68402	PAFAH1B2	S48,Y56	0.890269	0.501346	0.549661	0.750357	0.92752	0.780844	0.712725	0.639686
K.n[305.21]AEFAEY[243.03]ASVDR.N	Q9NWQ8	PAG1	Y227	8.08894	9.64556	7.71497	7.37883	7.72042	7.78876	7.53534	7.58007
K.n[305.21]ENDY[243.03]ESISDLQQGR.D	Q9NWQ8	PAG1	Y417	3.41253	4.48015	3.66256	3.34366	3.56019	3.34707	3.22748	3.34879
K.n[305.21]SREEDPTLTEEEISAMY[243.03]SSVNK[432.30]PGQLVNK[432.30].S	Q9NWQ8	PAG1	Y317	0.867909	1.27752	0.895631	0.947584	0.94022	0.833214	0.990156	0.838503
K.n[305.21]SREEDPTLTEEEISAMYSS[167.00]VNK[432.30]PGQLVNK[432.30].S	Q9NWQ8	PAG1	S319	0.259645	0.313268	0.173423	0.227795	0.220904	0.228306	0.220694	0.221861
R.n[305.21]SPSSC[160.03]NDLY[243.03]ATVK[432.30].D	Q9NWQ8	PAG1	Y359	2.99858	3.47073	2.55139	2.45887	2.83753	2.81002	2.23879	2.08277
R.n[305.21]SVDGDQGLGMEGPY[243.03]EVLK[432.30].D	Q9NWQ8	PAG1	Y163	0.345918	0.314749	0.274006	0.30872	0.360785	0.368901	0.301643	0.374755
R.n[305.21]DLFSLDSEDPS[167.00]PASPPLR.S	Q9BTK6,H3BTX0	PAGR1	S234	0.431342	0.32114	0.374728	0.332894	0.417622	0.361645	0.295297	0.456844
K.n[305.21]EVYELLDS[167.00]PGK[432.30].V	P22234,B4DGX3,E9PBS1	PAICS	S27	3.64074	3.33189	3.01492	3.11472	4.19281	3.76167	2.68724	2.69931
R.n[305.21]DK[432.30]RPLS[167.00]GPDVGTPQPAGLASGAK[432.30].L	O96013,A8K724	PAK4	S181	24.4469	18.6322	26.9663	24.0883	23.3267	22.2264	20.3781	20.6258
R.n[305.21]EGS[167.00]GGPQESSR.D	O96013,A8K724	PAK4	S167	0.071196	0.180091	0.183712	0.212094	0.131257	0.101196	0.0893485	0.0875149
R.n[305.21]S[167.00]PSGHPHVR.R	Q8WX93,B2RTX2	PALLD	S1104	1.7317	3.17354	3.89932	3.04486	3.07352	2.45952	2.94451	2.38261
R.n[305.21]ASS[167.00]ASVPAVGASAEGTR.R	Q9BZ23	PANK2	S169	4.02468	3.71325	2.73535	2.76187	3.51609	4.12493	4.28483	4.33658
R.n[305.21]ASS[167.00]ASVPAVGASAEGTRR.D	Q9BZ23	PANK2	S169	6.73803	6.24644	9.78879	4.68969	4.99702	5.15829	6.85637	6.75948
R.n[305.21]RAS[167.00]SASVPAVGASAEGTRR.D	Q9BZ23	PANK2	S168	1.5642	2.45808	3.75104	2.18709	1.77292	1.76981	1.78598	1.60767
R.n[305.21]RASSAS[167.00]VPAVGASAEGTRR.D	Q9BZ23	PANK2	S171	5.1521	5.658	10.9418	5.10008	5.63949	5.65944	4.42232	4.63423
K.n[305.21]RLLSVY[243.03]EMLPAFDLLS[167.00]R.K	Q96QZ0	PANX3	Y305,S315	0	0	0	0.102404	0.0439857	0.401869	0.260191	0.362427
K.n[305.21]SPGS[167.00]PPGPELPIETALDDRER.R	Q8TEW0,B1AP52,F5GZI3,Q5VWU8,Q5VWV2,Q8IX26,Q8IX27,Q8IX28	PARD3	S695	2.0084	1.53455	1.50094	1.96027	2.01493	1.64655	2.53595	2.89191
R.n[305.21]DVTIGGSAPIY[243.03]VK[432.30].N	Q8TEW0,F5GZI3,Q5VWU8,Q5VWV2,Q8IX26,Q8IX27,Q8IX28	PARD3	Y489	1.66997	1.15034	1.58068	1.36734	1.38034	1.67137	1.83366	1.81802
R.n[305.21]EGHMMDALY[243.03]AQVK[432.30].K	Q8TEW0,Q5VWV2	PARD3	Y1127	1.50537	1.41535	1.7181	1.43268	1.61473	1.59474	1.67826	1.74667
R.n[305.21]ERDY[243.03]AEIQDFHR.T	Q8TEW0,Q5VWV2	PARD3	Y1080	6.58562	4.97028	6.82082	6.11648	7.49727	6.99608	8.21693	7.41543
R.n[305.21]QY[243.03]SSLPR.Q	Q8TEW0,Q5VWV2	PARD3	Y1221	0.449963	0.706409	0.843163	0.471613	0.585584	0.623251	0.663952	0.491021
R.n[305.21]RS[167.00]SDPALIGLSTSVSDSNFSSEEPSR.K	Q8TEW0,Q5VWU8,Q5VWV2,Q8IX27,Q8IX28	PARD3	S143	0.761249	0.463351	0.633635	0.733217	0.655119	0.341462	0.487238	0.811784
R.n[305.21]SGRES[167.00]VSTASDQPSHSLER.Q	Q8TEW0,F5GZI3,Q5VWU8,Q5VWV2,Q8IX26,Q8IX27,Q8IX28	PARD3	S962	1.08237	1.18709	1.16769	1.51879	1.8127	2.02636	1.42038	0.9887
K.n[305.21]K[432.30]SS[167.00]SLESLQTAVAEVR.K	Q8TEW8,Q53TQ6	PARD3B	S745	2.41583	1.5323	2.22194	1.15565	2.23332	1.59396	1.70383	1.99769
K.n[305.21]SS[167.00]SLESLQTAVAEVR.K	Q8TEW8,Q53TQ6	PARD3B	S745	0.647977	0.511391	0.575886	0.495809	0.546267	0.659731	0.666706	0.595096
R.n[305.21]VLQNFHPDEAES[167.00]DEDNDVVIEGTLEPARPPQTPGAPAGSLSR.V	Q9BYG4,Q9NS63	PARD6G	S295	0.223237	0.14934	0.184071	0.163772	0.143031	0.147326	0.259598	0.147049
R.n[305.21]QESC[160.03]LGNS[167.00]PPFEK[432.30].E	Q86W56,I1VE11,Q0MQR4	PARG	S291	3.57981	3.34831	2.83547	3.09068	3.22178	3.10971	2.96154	3.11873
R.n[305.21]STS[167.00]PIIGSPPVR.A	Q86TB9	PATL1	S179	12.9231	15.4002	14.7639	17.3462	16.3816	13.5782	12.6531	16.9492
K.n[305.21]ST[181.01]TSVSEEDVSSR.Y	Q96IZ0	PAWR	T229	5.17711	2.8848	3.88263	4.73602	3.98678	3.33726	3.89959	3.96447
K.n[305.21]STTSVS[167.00]EEDVSSR.Y	Q96IZ0	PAWR	S233	0.845107	1.26351	1.3587	0.669574	0.743048	0.612109	0.835249	0.769028
K.n[305.21]GADS[167.00]GEEK[432.30]EEGINREDK[432.30].T	Q9BVG4	PBDC1	S197	19.035	28.2589	17.533	25.5245	17.0667	15.0371	17.0027	12.5963
R.n[305.21]AAQQQQPSAS[167.00]PR.A	Q86U86	PBRM1	S1453	0.510358	0.978651	0.802569	1.06458	0.694033	0.560994	0.601007	0.545957
K.n[305.21]GGGSAAAAAAAAAS[167.00]GGGVSPDNSIEHSDYR.S	P40425,F8VNW9,F8VSK3,F8VWH6,H0YI03,Q6NW39,Q7KZE5	PBX2	S146	0.406777	0.37115	0.320884	0.302762	0.505482	0.470036	0.445537	0.358973
K.n[305.21]GGGSAAAAAAAAASGGGVSPDNS[167.00]IEHSDYR.S	P40425,F8VNW9,F8VSK3,F8VWH6,H0YI03,Q6NW39,Q7KZE5	PBX2	S155	0	0	0	0	0	0	0.527861	0.510695
K.n[305.21]QIC[160.03]LVMLETLSQS[167.00]PQGR.V	Q15365,Q53SS8	PCBP1	S173	2.9764	2.90932	1.93047	2.41714	3.63703	3.49221	2.81409	3.97858
R.n[305.21]QQSHFAMMHGGTGFAGIDS[167.00]SSPEVK[432.30].G	Q15365,Q53SS8	PCBP1	S262	2.1188	2.43248	1.51792	2.68422	3.04639	2.12068	2.03887	1.96167
R.n[305.21]QQSHFAMMHGGTGFAGIDSS[167.00]SPEVK[432.30].G	Q15365,Q53SS8	PCBP1	S263	2.29227	2.62229	1.9464	1.89088	2.50631	2.39669	1.88646	2.27089
K.n[305.21]SSSPLPTVQLHPQS[167.00]PTAGK[432.30]K[432.30].H	O60245,F5GWJ1,H0YAH0	PCDH7	S1011	2.64101	2.93485	1.69698	2.68654	2.55273	2.2423	2.38751	2.54531
R.n[305.21]SVNGGPGS[167.00]PDLAR.H	O60245,F5GWJ1,H0YAH0	PCDH7	S989	6.82873	6.73756	6.61076	6.94544	7.05933	6.30872	6.89736	7.06628
R.n[305.21]LS[167.00]QTYLYR.A	Q9H158,B2RNA7	PCDHAC1	S751	1.32336	1.11387	1.09759	0.79732	1.1414	1.23152	1.23429	1.08142
K.n[305.21]RVTNDIS[167.00]PESSPGVGR.R	Q15154,A2RUU9,B9EIS5,D3DSQ0,E5RGQ4,E7ETA6,E7EV56,E7EV93,E9PGW9	PCM1	S65	23.8069	17.2225	15.2158	16.9046	19.9941	24.3898	20.7346	16.0978
R.n[305.21]SDGS[167.00]ENLC[160.03]TPQQSR.T	Q15154,A2RUU9,B9EIS5,D3DSQ0,E7ETA6,E7EV56	PCM1	S872	0.603683	0.613513	0.631898	0.391346	0.587083	0.463779	0.683079	0.690206
R.n[305.21]VTNDIS[167.00]PESSPGVGR.R	Q15154,A2RUU9,B9EIS5,D3DSQ0,E5RGQ4,E7ETA6,E7EV56,E7EV93,E9PGW9	PCM1	S65	10.5838	8.50199	9.87995	10.0687	10.9267	11.228	11.936	12.4191
K.n[305.21]TLSVAAAFNEDEDS[167.00]EPEEMPPEAK[432.30].M	Q8WW12,D3DN52,Q53GF3	PCNP	S119	8.99541	9.0338	9.2527	9.1015	7.97792	8.61891	8.85431	9.15685
K.n[305.21]DVEDFIT[181.01]TSFDSQETLSSPPPGLEGK[432.30].A	O95613	PCNT	T2316	0.537107	0.304826	0.158374	0.37373	0.403241	0.46896	0.355946	0.429988
R.n[305.21]RLAAAAS[167.00]PHS[167.00]GGR.A	O95613	PCNT	S3274,S3277	0.114774	0.181071	0.255205	0.211732	0.178765	0.118502	0.15399	0.117548
K.n[305.21]K[432.30]SLDS[167.00]DES[167.00]EDEEDDYQQK[432.30]R.K	Q13442	PDAP1	S60,S63	0.909447	1.13943	0.657093	1.12235	0.698554	0.71077	0.970236	0.717225
K.n[305.21]K[432.30]SLDSDES[167.00]EDEEDDY[243.03]QQK[432.30].R	Q13442	PDAP1	S63,Y70	3.50637	3.35274	2.31341	3.16694	2.62282	2.60146	2.57383	2.78859
K.n[305.21]SLDS[167.00]DES[167.00]EDEEDDYQQK[432.30]R.K	Q13442	PDAP1	S60,S63	4.73515	4.68805	3.80395	4.49934	4.16826	2.95828	4.21892	4.65738
R.n[305.21]DAPVHGSPT[181.01]GPGAWTASK[432.30].L	Q9BRP1,K7EQD9	PDCD2L	T22	4.90567	4.65622	2.78205	3.86267	4.03068	4.53573	3.91471	4.24666
R.n[305.21]FVS[167.00]EGDGGR.L	Q53EL6,B2R6E2,B4DKX4	PDCD4	S457	2.69107	7.3312	12.0566	10.7847	8.95232	6.57385	5.6096	4.08863
R.n[305.21]SGLTVPT[181.01]SPK[432.30].G	Q53EL6,B2R6E2,B4DKX4,Q5VZS7	PDCD4	T93	2.5881	2.92954	2.70491	2.9484	3.42683	3.21908	2.95192	2.89163
K.n[305.21]VMDS[167.00]DEDDDY.-	O14737,K7EL31,K7EQA1	PDCD5	S119	5.21844	2.84016	3.5614	2.23116	5.04572	7.27052	4.14575	2.62806
K.n[305.21]QHEVEIPS[167.00]PTQK[432.30].E	Q08499,D6RHE0,O43862	PDE4D	S348	5.40857	5.52869	6.68232	5.16838	4.94724	6.76157	7.10425	5.49097
R.n[305.21]GHTESC[160.03]S[167.00]C[160.03]PLQQSPR.A	O76074,C9JGT3,G5E9C5,I6NLS4	PDE5A	S80	1.2261	1.21256	1.89588	1.23714	1.15572	1.30257	1.40753	1.56879
R.n[305.21]GHTESC[160.03]SC[160.03]PLQQS[167.00]PR.A	O76074,C9JGT3,G5E9C5,I6NLS4	PDE5A	S86	2.44772	2.7636	3.52234	2.61256	2.7151	2.45315	2.74492	2.98399
R.n[305.21]YGMGTS[167.00]VER.A	P08559,A5PHJ9,A5YPB6,B2R5P7,Q53GE3	PDHA1	S232	49.3389	42.2217	36.6116	52.5727	51.817	57.9623	36.6091	28.5293
R.n[305.21]YHGHS[167.00]MSDPGVSYR.T	P29803,P08559,A5PHJ9,A5YPB6,B2R5P7,Q53GE3,Q5JPU3	PDHA2	S291	4.90576	6.90029	5.21948	3.81989	3.88174	4.12973	4.00669	4.07813
R.n[305.21]DGELPVEDDIDLS[167.00]DVELDDLGK[432.30]DEL.-	Q15084,B3KY95,B5MCQ5,B7Z254,B7Z4M8,F8WA83	PDIA6	S428	1.27337	1.08849	0.831884	1.0142	1.13913	0.947907	1.0123	1.31777
R.n[305.21]EPWDGRDGELPVEDDIDLS[167.00]DVELDDLGK[432.30]DEL.-	Q15084,B3KY95,B5MCQ5,B7Z254,B7Z4M8,F8WA83	PDIA6	S428	1.14051	1.0989	0.953715	1.20698	1.10154	1.01454	1.13747	1.35737
R.n[305.21]GSTAPVGGGAFPTIVEREPWDGRDGELPVEDDIDLS[167.00]DVELDDLGK[432.30].D	Q15084,B3KY95,B5MCQ5,B7Z254,B7Z4M8,F8WA83	PDIA6	S428	0.582336	0.478885	0.573246	0.462413	0.649222	0.729955	0.618761	0.964081
K.n[305.21]VWS[167.00]PLVTEEGK[432.30].R	O00151	PDLIM1	S90	4.40719	3.83311	3.72568	4.87132	5.60447	4.32702	3.59599	3.75693
K.n[305.21]VWS[167.00]PLVTEEGK[432.30]R.H	O00151	PDLIM1	S90	2.84774	2.75032	3.08745	3.42074	3.77008	3.37529	2.55016	2.84695
R.n[305.21]SAMPFTAS[167.00]PASSTTAR.V	O00151	PDLIM1	S130	1.20954	0.825158	0.936452	0.768817	1.1919	0.821681	0.851545	0.734014
R.n[305.21]VTPPEGY[243.03]EVVTVFPK[432.30].-	O00151	PDLIM1	Y321	7.06838	14.8605	12.7652	11.9081	10.0051	9.36124	8.20216	7.16677
R.n[305.21]AAVGQES[167.00]PGGLEAGNAK[432.30].A	Q29RF7,B3KMN2,G1UI16,Q96DB6	PDS5A	S1305	12.6997	10.4236	7.61646	10.7932	11.1134	12.1935	9.61167	9.73488
R.n[305.21]IISVT[181.01]PVK[432.30].N	Q29RF7,B3KMN2,G1UI16,Q96DB6	PDS5A	T1208	2.89003	2.39686	2.36181	3.02441	2.92396	2.20246	2.39252	2.33854
R.n[305.21]AES[167.00]PESSAIESTQSTPQK[432.30].G	Q9NTI5	PDS5B	S1358	4.14336	2.93635	3.20964	3.05944	2.99628	2.63381	3.67895	3.10306
R.n[305.21]METVSNASSSSNPS[167.00]SPGR.L	Q9NTI5,A9IYQ1,B7Z5S1	PDS5B	S1165	2.96849	3.02327	3.26132	2.91939	3.04477	3.0473	3.08483	2.67417
R.n[305.21]METVSNASSSSNPSS[167.00]PGR.L	Q9NTI5,A9IYQ1,B7Z5S1	PDS5B	S1166	1.60587	2.01602	1.98464	1.78487	1.58179	1.68861	1.61026	1.51835
K.n[305.21]GQT[181.01]HIMLT[181.01]IK[432.30].E	Q9H5P4	PDZD7	T282,T287	0.204082	0.184993	0	0.151517	0.212925	0.368933	0.286675	0.22081
R.n[305.21]VYNSFLS[167.00]VT[181.01]TV.-	Q9UPQ7,B2RWP2,B7Z2I8,B7Z5Q3,B7Z5X9,B7ZAC9,B7ZAG0,E7ENB6,F5H8I9,H7C566	PDZRN3	S1062,T1064	0.942454	1.28009	2.13535	1.18141	0.769414	1.15358	1.0157	0.856346
K.n[305.21]DIIRQPS[167.00]EEEIIK[432.30].L	Q15121,B1AKZ3,B1AKZ4,B1AKZ5,Q6FHL9	PEA15	S116	3.5743	2.95841	3.16517	4.30912	2.78279	2.90189	3.07475	3.37299
K.n[305.21]SAPTS[167.00]PTATNISSK[432.30].T	Q9H792,H0YN99,H3BUZ5	PEAK1	S572	1.41872	1.59077	1.20442	1.82725	1.89236	1.37002	1.9784	2.03081
R.n[305.21]AGSNEDPILAPS[167.00]GTPPPTIPPDETFGGR.V	Q8IZL8,A8K548,B4DEX7,B4DR36,C9JFV4,E7EV54,F8WDZ1,I3L3A8,O15451	PELP1	S743	0.603566	0.405554	0.464655	0.399653	0.632432	0.587899	0.675695	0.562929
R.n[305.21]AGSNEDPILAPSGT[181.01]PPPTIPPDETFGGR.V	Q8IZL8,A8K548,B4DEX7,B4DR36,C9JFV4,E7EV54,F8WDZ1,I3L3A8,O15451	PELP1	T745	1.98742	1.78095	2.14678	2.19694	2.26608	2.71328	1.70823	2.66418
R.n[305.21]NS[167.00]FTPLSSSNTIR.R	O60825,B0FLL2,Q68DE0	PFKFB2	S466	4.47216	4.01302	6.17653	4.3358	5.15033	5.26015	4.08765	4.28331
R.n[305.21]RNS[167.00]FTPLSSSNTIR.R	O60825,B0FLL2,Q68DE0	PFKFB2	S466	1.11739	1.36786	0.930193	1.15735	1.1058	1.08146	1.16382	1.10971
R.n[305.21]HY[243.03]GGLTGLNK[432.30].A	P18669,P15259,Q8N0Y7,B4DKL5,Q0D2Q6,Q53G35,Q6FHK8,Q6FHU2,Q6P6D7	PGAM1	Y92	13.3504	10.8813	10.5026	11.0367	13.1922	13.2785	13.3453	11.4373
K.n[305.21]ALES[167.00]PERPFLAILGGAK[432.30].V	P00558,B4DHM5,B4DWQ3,B4E1H9,B7Z7A9	PGK1	S203	0.832323	0.704961	0.610487	0.851477	0.705042	0.727924	0.805484	0.922176
K.n[305.21]STIGVMVTAS[167.00]HNPEEDNGVK[432.30].L	O95394,B3KN28,D6RC77,D6RCQ8,D6RF12,D6RF77,E9PF86	PGM3	S64	23.3239	18.163	13.6796	19.6859	17.2278	17.6375	15.9122	18.6915
K.n[305.21]EGEEPTVY[243.03]SDEEEPK[432.30]DESAR.K	O00264,B7Z1L3,Q6IB11	PGRMC1	Y180	7.40637	7.23029	6.22161	6.70489	6.91425	6.26342	6.94363	7.33427
K.n[305.21]EGEEPTVYS[167.00]DEEEPK[432.30]DESAR.K	O00264,B7Z1L3,Q6IB11	PGRMC1	S181	3.30785	2.72295	2.41369	2.88428	2.88681	2.92104	2.76322	3.11471
K.n[305.21]EGEEPTVYS[167.00]DEEEPK[432.30]DESARK[432.30].N	O00264,B7Z1L3,Q6IB11	PGRMC1	S181	4.47664	4.03927	2.86187	3.52378	3.63532	3.98438	3.7521	3.83423
K.n[305.21]IVRGDQPAASGDS[167.00]DDDEPPPLPR.L	O00264,B7Z1L3,Q6IB11	PGRMC1	S57	4.98069	3.52121	7.05106	3.78322	3.35632	4.48317	4.46889	4.59817
R.n[305.21]GDQPAASGDS[167.00]DDDEPPPLPR.L	O00264,B7Z1L3,Q6IB11	PGRMC1	S57	0.683281	0.50334	0.566261	0.394321	0.548905	0.601098	0.536855	0.552696
R.n[305.21]LLK[432.30]PGEEPSEYT[181.01]DEEDTK[432.30].D	O15173,D3DNX8	PGRMC2	T211	6.42092	5.57914	5.32437	5.73012	5.52643	6.1747	5.71985	6.44551
R.n[305.21]K[432.30]LS[167.00]QRPTVAELLAR.K	Q8IZ21	PHACTR4	S628	2.17603	3.69424	3.74441	3.53766	3.0938	3.25818	2.15547	2.55437
R.n[305.21]SS[167.00]SPVQVEEEPVR.L	Q8IZ21	PHACTR4	S117	3.00699	2.6475	3.04308	2.88351	3.12359	2.51588	2.98768	2.79514
R.n[305.21]SSS[167.00]PVQVEEEPVR.L	Q8IZ21	PHACTR4	S118	3.60239	2.90515	4.12621	2.93933	3.25732	3.46859	3.58625	3.36055
R.n[305.21]VLT[181.01]PPQAAGDGILATTANQR.F	Q96QT6,A8K5V5,B4DFE2,C9J9G2,K7EPF7,Q0VAI6,Q2TAK2	PHF12	T671	0.299646	0.248188	0.323763	0.269653	0.321548	0.380667	0.297761	0.281262
K.n[305.21]RQLQEDQENNLQDNQTSNSS[167.00]PC[160.03]R.S	Q92576	PHF3	S1614	0.292362	0.304835	0.284929	0.22583	0.29281	0.348872	0.308863	0.331463
R.n[305.21]K[432.30]HS[167.00]DNEAESIADALSSTSNILASEFFEEEK[432.30].Q	Q92576,B4DQ09,E7ER40,E7EVH3	PHF3	S1148	0.148529	0.150426	0.148881	0.170592	0.1598	0.246706	0.271223	0.342353
R.n[305.21]RHS[167.00]DPWGR.Q	Q92576	PHF3	S1898	4.60737	3.82704	8.22014	6.99097	7.77639	10.5142	11.4466	9.3414
K.n[305.21]SESSTSAFST[181.01]PTR.S	Q8WWQ0,A7J992,Q9NWP3	PHIP	T1480	4.82766	4.67162	4.43376	3.41739	4.07399	3.08003	2.67392	3.14566
R.n[305.21]TLQPPES[167.00]PR.L	Q86UU1,Q5W9G0	PHLDB1	S443	5.12726	4.14474	4.72231	3.39004	4.22184	3.97696	4.25917	4.38689
R.n[305.21]RPGHPAQPLPLPQTASS[167.00]PQPQQK[432.30].A	O60346	PHLPP1	S412	2.92926	2.80066	4.59008	2.61046	3.57255	2.38616	3.51439	2.80493
K.n[305.21]AEAPSS[167.00]PDVAPAGK[432.30]EDSPSASGR.V	Q9P1Y6,B7ZM65,B7ZM66,E9PJ24,F8WEF5	PHRF1	S1360	4.11987	3.73534	3.59368	3.61742	4.06613	4.38129	4.70104	5.1759
K.n[305.21]LRGAVAAEGAS[167.00]DTEREEPTESQGLAAR.L	Q9P1Y6,B7ZM65,B7ZM66,E9PJ24,F8WEF5	PHRF1	S915	0.590926	0.545024	0.668463	0.764668	0.479689	0.528058	0.849373	0.683699
R.n[305.21]TISINS[167.00]PK[432.30].A	Q9P1Y6,B7ZM65,B7ZM66,E9PJ24,F8WEF5	PHRF1	S867	13.7904	8.68465	9.81505	10.0012	12.0176	14.4332	10.7586	10.7646
R.n[305.21]TVTC[160.03]VTVVEPEAPPS[167.00]PDVLQAATHR.V	Q9P1Y6,B7ZM65,B7ZM66,E9PJ24,F8WEF5	PHRF1	S973	1.61648	1.15205	1.12622	1.12394	1.08514	1.371	1.49353	1.32709
R.n[305.21]VAAAAGSGPS[167.00]PPGS[167.00]PGHDR.E	Q9BTU6	PI4K2A	S47,S51	5.50775	4.7389	4.61065	4.44497	5.23485	4.60459	5.06626	4.98548
R.n[305.21]K[432.30]TS[167.00]SVSSISQVSPER.G	P42356,B4DYG5,D3DX33,J3KN10,Q4LE69	PI4KA	S198	5.2442	4.27661	4.19412	5.59889	5.97125	4.84479	6.06548	5.62023
R.n[305.21]K[432.30]TSS[167.00]VSSISQVSPER.G	P42356,B4DYG5,D3DX33,J3KN10,Q4LE69	PI4KA	S199	8.74501	7.38662	5.04506	9.90846	10.0034	8.0908	10.1685	8.58804
R.n[305.21]S[167.00]VENLPEC[160.03]GITHEQR.A	Q9UBF8,F8W860	PI4KB	S428	3.82933	3.61774	3.35361	3.02013	3.00326	3.62644	3.95724	4.1133
R.n[305.21]STRS[167.00]VENLPEC[160.03]GITHEQR.A	Q9UBF8,F8W860	PI4KB	S428	3.64907	2.80545	2.09547	2.1904	2.17456	3.4832	3.46236	2.38977
K.n[305.21]GILS[167.00]LPHQASPVSR.T	O75925,A4ZVS7,A4ZVS8,B3KSY9,Q1XBU8	PIAS1	S497	1.39058	1.16044	1.18399	0.891323	1.37689	1.02947	1.35604	1.16269
R.n[305.21]TC[160.03]PSLSPTS[167.00]PLNNK[432.30].G	O75925,A4ZVS7,A4ZVS8,B3KSY9,Q1XBU8	PIAS1	S488	2.45421	1.82002	1.48366	2.1579	1.95604	1.62198	1.46578	1.60291
K.n[305.21]VSNLQVS[167.00]PK[432.30].S	O00443,B4DRX6,B4E2G4	PIK3C2A	S259	1.07589	0.853726	0.7665	0.722747	1.06516	1.31062	1.22111	1.01188
R.n[305.21]GC[160.03]ATESMC[160.03]FT[181.01]K[432.30]PGAEVPTGT[181.01]NVLFLHHIEC[160.03]THSP.-	A6NC86	PINLYP	T180,T190	0.178135	0.180926	0	0.145976	0.163864	0.129157	0.136786	0.169285
R.n[305.21]QPAK[432.30]DTSFPGSGPSLSAEESPGDGDNLVDPSLS[167.00]AGR.A	Q8TDX9	PKD1L1	S1119	0.761848	0.638941	0.791421	0.601369	0.886113	1.0599	0.588816	0.499913
R.n[305.21]EAVESFAGS[167.00]PLSYRPVAIALDTK[432.30].G	P30613,O75758,Q16715,Q16716	PKLR	S144	0.147255	0.225596	0.192213	0.261042	0.210066	0.285365	0.239173	0.229374
K.n[305.21]LNLGTDSDSS[167.00]PQK[432.30].S	Q16512,K7EN76,Q15523	PKN1	S562	2.01665	1.4829	1.48847	1.72217	1.47877	1.49806	1.64828	1.52426
R.n[305.21]ASS[167.00]LGEIDESSELR.V	Q16513	PKN2	S583	3.38547	2.45539	4.24931	4.4225	5.51368	6.88223	7.0484	6.33114
R.n[305.21]EDVSNFDDEFT[181.01]SEAPILTPPREPR.L	Q16513,Q6P5W9	PKN2	T951	0.498698	0.290497	0.478144	0.444405	0.330488	0.569375	0.485328	0.529899
R.n[305.21]IIIEELSLVAAS[167.00]PTLSPR.Q	Q16513,B1AL79,H0Y5V5,Q5TBX5,Q9UHS4	PKN2	S302	0.958825	0.909318	0.405191	0.715441	0.800211	0.848755	0.877061	0.76938
R.n[305.21]IIIEELSLVAASPTLS[167.00]PR.Q	Q16513,B1AL79,H0Y5V5,Q5TBX5,Q9UHS4	PKN2	S306	0.222886	0.317719	0.140279	0.287207	0.24833	0.347289	0.273745	0.2367
R.n[305.21]AHLTVGQAAAGGS[167.00]GNLLTER.S	Q99959,B8QFA1,B8QGS6,B8QGS7,B8QGS9	PKP2	S329	7.17054	6.24696	5.43481	5.34756	5.15687	5.81537	5.33628	5.84877
R.n[305.21]HFDTY[243.03]HR.Q	Q99959,B8QFA1,B8QGS6,B8QGS7,B8QGS9	PKP2	Y217	0.991077	3.98375	2.73321	1.61216	1.27921	1.47046	1.17784	0.939421
R.n[305.21]LEIS[167.00]PDSSPER.A	Q99959,B8QFA1,B8QGS6,B8QGS7,B8QGS9	PKP2	S151	0.566211	0.512061	0.494482	0.494002	0.483223	0.624562	0.61649	0.41483
R.n[305.21]RLEIS[167.00]PDSSPER.A	Q99959,B8QFA1,B8QGS6,B8QGS7,B8QGS9	PKP2	S151	1.54602	0.991223	1.55197	1.68949	1.28226	2.00974	1.33087	1.51697
R.n[305.21]RLEISPDS[167.00]SPER.A	Q99959,B8QFA1,B8QGS6,B8QGS7,B8QGS9	PKP2	S154	3.11243	2.77956	4.13038	4.36704	3.04574	4.34954	3.87602	3.69661
R.n[305.21]TSSVPEYVY[243.03]NLHLVENDFVGGR.S	Q99959,B8QFA1,B8QGS6,B8QGS7,B8QGS9	PKP2	Y88	0.945384	1.04844	0.682066	0.816996	0.872438	1.15157	0.948933	0.904412
K.n[305.21]STTNY[243.03]VDFYSTK[432.30].R	Q99569,Q4W5T8	PKP4	Y1168	5.23131	3.45721	2.35329	3.15549	3.65395	3.4507	4.4698	5.0743
R.n[305.21]NNYALNTTATY[243.03]AEPYRPIQYR.V	Q99569,Q4W5T8,Q6LCG8	PKP4	Y478	2.14303	1.21314	1.19267	1.15394	1.41552	1.60224	1.63607	1.67139
K.n[305.21]IGTAEPDY[243.03]GALYEGR.N	P19174,A2A284,B4DMA3,Q4LE43,Q9UFY1	PLCG1	Y771	1.90562	8.22262	5.46277	4.20622	4.14978	2.0842	2.16122	1.69866
R.n[305.21]NPGFY[243.03]VEANPMPTFK[432.30].C	P19174,A2A284,B4DMA3,Q4LE43,Q9UFY1	PLCG1	Y783	11.2667	31.8117	22.4248	22.9059	18.7396	16.0112	15.8776	13.9042
R.n[305.21]Y[243.03]QQPFEDFR.L	P19174,A2A284,B4DMA3,Q4LE43,Q9UFY1	PLCG1	Y1253	10.7405	65.1002	51.0255	33.6695	33.3342	22.4865	14.961	8.1666
R.n[305.21]IY[243.03]PSAYR.L	Q4KWH8	PLCH1	Y656	0.253167	0.298688	0.298674	0.342616	0.228313	0.266759	0.353067	0.273446
R.n[305.21]AT[181.01]GQRPPIPDELQPR.S	O75038,B9DI82,H0Y458	PLCH2	T1209	3.10914	2.97682	2.64604	2.43939	2.27263	2.45687	2.66249	2.48517
K.n[305.21]NEPRVNT[181.01]S[167.00]ALQK[432.30].L	Q13393,C9IY79,F8WBV7,Q59EA4	PLD1	T11,S12	0.8381	0.771143	0.722148	0.910067	0.859772	0.878918	0.722882	0.838242
R.n[305.21]EYVAVEPLAT[181.01]GPPS[167.00]PLLPRWR.E	I3L3I7	PLD2	T184,S188	0.59016	0.797646	0.724343	0.703512	0.595308	0.529608	0.520205	0.514234
R.n[305.21]SDEGQLS[167.00]PATR.G	Q15149,E9PMV1	PLEC	S720	2.24673	2.82743	3.11199	2.58631	2.52989	2.269	2.98979	2.48877
R.n[305.21]SSS[167.00]VGSSSSYPISPAVSR.T	Q15149,D3DWL0,Q96IE3	PLEC	S4386	3.73809	3.21711	3.34012	3.26124	3.98317	4.11481	3.88971	4.39315
R.n[305.21]LYK[432.30]SEPELT[181.01]TVAEVDESNGEEK[432.30].S	Q9HAU0,A0JP02,B4DGS1,B4DHK5,B4DJX4,B4DMB9,E7EME8,F5H0I0	PLEKHA5	T814	0.56238	0.554118	0.325274	0.364557	0.332955	0.506084	0.571662	0.548202
R.n[305.21]Y[243.03]QTLPGR.G	Q6IQ23,E9PKC0,H0YDE2,Q8IUS9	PLEKHA7	Y1011	0.508814	0.599312	0.53209	0.511027	0.487356	0.452969	0.537177	0.454124
K.n[305.21]SSGFGS[167.00]PR.L	A1L390,G3V311	PLEKHG3	S631	5.83463	8.90048	8.88793	5.66127	5.60625	5.14605	5.31873	4.43159
R.n[305.21]VQPEPPPGVS[167.00]AQHR.K	O94827,B3KR92,B7Z703,K7ER29	PLEKHG5	S1033	0.881947	0.612142	0.89405	0.645025	0.854314	1.00124	0.830018	0.495612
R.n[305.21]QRS[167.00]PIALPVK[432.30]QEPPQIDAVK[432.30].R	Q8TF01,Q4G0P9,Q6PJQ9,Q8TEZ9	PNISR	S211	4.76452	5.33691	4.04838	4.97854	3.60251	4.72792	4.56179	3.35281
R.n[305.21]SK[432.30]FDS[167.00]DEEEEDTENVEAASSGK[432.30].V	Q8TF01,Q6PJQ9,Q8TEZ9	PNISR	S290	1.67012	1.38489	1.23081	1.78511	2.21866	1.5906	1.63621	1.89663
R.n[305.21]TPESQPDT[181.01]PPGTPLVSQDEK[432.30]R.D	Q96T60,Q9BUL2	PNKP	T118	2.84525	2.18842	2.02701	2.39465	2.26297	2.57058	2.351	2.96356
K.n[305.21]EIAIVHS[167.00]DAEK[432.30].E	Q9H307,A8K964,B4DTD4,B4E392	PNN	S347	4.55791	3.66835	3.33241	3.35652	6.63922	3.90072	4.24036	5.37443
K.n[305.21]EIAIVHS[167.00]DAEK[432.30]EQEEEEQK[432.30]QEMEVK[432.30].M	Q9H307,A8K964,B4DTD4,B4E392	PNN	S347	17.7844	19.4507	11.1717	18.1888	14.2819	11.6414	13.6028	14.8788
K.n[305.21]QQDS[167.00]QPEEVMDVLEMVENVK[432.30].H	Q9H307,A8K964,B4DTD4,B4E392	PNN	S381	0.682676	0.66524	0.825044	0.699632	0.525356	0.649885	0.565631	0.67567
R.n[305.21]ESEK[432.30]QQDS[167.00]QPEEVMDVLEMVENVK[432.30].H	Q9H307,A8K964,B4DTD4,B4E392	PNN	S381	1.74016	1.26554	1.18577	1.35155	1.15412	1.71729	1.58727	1.41541
R.n[305.21]QES[167.00]DPEDDDVK[432.30].K	Q9H307,A8K964,G3V579,G3V5F0	PNN	S100	3.36711	7.71487	4.88872	4.63525	2.985	2.95482	2.02334	2.18258
R.n[305.21]RGFS[167.00]DSGGGPPAK[432.30].Q	Q9H307,A8K964,G3V579,G3V5F0	PNN	S66	5.3163	5.74042	5.80845	9.35967	8.11623	7.17388	6.53692	7.68191
R.n[305.21]VQS[167.00]LPSVPLSC[160.03]AAYR.E	Q96AD5,G4WMG7	PNPLA2	S404	1.04346	0.711444	0.835312	0.855284	0.788083	1.00325	0.991076	1.10813
K.n[305.21]K[432.30]VVS[167.00]LNGELGDSWIVPLDNLTK[432.30]DDLDEEEDTHL.-	O00592,B7ZKQ8,F5GWY5,F5H3W1,F5H7A2,Q96N83	PODXL	S529	0.720025	0.65625	0.433822	0.574975	0.433045	0.714903	0.51869	0.603408
K.n[305.21]SLDSEPSVPSAAK[432.30]PPS[167.00]PEK[432.30].T	Q7Z3K3,B4DTP8,B4DYL9,B7ZBY5,E9PM80	POGZ	S425	1.8217	1.51794	1.30341	1.48183	1.5537	1.44996	1.41696	1.58894
R.n[305.21]K[432.30]EPPLT[181.01]PVPLK[432.30].R	P09884,A6NMQ1	POLA1	T219	1.12165	1.4658	1.3855	1.91487	1.92657	1.88472	1.69794	1.54546
-.n[305.21]MPDS[167.00]ELFELISENRSMSRK[432.30].L	F5H3W5,Q07864,D3DXI9,E7ETS8,F5H1D6,F5H7H6,Q59EA9,Q9UNF3,Q9Y5S4,Q9Y5S5	POLE	S4	2.85984	2.00891	1.48247	2.52707	1.51411	2.12086	2.18428	2.52102
R.n[305.21]EILMVASANIK[432.30]T[181.01]PMMS[167.00]VPVLNTK[432.30].K	O95602,B7Z284,B7Z8X7,B7ZKR9,B9ZVN9,Q53T12,Q96AG9,Q9H6T2	POLR1A	T1261,S1265	0.616705	0.53314	1.88247	0.541227	1.18865	1.07764	0.887188	1.23341
K.n[305.21]YSPTS[167.00]PTYSPTTPK[432.30].Y	P24928,B4DET1	POLR2A	S1878	2.29502	1.87479	1.75084	2.03496	2.06942	1.99977	2.31252	2.47229
K.n[305.21]YTPTSPSYSPSS[167.00]PEYTPTSPK[432.30].Y	P24928	POLR2A	S1850	1.17481	1.0076	1.02951	1.15224	1.01398	1.07119	1.22041	1.65632
K.n[305.21]RINPPSSGGTSS[167.00]SPIK[432.30].A	P14859,B3KRE9,H0YLB5,J3KP77	POU2F1	S447	6.13094	5.06058	3.35512	4.44154	5.82391	3.85752	4.63814	4.61583
K.n[305.21]RINPPSSGGTSSS[167.00]PIK[432.30].A	P14859,B3KRE9,H0YLB5,J3KP77	POU2F1	S448	16.8713	11.9976	11.1163	10.9783	13.0154	12.189	11.2493	11.1192
R.n[305.21]SLVESVSSS[167.00]PNK[432.30].E	Q9H2U2,A8K0P2,E2QRM6,F8WDN9,I6L9B6	PPA2	S317	2.06585	1.66286	1.69299	1.75855	2.36517	2.17283	1.72515	1.97026
R.n[305.21]LQDISELLATGAGLS[167.00]ES[167.00]EAEPDGDHNITELPQAVAGR.G	Q9NQ55,A8MV53,C9J3F9,C9J3W3	PPAN	S238,S240	0.845373	0.812432	0.746798	0.706559	0.655651	0.938483	0.743405	0.860333
R.n[305.21]VGGS[167.00]DEEASGIPSR.T	Q9NQ55,A8MV53,C9J3F9,H7C446	PPAN	S359	4.82434	4.64362	6.49805	3.48142	3.50199	4.63658	4.51946	4.14966
K.n[305.21]NGGS[167.00]PALNNNPR.R	O14495,Q5U0F7	PPAP2B	S19	0.454514	0.697736	0.793638	0.535086	0.522851	0.372812	0.418254	0.370527
K.n[305.21]GALHT[181.01]VSHEDIR.D	Q13136,H0YD72,H0YDW2,Q59FZ5	PPFIA1	T761	4.27814	2.40873	2.61693	2.92655	3.11917	2.69427	2.99054	3.03446
R.n[305.21]VTSSMSS[167.00]PSMQPK[432.30].K	Q13136,B3KVS8,Q59FZ5	PPFIA1	S1172	1.55352	1.23545	1.30195	1.05357	1.07963	1.2647	1.16126	1.23865
R.n[305.21]GEGPAIPGDT[181.01]PPPTPR.S	O75145	PPFIA3	T714	1.87865	1.71075	1.42395	1.61313	1.36441	1.59227	1.73549	1.83295
R.n[305.21]DNTFFRES[167.00]PVGR.K	Q8NEY8,B7Z615,B7Z695,B7Z8L1,B7Z8M9,E9PAX8,F8VPY7,F8VWU8,F8W0Q9,F8W6A0,F8WF16	PPHLN1	S133	11.8769	10.0055	13.0764	9.97953	10.2453	10.8522	7.38613	10.2937
R.n[305.21]DNTFFRES[167.00]PVGRK[432.30].D	Q8NEY8,B7Z615,B7Z695,B7Z8L1,B7Z8M9,E9PAX8,F8VPY7,F8VWU8,F8W0Q9,F8W6A0,F8WF16	PPHLN1	S133	14.9991	13.5903	12.5164	14.4363	12.6069	13.4403	12.719	15.738
R.n[305.21]DTS[167.00]PSSGSAVSSSK[432.30].V	Q8NEY8,B7Z615,B7Z695,B7Z8L1,B7Z8M9,E9PAX8,F8W0Q9,F8W6A0,F8WF16	PPHLN1	S205	0.709503	1.55162	1.12782	1.68718	1.06583	0.868513	0.967159	0.810204
R.n[305.21]DTSPS[167.00]SGSAVSSSK[432.30].V	Q8NEY8,B7Z615,B7Z695,B7Z8L1,B7Z8M9,E9PAX8,F8W0Q9,F8W6A0,F8WF16	PPHLN1	S207	1.77242	3.23696	2.73769	3.45315	2.1191	2.3256	2.4629	1.91932
R.n[305.21]SET[181.01]PPHWR.Q	Q13427,C9JM79,E9PG73,Q2NKQ6,Q32LZ0,Q6GMS9	PPIG	T358	1.44209	1.72299	1.68832	1.27668	1.30102	1.64207	1.30051	1.43368
R.n[305.21]INHTVILDDPFDDPPDLLIPDRS[167.00]PEPTR.E	Q8WUA2,B3KRR4,Q32Q83,Q6P392	PPIL4	S178	0.606441	0.595805	0.411071	0.600199	0.550727	0.612238	0.530175	0.652262
R.n[305.21]INHTVILDDPFDDPPDLLIPDRS[167.00]PEPTREQLDSGR.L	Q8WUA2,B3KRR4,Q32Q83,Q6P392	PPIL4	S178	0.225401	0.142201	0.226217	0.17694	0.0911613	0.206163	0.200211	0.218627
R.n[305.21]INHTVILDDPFDDPPDLLIPDRSPEPT[181.01]REQLDSGR.L	Q8WUA2,B3KRR4,Q32Q83,Q6P392	PPIL4	T182	0.813249	0.515014	0.609386	0.825487	0.710117	0.782074	0.715113	0.667909
K.n[305.21]Y[243.03]QYGGLNSGRPVTPPR.T	P62140,B4DJ75	PPP1CB	Y304	1.19823	1.85829	1.81319	1.93324	1.96009	1.70396	1.36361	1.2103
K.n[305.21]TGSY[243.03]GALAEITASK[432.30].E	O14974,B2RAH5,F8VZN8,H0YHI8,H0YIS4	PPP1R12A	Y446	4.28046	4.14828	3.06026	3.76324	3.58005	3.76422	3.68796	3.95383
R.n[305.21]VYFQS[167.00]PPGAAGEGPGGADDEGPVRR.Q	Q96C90	PPP1R14B	S32	1.63162	1.37081	1.80025	1.77518	1.57265	1.82859	1.27095	1.32456
R.n[305.21]IQEQES[167.00]S[167.00]GEEDSDLSPEER.E	Q6NXS1,P41236,E7EMN6,G1AUC5	PPP1R2P3	S121,S122	0.84201	0.715662	0.777569	0.43071	0.692906	0.679268	0.777722	0.681193
R.n[305.21]IQEQES[167.00]S[167.00]GEEDSDLSPEEREK[432.30].K	Q6NXS1,P41236,E7EMN6,G1AUC5	PPP1R2P3	S121,S122	4.43768	3.79648	3.70319	3.35247	3.41502	3.75331	4.02287	4.12196
R.n[305.21]IQEQES[167.00]SGEEDSDLSPEER.E	Q6NXS1,P41236,E7EMN6,G1AUC5	PPP1R2P3	S121	0.314463	0.407505	0.417698	0.307742	0.245851	0.25118	0.276683	0.272454
R.n[305.21]AC[160.03]RPPGS[167.00]PGR.A	O95685,Q86X09	PPP1R3D	S46	0.148495	0.243011	0.296875	0.326766	0.262744	0.183036	0.235054	0.181808
R.n[305.21]AC[160.03]RPPGS[167.00]PGRAPPPTPAPSGC[160.03]DPR.L	O95685,Q86X09	PPP1R3D	S46	14.7646	15.5907	22.5797	20.9667	19.8299	19.259	18.8217	16.4274
R.n[305.21]S[167.00]QRPSLEEEPEEEPGEGGTR.F	Q9H7J1	PPP1R3E	S29	0.948	0.952847	1.47031	1.13279	1.51627	1.58784	1.42779	1.24023
R.n[305.21]SQGS[167.00]SQFR.S	Q15172	PPP2R5A	S41	1.00568	1.53979	1.12221	0.944018	0.875691	0.77806	0.882229	0.636018
K.n[305.21]NHSDSSTSESEVSS[167.00]VSPLK[432.30].N	Q9NY27,C9IZ04,H7C559	PPP4R2	S224	4.62934	6.53315	4.99291	4.42742	4.35507	4.76698	5.49769	6.39241
K.n[305.21]NHSDSSTSESEVSSVS[167.00]PLK[432.30].N	Q9NY27,C9IZ04,H7C559	PPP4R2	S226	4.02681	5.90336	4.45461	4.13718	3.76426	3.21915	4.12636	4.18317
R.n[305.21]C[160.03]S[167.00]SPVDTEC[160.03]SHAEGSR.S	O75170,B3KMJ7,B3KMU0,F2Z3M7	PPP6R2	S770	1.0057	1.44159	1.39084	1.41543	1.36806	1.07529	1.26207	0.918866
R.n[305.21]C[160.03]SS[167.00]PVDTEC[160.03]SHAEGSR.S	O75170,B3KMJ7,B3KMU0,F2Z3M7	PPP6R2	S771	3.74732	5.73098	6.30151	5.22769	5.18083	3.92716	4.09157	4.13939
R.n[305.21]IQQFDDGGS[167.00]DEEDIWEEK[432.30].H	Q5H9R7,B4DTT7,B4DYU6,E9PKF6,E9PQP7,G8JLI3,H0YEN2,H7BXH2,Q7L294	PPP6R3	S617	5.77169	5.0242	4.59461	5.08235	5.54658	5.17644	5.11508	5.70358
K.n[305.21]QITQEEDDS[167.00]DEEVAPENFFSLPEK[432.30].A	Q92733,A6NG79,Q96FT4	PRCC	S267	0.855214	0.669106	0.933557	0.654171	0.661613	0.741093	0.803765	0.862288
K.n[305.21]C[160.03]SDVSELSS[167.00]SPPGPYHQEPYVC[160.03]K[432.30]PEER.F	Q9Y478,B2R6A0,B4DVP2,F5H2X8,F5H610	PRKAB1	S181	0.401056	0.291058	0.294536	0.369797	0.320833	0.405071	0.375128	0.446597
K.n[305.21]C[160.03]SDVSELSSS[167.00]PPGPYHQEPYVC[160.03]K[432.30]PEER.F	Q9Y478,B2R6A0,B4DVP2,F5H2X8,F5H610	PRKAB1	S182	6.29759	5.49972	4.19462	5.37523	5.58033	5.79661	5.74034	5.60354
R.n[305.21]S[167.00]HNNFVAILDLPEGEHQYK[432.30].F	Q9Y478,B2R6A0,B4DVP2	PRKAB1	S108	1.14572	0.842887	0.861373	0.910896	0.965842	0.876187	0.669161	0.804621
R.n[305.21]RVSVC[160.03]AETY[243.03]NPDEEEEDTDPR.V	P13861,A8KAH7,Q9BUB1	PRKAR2A	Y105	4.26466	3.79528	11.9629	4.05837	5.05687	9.81089	6.11791	4.08913
R.n[305.21]VADAK[432.30]GDS[167.00]ES[167.00]EEDEDLEVPVPSR.F	P13861,A8KAH7,Q9BUB1	PRKAR2A	S78,S80	2.75089	2.32744	5.20783	2.62678	2.60217	2.8981	3.03975	3.0877
K.n[305.21]GVNFAEEPMQS[167.00]DS[167.00]EDGEEEEAAPADAGAFNAPVINR.F	P31323,Q6DHZ2,Q75MP1	PRKAR2B	S83,S85	0.840302	0.682203	1.26504	0.668427	0.76565	0.983157	0.754685	0.970825
R.n[305.21]STLNPQWNES[167.00]FTFK[432.30].L	P17252,J3KRN5,Q2TSD3,Q59FI5,Q7Z727	PRKCA	S226	0.753317	0.498658	0.532084	0.600338	0.620261	0.775727	0.634447	0.691611
K.n[305.21]SREDVSNFDPDFIK[432.30]EEPVLT[181.01]PIDEGHLPMINQDEFR.N	P24723,B4DJN5,B4DV01,B5BU77	PRKCH	T656	1.60096	1.24467	1.00037	1.13621	1.14665	1.36661	1.07884	1.43416
K.n[305.21]QVVPPFK[432.30]PNISGEFGLDNFDSQFTNEPVQLT[181.01]PDDDDIVRK[432.30].L	P41743,B2RCZ4,B5BUK7	PRKCI	T564	0.780046	0.620067	0.707138	0.663469	0.57467	0.384645	0.610866	0.64004
R.n[305.21]RLS[167.00]NVSLTGVSTIR.T	Q15139,F8WBA3,Q1KKQ2	PRKD1	S205	1.87033	1.25041	1.10506	1.76198	1.88855	1.70238	1.61108	1.34515
R.n[305.21]TIS[167.00]PSTSNNIPLMR.V	Q15139,O94806,B3KNJ2,F8WBA3,Q1KKQ2	PRKD1	S397	2.1164	1.77335	1.17373	2.57399	2.16746	2.29328	2.01423	1.8292
R.n[305.21]RLS[167.00]STSLASGHSVR.L	Q9BZL6,B4DTS2,Q8N2H2,Q8NCK8	PRKD2	S197	7.52268	5.61054	6.87525	5.62885	7.00573	6.19518	6.52755	6.45213
R.n[305.21]GAVENEEDLPELS[167.00]DS[167.00]GDEAAWEDEDDADLPHGK[432.30].Q	O60678,B4DWB1	PRMT3	S25,S27	0.16543	0.26012	0	0.262337	0.361184	0.294317	0.235778	0.313872
K.n[305.21]TEPTS[167.00]PTPSAFK[432.30].G	Q86XN7,A6NJ97,B7Z607	PROSER1	S613	1.5501	1.46884	1.64358	2.16563	3.08349	2.66017	2.19932	2.54979
R.n[305.21]APS[167.00]PPVEHPR.L	Q86WR7	PROSER2	S179	3.63218	3.67891	4.03009	3.06713	3.78468	3.30833	3.44413	3.39925
K.n[305.21]LGDFGS[167.00]AS[167.00]HVADNDITPY[243.03]LVSR.F	Q15456	Protein-serine/threonine kinase fragment	S7,S9,Y19	2.41752	1.89463	2.11198	2.10698	2.06043	1.69468	2.13308	1.93258
R.n[305.21]IK[432.30]WDEQTSNTK[432.30]GDDDEES[167.00]DEEAVK[432.30].K	O43395,B2R791,B4DLS8,B4DM28,E7EVD1,Q53GV6	PRPF3	S619	3.72879	3.04432	1.91328	2.64847	2.96517	3.57184	2.91245	2.86802
K.n[305.21]LERVPS[167.00]PDHR.R	Q8NAV1	PRPF38A	S209	3.01446	2.42674	5.57638	4.05273	3.75742	5.10425	4.25183	4.46286
R.n[305.21]VSALEEDMDDVES[167.00]S[167.00]EEEEEEDEK[432.30]LER.V	Q8NAV1	PRPF38A	S193,S194	2.95165	3.37013	4.62138	3.56918	3.04421	3.91981	3.93551	4.00354
R.n[305.21]VSALEEDMDDVES[167.00]S[167.00]EEEEEEDEK[432.30]LERVPS[167.00]PDHR.R	Q8NAV1	PRPF38A	S193,S194,S209	0.381675	0.403742	0.311106	0.312226	0.135043	0.299631	0.349615	0.363832
K.n[305.21]ARS[167.00]PTDDK[432.30].V	Q13523,B4DZQ5,F5H2U2	PRPF4B	S257	1.30022	5.61633	4.77778	6.35721	3.22441	2.11042	2.92742	2.20995
K.n[305.21]LC[160.03]DFGSASHVADNDIT[181.01]PYLVSR.F	Q13523,B4DZQ5,F5H2U2,H0YDJ3,H0YEC8	PRPF4B	T847	0.681233	0.563737	0.380253	0.532496	0.512993	0.501708	0.611116	0.52953
K.n[305.21]LC[160.03]DFGSASHVADNDITPY[243.03]LVSR.F	Q13523,B4DZQ5,F5H2U2,H0YDJ3,H0YEC8	PRPF4B	Y849	301.653	243.216	259.884	209.457	246.037	239.122	304.554	370.715
K.n[305.21]LC[160.03]DFGSASHVADNDITPYLVS[167.00]R.F	Q13523,B4DZQ5,F5H2U2,H0YDJ3,H0YEC8	PRPF4B	S852	19.7941	14.5494	16.2591	12.6568	15.6965	15.9877	18.4132	22.6715
K.n[305.21]SINEENGEVS[167.00]EDQSQNK[432.30].H	Q13523,B4DZQ5,F5H2U2	PRPF4B	S32	1.99913	1.60628	1.8006	1.45076	1.49581	1.55946	1.53676	1.52753
K.n[305.21]SINEENGEVSEDQS[167.00]QNK[432.30].H	Q13523,B4DZQ5,F5H2U2	PRPF4B	S36	0.994282	1.32539	0.940119	0.951849	1.21785	0.851418	0.983703	0.965427
K.n[305.21]VQSGMGLILQGY[243.03]ES[167.00]GSEEEGEIHEK[432.30].A	Q13523,B4DZQ5,F5H2U2	PRPF4B	Y140,S142	0.561321	0.473416	0.753414	0.695335	0.537458	0.449629	0.537941	0.451985
K.n[305.21]VQSGMGLILQGY[243.03]ESGS[167.00]EEEGEIHEK[432.30].A	Q13523,B4DZQ5,F5H2U2	PRPF4B	Y140,S144	0.235441	0.1831	0.393849	0.255894	0.284054	0.23963	0.188676	0.229956
K.n[305.21]VQSGMGLILQGYES[167.00]GS[167.00]EEEGEIHEK[432.30].A	Q13523,B4DZQ5,F5H2U2	PRPF4B	S142,S144	1.04121	1.07352	1.39886	1.11132	1.00101	1.24726	1.16624	1.2505
R.n[305.21]EQPEMEDANS[167.00]EK[432.30]S[167.00]INEENGEVSEDQSQNK[432.30].H	Q13523	PRPF4B	S20,S23	0.486912	0.469492	0.377945	0.430668	0.291091	0.359547	0.569692	0.484643
R.n[305.21]LGLAVIHGEAQC[160.03]TELDMDDGRHS[167.00]PPMVK[432.30].N	Q14558,B4DP31,C9J168,C9JUN4	PRPSAP1	S215	0.722425	0.611288	0	0.446837	0.75951	0.339434	0.47668	0.636332
R.n[305.21]LGIAVIHGEAQDAESDLVDGRHS[167.00]PPMVR.S	O60256,B4E329,B7ZKZ1,C9K0K7,E7EPA1,I3L0S1	PRPSAP2	S227	3.22003	3.035	4.97614	1.96671	2.36855	2.67683	2.42137	3.2059
R.n[305.21]SHGLEPAAPS[167.00]PR.L	Q9ULL5	PRR12	S44	11.1041	13.9844	13.5098	15.9972	15.5426	13.5245	10.8291	11.7088
K.n[305.21]EAPPPVLLT[181.01]PK[432.30].A	P48634,B4DLY2,C9J1F6,C9J6L0,C9J9U2,C9JB33,C9JD87,C9JI26,C9JI93,C9JTL3,F8VVM9,F8VVQ5,F8W1J3	PRRC2A	T1347	2.97875	2.32441	1.98691	2.69221	3.15701	2.60821	2.23006	2.46221
K.n[305.21]EGTLTQVPLAPPPPGAPPS[167.00]PAPAR.F	P48634,B4DLY2,F8VVM9,F8VVQ5,F8W1J3	PRRC2A	S1147	3.32011	3.13145	3.19857	2.81955	2.91478	2.72855	3.31492	2.93316
K.n[305.21]ETPPNGNLS[167.00]PAPR.L	P48634,B4DLY2,C9J1F6,C9J6L0,C9J9U2,C9JB33,C9JD87,C9JI26,C9JI93,C9JTL3,F8VVM9,F8VVQ5,F8W1J3	PRRC2A	S1004	5.88747	11.7379	10.7909	11.7976	11.9083	10.2913	9.17694	10.1866
K.n[305.21]GNS[167.00]PNSEPPTPK[432.30].T	P48634,B4DZ56,C9J1F6,C9J6L0,C9J9U2,C9JB33,C9JD87,C9JI26,C9JI93,C9JTL3,E7EMA1,F8WFD4	PRRC2A	S380	0.80687	1.13743	0.876814	0.921317	0.768453	0.639229	0.701756	0.624038
K.n[305.21]GNSPNS[167.00]EPPTPK[432.30].T	P48634,B4DZ56,C9J1F6,C9J6L0,C9J9U2,C9JB33,C9JD87,C9JI26,C9JI93,C9JTL3,E7EMA1,F8WFD4	PRRC2A	S383	0.742255	1.09149	0.7993	1.04606	0.953377	0.612863	0.673452	0.734484
K.n[305.21]K[432.30]GNSPNS[167.00]EPPTPK[432.30].T	P48634,B4DZ56,C9J1F6,C9J6L0,C9J9U2,C9JB33,C9JD87,C9JI26,C9JI93,C9JTL3,E7EMA1,F8WFD4	PRRC2A	S383	3.25295	3.85461	3.05959	3.38587	3.56039	2.85624	3.65894	3.43328
K.n[305.21]AQK[432.30]LPDLS[167.00]PVENK[432.30].E	Q9Y520,E7EPN9,H7C5N8	PRRC2C	S2105	0.943322	1.03192	1	1.28569	1.13785	1.03519	1.32936	1.66012
R.n[305.21]ATSTS[167.00]PNSQSSK[432.30].M	Q9Y520,E7EPN9,H7C5N8	PRRC2C	S2694	0.906943	2.10321	1.26345	1.95619	1.19378	1.01419	0.934235	1.00311
R.n[305.21]AAVQELSSS[167.00]ILAGEDPEER.G	P49768,B7Z8T5,E7ES96,Q53FV8	PSEN1	S367	0.291989	0.415106	0.471296	0.364546	0.538215	0.616759	0.451241	0.423341
K.n[305.21]EDTDHEEK[432.30]AS[167.00]NEDVTK[432.30].A	O75475,Q05CM9	PSIP1	S129	1.81412	3.32316	2.56044	3.53838	2.22238	1.81068	1.86212	1.49652
K.n[305.21]ETSVSK[432.30]EDTDHEEK[432.30]AS[167.00]NEDVTK[432.30].A	O75475,Q05CM9	PSIP1	S129	11.565	14.464	6.79112	13.9343	11.5516	7.35279	9.57566	12.4758
K.n[305.21]QSNAS[167.00]SDVEVEEK[432.30].E	O75475,Q05CM9	PSIP1	S105	3.68459	4.92423	5.35526	3.68409	3.4675	4.34353	3.77521	2.55154
K.n[305.21]QSNASS[167.00]DVEVEEK[432.30].E	O75475,Q05CM9	PSIP1	S106	16.5354	23.3684	26.0149	20.6596	25.3992	20.416	25.845	24.2469
K.n[305.21]QVETEEAGVVTTATASVNLK[432.30]VS[167.00]PK[432.30].R	O75475,Q05CM9	PSIP1	S177	1.09858	1.34182	0.945855	0.828061	1.01663	1.22443	1.30231	1.07447
K.n[305.21]TGVTST[181.01]SDS[167.00]EEEGDDQEGEK[432.30].K	O75475	PSIP1	T272,S275	1.16354	1.71767	2.07839	1.59801	0.982519	1.12246	1.39301	1.18457
K.n[305.21]SILY[243.03]DER.S	P25787,Q53GF5,rev_Q8WXX0	PSMA2	Y57	0.775892	0.605478	0.813924	0.745953	0.662527	0.746917	0.80194	0.776028
K.n[305.21]ESLK[432.30]EEDES[167.00]DDDNM.-	P25788,G3V4X5,H0YJ03	PSMA3	S250	6.57249	7.31804	6.65917	7.71806	6.23882	5.46701	7.59607	6.59393
R.n[305.21]GVNTFS[167.00]PEGR.L	P28066,Q5U0A0	PSMA5	S16	4.962	4.17192	5.26951	4.91669	5.06715	6.63394	5.95369	5.5039
R.n[305.21]TVGT[181.01]PIASVPGSTNTGTVPGSEK[432.30].D	Q99460,B2R6D0,H7BZR6,Q05BX4,Q05CW6	PSMD1	T273	3.26989	3.09971	3.23247	3.80486	3.44207	3.86382	3.81237	4.35007
K.n[305.21]APVQPQQS[167.00]PAAAPGGTDEK[432.30]PSGK[432.30].E	Q13200,B4DM22,C9JPC0,F8WBS8,Q59EG8,Q9NSM5	PSMD2	S16	1.32771	1.7745	1.28559	2.34592	2.09307	1.36509	1.78016	2.07332
R.n[305.21]DK[432.30]APVQPQQS[167.00]PAAAPGGTDEK[432.30]PSGK[432.30].E	Q13200,B4DM22,C9JPC0,F8WBS8,Q59EG8,Q9NSM5	PSMD2	S16	4.65732	4.31898	1.93147	3.56835	3.5761	2.92637	4.25726	3.60744
R.n[305.21]ITS[167.00]EAEDLVANFFPK[432.30].K	P61289,B7Z8D3,J7FRP4,K7ENH2,K9J957	PSME3	S24	0.365933	0.355964	0.47912	0.302365	0.403131	0.626366	0.869803	1.032
R.n[305.21]AGT[181.01]EDEEEEEEGRRETPEDR.E	O95456,B2RD51,F8WBH7	PSMG1	T18	1.78604	1.92423	1.91229	1.36512	1.81675	1.65589	1.88619	1.48619
R.n[305.21]LSLGPLS[167.00]PEK[432.30]LEEILDEANR.L	Q6PGN9,A8K0M8,Q5T2Z0,Q5T2Z1	PSRC1	S70	0.4424	0.412315	0.38003	0.364157	0.582255	0.620588	0.554213	0.526907
R.n[305.21]GPAADPSSPGT[181.01]SGVGPAAGAGDSR.L	K7ELW5	PTBP1	T158	1.3004	1.23565	1.54696	1.03219	1.24316	1.16858	1.33256	1.16351
R.n[305.21]DAGGPRPES[167.00]PVPAGR.A	Q9BVG9,E9PLE4,E9PS47	PTDSS2	S16	12.1273	11.1546	11.6989	10.1389	10.3743	8.95076	9.71941	9.41046
R.n[305.21]RDAGGPRPES[167.00]PVPAGR.A	Q9BVG9,E9PLE4,E9PS47	PTDSS2	S16	12.8652	20.6726	15.8208	15.9672	13.3554	12.3142	12.1636	11.1934
K.n[305.21]DWEDDS[167.00]DEDMSNFDR.F	Q15185,B3KUY2,B4DDC6,B4DHP2,B4DP11	PTGES3	S113	6.47829	7.36992	8.48478	7.0516	8.64128	7.5157	7.09274	8.60986
K.n[305.21]LNWLSVDFNNWK[432.30]DWEDDS[167.00]DEDMSNFDR.F	Q15185,B3KUY2,B4DDC6,B4DHP2,B4DP11	PTGES3	S113	6.01565	5.56342	4.60121	5.66277	5.90389	5.30894	4.96122	6.5387
-.n[305.21]VTMANIGINGNHSLETC[160.03]ETTLFALRMAT[181.01]WNQILDPWVYILLR.K	Q4LEK1,P43088	PTGFR	T28	0.257248	0.221557	0.227899	0.264213	0.136484	0.209706	0.182403	0.16289
R.n[305.21]Y[243.03]MEDSTYYK[432.30].A	Q05397,B4DH13,E7ESA6,E9PEI4,H0YB16,H0YBP1,H0YBZ1,I6L996,J3QT16,Q59GM6,Q59GN8,Q658W2,Q8IYN9,Q8N9D7	PTK2	Y570	2.83621	2.48519	1.92155	2.40287	2.23338	2.07999	3.17695	2.47087
R.n[305.21]YMEDSTY[243.03]YK[432.30].A	Q05397,B4DH13,E7ESA6,E9PEI4,H0YB16,H0YBP1,H0YBZ1,I6L996,J3QT16,Q59GM6,Q59GN8,Q658W2,Q8IYN9,Q8N9D7	PTK2	Y576	7.81759	8.66567	7.21877	8.42756	7.26463	7.54672	8.96478	8.77217
K.n[305.21]RPLFLAPDFDRWLDES[167.00]DAEMELR.A	Q9P035,H3BPZ1,H3BS72	PTPLAD1	S114	35.4943	32.3511	50.6226	44.4305	28.7425	33.3163	32.8282	40.4404
R.n[305.21]WLDES[167.00]DAEMELR.A	Q9P035,H3BPZ1,H3BS72	PTPLAD1	S114	0.591968	0.586116	0.491041	0.441324	0.59482	0.551091	0.546304	0.685714
K.n[305.21]GHEY[243.03]TNIK[432.30].Y	Q06124	PTPN11	Y546	1.89727	9.27775	6.70395	9.17232	7.94067	4.27419	3.31042	1.74985
K.n[305.21]GHEYT[181.01]NIK[432.30].Y	Q06124	PTPN11	T547	0	0.479939	0.244896	0.460586	0.338729	0.147764	0.12692	0.0507142
K.n[305.21]IQNTGDY[243.03]YDLYGGEK[432.30].F	Q06124,B3GUD4,B3GUD5	PTPN11	Y62	3.75958	3.03471	2.88174	3.80456	4.07232	4.77061	6.10508	7.16458
K.n[305.21]YSLADQTSGDQS[167.00]PLPPC[160.03]TPTPPC[160.03]AEMR.E	Q06124	PTPN11	S562	1.01401	0.958788	1.18357	0.897573	0.914606	0.95206	0.88226	1.14663
R.n[305.21]K[432.30]GHEY[243.03]TNIK[432.30].Y	Q06124	PTPN11	Y546	2.53143	13.2825	7.95709	12.5028	11.289	6.0643	4.82608	2.94646
R.n[305.21]VY[243.03]ENVGLMQQQK[432.30].S	Q06124	PTPN11	Y584	7.63963	31.8801	21.7686	19.071	16.9594	13.5147	11.9201	10.093
K.n[305.21]ERPVS[167.00]EMFSLEDSIIER.E	Q15678,A8K6H6,B4DNZ0	PTPN14	S831	1.11721	1.14258	0.972517	0.941007	0.917807	1.00548	0.970965	0.964865
K.n[305.21]IC[160.03]T[181.01]EQSNSPPPIR.R	Q15678,A8K6H6,B4DNZ0,Q6PJC3	PTPN14	T309	2.55504	2.66709	2.50469	1.8034	2.11535	2.171	2.3913	2.8653
K.n[305.21]IC[160.03]TEQSNS[167.00]PPPIR.R	Q15678,A8K6H6,B4DNZ0,Q6PJC3	PTPN14	S314	2.852	2.74241	2.76683	2.53665	2.82082	2.79193	2.30464	2.65337
R.n[305.21]SAEEAPLY[243.03]SK[432.30].V	Q99952,B4DNE5,E7EMB8,Q7Z637,Q8TA96	PTPN18	Y389	2.8728	11.9513	5.48701	4.09703	3.54398	2.81398	2.85695	2.39721
R.n[305.21]SAEEAPLYS[167.00]K[432.30].V	Q99952,B4DNE5,E7EMB8,Q7Z637,Q8TA96	PTPN18	S390	0.530075	4.28459	2.03159	1.23682	0.978825	0.7326	0.664613	0.553492
K.n[305.21]EDLSPAFDHS[167.00]PNK[432.30].L	P17706,A8K3N4,D3DUJ3,K7EIE9,K7EIY0,K7ENG3,K7ENP9,K7EQG9,Q59F91	PTPN2	S304	7.95257	7.43425	6.71373	6.78459	8.21678	6.4129	7.43749	6.51458
K.n[305.21]VVQEYIDAFS[167.00]DYANFK[432.30].-	P18433,B7Z2A4,B7Z4F4,B7Z4Q5,J3KP22,Q59EV9	PTPRA	S796	1.86426	1.97633	1.75023	1.82424	1.66162	1.73249	1.52636	1.69089
K.n[305.21]VVQEYIDAFSDY[243.03]ANFK[432.30].-	P18433,B7Z2A4,B7Z4F4,B7Z4Q5,J3KP22,Q59EV9	PTPRA	Y798	5.91842	6.24794	5.29988	5.3549	4.86142	4.84092	4.27504	4.89466
R.n[305.21]YLC[160.03]EGT[181.01]ESPYQTGQLHPAIR.V	Q15262,B7ZMG0,E9PGC5,F5GXI4,H0Y6P5,H0Y6V4,Q5JY44,Q5JY45,Q5TG12,Q68DT8,Q86WJ2	PTPRK	T854	1.3304	1.60721	7.8837	2.09831	3.46062	2.35992	1.68065	1.69519
K.n[305.21]LFQLGPPS[167.00]PVK[432.30].M	O95997,Q9NZH5,O95211,Q2VPE7,Q6IAL9	PTTG1	S165	2.40215	2.87351	1.82239	2.35531	2.12979	2.73952	2.54777	2.72191
K.n[305.21]HRWPT[181.01]GDNIHAEHQVR.S	Q14671,B4DG92,B4DU15,D5HR46,D5HR47,E7EWT3,E9PCJ0,E9PR38,H0YEH2,Q53HH5,Q5T1Z4,Q5T1Z8	PUM1	T112	29.55	27.2971	21.0914	25.8282	20.5957	28.0804	23.1692	24.4153
R.n[305.21]S[167.00]MDELNHDFQALALEGR.A	Q14671,B4DG92,B4DU15,D5HR46,D5HR47,E7EWT3,E9PCJ0,E9PR38,H0YEH2,Q53HH5,Q5T1Z4,Q5T1Z8	PUM1	S124	1.57822	1.45766	1.22616	0.870402	1.02095	1.28301	1.07135	1.17402
R.n[305.21]DSLGDFIEHYAQLGPS[167.00]SPEQLAAGAEEGGGPR.R	Q96QR8	PURB	S100	1.59804	1.17534	1.40205	1.31112	1.47187	1.76234	1.78418	1.38985
R.n[305.21]DSLGDFIEHYAQLGPSS[167.00]PEQLAAGAEEGGGPR.R	Q96QR8	PURB	S101	1.46769	1.03658	1.27265	0.931201	1.15309	1.21688	1.27893	1.38261
-.n[305.21]MSTTAGY[243.03]LARR.A	Q96SA0	Putative uncharacterized protein	Y7	14.9952	12.4923	10.7084	11.6784	14.225	14.291	15.9997	18.2876
R.n[305.21]T[181.01]DS[167.00]WS[167.00]HGP.-	Q8N4D8	Putative uncharacterized protein	T15,S17,S19	1.37099	0.871258	1.52304	1.47886	1.27409	1.38132	1.23424	1.42433
R.n[305.21]VHADIQNDEK[432.30]GGYSVNGGS[167.00]GENT[181.01]Y[243.03]GR.K	Q6P435,Q96Q15,B4E307,B7ZB71,E9PNP6,H3BPS6,I3L0C1,I3L0W2	Putative uncharacterized SMG1-like protein	S90,T94,Y95	0.313084	0.470152	0.205923	0.372143	0.355063	0.384422	0.425332	0.555499
K.n[305.21]EK[432.30]LQEEGGGS[167.00]DEEETGSPSEDGMQSAR.T	Q13610,J3KN15,Q05BL3,Q53FW9,Q6PIN4,Q6PKI5,Q7Z3X9,Q86X79,Q9BV37	PWP1	S50	0.789176	0.691491	0.931791	0.71678	0.817841	0.781212	0.992871	0.637591
K.n[305.21]EK[432.30]LQEEGGGSDEEET[181.01]GSPSEDGMQSAR.T	Q13610,J3KN15,Q05BL3,Q53FW9,Q6PIN4,Q6PKI5,Q7Z3X9,Q86X79,Q9BV37	PWP1	T55	0.861115	0.95624	0.977758	0.77235	0.652447	0.787066	0.96343	1.23991
K.n[305.21]LQEEGGGS[167.00]DEEETGSPSEDGMQSAR.T	Q13610,J3KN15,Q05BL3,Q53FW9,Q6PIN4,Q6PKI5,Q7Z3X9,Q86X79,Q9BV37	PWP1	S50	0.557407	0.673937	0.846497	0.521183	0.576195	0.877857	0.868982	0.7518
R.n[305.21]S[167.00]PEAVGPELEAEEK[432.30].L	Q96N64,G5EA07	PWWP2A	S81	2.17011	1.90794	2.15745	1.75665	2.35291	2.21079	2.25211	2.09169
K.n[305.21]TSSVSNPQDS[167.00]VGSPC[160.03]SR.V	P49023,B3KVL0,F5GZ78,F5H836,Q59GS5	PXN	S103	0.868602	1.20536	2.18265	2.11952	2.66561	2.01495	1.97747	1.9281
K.n[305.21]TSSVSNPQDSVGS[167.00]PC[160.03]SR.V	P49023,B3KVL0,F5GZ78,F5H836,Q59GS5	PXN	S106	0.595148	0.85357	1.11688	1.32521	1.74674	1.61205	1.64663	1.34538
R.n[305.21]FIHQQPQSSSPVY[243.03]GSSAK[432.30].T	P49023,B3KVL0,B4DNT9,F5GZ78,F5H836,Q59GS5	PXN	Y88	1.17577	1.0144	1.00765	1.01549	1.1136	1.0895	1.38178	1.24591
R.n[305.21]VGEEEHVY[243.03]SFPNK[432.30].Q	P49023,B3KVL0,F5GZ78,F5H836,Q59GS5	PXN	Y118	10.5105	9.57395	8.38587	8.61737	8.26698	8.94944	11.704	10.5651
K.n[305.21]DSGSDTASAIIPSTTPS[167.00]VDSDDESVVK[432.30].D	Q6WKZ4,E7EX40,J3KNP0,Q307T1,Q4JIW2	RAB11FIP1	S199	0.476122	0.488978	0.511389	0.596573	0.623843	0.637114	0.661169	0.638946
R.n[305.21]QGS[167.00]SLNLFEDVQITEPEAEPESK[432.30].S	Q6WKZ4,B3KRW2,E7EX40,J3KNP0,Q307T1,Q4JIW2	RAB11FIP1	S500	0.669649	0.456174	0.644233	0.538543	0.576373	0.769437	0.875421	0.685254
R.n[305.21]AGGGGGLGAGS[167.00]PALSGGQGR.R	Q6IQ22	RAB12	S21	7.77202	5.55706	3.54726	3.29603	4.81767	5.11944	4.32923	5.57158
R.n[305.21]AGGGGGLGAGS[167.00]PALSGGQGRR.R	Q6IQ22	RAB12	S21	1.90771	1.4867	1.15972	1.29501	1.29691	1.76772	1.3961	1.14731
R.n[305.21]AQS[167.00]TDSLGTSGSLQSK[432.30].A	Q15276,B4DMM4,F5H355,I3L456,Q05BX6	RABEP1	S407	3.04367	2.54233	2.59799	2.94276	3.06012	3.32838	3.46384	3.95966
R.n[305.21]AQSTDSLGT[181.01]SGSLQSK[432.30].A	Q15276,B4DMM4,F5H355,I3L456,Q05BX6	RABEP1	T413	3.86368	2.92861	2.26435	3.08351	3.14468	3.70204	3.43976	4.35723
K.n[305.21]EVLDEDT[181.01]DEEK[432.30]ETLK[432.30].N	Q9Y3P9,B7Z2B4	RABGAP1	T996	0.983864	0.780157	0.560959	0.883128	0.795978	0.669636	0.733281	0.616686
R.n[305.21]ADDFPVRDDPS[167.00]DVT[181.01]DEDEGPAEPPPPPK[432.30]LPLPAFR.L	Q3YEC7,B1AMX5,B3KXX7,G8JLF3,Q9NW45,Q9NWD6	RABL6	S596,T599	2.10942	1.60723	1.39534	1.66473	2.21091	2.09413	1.67333	1.90116
R.n[305.21]HPGGGDY[243.03]EEL.-	Q3YEC7,B3KXX7,G8JLF3	RABL6	Y726	0.164359	0.202602	0.432465	0.350703	0.330593	0.313977	0.339174	0.288037
K.n[305.21]VSLLGPVT[181.01]TPEHQLLK[432.30].T	Q9H0H5,B2RE34,Q9H9L9	RACGAP1	T579	1.7037	1.69253	0.768549	1.57799	1.67698	0.906731	1.08342	1.22711
K.n[305.21]QEK[432.30]PAEK[432.30]PAETPVAT[181.01]S[167.00]PTATDSTSGDSSR.S	P54727,B4DEA3,B7Z4W4,B7ZA74,H0Y579,Q53F10	RAD23B	T159,S160	1.35259	0.889484	1.06205	1.09231	1.43526	1.82884	2.08155	2.09184
K.n[305.21]QEK[432.30]PAEK[432.30]PAETPVAT[181.01]SPTATDSTSGDSSR.S	P54727,B4DEA3,B7Z4W4,B7ZA74,H0Y579,Q53F10	RAD23B	T159	0.266925	0.244076	0.182142	0.258754	0.252032	0.252525	0.294209	0.323964
K.n[305.21]LFDVC[160.03]GS[167.00]QDFESDLDR.L	Q92878,E7EN38,Q32P42	RAD50	S635	0.223749	0.190449	0.20294	0.223586	0.239437	0.220773	0.223389	0.237286
K.n[305.21]LFDVC[160.03]GS[167.00]QDFESDLDRLK[432.30].E	Q92878,E7EN38,Q32P42	RAD50	S635	2.80864	1.86108	2.3046	2.15299	3.14709	2.39705	2.3605	2.8002
K.n[305.21]LFDVC[160.03]GS[167.00]QDFESDLDRLK[432.30]EEIEK[432.30].S	Q92878,E7EN38,Q32P42	RAD50	S635	3.92246	3.41982	1.8268	3.92296	2.76946	3.04844	2.83938	3.0931
R.n[305.21]K[432.30]LAT[181.01]PPAAQESSR.R	Q9Y4B4,B3KN64,B3KV54,B4E3V6,E7EU19,H0Y760	RAD54L2	T1260	5.34233	8.32273	7.33891	8.34975	8.37634	6.7083	7.30966	6.05809
K.n[305.21]DAVFDGSSC[160.03]IS[167.00]PTIVQQFGYQR.R	P04049	RAF1	S29	0.79419	0.655976	1.06232	0.888528	0.772145	0.959677	0.609243	1.28068
R.n[305.21]AAHTEDINAC[160.03]T[181.01]LTTSPRLPVF.-	P04049,B4E0X2,B4E1N6,C7TPG7,D7PBN3,H7C155	RAF1	T638	0.798553	0.568832	0	1.10458	1.05643	1.59182	1.25351	1.40129
K.n[305.21]APGASPGNPLS[167.00]PSLSDK[432.30]DR.G	Q7Z5J4,E7EVZ3	RAI1	S1358	0.959155	0.929047	0.942556	1.05721	1.16338	1.11114	1.44786	1.38106
K.n[305.21]GAGGS[167.00]PVGVEEGLVNVGTGQK[432.30].L	Q7Z5J4,E7EVZ3	RAI1	S1374	1.1913	1.1883	0.832578	1.10176	1.18918	0.923241	1.20284	1.16765
R.n[305.21]TGEPSPPHDILHEPPDVVS[167.00]DDEK[432.30].D	Q15311,B4DUY4,E7ENF8,J3QLT3	RALBP1	S62	1.64218	1.78643	1.62021	1.55966	1.47806	1.45193	1.88901	2.03946
R.n[305.21]TPSS[167.00]EEISPTK[432.30].F	Q15311,B4DUY4,E7ENF8,J3QLT3	RALBP1	S30	2.59164	2.99234	2.73224	2.42507	2.78133	2.03351	2.46758	2.319
R.n[305.21]HFS[167.00]QSEETGNEVFGALNEEQPLPR.S	Q6GYQ0,B9EK38	RALGAPA1	S773	0.821218	0.722256	0.593783	0.694874	0.615937	0.756257	0.67593	0.899471
R.n[305.21]HFSQS[167.00]EETGNEVFGALNEEQPLPR.S	Q6GYQ0,B9EK38	RALGAPA1	S775	0.863797	0.602527	0.618214	0.560828	0.536328	0.739082	0.712579	0.583752
R.n[305.21]HFSQSEET[181.01]GNEVFGALNEEQPLPR.S	Q6GYQ0,B9EK38	RALGAPA1	T778	0.41988	0.410366	0.555424	0.339207	0.420491	0.390067	0.327642	0.415411
R.n[305.21]SSS[167.00]TSDILEPFTVER.A	Q6GYQ0,B9EK38	RALGAPA1	S797	2.87441	1.66153	2.14553	1.80081	2.24604	2.60985	2.68771	2.6987
R.n[305.21]SSST[181.01]SDILEPFTVER.A	Q6GYQ0,B9EK38	RALGAPA1	T798	1.29963	0.826752	0.890182	0.93623	0.872434	1.29113	0.982301	1.16538
K.n[305.21]SVAAEGALLPQT[181.01]PPSPR.N	Q86X27,B1AMV0,B7Z7B1,H7C2H2	RALGPS2	T326	1.28925	1.14822	0.9674	1.35093	1.194	0.931145	1.38156	1.44326
R.n[305.21]FAS[167.00]ENDLPEWK[432.30].E	P43487,B4DE76,B7Z6U1,C9JDM3,C9JGV6,C9JIC6,C9JJ34,C9JXG8,D3DX26	RANBP1	S60	3.36425	2.40447	2.86185	2.75718	2.23298	2.31511	2.09511	3.2389
K.n[305.21]FGHVDQENSPS[167.00]FMFQGSSNTEFK[432.30].S	P49792	RANBP2	S1871	0.406379	0.608186	0.584516	0.786635	0.793855	0.767537	0.755123	0.748635
K.n[305.21]NRPDYVS[167.00]EEEEDDEDFETAVK[432.30].K	P49792,E9PGT0	RANBP2	S2668	3.43135	3.01102	4.02914	3.18715	3.30718	3.93339	3.96915	3.64223
K.n[305.21]VGEDEDGS[167.00]DEEVVHNEDIHFEPIVSLPEVEVK[432.30].S	P49792,E9PGT0,Q5JC45,Q5JC46	RANBP2	S2900	0.347885	0.251086	0.358219	0.270792	0.281277	0.345506	0.34162	0.296489
K.n[305.21]VGEDEDGSDEEVVHNEDIHFEPIVS[167.00]LPEVEVK[432.30].S	P49792,E9PGT0,Q5JC45,Q5JC46	RANBP2	S2917	0.240816	0.1759	0.237203	0.197801	0.224683	0.269522	0.226416	0.262993
R.n[305.21]SAGGSSPEGGEDS[167.00]DREDGNYC[160.03]PPVK[432.30]R.E	Q9H6Z4,B7Z664,B7Z7F3,K7EID7,K7EJV3,K7ENB9,Q308M8,Q53GE1	RANBP3	S108	10.0481	8.65978	8.17104	6.71834	8.17549	9.60209	9.8466	7.29626
R.n[305.21]TSS[167.00]LTQFPPSQSEER.S	Q9H6Z4,B7Z664,B7Z7F3,K7EJV3,Q308M8,Q53GE1	RANBP3	S126	7.15317	6.48499	6.83539	7.46606	7.72977	9.22714	8.3953	7.42998
R.n[305.21]VLS[167.00]PPK[432.30]LNEVSSDANR.E	Q9H6Z4,B7Z5P4,B7Z7F3,F5H4C2,K7ESQ0,Q308M8,Q53GE1	RANBP3	S333	19.723	17.7551	18.2131	19.7925	17.5351	17.9305	18.4628	20.0591
K.n[305.21]T[181.01]T[181.01]FS[167.00]PPVVAATVK[432.30].N	Q684P5	RAP1GAP2	T541,T542,S544	0.396127	0.310618	1.19558	0.613881	0.487888	0.651139	0.621341	0.577079
K.n[305.21]LGDVTDADSEADENEQVS[167.00]AV.-	Q8TEU7,B2RTU6,E9PCH4	RAPGEF6	S1599	0.147623	0.114159	1.1859	0.179133	0.210229	0.306949	0.157658	0.250154
R.n[305.21]ETQSTPQS[167.00]APQVR.R	Q9UJF2,A8K2P3,B1AKC7,H0Y638	RASAL2	S758	1.56516	0.71219	0.602679	0.411857	0.684822	0.808511	0.815561	0.807116
R.n[305.21]GLQERGEALAAY[243.03]LDGR.E	Q5U651	RASIP1	Y537	4.32505	5.14038	4.0502	5.0847	4.81031	2.95782	4.23769	3.68095
R.n[305.21]VRTQLSTSLY[243.03]IGLR.L	A6NK89	RASSF10	Y399	2.71287	4.0662	2.79337	2.79524	4.16929	2.89925	2.61571	2.51373
R.n[305.21]EALGLGPPAAQLT[181.01]PPPAPVGLR.G	Q8IY67,E9PAU2	RAVER1	T463	1.09551	0.966383	1.04405	0.906212	1.51054	1.51908	1.54637	1.04898
R.n[305.21]HK[432.30]MS[167.00]PPPSGFGER.S	E9PAU2,K7EKA4,K7EQG2	RAVER1	S634	18.109	17.3767	12.6726	17.5111	13.3625	11.9015	14.7318	15.6713
R.n[305.21]LLS[167.00]PLSSAR.L	E9PAU2,K7EKA4	RAVER1	S584	4.75633	5.18966	5.13648	8.40216	8.77048	9.38146	5.82626	6.17122
K.n[305.21]ISEGLPT[181.01]PTK[432.30].M	P06400,B4DRB3,B4DTN0,P78495,Q59HH0	RB1	T821	0.821077	0.735782	0.737578	0.914334	0.92085	0.962647	1.24943	1.33447
K.n[305.21]SNLDEEVNVIPPHT[181.01]PVR.T	P06400,B4DRB3,B4DTN0,Q59HH0	RB1	T373	6.58157	4.95695	4.05526	5.49127	5.94775	5.99367	6.21584	6.80047
K.n[305.21]TAVIPINGS[167.00]PR.T	P06400,B4DRB3,B4DTN0,Q59HH0	RB1	S249	6.38841	5.74753	7.67164	5.92779	6.17201	5.81946	5.81324	6.43375
K.n[305.21]LEVTEIVK[432.30]PS[167.00]PK[432.30].R	Q7Z6E9	RBBP6	S1179	3.48929	3.45269	2.01868	3.53249	3.69954	2.8566	2.42674	3.08455
K.n[305.21]VTGTEGSSSTLVDYT[181.01]STSSTGGSPVRK[432.30].S	Q7Z6E9	RBBP6	T1269	5.94844	6.09662	4.29861	6.25743	5.97386	5.38682	5.40668	6.20238
R.n[305.21]K[432.30]VTGTEGSSSTLVDYT[181.01]STSSTGGSPVRK[432.30].S	Q7Z6E9	RBBP6	T1269	2.44444	2.59224	1.89572	4.11669	2.69679	2.35583	2.48682	3.14397
R.n[305.21]NSQEAEVSC[160.03]PFIDNTY[243.03]SC[160.03]SGK[432.30].L	Q9BYM8,A6PVK0	RBCK1	Y330	1.07608	4.51741	4.85747	6.91529	8.06571	3.81188	1.53794	1.28282
R.n[305.21]IFLGADAEEEIGT[181.01]PR.K	P28749,H0YE05	RBL1	T332	1.07825	0.844515	1.01069	0.869156	0.964006	1.02132	0.919153	1.01486
K.n[305.21]LASDDRPS[167.00]PPR.G	P98175,Q7Z3D7	RBM10	S723	5.8356	6.36062	7.12661	6.89624	5.74011	6.46228	6.60086	6.8596
R.n[305.21]AHLS[167.00]ENELEALEK[432.30].N	P98175,Q7Z3D7	RBM10	S797	4.57332	4.00394	3.31067	3.34271	3.52381	3.88598	3.20923	4.34457
R.n[305.21]DRT[181.01]PPLLYR.D	Q96T37,A1A693,Q3ZB86,Q86VW9	RBM15	T568	2.99898	3.09545	4.04991	3.00747	2.7898	2.71934	3.519	3.1065
R.n[305.21]HC[160.03]APS[167.00]PDRSPELSSSR.D	Q96T37,A1A693,Q3ZB86,Q59EY1,Q86VW9	RBM15	S670	7.12993	4.2516	12.0827	10.8506	17.9568	13.0532	13.6118	11.9581
R.n[305.21]LHSYSS[167.00]PSTK[432.30].N	Q96T37,A1A693,Q3ZB86,Q86VW9	RBM15	S128	5.22055	5.29807	5.30675	4.26329	4.36341	4.62069	5.17366	4.00733
R.n[305.21]SLS[167.00]PGGAALGYR.D	Q96T37,A1A693,Q3ZB86,Q86VW9	RBM15	S294	43.0427	34.105	40.0627	35.8033	37.642	32.114	35.6001	38.8235
R.n[305.21]TTAPTEGK[432.30]S[167.00]PLK[432.30]K[432.30].E	Q96T37,A1A693,Q3ZB86,Q59EY1,Q86VW9	RBM15	S741	10.7776	12.5138	6.52043	10.5852	12.007	7.88579	9.238	9.99074
R.n[305.21]RPDPDS[167.00]DEDEDYER.E	Q96I25,H0Y6J6,Q5W009,Q5W010,Q5W011,Q5W012	RBM17	S155	5.84599	7.92832	11.0044	7.62123	5.82225	6.54392	5.32559	5.41142
R.n[305.21]RPDPDS[167.00]DEDEDYERER.R	Q96I25,H0Y6J6,Q5W009,Q5W010,Q5W011,Q5W012	RBM17	S155	9.57089	10.9073	13.7168	9.31712	9.62353	9.72785	10.0057	8.62912
[truncated: 878 more rows]

## Sheet: replicate_B
peptide	protein	gene.name	modified.sites	0 min	2 min	4 min	8 min	16 min	32 min	64 min	128 min
K.n[305.21]AFWMAIGGDRDEIEGLS[167.00]S[167.00]DEEH.-	Q6PD74,B4DG44,Q5JPJ4,Q6AWA0	AAGAB	S310,S311	9.92568	9.8729	8.63731	8.77641	9.50804	9.1173	9.11424	10.039
K.n[305.21]AFWMAIGGDRDEIEGLSS[167.00]DEEH.-	Q6PD74,B4DG44,Q5JPJ4,Q6AWA0	AAGAB	S311	0.529813	0.551835	0.527502	0.570709	0.600487	0.408037	0.452103	0.568923
K.n[305.21]SATTTPSGS[167.00]PR.T	Q2M2I8,B7ZLC4,D6W5G0	AAK1	S678	0.665851	1.93224	1.62052	1.76199	0.841168	0.976869	1.06063	0.973432
K.n[305.21]AEQGS[167.00]EEEGEGEEEEEEGGESK[432.30].A	Q8NE71,B4DNU2,E9PC67,F8VQZ0,Q5STZ8	ABCF1	S228	1.81892	2.11346	2.2364	2.31586	1.51729	2.22291	2.03581	1.79279
K.n[305.21]GGNVFAALIQDQS[167.00]EEEEEEEK[432.30].H	Q8NE71,A0PJ72,B4DNU2,E9PC67,F5GYK6,F8VQZ0,Q2L6I2,Q5STZ8	ABCF1	S140	1.6735	1.41184	1.36163	1.31006	1.34802	1.15022	1.3126	1.60434
K.n[305.21]K[432.30]AEQGS[167.00]EEEGEGEEEEEEGGESK[432.30].A	Q8NE71,B4DNU2,E9PC67,F8VQZ0,Q5STZ8	ABCF1	S228	1.22541	2.1928	1.37599	2.21929	1.44107	1.78422	1.65283	1.23307
K.n[305.21]K[432.30]AEQGS[167.00]EEEGEGEEEEEEGGESK[432.30]ADDPYAHLSK[432.30].K	Q8NE71,B4DNU2,E9PC67,F8VQZ0,Q5STZ8	ABCF1	S228	1.06651	1.01512	0.498627	0.851889	0.940586	0.910807	0.794156	1.1072
K.n[305.21]K[432.30]LS[167.00]VPT[181.01]S[167.00]DEEDEVPAPK[432.30]PR.G	Q8NE71,A0PJ72,B4DNU2,E9PC67,F5GYK6,F8VQZ0,Q2L6I2,Q5STZ8	ABCF1	S105,T108,S109	2.58199	2.60957	2.77797	3.05795	3.11036	2.46064	3.22185	3.9708
K.n[305.21]K[432.30]LSVPT[181.01]SDEEDEVPAPK[432.30]PR.G	Q8NE71,A0PJ72,B4DNU2,E9PC67,F5GYK6,F8VQZ0,Q2L6I2,Q5STZ8	ABCF1	T108	0.665416	0.409273	0.467304	0.422654	0.678185	0.376076	0.542145	0.550527
K.n[305.21]K[432.30]LSVPTS[167.00]DEEDEVPAPK[432.30]PR.G	Q8NE71,A0PJ72,B4DNU2,E9PC67,F5GYK6,F8VQZ0,Q2L6I2,Q5STZ8	ABCF1	S109	0.975486	0.564632	0.447354	0.640051	0.702911	0.720338	0.400242	0.878563
K.n[305.21]LSVPT[181.01]S[167.00]DEEDEVPAPK[432.30]PR.G	Q8NE71,A0PJ72,B4DNU2,E9PC67,F5GYK6,F8VQZ0,Q2L6I2,Q5STZ8	ABCF1	T108,S109	6.5176	6.95184	6.80033	8.45827	7.2176	6.38645	6.38532	7.18522
K.n[305.21]QQPPEPEWIGDGESTS[167.00]PSDK[432.30].V	Q8NE71,A0PJ72,B4DNU2,E9PC67,F8VQZ0,Q2L6I2,Q5STZ7,Q5STZ8	ABCF1	S22	3.00195	2.56943	1.90414	1.84172	2.21755	2.56268	2.27183	2.72198
K.n[305.21]TK[432.30]GGNVFAALIQDQS[167.00]EEEEEEEK[432.30].H	Q8NE71,A0PJ72,B4DNU2,E9PC67,F5GYK6,F8VQZ0,Q2L6I2,Q5STZ8	ABCF1	S140	0.42725	0.473165	0.510175	0.340621	0.453432	0.301503	0.317957	0.373621
K.n[305.21]TLEPVK[432.30]PPTVPNDY[243.03]MTSPAR.L	Q8IZP0,A6NFN2,B4DKX2,B6VEX3,B6VEX4,B6VEX5,F5H1G9,F8WA55,F8WA56,Q59G41	ABI1	Y213	6.54413	11.3824	5.44336	6.46439	5.34341	5.71489	5.95595	5.99435
R.n[305.21]LGSQHS[167.00]PGR.T	Q8IZP0,A6NFN2,B4DKX2,B6VEX3,B6VEX4,B6VEX5,B7Z9E9,F5H1G9,F8WA55,F8WA56,Q59G41	ABI1	S225	2.42811	3.03389	4.0148	3.70376	2.24888	3.5242	2.97404	2.38698
R.n[305.21]TNPPTQK[432.30]PPSPPMS[167.00]GR.G	Q8IZP0,A6NFN2,B4DKX2,B6VEX3,B6VEX4,B6VEX5,F5H1G9,F8WA55,F8WA56,Q59G41	ABI1	S187	4.76688	5.73868	5.21886	5.10102	5.23283	4.47706	5.00198	5.05708
R.n[305.21]NMAPSQQS[167.00]PVR.T	Q9NYB9,B7Z612,B7Z836,E7EP65,E7EW77,H0Y6B5,H7C3Q7,J3KNB2,Q53SH3	ABI2	S227	4.74099	5.15109	6.15615	4.17616	4.83466	4.00218	4.6415	4.23264
R.n[305.21]TLEPVRPPVVPNDY[243.03]VPSPTR.N	Q9NYB9,B7Z612,B7Z836,E7EP65,E7EW77,H0Y6B5,H7C3Q7,J3KNB2,Q53SH3	ABI2	Y213	3.81014	14.9209	11.1631	6.40275	5.77221	4.04175	4.08091	3.83273
R.n[305.21]TLEPVRPPVVPNDYVPSPT[181.01]R.N	Q9NYB9,B7Z612,B7Z836,E7EP65,E7EW77,H0Y6B5,H7C3Q7,J3KNB2,Q53SH3	ABI2	T218	0.470023	1.89417	1.49016	0.579283	0.584569	0.540175	0.58439	0.547316
R.n[305.21]GAQAS[167.00]SGSPALPR.K	P42684	ABL2	S617	4.5415	3.72034	2.68536	3.4374	3.67486	3.75743	3.88633	3.61108
R.n[305.21]GAQASS[167.00]GSPALPR.K	P42684	ABL2	S618	3.808	3.65576	2.94667	2.31398	3.0108	3.65612	2.79479	3.12017
R.n[305.21]TVS[167.00]TSSQPEENVDR.A	P42684	ABL2	S817	0.555408	0.520432	0.716623	0.473945	0.524968	0.622997	0.453872	0.425178
R.n[305.21]STS[167.00]QGSINSPVYSR.H	O14639,B3KSG3,B3KVH2,B4DQA3,B7Z4H1,F6XFR5,F8W8M4,H0Y3K7,H0Y7N6,J3QSX6,Q5JVV3,Q5T6N2,Q5T6N4	ABLIM1	S452	4.14556	3.90538	3.63026	4.15865	4.11528	4.14932	4.27691	4.19989
R.n[305.21]TLS[167.00]PTPSAEGYQDVR.D	O14639,B3KSG3,B3KVH2,B4DQA3,B7Z4H1,F6XFR5,F8W8M4,H0Y3K7,H0Y7N6,J3QSX6,Q5JVV3,Q5T6N2,Q5T6N4	ABLIM1	S431	4.87113	4.2093	5.02838	4.66271	4.68546	4.69459	4.75074	5.29824
K.n[305.21]VQGLDPLQDLQNTLAERVHSVYIT[181.01]SRV.-	Q8N961,B3KPV6	ABTB2	T836	0.60703	0.649596	0.654547	0.306475	0.486946	0.652074	0.526535	0.617426
R.n[305.21]FIIGSVSEDNS[167.00]EDEISNLVK[432.30].L	Q13085,B2ZZ90,D3YTK0,K7EJ22	ACACA	S29	1.22617	0.994273	0.969712	0.715523	0.975098	0.786086	1.05152	1.11414
K.n[305.21]SSPSTGS[167.00]LDSGNESK[432.30].E	Q15057	ACAP2	S384	0.994632	1.22621	1.18344	1.12799	1.08341	0.993468	1.05491	0.938238
K.n[305.21]YSISLS[167.00]PPEQQK[432.30].K	Q15057,H7C3K3	ACAP2	S521	3.48365	2.55063	2.79278	2.37487	3.35601	3.01583	3.34524	3.10692
R.n[305.21]LEVSVDGLTLSPDPEERPGAEGAPLLPPPLPPPS[167.00]PPGSGR.G	Q9H3P7	ACBD3	S43	0.654202	0.52416	0.55585	0.546286	0.669601	0.64131	0.557317	0.573749
K.n[305.21]ASLVALPEQT[181.01]AS[167.00]EEETPPPLLTK[432.30].E	Q9UKV3,B4DQZ7,E7EQT4	ACIN1	T408,S410	0.231098	0.217816	0.253036	0.199003	0.353413	0.300945	0.266376	0.359468
K.n[305.21]ASLVALPEQT[181.01]ASEEETPPPLLTK[432.30].E	Q9UKV3,B4DQZ7,E7EQT4	ACIN1	T408	0.7174	0.819197	0.683112	0.637032	0.868893	0.788937	0.815056	0.761959
K.n[305.21]ASLVALPEQTAS[167.00]EEET[181.01]PPPLLTK[432.30].E	Q9UKV3,B4DQZ7,E7EQT4	ACIN1	S410,T414	0.525193	0.373548	0.412215	0.397984	0.400287	0.400851	0.496832	0.372076
K.n[305.21]EAVVDLHADDS[167.00]RISEDETER.N	G3V3T3,Q9UKV3,B4DQZ7,E7EQT4,G3V3B0,Q69YJ6	ACIN1	S125	0.423976	0.353295	0.416894	0.412853	0.339695	0.349641	0.381443	0.402363
K.n[305.21]GVPAGNS[167.00]DTEGGQPGRK[432.30].R	Q9UKV3,B4DQZ7,E7EQT4,G3V3B0,G3V3T3,Q69YJ6	ACIN1	S838	10.0448	13.3359	11.1547	12.7719	10.2675	10.7918	9.04054	9.48151
K.n[305.21]SSSISEEK[432.30]GDS[167.00]DDEK[432.30]PR.K	Q9UKV3,B4DQZ7,E7EQT4	ACIN1	S216	2.36311	4.07229	2.2902	3.92751	2.53272	2.94932	2.69147	2.58473
R.n[305.21]AAK[432.30]LS[167.00]EGS[167.00]QPAEEEEDQETPSR.N	Q9UKV3,B4DQZ7,E7EQT4	ACIN1	S240,S243	3.2951	1.84233	2.44275	2.27776	4.67788	7.10961	8.28556	8.43483
R.n[305.21]RLSQPES[167.00]AEK[432.30].H	Q9UKV3,B4DQZ7,E7EQT4,Q69YJ6	ACIN1	S714	1.36855	1.77115	2.39731	4.13227	4.65192	5.09653	4.67507	3.94088
R.n[305.21]TAQVPS[167.00]PPR.G	Q9UKV3,B4DQZ7,E7EQT4,G3V3B0,Q69YJ6	ACIN1	S1004	22.3423	20.8637	21.8577	19.3368	21.5349	19.2385	19.781	18.9817
R.n[305.21]TAQVPS[167.00]PPRGK[432.30].L	Q9UKV3,B4DQZ7,E7EQT4,G3V3B0,Q69YJ6	ACIN1	S1004	6.2765	4.56321	3.39104	4.29108	6.56084	5.73052	4.42938	4.2403
K.n[305.21]AK[432.30]PAMPQDSVPS[167.00]PR.S	P53396,Q4LE36	ACLY	S481	5.70102	6.86189	5.50899	7.55203	6.35918	6.34415	6.74812	6.18048
R.n[305.21]Y[243.03]EAQK[432.30]LER.M	O00154,B3KQ12,B4DUX0,B7Z957,F5GWE2,K7EKP8	ACOT7	Y194	3.51016	3.01189	3.32112	3.86633	3.15576	3.82104	4.31233	4.22777
K.n[305.21]DSY[243.03]VGDEAQSK[432.30]R.G	P62736,P60709,P68032,P63261,P63267,P68133,A1E282,A6NL76,A8K3K1,B3KUD3,B3KW67,B4DUI8,B4DVQ0,B4E335,B4E3A4,B7Z6I1,B7Z6P1,B8ZZJ2,C9JFL5,C9JTX5,C9JUM1,C9JZR7,D2JYH4,E7EVS6,F6QUT6,F6UVQ4,F8WB63,G5E9R0,I3L1U9,I3L3I0,I3L3I4,I3L3R2,I3L4N8,J3KT65,K7EM38,Q1KLZ0,Q53G76,Q53G99,Q53GK6,Q5T8M7,Q5T8M8,Q7Z7J6,Q8WVW5	ACTA2	Y55	0.283093	0.394504	0.304223	1.06314	0.756861	1.18613	0.672963	0.371502
R.n[305.21]GY[243.03]SFTTTAER.E	P60709,P63261,B3KWQ3,B4DVQ0,B4DW52,B4E335,B4E3A4,B7ZAP6,I3L1U9,I3L3I0,I3L3I4,I3L4N8,Q1KLZ0,Q53G76,Q53G99,Q53GK6,Q6PJ43,Q8WVW5	ACTB	Y198	2.05169	1.64475	2.39181	3.30551	3.90802	3.3115	2.21312	2.19538
R.n[305.21]EGS[167.00]PANWK[432.30].R	O96019,D3DNS0,Q53FS0,Q6FI97	ACTL6A	S233	4.51348	4.92776	3.22978	5.55784	4.3488	4.39438	4.24579	4.42378
R.n[305.21]RIPVS[167.00]PEQAR.S	Q9H981,C9J7L6	ACTR8	S132	0.821099	0.695948	0.777004	1.14256	0.950975	0.627941	0.978956	0.80902
K.n[305.21]EAASSY[243.03]QEAWSTLR.K	Q9BUB4,B2RBG6,B4DL42	ADAT1	Y476	0.136075	0.206902	0.37671	0.201809	0.181823	0.174684	0.197754	0.186035
R.n[305.21]DAEPPS[167.00]PTPAGPPR.C	O43306	ADCY6	S54	1.65723	1.86981	2.1426	1.7796	2.46058	2.12274	2.30948	2.07356
R.n[305.21]AAVVT[181.01]SPPPTTAPHK[432.30].E	P35611,A2A3N8,B4DI79,D6RAH3,D6RF25,D6RJE2,E7ENY0,E7EV99,Q86XM2,Q96D30	ADD1	T11	3.62656	4.25982	3.46572	5.97702	5.96562	6.53998	5.27041	5.91719
R.n[305.21]AAVVTS[167.00]PPPTTAPHK[432.30].E	P35611,A2A3N8,B4DI79,D6RAH3,D6RF25,D6RJE2,E7ENY0,E7EV99,Q86XM2,Q96D30	ADD1	S12	9.23448	10.7335	9.20885	13.3065	13.276	13.1239	11.3414	12.1306
R.n[305.21]GDEASEEGQNGS[167.00]SPK[432.30].S	P35611,A2A3N8,B4DI79,B4DPW4,E7ENY0,E7EV99,H0Y9H2,Q4TT76,Q86XM2	ADD1	S464	0.451414	0.832098	0.649903	0.946869	0.554717	0.765458	0.675092	0.770033
R.n[305.21]GDEASEEGQNGSS[167.00]PK[432.30].S	P35611,A2A3N8,B4DI79,B4DPW4,E7ENY0,E7EV99,H0Y9H2,Q4TT76,Q86XM2	ADD1	S465	1.33678	1.57841	1.52388	1.96787	1.27877	1.45657	1.4298	1.53192
R.n[305.21]WLNSGRGDEASEEGQNGS[167.00]SPK[432.30].S	P35611,A2A3N8,B4DI79,B4DPW4,E7ENY0,E7EV99,H0Y9H2,Q4TT76,Q86XM2	ADD1	S464	11.9053	10.7228	9.25392	10.2717	11.3588	10.7102	10.0937	9.8898
K.n[305.21]DK[432.30]TESVTSGPMSPEGSPSK[432.30]S[167.00]PSK[432.30].K	P35612,C9JTM0,Q05DK5,Q96HD4	ADD2	S701	3.22232	3.03187	1.73217	2.72154	2.91667	2.89812	2.77826	2.39686
K.n[305.21]SDVEIPATVTAFSFEDDTVPLS[167.00]PLK[432.30].Y	Q9UEY8,Q59EK1,Q5VU08	ADD3	S423	0.232586	0.308559	0.196944	0.222541	0.232194	0.207746	0.332502	0.283179
R.n[305.21]NVHS[167.00]EDFENR.L	Q9H2P0,B2RBM8,E9PQK8,Q6DHZ8	ADNP	S98	5.08811	3.90732	5.09716	3.35955	4.55725	4.66489	2.71064	2.33076
K.n[305.21]VPVHHTWGNHEFYNFS[167.00]R.E	Q3LIE5	ADPRM	S117	1.60418	3.42977	4.6065	4.32685	3.77334	3.13829	4.13943	3.63686
R.n[305.21]SQSAAVT[181.01]PSSTTSSTR.A	Q16186,Q68E00	ADRM1	T217	0.357499	0.453752	0.632308	0.580942	0.618106	0.72665	0.412042	0.324534
R.n[305.21]SC[160.03]QK[432.30]S[167.00]PAQQEPPQR.Q	P51825,B4DJU9,B4DTU1,E9PBM3,F5GXF9,Q14C88,Q6LA76,Q8TD98	AFF1	S588	1.03722	1.36917	1.5773	1.50063	1.47273	1.38503	1.07563	0.870837
K.n[305.21]TSDDEVGS[167.00]PK[432.30]EESR.K	Q6ULP2,B8ZZI9,Q3LIF3,Q53GW0	AFTPH	S382	2.46369	3.37755	3.55207	4.4991	3.20146	4.06881	3.74814	3.25622
K.n[305.21]GTPSQS[167.00]PVVGR.S	P52594,B3KUL1,B4DHC5,B8ZZY2,C9J2I0,E9PHX7	AGFG1	S181	11.6259	11.0584	12.0198	7.9091	11.3259	13.6941	12.4	11.5611
K.n[305.21]VTS[167.00]PTTYVLDEDEPR.F	Q9UPW5	AGTPBP1	S1168	0.430605	0.390811	0.688759	0.484088	0.606398	0.528709	0.61156	0.7275
K.n[305.21]ASLGSLEGEAEAEASS[167.00]PK[432.30].G	Q09666	AHNAK	S5763	1.74079	1.54239	2.52106	1.96878	2.38209	2.70748	2.43834	2.69803
R.n[305.21]LK[432.30]S[167.00]EDGVEGDLGETQSR.T	Q09666,B4DTV0,E9PLZ1	AHNAK	S135	5.52258	11.6956	9.13129	17.7898	13.2262	10.9353	12.2555	15.4654
R.n[305.21]LPS[167.00]GSGAASPTGSAVDIR.A	Q09666,B4DTV0	AHNAK	S210	1.67144	2.33333	2.32569	2.20322	2.31139	2.03007	1.62974	1.70461
R.n[305.21]LPSGSGAAS[167.00]PTGSAVDIR.A	Q09666,B4DTV0	AHNAK	S216	3.07629	2.64425	2.71497	2.01173	2.35708	1.94864	2.43826	3.0214
K.n[305.21]C[160.03]DSSPDS[167.00]AEDVR.K	P02765,B7Z556,B7Z8Q2	AHSG	S138	0.322055	0.338053	0.833957	0.455128	0.506079	0.432643	0.415681	0.230607
K.n[305.21]SIPLEC[160.03]PLSS[167.00]PK[432.30].G	Q92667,B4DN86,I3L2A2,I3L2N7	AKAP1	S151	0.762276	0.823657	0.955224	1.58145	1.61778	1.66897	1.35103	1.33815
K.n[305.21]SLLSS[167.00]PTK[432.30].D	Q92667,B4DN86,I3NI36	AKAP1	S445	7.01272	5.79624	4.57266	5.82953	4.79191	5.14838	5.15174	4.79631
K.n[305.21]QSSLAEPVS[167.00]PSK[432.30].K	O43572,E7EMD6	AKAP10	S187	4.99489	4.75321	4.85833	5.50955	6.63048	6.83205	6.24698	6.43622
R.n[305.21]EDSGLFS[167.00]PIR.S	Q9UKA4,Q6AI61	AKAP11	S448	1.83965	1.87241	2.33728	2.08743	2.62399	2.67309	2.51313	2.6283
R.n[305.21]SLS[167.00]EEVESSESGELPEVDVK[432.30].S	Q9UKA4	AKAP11	S1171	0.664671	0.413295	0.912128	0.528866	0.536743	0.55031	0.819471	0.845429
R.n[305.21]SVSPT[181.01]FLNPSDENLK[432.30].T	Q9UKA4	AKAP11	T1244	0.703077	0.659945	0.579779	0.62948	0.832149	0.601923	0.622212	0.732565
K.n[305.21]EVSSLEGS[167.00]PPPC[160.03]LGQEEAVC[160.03]TK[432.30].L	Q02952	AKAP12	S1395	1.51953	1.55108	1.36964	1.3646	1.19976	1.38962	1.53081	1.90922
K.n[305.21]GLAEVQQDGEAEEGATS[167.00]DGEK[432.30].K	Q02952,Q5CZB5	AKAP12	S598	2.26104	2.56773	5.63431	2.2125	1.97055	2.56474	2.48189	2.58963
K.n[305.21]S[167.00]PPSPVER.E	Q02952	AKAP12	S1328	2.91414	3.758	4.54528	4.39168	3.95482	5.40552	5.53151	4.77085
K.n[305.21]SAESPTS[167.00]PVTSETGSTFK[432.30].K	Q02952,Q86TJ9	AKAP12	S286	0.154644	0.294873	0.34793	0.694439	0.818721	0.726287	0.462696	0.516941
R.n[305.21]LSSSEETESTQC[160.03]C[160.03]PGSPVAQTESPC[160.03]DLS[167.00]SIVEEENTDR.S	Q12802,H0YK18,H0YMW2	AKAP13	S357	0.2122	0.12652	0.258347	0.148205	0.157729	0.277827	0.214941	0.31123
R.n[305.21]NSWIQIIQDTINTLNRDEDEGIPS[167.00]ENEEEK[432.30].K	Q12802,A8MYJ1,B7ZW05	AKAP13	S2345	0.167303	0.15147	0.151635	0.143329	0.212777	0.129545	0.190472	0.189191
R.n[305.21]DALGDSLQVPVS[167.00]PSSTTSSR.C	Q9Y2D5,B4E2K2,C9JVY5	AKAP2	S152	1.01129	0.891159	1.24306	1.4157	1.7955	1.54331	1.47807	1.62868
R.n[305.21]DGAEQQGPEATVEEAEAAAFGSEK[432.30]PQSMFEPPQVS[167.00]SPVQEK[432.30].R	Q9Y2D5,B4E2K2,C9JVY5	AKAP2	S630	0.311662	0.254771	0.283535	0.253246	0.312903	0.180267	0.289514	0.331708
R.n[305.21]TLDFDPLLSPAS[167.00]PK[432.30].R	Q53H80,Q9NW35	AKIRIN2	S21	0.606342	0.415874	0.55009	0.361467	0.460758	0.429864	0.436289	0.52359
K.n[305.21]SYESSEDC[160.03]S[167.00]EAAGSPAR.K	Q6P6C2,K7ER58	ALKBH5	S379	0.186955	0.247335	0.276569	0.24046	0.224192	0.15857	0.154514	0.166809
K.n[305.21]SYESSEDC[160.03]S[167.00]EAAGSPARK[432.30].V	Q6P6C2,K7ER58	ALKBH5	S379	5.17655	6.35951	6.55835	5.0192	4.40447	4.21839	3.98625	3.98494
R.n[305.21]K[432.30]SYESSEDC[160.03]SEAAGS[167.00]PAR.K	Q6P6C2,K7ER58	ALKBH5	S384	0.526323	1.09926	0.641192	0.98434	0.542695	0.607886	0.516063	0.6242
R.n[305.21]RGS[167.00]FSSENYWR.K	Q6P6C2,K7ER58	ALKBH5	S361	4.76555	5.02877	4.63948	5.25742	5.04559	4.83137	5.14838	5.85193
K.n[305.21]QQLS[167.00]AEELDAQLDAYNAR.M	Q86V81,E9PB61	ALYREF	S239	0.225379	0.189854	0.245383	0.20334	0.218315	0.262819	0.235767	0.279017
R.n[305.21]DTTVISHS[167.00]PNTSYDTALEAR.L	Q4VCS5,A2BDD9,A6NP16,E7ERM3	AMOT	S714	1.6191	1.22128	1.49411	1.40415	1.38512	1.06955	1.39847	1.75538
K.n[305.21]LLGSLDEVVLLS[167.00]PVPELR.D	Q9H1A4,H0Y564	ANAPC1	S555	0.185795	0.242131	0.198663	0.249537	0.212296	0.237546	0.187576	0.179469
R.n[305.21]NFDFEGSLS[167.00]PVIAPK[432.30].K	Q9H1A4,H0Y564	ANAPC1	S688	2.12094	1.44571	1.64445	2.20877	2.09838	2.4549	2.4369	3.18873
K.n[305.21]TDPASLETGQDS[167.00]EDDSGEPEDWVPDPVDADPGK[432.30].S	Q9UJX6,B4DGH7	ANAPC2	S470	1.05446	0.973969	0.781946	1.09996	1.19962	0.95817	0.933686	1.10464
R.n[305.21]NNS[167.00]PPTVGAFGHTR.C	Q86XL3,F5H1D4,F5H2H5	ANKLE2	S662	4.51718	3.92662	3.47121	3.31665	3.86195	4.34923	3.85999	3.3787
K.n[305.21]EHYPVS[167.00]SPSSPSPPAQPGGVSR.N	O75179,B3KU50,E7EUV3,G5E964,H0YM23	ANKRD17	S2041	1.0927	1.02615	1.10905	0.847852	1.13546	0.984149	1.07134	1.04254
K.n[305.21]EHYPVSS[167.00]PSSPSPPAQPGGVSR.N	O75179,B3KU50,E7EUV3,G5E964,H0YM23	ANKRD17	S2042	0.968424	1.16421	0.941905	1.10981	1.25029	1.10175	0.991426	1.0407
K.n[305.21]EHYPVSSPSS[167.00]PSPPAQPGGVSR.N	O75179,B3KU50,E7EUV3,G5E964,H0YM23	ANKRD17	S2045	2.36128	2.13706	2.1815	1.7372	2.76527	2.51278	2.33108	2.3643
R.n[305.21]APSPAPS[167.00]SVPLGSEK[432.30]PSNVSQDR.K	O75179,E7EUV3,G5E964,H0YM23	ANKRD17	S2405	2.05567	1.22557	0.995131	1.62518	2.12571	2.27974	2.35735	2.19727
R.n[305.21]NSPLDC[160.03]GSAS[167.00]PNK[432.30].V	O75179,B3KU50,E7EUV3,G5E964,H0YM23	ANKRD17	S2067	4.17191	3.75776	4.06299	3.69662	4.07259	4.08553	4.58604	3.87673
K.n[305.21]GVRGPEPPNPFS[167.00]ER.V	Q9BXX2	ANKRD30B	S22	0.734211	1.13596	1.11336	1.27629	0.58639	1.00229	0.926578	0.740179
R.n[305.21]EEDEHPY[243.03]ELLLTAETK[432.30].K	Q92625,Q05CP0	ANKS1A	Y455	3.87508	7.74053	7.28778	4.7183	4.66228	4.97894	4.55094	4.25508
R.n[305.21]RHDS[167.00]LHDPAAPSR.A	Q92625,Q49AR9	ANKS1A	S887	1.34494	2.68089	3.72966	2.56043	1.94602	2.33485	2.08802	1.9755
R.n[305.21]SES[167.00]LSNC[160.03]SIGK[432.30].K	Q92625	ANKS1A	S647	4.24527	2.76289	2.21644	1.81653	3.53512	3.37531	3.26776	2.91771
K.n[305.21]LSLEGDHSTPPSAY[243.03]GSVK[432.30].A	P07355,A6NMY6,B4DNH8,H0YKL9,H0YKN4,H0YKS4,H0YKV8,H0YKX9,H0YKZ7,H0YLV6,H0YMD0,H0YMD9,H0YMM1,H0YMT9,H0YMU9,H0YMW4,H0YN42,H0YNB8	ANXA2	Y24	2.24084	1.81829	2.02423	2.13722	2.40383	1.96521	2.22678	2.80165
K.n[305.21]NFYES[167.00]DDDQK[432.30].E	O00203,A8K586,B4E0B2,E5RJ68,Q3MNE1	AP3B1	S276	4.94706	5.03029	5.29981	4.4244	4.32696	4.85698	5.2707	5.42599
K.n[305.21]HRPS[167.00]EADEEELAR.R	O14617,E7EMM2,G5E988,Q6PK82	AP3D1	S658	4.75533	5.93503	14.7481	23.9261	20.3095	22.5685	15.9795	12.8299
K.n[305.21]TEAQGEEDDAEGQDQDK[432.30]K[432.30]S[167.00]PK[432.30]PK[432.30].K	G5E988	AP3D1	S828	2.06075	2.37063	1.55604	2.59834	1.49321	2.1979	1.99501	1.84773
K.n[305.21]ALDVSAS[167.00]DDEIAR.L	P13798,C9JIF9,C9JLK2,H7C1U0,H7C393	APEH	S187	2.14549	1.84867	2.703	1.86405	2.17749	2.20178	1.89543	2.09323
R.n[305.21]K[432.30]RS[167.00]GNSDSIER.D	Q7Z2E3,C9J8U3,C9JZ40,F5HRF8	APTX	S132	0.793	1.15528	1.25236	1.31088	1.02368	1.10776	0.906696	0.868518
R.n[305.21]LFPEFDDSDY[243.03]DEVPEEGPGAPAR.V	Q96P48	ARAP1	Y231	0.287724	0.240365	0.313808	0.208072	0.226813	0.322165	0.289011	0.276421
K.n[305.21]S[167.00]PSSDSWTC[160.03]ADTSTER.R	Q8N6T3,B7Z8H8,E5RHH7,E7EV62,F8VWH9,H0YIQ0,Q53F62	ARFGAP1	S343	0.211837	0.205196	0.194729	0.226549	0.297438	0.279758	0.259638	0.330207
R.n[305.21]RS[167.00]SDSWEVWGSASTNR.N	Q8N6T3,B7Z3U0,B7Z8H8,E5RHH7,E7EV62,F8VWH9,Q53F62	ARFGAP1	S360	0.412166	0.385262	0.619484	0.684042	0.596896	0.525111	0.668397	0.600447
R.n[305.21]RSS[167.00]DSWEVWGSASTNR.N	Q8N6T3,B7Z3U0,B7Z8H8,E5RHH7,E7EV62,F8VWH9,Q53F62	ARFGAP1	S361	0.451249	0.360161	0.540612	0.518213	0.698968	0.505551	0.607916	0.553447
R.n[305.21]GSSLS[167.00]GTDDGAQEVVK[432.30]DILEDVVTSAIK[432.30].E	Q9Y6D5,Q86TH5	ARFGEF2	S279	0.154098	0.201782	0.0997195	0.258904	0.288755	0.264789	0.187633	0.1827
K.n[305.21]ATGSAGLLGDPEC[160.03]EGS[167.00]PPEHSPEQGR.S	Q5TH69,B5MDV5,C5NM88	ARFGEF3	S1061	0.489189	0.866248	0.547558	0.786419	0.762381	0.467642	0.681686	0.780017
K.n[305.21]TSFSQEQSC[160.03]DS[167.00]AGEGSER.L	Q8IWW6,B3KR88,Q1RLN5,Q504X1	ARHGAP12	S201	0.559487	0.752139	0.839231	0.76007	0.651305	0.699639	0.761823	0.577848
R.n[305.21]AESSSGGGTVPSSAGILEQGPSPGDGS[167.00]PPK[432.30]PK[432.30].D	Q68EM7,B4DVF3	ARHGAP17	S575	0.593112	0.639961	0.545963	0.454354	0.803942	0.467335	0.547617	0.612475
R.n[305.21]AESSSGGGTVPSSAGILEQGPSPGDGS[167.00]PPK[432.30]PK[432.30]DPVSAAVPAPGR.N	Q68EM7,B4DVF3	ARHGAP17	S575	1.09461	0.691598	0.659456	1.00463	0.606127	0.696383	0.827373	0.632984
R.n[305.21]SPSPPT[181.01]QHTGQPPGQPSAPSQLSAPR.R	Q68EM7,B4DVF3,B4DWE9,I3L460	ARHGAP17	T679	2.71297	2.83919	3.255	2.29876	2.57715	2.28815	2.37978	2.85522
R.n[305.21]TSFSVGS[167.00]DDELGPIR.K	Q9NRY4,B4DPI8	ARHGAP35	S1179	0.697334	0.772847	1.17975	0.752412	0.750482	0.979834	0.858662	0.667532
R.n[305.21]GAASPGPS[167.00]RPGLVPVSIIGAEDEDFENELETNSEEQNSQFQSLEQVK[432.30].R	Q92888,Q6NX52,Q8NF33	ARHGEF1	S14	0.358448	0.247882	0.140947	0.170289	0.206068	0.185752	0.203166	0.187576
R.n[305.21]GAASPGPS[167.00]RPGLVPVSIIGAEDEDFENELETNSEEQNSQFQSLEQVK[432.30]R.R	Q92888,Q6NX52,Q8NF33	ARHGEF1	S14	0.236831	0.198555	0.0780753	0.155505	0.136309	0.181456	0.146754	0.154247
K.n[305.21]HQVLLEDPEQEGS[167.00]AEEEELGVLPC[160.03]PSTSLDGENR.G	O15085,F8W8P9	ARHGEF11	S1155	0.562938	0.408086	0.938622	0.555976	0.304838	0.455257	0.456038	0.56946
K.n[305.21]QVGETSAPGDT[181.01]LDGTPR.T	Q9NZN5,B4DGW2,B4E2K6,E9PMR6	ARHGEF12	T699	0.279922	0.780349	0.672446	0.664333	0.755301	0.814841	0.606703	0.599283
K.n[305.21]QVGETSAPGDTLDGT[181.01]PR.T	Q9NZN5,B4DGW2,B4E2K6,E9PMR6	ARHGEF12	T703	0.302925	0.784138	0.763624	0.630102	0.770178	0.707871	0.570889	0.561655
R.n[305.21]RPS[167.00]RHDNSAIGR.A	Q9NZN5,B4DGW2,B4E2K6,E9PMR6	ARHGEF12	S608	0.379531	0.553616	0.807718	0.69347	0.569501	0.688147	0.457282	0.39953
R.n[305.21]GLNTSQES[167.00]DDDILDESSSPEGTQK[432.30].V	Q5VV41,B3KTS4	ARHGEF16	S230	3.4878	4.13992	4.2691	3.99585	3.76878	2.7263	3.98016	4.47759
K.n[305.21]SVS[167.00]TTNIAGHFNDESPLGLR.R	Q92974,B4DJ49,B7Z977,D3DVA5,Q5VY93	ARHGEF2	S151	0.743561	0.376013	0.452597	0.535548	1.08054	0.637715	0.813633	0.646526
R.n[305.21]EPALPLEPDS[167.00]GGNTSPGVTANGEAR.T	Q92974,D3DVA5,Q5VY93	ARHGEF2	S691	1.07495	0.714113	1.11453	0.78794	0.974499	0.845262	1.11953	1.24229
R.n[305.21]ILS[167.00]QSTDSLNMR.N	Q92974,B4DJ49,B7Z977,D3DVA5,Q5VY93	ARHGEF2	S172	2.91717	1.9123	1.95598	2.26436	2.18998	2.15043	2.67321	2.46032
R.n[305.21]QELGS[167.00]PEER.L	Q92974,D3DVA5,Q5VY93	ARHGEF2	S932	3.141	3.72517	5.10637	3.89797	3.1378	3.98181	4.3753	3.85996
R.n[305.21]S[167.00]LPAGDALYLSFNPPQPSR.G	Q92974,D3DVA5,Q5VY93	ARHGEF2	S886	0.239686	0.285789	0.258116	0.200181	0.270145	0.237374	0.206287	0.157282
R.n[305.21]SES[167.00]LESPR.G	Q92974,D3DVA5,Q5VY93	ARHGEF2	S645	0.803296	0.874129	1.3004	1.45274	1.0593	1.61255	1.72278	2.261
K.n[305.21]ALDIDS[167.00]DEESEPK[432.30].E	Q96DR7,B3KXG0	ARHGEF26	S392	1.23721	0.774902	1.01684	1.02401	0.855967	0.996932	1.04436	0.895325
K.n[305.21]ALDIDSDEES[167.00]EPK[432.30].E	Q96DR7,B3KXG0	ARHGEF26	S396	0.624153	0.652185	0.414449	0.553751	0.438305	0.571868	0.587416	0.661482
K.n[305.21]ALVSSES[167.00]YLQR.L	Q12774,B9EGR7,C9J591,H0Y895,Q68E09	ARHGEF5	S1139	0.0857936	1.11077	0.431559	0.528985	0.624702	0.429689	0.404575	0.169726
K.n[305.21]ALVSSESY[243.03]LQR.L	Q12774,B9EGR7,C9J591,H0Y895,Q68E09	ARHGEF5	Y1140	1.20704	3.59466	1.62307	1.94794	1.78188	1.77311	1.34959	1.15454
K.n[305.21]LINSSQLLY[243.03]QEYSDVVLNK[432.30].E	Q12774,B9EGR7,C9J591,H0Y895,Q68E09	ARHGEF5	Y1097	1.26098	3.76173	2.35781	2.50659	2.92075	2.60416	1.8401	1.73456
K.n[305.21]LINSSQLLYQEY[243.03]SDVVLNK[432.30].E	Q12774,B9EGR7,C9J591,H0Y895,Q68E09	ARHGEF5	Y1100	3.49524	8.16418	4.85035	5.71656	5.87832	5.27836	4.28447	3.8749
R.n[305.21]DY[243.03]STVSASPTALSTLK[432.30].Q	Q12774,B9EGR7,Q68E09	ARHGEF5	Y656	4.42311	8.69674	7.04257	8.24832	7.53101	7.46804	6.02298	5.89297
R.n[305.21]GAS[167.00]PPISAIEEFSIIPEAPMR.S	Q12774,A5YM69,B9EGR7,C9J591,Q68E09	ARHGEF5	S11	0.453871	0.388665	0.343622	0.353677	0.407329	0.351264	0.47701	0.435634
R.n[305.21]SGRDY[243.03]STVSASPTALSTLK[432.30].Q	Q12774,B9EGR7,Q68E09	ARHGEF5	Y656	0.20961	0.782726	0.643204	0.867522	0.968093	0.642311	0.443643	0.394613
R.n[305.21]SGRDYS[167.00]TVSASPTALSTLK[432.30].Q	Q12774,B9EGR7,Q68E09	ARHGEF5	S657	1.09176	4.59584	3.69308	4.5693	3.70148	3.94419	2.71488	2.26054
R.n[305.21]YY[243.03]SPC[160.03]EEHPAETNQNEGSESGTIR.Q	Q12774,H9XFB6	ARHGEF5	Y183	0.451154	0.386749	0.336534	0.319606	0.406634	0.36878	0.367721	0.350904
R.n[305.21]K[432.30]PS[167.00]DEEFASR.K	Q14155,B1ALK7,B7Z344,B7Z6G2,E9PDQ5	ARHGEF7	S694	1.99498	2.52952	3.10281	5.27325	5.04104	7.70173	8.1023	7.10768
K.n[305.21]VSS[167.00]PAPMEGGEEEEELLGPK[432.30]LEEEEEEEVVENDEEIAFSGK[432.30].D	O14497,H0Y488,Q8NC65,Q96SM7	ARID1A	S1755	0.229169	0.24781	0.198318	0.243782	0.21205	0.277034	0.29506	0.353356
R.n[305.21]GPS[167.00]PSPVGSPASVAQSR.S	O14497,Q4LE49,Q96TA9	ARID1A	S696	3.45695	3.26953	3.46239	2.769	2.97814	2.78168	2.83902	3.39185
R.n[305.21]GPSPS[167.00]PVGSPASVAQSR.S	O14497,Q4LE49,Q96TA9	ARID1A	S698	1.84524	1.80915	2.07908	1.42355	1.50267	1.58258	1.8899	1.95347
K.n[305.21]VY[243.03]ELGNEPER.K	Q8NFD5,G3XAA0,H0Y2R3,H0Y3S9,H0Y7H8,Q5JRD2,Q5JU46	ARID1B	Y1048	2.74752	1.89311	2.86629	2.03152	3.33541	2.66003	2.88282	2.04054
K.n[305.21]DIEVLS[167.00]EDTDY[243.03]EEDEVTK[432.30].K	Q4LE39,B0QZ34,H0Y7Y8,H7C5R6	ARID4B	S790,Y795	0.279957	0.199398	0.239149	0.165523	0.275416	0.231762	0.201583	0.282909
K.n[305.21]DIEVLSEDT[181.01]DY[243.03]EEDEVTK[432.30].K	Q4LE39,B0QZ34,H0Y7Y8,H7C5R6	ARID4B	T793,Y795	0.664534	0.593038	0.653225	0.513789	0.663656	0.606361	0.661883	0.737999
K.n[305.21]VHADLVISK[432.30]PVS[167.00]K[432.30]SPER.L	Q4LE39,B0QZ34,H0Y7Y8,H7C5R6	ARID4B	S776	7.05954	5.75536	3.70616	4.7275	5.7857	4.57731	5.0448	4.56985
K.n[305.21]AEAQQVEALPGPSLDQWHRS[167.00]AGEEEDGPVLTDEQK[432.30].S	Q66PJ3,B2RE15,B3V0L0,B3V0L1,F5GYV5,F5H7X4,F8WCT1,H7BZV4,Q8TEM4	ARL6IP4	S271	0.494895	0.53072	0.733302	0.462253	0.425957	0.357503	0.40011	0.551643
R.n[305.21]SAGEEEDGPVLT[181.01]DEQK[432.30].S	Q66PJ3,B2RE15,B3V0L0,B3V0L1,F5GYV5,F5H7X4,F8WCT1,H7BZV4,Q8TEM4	ARL6IP4	T282	2.92811	2.44031	2.69268	2.90702	3.30236	3.51915	2.90111	3.19436
R.n[305.21]SVLPPDGNGS[167.00]PVLPDK[432.30]R.N	Q8N6S5,B3KMZ5	ARL6IP6	S80	1.52879	1.9838	2.16292	1.8129	2.28978	1.83422	2.57972	2.59851
K.n[305.21]SESGEEMLVPFQDTPVEVEQNTELPDYLPEDES[167.00]PTK[432.30]EQDK[432.30].A	Q9NVT9,B4E2W7	ARMC1	S246	0.33068	0.252286	0.247436	0.271787	0.163659	0.159066	0.239225	0.297184
R.n[305.21]YNDWS[167.00]DDDDDSNESK[432.30].S	Q9UH62,A8K5B0,H3BV87	ARMCX3	S61	0.896854	1.37228	1.01643	1.25456	1.14195	1.06762	1.31002	1.36356
K.n[305.21]NT[181.01]VSSAR.F	O15511,B1ALC0,Q6IPM3	ARPC5	T5	1.10335	1.69978	1.99495	1.91202	1.54915	1.4262	1.35334	1.40411
K.n[305.21]Y[243.03]FDSGDYNMAK[432.30].A	P56211,O43768,A6NMQ3,C9JUF4,D6RE62,H3BMD8,H3BQ52,H3BTD3,Q5T5H1	ARPP19	Y59	0.472229	1.24013	0.693497	0.739581	0.764292	0.549632	0.516529	0.433406
K.n[305.21]YFDS[167.00]GDYNMAK[432.30].A	P56211,O43768,A6NMQ3,C9JUF4,D6RE62,H3BMD8,H3BQ52,H3BTD3,Q5T5H1	ARPP19	S62	3.93761	3.81103	1.65833	2.34222	2.65298	2.97408	2.59106	2.12727
K.n[305.21]YFDSGDY[243.03]NMAK[432.30].A	P56211,O43768,A6NMQ3,C9JUF4,D6RE62,H3BMD8,H3BQ52,H3BTD3,Q5T5H1	ARPP19	Y65	2.32622	2.03716	1.55445	1.44311	1.71275	1.89942	1.49374	1.42828
R.n[305.21]LLHEDLDES[167.00]DDDMDEK[432.30].L	O43150,Q53RS3	ASAP2	S701	2.24245	1.77121	2.26744	1.67871	1.96733	1.69699	1.66539	1.85786
K.n[305.21]DNYGLNQDLESESVNPILS[167.00]PNQFLK[432.30].D	Q8IZT6,B3KWI2	ASPM	S392	0.145818	0.127946	0.233527	0.242635	0.225394	0.334713	0.249453	0.183792
K.n[305.21]VPLSNENSQVPQS[167.00]PEDWRK[432.30].S	Q8IZT6,B3KWI2	ASPM	S425	1.67695	1.52965	1.58055	1.66531	2.23357	2.17711	2.0907	1.89019
R.n[305.21]DSSLTNT[181.01]AVQSK[432.30].L	Q9C0F0,K7EJ76,K7EKI3,K7ELW2,K7EQY1	ASXL3	T139	2.0528	1.68032	2.53299	2.27876	2.19065	4.71858	2.94837	3.44094
R.n[305.21]EYVNSTSEES[167.00]HDEDEIRPVQQQDLHR.A	Q8NBU5,B4E2J1	ATAD1	S322	2.62581	2.56901	1.92811	1.68034	2.17462	1.61833	2.49138	3.42826
K.n[305.21]NC[160.03]EEVGLFNELAS[167.00]PFENEFK[432.30].K	P15336,A4D7U3,A4D7U4,A4D7V1,B3KY57,B8ZZU6,C9JCI8,E9PBF9,E9PEK8,F5H629,G8JLM5,H7C2N6,Q3B7B7	ATF2	S90	0.189855	0.22702	0.298954	0.24963	0.250667	0.238743	0.188911	0.216483
K.n[305.21]NC[160.03]EEVGLFNELAS[167.00]PFENEFK[432.30]K[432.30].A	P15336,A4D7U3,A4D7U4,A4D7V1,B3KY57,B8ZZU6,C9JCI8,E9PBF9,E9PEK8,F5H629,G8JLM5,H7C2N6,Q3B7B7	ATF2	S90	1.03602	0.996029	1.02789	1.69093	1.81519	1.55336	1.10455	1.2995
R.n[305.21]AQNGRT[181.01]PEDER.N	P18847,Q59GS7,Q5VTZ2,Q5VTZ4	ATF3	T162	0.328162	0.254781	0.429027	0.474997	0.316178	0.287657	0.387721	0.349979
K.n[305.21]DESEVISQNETC[160.03]S[167.00]PAEVESNEK[432.30].D	Q6VMQ6,B3KQF8,B4E2A2,F5GX74	ATF7IP	S518	0.968078	0.550917	0.875067	0.47597	0.777335	0.736673	0.746303	0.792435
K.n[305.21]EAFLVLS[167.00]DEEDISGEK[432.30].D	Q6VMQ6,A8MV73,B3KQF8,B4DRL6,B4E2A2,F5GX74,G3V1U0	ATF7IP	S496	0.434472	0.251242	0.2514	0.19736	0.267052	0.367007	0.320032	0.394222
R.n[305.21]HEHPPNPPVS[167.00]PGK[432.30].T	Q6VMQ6,B3KNI7,B3KQF8,B4DRL6,B4E2A2,F5GX74,G3V1U0	ATF7IP	S673	4.52554	4.93085	5.27122	4.14907	4.6407	5.10896	3.98026	4.06358
R.n[305.21]HPEPVPEEGS[167.00]EDELPPQVHK[432.30]V.-	Q7Z3C6,A8K140,B4DYN3,H7C152	ATG9A	S828	0.955048	1.13208	1.55268	0.91945	0.520183	0.862393	1.00426	0.976227
R.n[305.21]LEASYSDS[167.00]PPGEEDLLVHVAEGSK[432.30].S	Q7Z3C6,A8K140,B3KPP7,C9IYZ9,C9JDK4,C9JFV2,C9JKV7,C9JS65,C9JX27,C9JXG2,F2Z3I6	ATG9A	S18	1.16221	1.13631	0.972269	1.2387	1.09241	1.07163	0.989661	1.29125
K.n[305.21]LVHDS[167.00]LEDLQMTR.Y	Q9H7F0	ATP13A3	S817	1.08392	1.17569	0.786302	1.42388	0.848385	1.79515	1.37081	1.61462
K.n[305.21]Y[243.03]GTDLSR.G	P05023,B7Z2T5,B7Z3V1,F5H3A1,Q5TC01,Q5TC02	ATP1A1	Y55	33.6776	26.0883	31.862	39.4596	21.5158	31.9079	38.3944	28.4214
R.n[305.21]GIVVY[243.03]TGDR.T	P05023,B7Z2T5,B7Z3V1,F5H3A1	ATP1A1	Y260	81.9828	39.2025	46.4133	54.1008	46.5798	53.1282	58.7303	67.7829
R.n[305.21]K[432.30]Y[243.03]GTDLSR.G	P05023,B7Z2T5,B7Z3V1,F5H3A1,Q5TC01,Q5TC02	ATP1A1	Y55	3.38243	2.54402	2.81447	3.42525	2.34285	2.86807	3.86674	2.9195
R.n[305.21]IEDS[167.00]EPHIPLIDDTDAEDDAPTK[432.30].R	P20020,A1X4P7,E7ERY9,H0YHH6,Q3L582	ATP2B1	S1193	0.374228	0.334656	0.253569	0.244598	0.303937	0.298923	0.25537	0.308464
R.n[305.21]IEDS[167.00]EPHIPLIDDTDAEDDAPTK[432.30]R.N	P20020,A1X4P7,E7ERY9,H0YHH6,Q3L582	ATP2B1	S1193	3.75671	3.09929	2.18505	2.49166	2.9022	2.90059	2.63782	2.70091
R.n[305.21]K[432.30]DS[167.00]EEEVSLLGSQDIEEGNHQVEDGC[160.03]R.E	Q9Y487,B4DQF7	ATP6V0A2	S695	2.78098	2.83044	2.27385	2.90346	3.39515	2.50909	2.66278	3.39015
R.n[305.21]VSITSEVESTS[167.00]NSPSSSSLQK[432.30].L	Q04656,Q59HD1	ATP7A	S355	0.927114	0.727278	0.913976	0.835253	1.17978	1.03296	0.969073	1.0269
K.n[305.21]C[160.03]GLGQENS[167.00]DNEHLVENEVSLLLEESDLR.R	P46100,A4LAA3	ATRX	S634	0.251706	0.150843	0.270864	0.189096	0.271963	0.158983	0.192765	0.266825
K.n[305.21]C[160.03]GLGQENS[167.00]DNEHLVENEVSLLLEESDLRR.S	P46100,A4LAA3	ATRX	S634	0.600991	0.605719	0.503232	0.613943	0.662236	0.606966	0.526535	0.534005
K.n[305.21]LREVIEIEDAS[167.00]PTK[432.30].C	P46100,A4LAA3	ATRX	S1527	1.01278	1.02021	0.693651	0.689291	0.989307	0.885037	0.899733	1.03809
K.n[305.21]QSETVDQNS[167.00]DS[167.00]DEMLAILK[432.30].E	P46100,A4LAA3	ATRX	S729,S731	1.78214	1.60053	1.55389	1.75597	1.64981	1.80804	1.72851	2.01703
K.n[305.21]QSETVDQNS[167.00]DSDEMLAILK[432.30].E	P46100,A4LAA3	ATRX	S729	1.84981	1.48738	1.48959	1.48367	1.2991	1.51222	1.54982	1.59464
R.n[305.21]EVIEIEDAS[167.00]PTK[432.30].C	P46100,A4LAA3	ATRX	S1527	0.417761	0	0.364339	0	0.419375	0.414495	0.331431	0.41212
R.n[305.21]RPTETNPVTSNS[167.00]DEEC[160.03]NETVK[432.30].E	P46100,A4LAA3	ATRX	S677	4.79523	4.75167	3.63251	3.98207	3.82258	4.38859	4.23783	4.77936
R.n[305.21]RWS[167.00]APESR.K	P54253	ATXN1	S775	1.26778	1.27229	1.7811	1.22673	0.981782	1.82208	1.34174	1.10846
K.n[305.21]RGPEVTSQGVQT[181.01]SSPAC[160.03]K[432.30].Q	Q99700,F8VQP2,F8W0B5,F8WB06,H0YH87,Q24JQ7,Q2M2R5	ATXN2	T887	0.694879	0.776877	0.585969	0.571086	0.614094	0.761022	0.66096	0.58233
R.n[305.21]AVT[181.01]PSSEAK[432.30].D	Q99700,F8VQP2,F8VZQ7,F8WB06,H0YH87,Q24JQ7,Q2M2R5	ATXN2	T741	3.78862	5.25934	4.31612	4.1413	3.04239	3.80571	3.86565	3.09748
R.n[305.21]TS[167.00]PSGGTWSSVVSGVPR.L	Q99700,F8VQP2,F8WB06,H0YH87,Q24JQ7,Q2M2R5	ATXN2	S667	1.4655	1.0804	1.40154	1.13996	1.23805	1.0893	1.12432	0.807235
K.n[305.21]EVDGLLTSEPMGS[167.00]PVSSK[432.30].T	Q8WWM7,H3BUF6,Q63ZY4	ATXN2L	S594	0.309197	0.363991	0.492497	0.410068	0.631234	0.245753	0.593466	0.52701
K.n[305.21]GPPQS[167.00]PVFEGVYNNSR.M	Q8WWM7,H3BSK9,H3BUF6,Q63ZY4	ATXN2L	S111	4.06773	4.28772	4.63263	6.48824	6.11855	7.38455	9.66585	11.8129
K.n[305.21]LQPSSS[167.00]PENSLDPFPPR.L	Q8WWM7,H3BUF6,Q63ZY4	ATXN2L	S559	0.552684	0.595696	0.481984	0.523459	0.543917	0.580603	0.473172	0.607675
K.n[305.21]STSTPT[181.01]SPGPR.T	Q8WWM7,H3BRB0,H3BUF6,Q63ZY4	ATXN2L	T683	0.301459	0.270244	0.545135	0.389984	0.49186	0.43652	0.461424	0.343044
K.n[305.21]TESVSDK[432.30]EDK[432.30]PPLAPSGGTEGPEQPPPPC[160.03]PSQT[181.01]GSPPVGLIK[432.30].G	Q8WWM7,H3BUF6,Q63ZY4	ATXN2L	T632	0.889499	0.741489	0.404594	0.62755	0.743303	0.838942	0.707951	0.605538
K.n[305.21]TLS[167.00]SPSNRPSGETSVPPPPAVGR.M	Q8WWM7,Q63ZY4	ATXN2L	S423	2.21991	1.96751	1.92451	2.07324	1.62767	2.38555	1.65665	1.72219
K.n[305.21]TLSS[167.00]PSNRPSGETSVPPPPAVGR.M	Q8WWM7,Q63ZY4	ATXN2L	S424	5.53472	5.50379	4.88633	4.92639	5.33871	5.31099	3.92397	3.9702
R.n[305.21]GPHHLDNS[167.00]SPGPGSEAR.G	Q8WWM7,H3BUF6,Q63ZY4	ATXN2L	S390	1.02609	1.20651	1.52659	1.20762	1.13795	1.0954	0.928806	1.39312
R.n[305.21]GPHHLDNSS[167.00]PGPGSEAR.G	Q8WWM7,H3BUF6,Q63ZY4	ATXN2L	S391	1.04087	1.28097	1.72855	1.06424	1.22815	1.24611	1.15011	1.1406
R.n[305.21]GQSTGK[432.30]GPPQS[167.00]PVFEGVYNNSR.M	Q8WWM7,H3BSK9,H3BUF6,Q63ZY4	ATXN2L	S111	0.835921	0.821465	1.19521	1.23352	1.49407	1.75658	1.62927	2.11884
R.n[305.21]REPGGWGAGASAPVEDDSDAETY[243.03]GEENDEQGNYSK[432.30].R	Q9NQS1	AVEN	Y99	0.774055	1.07963	0.454882	1.10163	0.87109	0.594113	0.857411	0.910187
R.n[305.21]QPAQELS[167.00]PTPGGTAHQALK[432.30].A	Q9UPN4,B2RN10,I3L2J8	AZI1	S381	13.6166	11.5599	9.4043	11.0095	10.701	11.1988	10.4561	10.4936
R.n[305.21]SNS[167.00]TTQVSQPR.S	Q9UPN4,B2RN10,I3L2J8	AZI1	S78	1.12818	1.35565	1.82803	1.7335	1.71189	1.77805	1.55736	1.39051
R.n[305.21]SSSALDS[167.00]PAGPR.R	Q9UPN4,B2RN10,I3L2J8	AZI1	S150	2.41019	2.44879	2.40537	1.62591	2.4467	2.21376	1.92971	1.90894
R.n[305.21]K[432.30]QPS[167.00]PAPTPTAPAGAAC[160.03]LER.S	Q9BYV9	BACH2	S315	1.31221	1.21447	1.21531	1.1921	1.22399	1.3151	1.17609	1.46529
R.n[305.21]S[167.00]APPNLWAAQR.Y	Q92934,B4DZQ9,F5H1R6,F5H3B1	BAD	S99	5.90223	5.49739	6.10182	5.722	5.83564	5.13551	5.67642	6.87195
R.n[305.21]SQS[167.00]PAASDC[160.03]SSSSSSASLPSSGR.S	O95817,C9JFK9,Q53GY1	BAG3	S173	2.49274	3.45533	3.71905	2.99626	3.07898	2.96517	2.74693	2.85238
R.n[305.21]SSGNS[167.00]PTPVSR.W	O95429,B2RA34,H0YBT1	BAG4	S179	1.37663	1.91804	2.15237	2.16765	1.75482	2.09673	1.95306	1.43565
R.n[305.21]SSGNSPT[181.01]PVSR.W	O95429,B2RA34,H0YBT1	BAG4	T181	1.48047	2.27803	2.45458	2.52628	2.01689	2.17426	1.99473	1.60105
R.n[305.21]ASPEPQRENAS[167.00]PAPGTTAEEAMSR.G	P46379,B0UX83,B0UZL5,F8VX53,G3V1Z5,H0Y710	BAG6	S973	5.50089	5.29232	5.85338	4.96443	6.23823	5.30585	5.97851	6.15662
R.n[305.21]VGDPPQPLPEEPMEVQGAERAS[167.00]PEPQR.E	P46379,B0UX83,B0UZL5,F8VX53,G3V1Z5,H0Y710	BAG6	S964	5.09424	4.49499	5.24655	5.02535	5.0705	4.9887	5.99801	5.84485
R.n[305.21]SADEADELPPDLPK[432.30]PPS[167.00]PAPSSEDPGLAQPR.K	Q8TBE0	BAHD1	S101	0.712418	0.802235	0.880603	0.588956	0.705903	0.46397	0.688279	0.926415
K.n[305.21]SLS[167.00]PPQSQSK[432.30].L	Q9UQB8,B3KPV9,B4DMV0,B4DQ43,B4DWA1,F8W878,I3L0Y9,I3L3C6,I3L4C2	BAIAP2	S325	3.31703	3.92688	2.98704	3.2624	3.21383	4.02214	3.94345	3.8979
K.n[305.21]VYEDSGIPLPAES[167.00]PK[432.30].K	Q8IXM2,C9J4G0,F8W038,F8W1H0,H0YIS7	BAP18	S96	2.76896	1.93471	2.20148	2.0195	2.7802	2.70163	2.44043	2.571
K.n[305.21]VYEDSGIPLPAES[167.00]PK[432.30]K[432.30].G	Q8IXM2,C9J4G0,F8W038,F8W1H0,H0YIS7	BAP18	S96	5.54115	4.60869	2.31528	4.85388	4.2129	5.17775	4.41652	4.61224
K.n[305.21]SRNEVVT[181.01]PEK[432.30].V	Q99728,A0AVN2,B2RAM8,B4DX74,E7EUI3,F6MDH7,F6MDH8,F6MDI4,Q53F80	BARD1	T299	3.67526	3.27813	3.93533	3.55604	3.41904	3.84762	3.77981	3.18117
K.n[305.21]K[432.30]AEGAATEEEGTPK[432.30]ES[167.00]EPQAAAEPAEAK[432.30].E	P80723	BASP1	S40	1.29801	1.03191	0.946257	0.946528	0.924928	0.976851	0.914586	1.22923
K.n[305.21]RQS[167.00]PEPSPVTLGR.R	Q9NRL2,B3KND8,D3DS96,Q59G54	BAZ1A	S1413	3.47822	2.67107	3.12851	2.71326	2.83368	2.64454	3.15744	2.49105
R.n[305.21]K[432.30]RQS[167.00]PEPSPVTLGR.R	Q9NRL2,B3KND8,D3DS96,Q59G54	BAZ1A	S1413	21.7596	19.6529	19.3755	19.7021	20.187	20.6196	19.2513	21.8566
K.n[305.21]DHT[181.01]VSGDEDYC[160.03]PR.S	Q9UIG0	BAZ1B	T945	1.93816	2.66131	4.05636	2.29644	2.20663	2.38744	2.54296	2.69496
K.n[305.21]DHTVS[167.00]GDEDYC[160.03]PR.S	Q9UIG0	BAZ1B	S947	2.17944	2.613	3.48411	2.37183	1.8056	1.81563	2.21885	2.63937
K.n[305.21]FPDRLAEDEGDS[167.00]EPEAVGQSR.G	Q9UIG0	BAZ1B	S1468	4.05684	3.52146	4.99498	4.09167	4.04731	2.61274	3.87936	4.44472
K.n[305.21]SLSGS[167.00]PLK[432.30].V	Q9UIG0	BAZ1B	S349	1.94773	1.69466	1.38293	1.1272	1.56421	1.31042	1.16249	1.18566
R.n[305.21]LAEDEGDS[167.00]EPEAVGQSR.G	Q9UIG0	BAZ1B	S1468	10.2844	9.46906	11.7398	7.90122	9.54665	7.65963	8.71085	10.5566
R.n[305.21]AGDPGEMPQS[167.00]PTGLGQPK[432.30].R	Q9UIF9,F8VU39,H0YHL2,J3KPG5,J3QK86	BAZ2A	S1397	0.276751	0.249927	0.240579	0.385692	0.500927	0.376386	0.428659	0.421715
R.n[305.21]YSEEGLS[167.00]PSK[432.30].R	Q9UIF9,F8VU39,J3KPG5,J3QK86	BAZ2A	S1783	9.52584	9.32372	7.95369	7.51632	8.82278	7.76898	9.04383	9.29354
R.n[305.21]QSS[167.00]ESDIESVIYTIEAVAK[432.30].G	Q8WY36,A8K6U2,C9JA69,D3DN56,Q6ZNU6,Q9H6A7	BBX	S479	0.354179	0.381421	0.225092	0.465442	0.470951	0.449604	0.442397	0.47087
R.n[305.21]QSSES[167.00]DIESVIYTIEAVAK[432.30].G	Q8WY36,A8K6U2,C9JA69,D3DN56,Q6ZNU6,Q9H6A7	BBX	S481	0.414636	0.37938	0.447818	0.755544	0.821199	0.791866	0.736119	0.737891
R.n[305.21]HLLAPGPQDIY[243.03]DVPPVR.G	P56945,B2RBL9,B3KW85,B3KWE2,B4DEV4,B4DGB5,B7Z7X7,D3DUK1,E9PCL5,E9PCV2,F5GXA2,F5GXV6,F5H7Z0,F5H855,H3BN62,Q6P5Z4,Q8NC57	BCAR1	Y249	1.86348	0.937864	3.10484	1.30074	1.24622	1.41312	1.76807	1.75577
R.n[305.21]RPGPGTLY[243.03]DVPR.E	P56945,B2RBL9,B3KW85,B3KWD7,B3KWE2,B4DEV4,B4DGB5,B7Z7X7,D3DUK1,E9PCL5,E9PCV2,F5GXA2,F5GXV6,F5H7Z0,F5H855,H3BN62,Q6P5Z4,Q8NC57	BCAR1	Y387	6.67524	3.27446	4.09265	3.93326	4.0519	4.30914	5.74968	6.05576
R.n[305.21]SVTLLEVC[160.03]GS[167.00]WPEGFGLR.H	Q9H6U6,B7ZKU7,K7EIE2,K7ESE9	BCAS3	S838	0.38791	0.357543	0.378404	0.318046	0.439163	0.385906	0.390319	0.282281
R.n[305.21]STS[167.00]ATDTHHVEMAR.E	O14874,A8MY43,B4DGN9,H3BNP3,H3BQP2,H3BS02,H3BTL2,Q96G95	BCKDK	S33	2.6212	3.00846	3.83669	3.62363	2.34637	2.82898	2.85902	3.3609
K.n[305.21]AVDK[432.30]PPS[167.00]PSPIEMK[432.30].K	Q9H165,B3KNX8,B4DMK8,D6W5D9,D9YZV9,F5H2Y4,Q53TE8,Q66LN6	BCL11A	S86	0.960981	0.97358	0.680676	1.15143	1.1127	0.857294	1.0553	0.858038
R.n[305.21]GC[160.03]S[167.00]PGESASGGLSK[432.30].K	Q9H165,B3KNX8,B3KRW8,B4DMK8,B4DT16,D6W5D9,D9YZV9,F5H2Y4,I3PG23,Q53TS1	BCL11A	S608	0.766598	0.95558	0.84881	0.813548	0.847504	1.03467	0.896909	0.839323
R.n[305.21]AC[160.03]PGPPPPS[167.00]PEPLAR.L	Q9HB09	BCL2L12	S273	1.48992	1.20724	1.45549	1.11407	1.40118	1.31214	1.54588	1.56963
K.n[305.21]SS[167.00]PATSLFVELDEEEVK[432.30].A	Q9BXK5,A8K5Y4,B2RB43,B3KPE7,B7Z238,B7Z737	BCL2L13	S371	1.13792	1.09092	0.808868	0.657566	1.04834	0.823848	0.948159	1.05966
K.n[305.21]AEGEPQEES[167.00]PLK[432.30].S	Q9NYF8,E9PJA7,E9PK09,E9PK91,E9PKI6,E9PQN2,Q6DCA8	BCLAF1	S177	1.13601	0.732961	1.34245	0.570663	1.06573	1.0092	1.04171	0.894604
K.n[305.21]DLFDYS[167.00]PPLHK[432.30].N	Q9NYF8,E9PK09,E9PK91,E9PKI6,E9PQN2,Q6DCA8	BCLAF1	S512	39.5839	34.6083	23.5806	36.2131	32.5742	34.1417	30.9577	43.336
K.n[305.21]FNDS[167.00]EGDDTEETEDYR.Q	Q9NYF8,E9PK09,E9PK91,E9PKI6,E9PQN2,Q6DCA8	BCLAF1	S397	3.47203	2.70325	4.07771	2.96977	3.15693	2.94014	3.29001	3.66958
K.n[305.21]GRAEGEWEDQEALDYFS[167.00]DK[432.30].E	Q9NYF8,E9PK09,E9PK91,E9PKI6,E9PQN2,Q6DCA8	BCLAF1	S385	0.436406	0.444014	0.377983	0.396823	0.509835	0.509529	0.398374	0.570533
K.n[305.21]K[432.30]AEGEPQEES[167.00]PLK[432.30].S	Q9NYF8,E9PJA7,E9PK09,E9PK91,E9PKI6,E9PQN2,Q6DCA8	BCLAF1	S177	1.94847	1.75223	1.37483	1.75208	1.79206	1.46287	1.84244	1.99958
K.n[305.21]NTPSQHSHS[167.00]IQHSPER.S	Q9NYF8,E9PJA7,E9PK09,E9PK91,E9PKI6,E9PQN2,Q6DCA8	BCLAF1	S264	1.04131	1.11973	1.80033	1.30108	1.21122	1.36367	1.41619	1.24122
K.n[305.21]NTPSQHSHSIQHS[167.00]PER.S	Q9NYF8,E9PJA7,E9PK09,E9PK91,E9PKI6,E9PQN2,Q6DCA8	BCLAF1	S268	0.244602	0.321209	0.461316	0.276342	0.321059	0.459572	0.390533	0.274376
K.n[305.21]QK[432.30]FNDS[167.00]EGDDTEETEDYR.Q	Q9NYF8,E9PK09,E9PK91,E9PKI6,E9PQN2,Q6DCA8	BCLAF1	S397	7.06404	6.03812	6.95243	6.53708	6.54421	6.44256	8.44683	7.36668
K.n[305.21]QK[432.30]FNDS[167.00]EGDDTEETEDYRQFR.K	Q9NYF8,E9PK09,E9PK91,E9PKI6,E9PQN2,Q6DCA8	BCLAF1	S397	2.50325	2.19197	1.49709	2.03966	2.00602	1.99999	1.95021	2.10069
K.n[305.21]SSATSGDIWPGLS[167.00]AYDNSPR.S	Q9NYF8,E9PJA7,E9PK09,E9PK91,E9PKI6,E9PQN2,Q6DCA8	BCLAF1	S217	0.288184	0.278272	0.295491	0.238393	0.264503	0.214403	0.217756	0.292797
R.n[305.21]AEGEWEDQEALDYFS[167.00]DK[432.30].E	Q9NYF8,E9PK09,E9PK91,E9PKI6,E9PQN2,Q6DCA8	BCLAF1	S385	5.94261	4.31194	5.34482	4.36421	5.10222	4.33	4.95155	5.30265
R.n[305.21]C[160.03]DS[167.00]ADLR.H	Q9NYF8,E9PK09,E9PK91,E9PKI6,E9PQN2	BCLAF1	S690	3.1258	4.30251	6.20619	5.39565	4.1643	4.67703	3.83123	3.61478
R.n[305.21]SSSSSASPSS[167.00]PSSR.E	Q9NYF8,B7Z8J9,E9PK91,H0YF63	BCLAF1	S760	0.103078	0.202338	0.244373	0.243807	0.143276	0.188237	0.196498	0.151708
R.n[305.21]ASASRPQPAPADGADPPPAEEPEARPDGEGS[167.00]PGK[432.30].A	P11274,A9UEZ4,A9UEZ5,A9UEZ6,A9UEZ7,A9UEZ8,A9UEZ9,A9UF00,A9UF01,A9UF02,A9UF03,A9UF04,A9UF05,A9UF06,A9UF07,A9UF08,Q13746	BCR	S122	6.75906	5.50916	4.32729	4.86506	5.62384	5.38831	4.69389	5.78304
K.n[305.21]TVMYTAVGSEWRPFGY[243.03]PR.R	Q9Y276,A8JZZ8,C9J1S9,C9J8G3,Q53EX1,Q53RT4	BCS1L	Y181	14.6205	8.15418	8.61042	8.14965	9.50593	11.0819	10.6543	9.8219
K.n[305.21]AGLS[167.00]PANC[160.03]QSDR.V	Q14692	BMS1	S552	2.63212	2.7024	3.4801	2.71868	2.79562	3.23102	2.77289	2.3679
K.n[305.21]LGPQNFIDETS[167.00]DIENLLK[432.30].E	Q14692	BMS1	S639	5.30382	2.61494	3.29006	2.358	3.87779	3.44793	3.58032	4.2285
R.n[305.21]K[432.30]GSITEY[243.03]TAAEEK[432.30].E	Q12982,J3KN59	BNIP2	Y118	1.38605	1.52932	0.927723	1.69015	1.79634	1.68043	1.5204	1.69286
K.n[305.21]QHYLS[167.00]S[167.00]EDEPDDNPDVLDSR.L	Q8NFC6,B4DNZ8	BOD1L1	S2779,S2780	0.695	0.608567	0.697597	0.586234	0.566128	0.437018	0.573468	0.606589
K.n[305.21]SVSDPVEDK[432.30]K[432.30]EQES[167.00]DEEEEEEEEDEPSGATTR.S	Q8NFC6,H0Y9Y2	BOD1L1	S2986	4.00027	3.55224	2.27766	2.04048	1.2846	1.6653	2.0843	2.29719
R.n[305.21]IGDEYAEDSS[167.00]DEEDIRNT[181.01]VGNVPLEWYDDFPHVGYDLDGRR.L	Q14137,A8K3R2,B2RDN4,B4DEN9,E9PIF8,Q96Q25	BOP1	S127,T135	0.479035	0.332363	0.434842	0.253128	0.435933	0.321232	0.349663	0.374672
K.n[305.21]GDIDNVK[432.30]S[167.00]PEETEK[432.30].D	Q12830,B4DDK2,B4DM40,E7ETD6,F5GXF5	BPTF	S572	1.54155	1.40614	1.30501	0.980874	1.30822	1.32242	1.20378	1.32614
R.n[305.21]DVGPY[243.03]GIR.S	Q12830,E7ETD6,F5GXF5	BPTF	Y1956	1.03034	0.638939	0.701162	0.596943	0.618604	0.621785	0.735137	0.65851
R.n[305.21]QEQS[167.00]PNANNDQPEDLIQGC[160.03]SESDSSVLR.M	Q12830,E7ETD6,F5GXF5	BPTF	S1251	0.402327	0.355607	0.542795	0.469763	0.454185	0.488596	0.510984	0.72457
K.n[305.21]EC[160.03]INAAPDS[167.00]PSK[432.30].Q	Q7Z569,A8K2W4,J3KNN7,Q59H81	BRAP	S117	5.3996	5.76484	5.62876	6.23519	5.77849	5.97212	5.89878	6.409
K.n[305.21]EC[160.03]INAAPDSPS[167.00]K[432.30].Q	Q7Z569,A8K2W4,J3KNN7,Q59H81	BRAP	S119	0.961871	1.07036	1.05294	1.21541	1.14973	1.36596	1.36923	1.27174
R.n[305.21]GS[167.00]PNTASAEATLPR.W	Q6PJG6	BRAT1	S742	2.13658	1.88547	1.6753	1.80463	2.2296	2.31954	1.57535	2.23133
K.n[305.21]TAPPALPT[181.01]GYDSEEEEESRPMSYDEK[432.30]R.Q	P25440,B0S7P1,F8VXF8,H0Y5T9,H0Y665,H0Y6K2,H0YAU3,Q63HQ9,Q658Y7	BRD2	T629	0.922689	0.992325	0.68329	0.708186	0.849475	1.00495	1.00887	0.871722
R.n[305.21]K[432.30]ADTTTPTPTAILAPGS[167.00]PAS[167.00]PPGSLEPK[432.30].A	P25440,B0S7P1,B0V072,B0V073,E9PIQ3,F8VXF8,H0Y5T9,H0Y602,H0Y6K2,H0YDJ7,Q63HQ9,Q658Y7	BRD2	S298,S301	1.32689	1.3455	1.1152	1.23335	1.48066	1.40753	1.41631	1.35419
R.n[305.21]K[432.30]ADTTTPTPTAILAPGS[167.00]PASPPGSLEPK[432.30].A	P25440,B0S7P1,B0V072,B0V073,E9PIQ3,F8VXF8,H0Y5T9,H0Y602,H0Y6K2,H0YDJ7,Q63HQ9,Q658Y7	BRD2	S298	3.92307	3.60974	2.19473	3.27198	3.38349	3.0532	2.76865	2.30893
K.n[305.21]QASASYDS[167.00]EEEEEGLPMSYDEK[432.30]R.Q	Q15059,B4DS09	BRD3	S563	1.81539	2.2689	1.57649	2.26398	1.98124	1.80468	2.26284	3.39401
R.n[305.21]SES[167.00]PPPLSDPK[432.30].Q	Q15059	BRD3	S263	1.39021	1.17945	1.28173	1.19559	1.73587	1.36232	1.42167	1.51069
K.n[305.21]MPDEPEEPVVAVSS[167.00]PAVPPPTK[432.30].V	O60885,Q05BM2,Q4G0X8,Q5BJ26,Q6NXE4,Q6PIS5	BRD4	S470	0.315808	0.324511	0.493606	0.23227	0.266756	0.34402	0.333887	0.416056
K.n[305.21]SK[432.30]PPPTY[243.03]ESEEEDK[432.30].C	O60885,Q4G0X8	BRD4	Y599	8.53966	10.0887	5.25639	8.76689	6.92854	8.25702	8.39758	7.77016
K.n[305.21]SK[432.30]PPPTYES[167.00]EEEDK[432.30].C	O60885,Q4G0X8	BRD4	S601	8.20679	8.38875	5.647	7.91354	6.8906	7.64311	7.60996	6.88467
R.n[305.21]DQHHLGS[167.00]PSR.L	Q9H8M2	BRD9	S566	0.820315	0.924277	1.54163	1.23325	0.996223	0.93908	1.00639	0.965396
R.n[305.21]IC[160.03]PVPPVSTVTGDENIS[167.00]DSEIEQYLR.T	Q9HAW0	BRF2	S385	0.324835	0.286875	0.335647	0.289397	0.326562	0.241322	0.275958	0.307337
K.n[305.21]ATPELGSS[167.00]ENSASSPPR.F	Q9BX63	BRIP1	S1026	0.839851	0.714069	0.565321	0.664372	0.83941	0.738286	0.848027	0.845508
R.n[305.21]STS[167.00]PTFNK[432.30].Q	Q9BX63	BRIP1	S990	3.20841	4.2274	3.16666	3.96603	4.02658	3.40568	3.62898	3.98788
R.n[305.21]GAGWLSEDEDS[167.00]PLDALDLVWAK[432.30].C	P55201	BRPF1	S1081	1.41017	1.15892	0.840205	1.09626	1.28116	1.05123	1.06443	1.26969
R.n[305.21]RLPALS[167.00]HS[167.00]EGEEDEDEEEDEGK[432.30].G	P55201	BRPF1	S460,S462	0.437587	0.368709	0.452313	0.291194	0.355115	0.347469	0.322125	0.39339
K.n[305.21]TLQLS[167.00]HK[432.30]S[167.00]DSVVLVSQS[167.00]R.Q	Q9NSI6,H7BZR9	BRWD1	S781,S784,S793	0.526124	0.9677	1.10124	1.17355	1.10796	1.2468	0.899588	0.832236
K.n[305.21]ATDSDLS[167.00]SPR.H	Q9BRD0,A8K4Z6	BUD13	S357	0.825172	1.41389	1.88499	1.45773	0.970643	1.11059	1.25984	1.20116
K.n[305.21]ATDSDLSS[167.00]PR.H	Q9BRD0,A8K4Z6	BUD13	S358	1.11174	1.65612	1.53144	1.56377	1.15412	1.34122	1.30638	1.14423
K.n[305.21]YEYDPDIS[167.00]PPR.K	Q9BRD0,A8K4Z6,H7C462	BUD13	S325	0.429517	0.332094	0.484874	0.316411	0.4165	0.416885	0.469367	0.433004
R.n[305.21]HDS[167.00]PDLAPNVTYSLPR.T	Q9BRD0,A8K4Z6,H7C462	BUD13	S271	3.58865	2.53039	3.14254	2.94941	3.13382	3.12942	2.91121	3.31795
R.n[305.21]HDS[167.00]PDPS[167.00]PPRR.A	Q9BRD0,A8K4Z6	BUD13	S197,S201,S222,S226	0.443123	0.511046	0.849068	0.538328	0.451298	0.488925	0.617547	0.461023
R.n[305.21]HDSDT[181.01]S[167.00]PPRR.L	Q9BRD0,A8K4Z6	BUD13	T174,S175	0.102276	0.127587	0.272876	0.187799	0.116392	0.151266	0.128219	0.106119
R.n[305.21]HDT[181.01]PDPS[167.00]PLR.G	Q9BRD0,A8K4Z6	BUD13	T159,S163	1.30946	1.77705	1.75776	1.40799	1.30595	1.16542	1.65953	1.46184
R.n[305.21]HDT[181.01]PDPS[167.00]PLRGAR.H	Q9BRD0,A8K4Z6	BUD13	T159,S163	6.25017	6.04603	6.35291	5.30309	6.79403	6.42062	6.2875	7.05314
R.n[305.21]HDT[181.01]PDPSPLR.G	Q9BRD0,A8K4Z6	BUD13	T159	1.63273	2.10988	1.72573	2.32609	1.62047	1.97621	2.02608	1.88299
R.n[305.21]VRHDS[167.00]PDPS[167.00]PPRR.A	Q9BRD0,A8K4Z6	BUD13	S222,S226	0.5378	0.47537	0.85374	0.536305	0.67346	0.540219	0.603353	0.612816
R.n[305.21]MPQDGS[167.00]DDEDEEWPTLEK[432.30].A	Q13895,F8WBL2	BYSL	S98	1.86233	2.14625	4.69366	2.22811	2.18023	2.31011	2.09547	2.79637
K.n[305.21]K[432.30]FVEWLQNAEEES[167.00]ES[167.00]EGEEN.-	Q9Y6E2,B3KM68,B5MCE7,B5MCH7,B7Z4K8,Q05D83	BZW2	S412,S414	1.57198	1.44099	1.33711	1.55284	1.68821	1.31479	1.43823	1.6087
K.n[305.21]EITSHEEGGGDVS[167.00]PR.K	Q8N655,A0PJI9	C10orf12	S273	1.04577	1.22556	1.63895	0.784227	0.664855	0.957505	1.00014	1.05808
K.n[305.21]HVHLENATEY[243.03]ATLR.F	Q96A22	C11orf52	Y103	4.8945	5.66858	5.39839	4.7893	4.91182	3.89394	3.94418	3.7128
K.n[305.21]DREVAEGGLPRAES[167.00]PSPAPPPGLR.G	Q9BUA3	C11orf84	S308	2.28534	1.32671	1.47418	0.990555	1.96611	1.64095	1.4215	1.3592
K.n[305.21]NLDPDPEPPS[167.00]PDS[167.00]PTETFAAPAEVR.H	Q9BUA3,H0YGY5	C11orf84	S248,S251	1.02669	1.04736	1.47751	0.936959	1.18878	1.32651	1.28559	1.45573
R.n[305.21]AEQPSPPNS[167.00]DS[167.00]GQDAHPDPDANPDAAR.M	Q9BUA3	C11orf84	S152,S154	0.463911	0.506431	0.445872	0.411329	0.501901	0.501077	0.497063	0.463791
R.n[305.21]AES[167.00]PSPAPPPGLR.G	Q9BUA3	C11orf84	S308	2.26181	1.60907	1.5835	1.89989	1.69306	1.55688	1.70075	1.46988
R.n[305.21]EAAVSASDILQESAIHS[167.00]PGTVEK[432.30].E	Q96C57,B4DWJ9,E7ENF1,F5H3K2,F5H7W8,F5H8B7,F6TFQ5,G5EA44,H0YGK4	C12orf43	S179	2.17278	2.01799	1.70597	1.93524	2.39738	1.99028	1.76921	2.49293
K.n[305.21]GK[432.30]IEVLDS[167.00]PASK[432.30].K	Q8N5I9	C12orf45	S178	1.18081	1.14857	0.366992	0.942683	0.650028	0.659954	0.544465	0.856329
R.n[305.21]DSPVPC[160.03]T[181.01]PPALPPC[160.03]AR.E	Q6ZRI6,H3BMJ2,Q2VPA3	C15orf39	T472	0.413549	0.354718	0.500134	0.496183	0.629599	0.614283	0.564046	0.60485
R.n[305.21]VTRS[167.00]PPTQVAISSDSAR.K	Q6ZUT6,H0YM82	C15orf52	S201	3.71318	2.22758	2.22306	2.77966	3.33167	2.18979	2.13792	2.33904
K.n[305.21]ELES[167.00]SEEGGSAEER.R	Q9HAS0,J3KRR1,J3QKQ1,J9JIC5	C17orf75	S18	0.904513	1.18698	1.03283	1.03459	0.786949	0.990621	0.903625	0.735941
K.n[305.21]AEAPAGPALGLPS[167.00]PEAESGVDRGEPEPMEVEEGELEIVPVRR.S	Q53F19,L0R6D6	C17orf85	S25	0.44443	0.147581	0.406695	0.227163	0.407536	0.167096	0.54197	0.308378
K.n[305.21]MISTPS[167.00]PK[432.30]K[432.30].S	Q53F19	C17orf85	S415	8.11027	8.5876	5.47074	8.21783	6.94417	6.73282	7.01091	6.81342
R.n[305.21]RDSS[167.00]ES[167.00]QLASTESDK[432.30]PTTGR.V	Q96B23,K7EQH1,Q5BIX2	C18orf25	S67,S69	0.551442	0.558263	0.51998	0.717874	1.17377	1.58401	1.26684	1.24424
K.n[305.21]EHNGVPPS[167.00]PDRAPPSRR.D	Q8NAX2	C1orf172	S137	6.63962	8.78703	8.74015	10.1177	7.18265	7.81807	6.59422	5.70156
R.n[305.21]LLPEGEETLES[167.00]DDEK[432.30].D	Q8N6N3	C1orf52	S158	0.805797	0.605935	0.810223	0.422616	0.602251	0.804552	0.832117	0.787429
K.n[305.21]ALVLDC[160.03]HYPEDEVGQEDEAES[167.00]DIFSIR.E	Q07021,A8K651,I3L3B0,I3L3Q7	C1QBP	S201	0.614281	0.583916	0.497838	0.43382	0.521266	0.419395	0.473782	0.63639
K.n[305.21]AS[167.00]PVGDGNFR.N	Q86YS7,B4DJ03,B4DRN7,B7ZLK1,B7ZLK2,B7ZLL0,F5H2A1,F5H3N1,F5H5R1,H0YFC4	C2CD5	S852	1.86649	1.58382	1.48834	1.63989	1.50204	1.45871	1.50541	1.51865
K.n[305.21]LSSPAAFLPAC[160.03]NS[167.00]PSK[432.30].E	Q86YS7,B4DJ03,B4DRN7,B7ZLK1,B7ZLK2,B7ZLL0,F5H2A1,F5H3N1,F5H5R1,H0YFE9,H0YGJ3	C2CD5	S260	1.02752	1.30168	1.04605	1.08748	0.881702	1.1734	1.25339	0.917224
K.n[305.21]NQTYSFS[167.00]PSK[432.30].S	Q86YS7,B4DRN7,B7ZLK1,H0YFE9	C2CD5	S295	10.1556	8.53907	8.29684	10.163	12.0236	11.7664	11.513	10.0695
K.n[305.21]GGMPC[160.03]PALQVDNVPAPS[167.00]ELLSPAR.L	Q6ZRC1,B9EIJ9,E9PNW5	C4orf50	S242	0	0.0874631	0.124555	0.153743	0.11667	0.230985	0.167813	0.19734
R.n[305.21]K[432.30]VEGNFNPFAS[167.00]PQK[432.30].N	Q9H6K1,Q5TH58	C6orf106	S215	1.08639	1.23633	0.575576	1.29224	1.11377	0.845337	0.757416	1.00753
K.n[305.21]AEALMRELDEEGS[167.00]DPPLPGR.A	Q9BRJ6,C9JQV0,H7C0T1,H7C2R9	C7orf50	S175	1.04099	0.859488	0.886645	0.72112	1.04193	1.22155	0.884636	1.01389
R.n[305.21]ELDEEGS[167.00]DPPLPGR.A	Q9BRJ6,C9JQV0,H7C0T1,H7C2R9	C7orf50	S175	1.27359	1.41971	1.48999	1.70344	0.980267	1.0232	1.12194	1.29511
R.n[305.21]RGDS[167.00]ES[167.00]EEDEQDSEEVR.L	Q9NZ63	C9orf78	S15,S17	0.561795	0.603411	0.756001	0.631713	0.499431	0.630588	0.610554	0.588928
R.n[305.21]RGDS[167.00]ESEEDEQDSEEVR.L	Q9NZ63	C9orf78	S15	0.292416	0.30615	0.488289	0.341299	0.292921	0.300274	0.359009	0.333524
K.n[305.21]ILEGDNGMDS[167.00]DMEEEADDGSK[432.30].M	Q9H8G2,B4DUP7	CAAP1	S203	1.44729	1.69256	1.96942	1.55476	1.44223	1.50975	1.4395	1.71552
K.n[305.21]QGK[432.30]GEDSDVLSINADAYDS[167.00]DIEGPC[160.03]NEEAAAPEAPENTVQSEAGQIDDLEK[432.30].D	Q9H8G2	CAAP1	S264	0.188826	0.189354	0.0854329	0.163872	0.113037	0.185537	0.148987	0.199982
K.n[305.21]SVNEILGLAESS[167.00]PNEPK[432.30].A	Q9H8G2,B4DUP7	CAAP1	S312	2.49806	1.66379	1.43345	2.47908	2.12887	1.80529	2.04818	2.38316
K.n[305.21]DGNGY[243.03]ISAAELR.H	P62158,B2RDW0,B4DJ51,E7EMB3,E7ETZ0,G3V361,H0Y7A7,Q96HY3,Q9BRL5	CALM1	Y100	10.5886	6.63706	10.0826	8.89317	9.1501	8.53203	7.45735	7.54073
R.n[305.21]VFDK[432.30]DGNGY[243.03]ISAAELR.H	P62158,B2RDW0,B4DJ51,E7EMB3,E7ETZ0,G3V361,H0Y7A7,Q96HY3,Q9BRL5	CALM1	Y100	1.02979	0.87884	0.954575	0.843377	0.946581	0.941931	0.846856	0.845671
R.n[305.21]DC[160.03]C[160.03]VEPGTELS[167.00]PTLPHQL.-	Q14012,B0YIY3,B5BU41	CAMK1	S363	0.211898	0.210494	0.373905	0.252594	0.356632	0.455029	0.64003	0.721734
R.n[305.21]DC[160.03]C[160.03]VEPGTELSPT[181.01]LPHQL.-	Q14012,B0YIY3,B5BU41	CAMK1	T365	0.11091	0.13512	0.0978668	0.12555	0.174892	0.174981	0.180482	0.251508
K.n[305.21]DLPDGHAAS[167.00]PR.G	Q9P1Y5,D6W648	CAMSAP3	S334	1.53346	1.46162	2.58593	2.47473	2.28235	2.5453	2.38421	1.98172
R.n[305.21]K[432.30]FS[167.00]PSQVPVQTR.S	Q9P1Y5,D6W648	CAMSAP3	S814	4.20328	3.46055	2.51958	3.43004	5.23007	4.70662	4.24272	3.88955
R.n[305.21]SGC[160.03]C[160.03]DDSALARS[167.00]PAR.G	Q9P1Y5,D6W648	CAMSAP3	S1031	1.41	1.34489	1.22841	0.890192	0.831666	0.751235	0.796246	0.857201
K.n[305.21]AEEDEILNRS[167.00]PR.N	P27824,B4DGP8,B4E2T8	CANX	S583	271.988	216.812	289.722	217.23	239.095	227.269	228.151	273.256
K.n[305.21]QK[432.30]S[167.00]DAEEDGGTVSQEEEDR.K	P27824,B4DGP8,B4E2T8	CANX	S554	2.88945	3.63318	3.58965	3.64242	2.85623	3.21534	3.76255	3.6676
K.n[305.21]QK[432.30]S[167.00]DAEEDGGTVSQEEEDRK[432.30]PK[432.30].A	P27824,B4DGP8,B4E2T8	CANX	S554	94.5614	89.7602	41.7366	81.8063	72.7936	64.3244	81.9772	81.3422
R.n[305.21]SGPK[432.30]PFSAPK[432.30]PQTS[167.00]PSPK[432.30].R	Q01518,B2RDY9,B4DI38,B4DNA3,B4DNW7,B4DNY3,B4DUZ8,D3DPU2	CAP1	S308	0.686334	0.585292	0.391299	0.522108	0.386534	0.474798	0.500387	0.480452
K.n[305.21]SHTPSPT[181.01]SPK[432.30].S	P40123,B7Z1C4,B7Z385,B7Z4M3,E9PDI2,Q5JPJ8	CAP2	T311	4.88251	6.03424	4.45244	6.77929	4.61383	6.76835	6.45326	5.43608
K.n[305.21]SHTPSPTS[167.00]PK[432.30].S	P40123,B7Z1C4,B7Z385,B7Z4M3,E9PDI2,Q5JPJ8	CAP2	S312	4.02284	6.18144	5.70484	6.3585	5.03565	7.31207	6.97556	6.84417
K.n[305.21]EQVDEWTVETVEVVNSLQQQPQAASPS[167.00]VPEPHSLTPVAQADPLVR.R	Q14444,B3KXU8,G3V153	CAPRIN1	S337	0.246129	0.136974	0.241476	0.0764913	0.231846	0.343768	0.165962	0.150902
R.n[305.21]GNVVPS[167.00]PLPTR.R	Q9Y2V2,H3BNU9,H3BPY5,H3BSW7,H3BTK3,H3BUY4,I3L3X8	CARHSP1	S41	2.28324	2.35169	2.19717	2.17366	2.19499	2.05759	1.8233	2.03333
R.n[305.21]NTY[243.03]NQTALDIVNQFTTSQASR.E	Q8WXE0,J3QRN1	CASKIN2	Y253	2.27764	1.69167	1.78417	1.76792	1.78981	2.03565	1.90854	2.36751
K.n[305.21]NHAGS[167.00]PGC[160.03]EESDAGK[432.30].E	P42575,B4E085,B4E0I5,D3DXE0	CASP2	S340	0.35124	0.53835	0.603151	0.670349	0.468268	0.589115	0.646315	0.60522
R.n[305.21]SESELIDELS[167.00]EDFDRSEC[160.03]K[432.30].E	P20810,A8K8C4,B2RCJ7,B2RDU1,B7Z468,B7Z4U9,B7Z574,B7Z5T6,B7Z5T9,B7Z6N0,B7Z7L4,B7Z8S8,D6RC54,E7EQ12,E7EQA0,E7ES10,E7ESM9,E7EVY3,E9PCH5,E9PDE4,G5E9D3,H0Y7F0,H0Y9H6,H0YD33,Q15786,Q59HE3,Q6AZE3,Q86YM9	CAST	S373	0.360129	0.362639	0.245362	0.305214	0.353598	0.338046	0.313967	0.318411
K.n[305.21]Y[243.03]VDSEGHLYTVPIR.E	Q03135,Q2TNI1	CAV1	Y6	2.76783	3.46332	2.7712	3.14376	2.91972	2.86423	2.78529	2.6065
K.n[305.21]YVDSEGHLY[243.03]TVPIR.E	Q03135,Q2TNI1	CAV1	Y14	1.89711	2.39835	2.05218	1.97339	1.71344	1.73897	1.79828	1.77515
R.n[305.21]QTPSREY[243.03]VDLER.E	Q13951,A8K719	CBFB	Y85	1.11713	2.47109	3.8882	4.26087	3.61649	2.3844	1.2878	1.25333
K.n[305.21]IK[432.30]PSSSANAIY[243.03]SLAARPLPVPK[432.30].L	P22681	CBL	Y674	2.95954	32.6783	10.396	14.4119	8.97391	6.35181	4.19834	2.82477
K.n[305.21]LPPGEQC[160.03]EGEEDT[181.01]EYMTPSSRPLRPLDTSQSSR.A	P22681	CBL	T698	0.361266	6.84693	5.22003	5.0929	3.52011	2.34811	1.74465	0.933699
K.n[305.21]LPPGEQC[160.03]EGEEDTEY[243.03]MTPSSRPLRPLDTSQSSR.A	P22681	CBL	Y700	0.536606	7.4963	5.45795	5.43873	3.99079	2.94617	1.72331	1.33922
K.n[305.21]LPPGEQC[160.03]EGEEDTEYMTPSS[167.00]RPLRPLDTSQSSR.A	P22681	CBL	S705	0.109523	0.660486	0.508769	0.342524	0.369472	0.26659	0.274419	0.1586
R.n[305.21]DLPPPPPPDRPY[243.03]SVGAESRPQR.R	P22681	CBL	Y552	0.318878	2.03701	1.40668	0.963623	0.714253	0.483989	0.416584	0.377846
R.n[305.21]DLPPPPPPDRPYS[167.00]VGAESRPQR.R	P22681	CBL	S553	3.99534	35.9567	24.173	15.9365	13.0063	6.89139	4.95548	4.39518
R.n[305.21]DLPPPPPPDRPYSVGAES[167.00]RPQR.R	P22681	CBL	S558	3.1859	12.1573	9.39996	7.26771	6.62295	3.71996	3.30319	3.14243
K.n[305.21]SNIPDLSIY[243.03]LK[432.30].G	Q13191,B3KSS7,B3KVR2,B4DYP3,B5MC15,B7ZAG1,B8K284,E7ENW2,E9PHA9,Q68CY2	CBLB	Y763	0.628586	1.08763	0.914741	1.10891	0.861174	0.711351	0.586267	0.567111
R.n[305.21]TSQDY[243.03]DQLPSC[160.03]SDGSQAPARPPK[432.30]PRPR.R	Q13191,B3KVR2,B4DYP3,B7ZAG1,B8K284,E7ENW2,E9PHA9,Q68CY2	CBLB	Y889	0	3.79862	2.27813	2.37479	1.7616	1.25681	0.875855	0.718468
K.n[305.21]SLS[167.00]DSESDDSK[432.30].S	Q13185,A4D177	CBX3	S95	3.36437	5.86331	4.56076	6.60249	4.33861	6.76279	6.64499	5.31268
R.n[305.21]SSGSSGC[160.03]PSPT[181.01]PQSSDPDDTPPK[432.30].L	O95503,B0QXZ6	CBX6	T282	0.74326	0.704785	0.851859	0.517027	0.719225	0.739215	0.621869	0.674824
R.n[305.21]RQDSDLVQC[160.03]GVT[181.01]SPSSAEATGK[432.30].L	Q9HC52	CBX8	T264	0.434284	0.518272	0.562187	0.595229	0.589725	0.468448	0.46332	0.461824
K.n[305.21]EIGINEDQFQEAC[160.03]TS[167.00]PLAK[432.30].T	Q96G28,B5MC35,B5MCA1,B5MD16	CCDC104	S85	0.770877	0.914203	0.997214	0.873882	1.09235	0.984676	0.976241	1.20157
R.n[305.21]AVPS[167.00]SPAGSAAR.G	Q8IWD4,B0QYH1,B7Z2V1,B7Z860,F8WBN8	CCDC117	S52	2.21256	2.34806	3.12766	2.46869	2.65932	2.57337	2.40886	1.94469
K.n[305.21]ELEDAY[243.03]WK[432.30]DDDK[432.30].H	Q96CT7	CCDC124	Y38	0.634763	1.85298	0.97912	1.31454	1.25226	0.935716	0.65953	0.664317
K.n[305.21]SAYQEYDS[167.00]DSDVPEELK[432.30]R.D	Q96JG6,A7MD03,B4DS55,D6W5Q7,H0Y7Q2,Q5JPD9,Q75N11,Q9NXR2	CCDC132	S559	6.58855	7.48184	6.57402	7.56542	6.86978	5.36746	6.97318	8.74848
K.n[305.21]TVTLFEQYC[160.03]SGGNPFEIQANHK[432.30]DEETEDVLASNGYES[167.00]DEQEK[432.30].S	Q96JG6,A7MD03,B4DS55,D6W5Q7,H0Y7Q2,Q5JPD9,Q75N11,Q9NXR2	CCDC132	S546	1.08467	1.21104	0.495373	0.92779	0.961653	0.88199	0.837139	0.994055
K.n[305.21]VENMSSNQDGNDS[167.00]DEFM.-	Q86WR0,Q0P663	CCDC25	S204	0.637237	0.748091	1.12405	0.717646	0.731056	0.641826	0.638521	0.997185
K.n[305.21]AALLAQYADVT[181.01]DEEDEADEK[432.30].D	Q96MW1	CCDC43	T139	1.30604	1.09944	1.05411	1.12526	1.30708	1.16817	1.082	1.5449
K.n[305.21]AALLAQYADVT[181.01]DEEDEADEK[432.30]DDSGATTMNIGSDK[432.30].L	Q96MW1	CCDC43	T139	0.344463	0.462765	0.403884	0.337895	0.634977	0.4211	0.714762	0.569687
R.n[305.21]AYADSY[243.03]YYEDGGMK[432.30]PR.V	Q8IVM0	CCDC50	Y144	3.09987	30.9068	15.9628	10.2889	9.99599	4.3095	3.60167	2.82687
R.n[305.21]AYADSYY[243.03]YEDGGMK[432.30]PR.V	Q8IVM0	CCDC50	Y145	0.863342	7.78663	3.45823	2.45105	2.34905	1.18492	0.937304	1.02409
K.n[305.21]LDQPVS[167.00]APPS[167.00]PR.D	Q16204,Q05CP8	CCDC6	S240,S244	2.65459	1.92208	1.91687	2.27429	3.05346	2.77261	2.55789	2.91376
K.n[305.21]LDQPVSAPPS[167.00]PR.D	Q16204,Q05CP8	CCDC6	S244	1.30907	1.34539	2.01798	1.76176	2.33424	2.39275	2.37379	1.87294
K.n[305.21]FLGS[167.00]DLESEDDEELVEAFLR.R	Q9H0W5,B4DMW8,G8IFA7	CCDC8	S142	0.176916	0.148188	0.132014	0.155449	0.145062	0.150065	0.141277	0.178244
R.n[305.21]AGLGS[167.00]PERPPK[432.30].T	Q9H6F5,H0YG79,Q6ZW18	CCDC86	S58	15.7529	13.4345	13.7711	14.6456	15.132	15.1672	14.3008	14.5921
R.n[305.21]LGGLRPES[167.00]PESLTSVSR.T	Q9H6F5,H0YG79,Q6ZW18	CCDC86	S18	20.0946	19.2374	21.014	17.6133	21.0064	19.8349	16.9899	17.2628
R.n[305.21]LQQGAGLES[167.00]PQGQPEPGAAS[167.00]PQR.Q	Q9H6F5,Q6ZW18	CCDC86	S80,S91	2.28715	2.97242	2.08869	3.96576	2.2533	2.09404	3.63035	3.40248
R.n[305.21]LQQGAGLES[167.00]PQGQPEPGAAS[167.00]PQRQQDLHLESPQR.Q	Q9H6F5	CCDC86	S80,S91	0.716835	0.636368	0.759911	0.65379	0.689981	0.732207	0.789227	0.849349
R.n[305.21]LQQGAGLESPQGQPEPGAAS[167.00]PQRQQDLHLESPQR.Q	Q9H6F5	CCDC86	S91	0.396317	0.395717	0.569669	0.293088	0.334319	0.387346	0.340225	0.358719
R.n[305.21]LQQGAGLESPQGQPEPGAAS[167.00]PQRQQDLHLESPQRQPEYSPESPR.C	Q9H6F5	CCDC86	S91	0.558879	0.391621	0.836529	0.548286	0.643365	0.383145	0.391938	0
R.n[305.21]DEEERYFDEEEPEDAPS[167.00]PELDGD.-	Q96F63	CCDC97	S337	0.506865	0.493703	0.914813	0.438708	0.637643	0.467611	0.556238	0.536185
R.n[305.21]LLQQQEEEEAC[160.03]LEEEEEEEDS[167.00]DEEDQRSGK[432.30].D	Q96F63	CCDC97	S257	0.516641	0.368004	0.736621	0.367032	0.48377	0.337951	0.482162	0.478931
R.n[305.21]TPTHQPPK[432.30]PGS[167.00]PGRPAC[160.03]PLSNLLLQSYEER.E	Q96F63	CCDC97	S212	3.82972	3.69657	2.72785	3.19632	4.4568	2.81391	2.79831	3.41749
R.n[305.21]AVVVS[167.00]PK[432.30]EENK[432.30].A	O75909,G3V5E1	CCNK	S340	16.8695	14.3092	11.5172	14.0372	14.4973	14.9631	13.9914	14.3069
K.n[305.21]AEEK[432.30]S[167.00]PISINVK[432.30].T	Q9UK58,C9JPL0	CCNL1	S352	4.66907	5.25884	4.40834	4.81677	5.99248	4.36053	5.48817	5.79752
K.n[305.21]GSK[432.30]PS[167.00]PLSVK[432.30].N	Q96S94,B3KQ08,B4DE38,Q9H2N7	CCNL2	S348	12.9793	12.975	7.42891	12.713	11.4441	12.6013	9.25327	9.49819
R.n[305.21]SAS[167.00]ADNLTLPR.W	Q8ND76,B2RBH6,B7Z8E4	CCNY	S326	3.40531	3.492	3.78836	3.21738	3.18686	3.55786	3.58796	3.7966
R.n[305.21]MT[181.01]IFC[160.03]LVLPLLVMAIC[160.03]YTGIIK[432.30].T	P51677,F5GWL6	CCR3	T204	0.156286	0.124696	0.173342	0.117621	0.156613	0.122757	0.148458	0.183621
K.n[305.21]Y[243.03]FSLK[432.30]PEEK[432.30].D	Q9Y5K6	CD2AP	Y361	3.80049	15.8602	9.9499	8.67403	7.18375	5.37429	3.77821	3.16778
K.n[305.21]HSLDS[167.00]DEEEDDDDGGSSK[432.30].Y	O95400	CD2BP2	S49	1.7808	2.7099	2.69857	2.74786	1.88296	2.37423	2.23608	1.92345
R.n[305.21]K[432.30]GPGQPS[167.00]SPQRLDR.L	O95400,Q5QTR6	CD2BP2	S194	5.39098	5.27446	4.20046	4.36418	5.13917	5.14901	4.77539	4.36452
K.n[305.21]QEQINTEPLEDTVLS[167.00]PTK[432.30].K	O15446,A0JLT1,A8K818,Q05BI1	CD3EAP	S285	4.59769	3.63519	3.68494	3.5075	3.83585	3.4726	3.78145	4.30847
R.n[305.21]MPETVPQEEMPGPPLNS[167.00]ESGEEAPTGR.D	O15446,A8K818	CD3EAP	S488	0.797196	0.750149	0.856061	0.810132	0.932729	0.512548	0.647686	0.901377
K.n[305.21]NIIS[167.00]PPWDFREFEVEK[432.30].Q	Q13042,B2RCW0,Q5T8C6,Q7Z651	CDC16	S560	0.647184	0.526647	0.457105	0.592467	0.70638	0.778924	0.81846	1.03599
K.n[305.21]EAAGPAPS[167.00]PMR.A	Q12834,B4DYP9,B4E1H5	CDC20	S41	6.21913	5.96043	4.72821	4.44504	4.85212	5.27315	6.04508	5.58801
K.n[305.21]VQTT[181.01]PSK[432.30]PGGDR.Y	Q12834,B4DYP9,Q2VIM1	CDC20	T70	10.9693	13.7849	10.3576	10.012	9.62584	11.4627	9.97174	8.4775
R.n[305.21]AEGEAEEESDFDVFPSS[167.00]PR.C	Q7L3B6,B1AL69	CDC37L1	S32	0.341933	0.30412	0.394801	0.278955	0.335893	0.378496	0.35262	0.454584
R.n[305.21]AS[167.00]WESLDEEWR.A	Q00587	CDC42EP1	S350	0.980225	0.579865	1.08195	0.421742	0.841378	0.597139	0.716506	1.00411
K.n[305.21]LRDLLSSDMIS[167.00]PPLGDFR.H	O14613,B3KUZ5	CDC42EP2	S31	0.983945	1.01475	1.42504	1.19376	1.05934	1.06	1.21028	0.862411
R.n[305.21]NGAAGPHS[167.00]PDPLLDEQAFGDLTDLPVVPK[432.30].A	Q9H3Q1,B2R6D8,B3KUS7	CDC42EP4	S174	0.229254	0.290897	0.358335	0.35603	0.545501	0.463835	0.419626	0.42043
R.n[305.21]TPS[167.00]NGAEGLTPR.S	Q99459,B3KY60,B4DSH1	CDC5L	S417	1.51818	1.62513	1.92917	1.27711	1.9408	1.62664	1.58709	1.75127
K.n[305.21]TSSGDPPS[167.00]PLVK[432.30].Q	Q99618,B2R749,F5GX58,F8WDL1	CDCA3	S87	7.79206	8.08994	7.34529	8.98069	9.81353	9.81689	8.85602	9.20727
R.n[305.21]IVAHAVEVPAVQS[167.00]PR.R	Q96FF9,B5MBX0,H0YCL8	CDCA5	S75	1.89947	2.55345	2.3386	3.87698	3.81233	3.31883	2.82583	2.61805
R.n[305.21]IYNIS[167.00]GNGSPLADSK[432.30].E	Q53HL2	CDCA8	S215	1.21467	1.07438	0.83676	1.13518	1.17716	1.30139	1.06763	1.2614
R.n[305.21]IYNISGNGS[167.00]PLADSK[432.30].E	Q53HL2	CDCA8	S219	1.09648	1.08891	0.707957	0.920021	1.0529	1.20905	1.07836	0.996377
K.n[305.21]IGEGT[181.01]Y[243.03]GVVYK[432.30].G	P06493,P24941,Q00526,B4DDL9,B7Z3D6,E5RIU6,E7ESI2,G3V317,G3V5T9,I6L9I5,K7ELV5,Q5H9N4	CDK1	T14,Y15	3.04273	0.853599	1.17644	1.29392	1.51622	1.80753	1.3303	2.08331
K.n[305.21]IGEGT[181.01]YGVVYK[432.30].G	P06493,P24941,Q00526,B4DDL9,B7Z3D6,E5RIU6,E7ESI2,G3V317,G3V5T9,I6L9I5,K7ELV5,Q5H9N4	CDK1	T14	4.82482	2.83675	2.34379	3.25028	3.11966	3.6942	3.79207	4.59172
K.n[305.21]IGEGTY[243.03]GVVYK[432.30].G	P06493,P24941,Q00526,B4DDL9,B7Z3D6,E5RIU6,E7ESI2,G3V317,G3V5T9,I6L9I5,K7ELV5,Q5H9N4	CDK1	Y15	527.843	310.871	262.585	331.639	348.711	417.821	455.804	522.753
K.n[305.21]AIT[181.01]PPQQPYK[432.30].K	Q9NYV4,J3QSD7	CDK12	T692	4.52308	4.36696	3.5959	3.40994	4.72273	3.97973	3.74993	4.13163
K.n[305.21]GS[167.00]PVFLPR.K	Q9NYV4,J3QSD7	CDK12	S423	6.63064	5.81284	4.6427	6.16428	5.08379	5.35281	4.44733	4.88078
R.n[305.21]HLLTDLPLPPELPGGDLS[167.00]PPDS[167.00]PEPK[432.30].A	Q9NYV4,J3QSD7	CDK12	S681,S685	5.26554	4.45866	4.36139	5.49332	5.29787	4.97915	4.36131	5.0787
R.n[305.21]GGDVS[167.00]PSPYSSSSWR.R	Q14004	CDK13	S383	1.45341	1.42156	1.39764	1.36836	1.34388	1.34913	1.26586	1.49042
R.n[305.21]ILELT[181.01]PEPDRPR.L	Q14004	CDK13	T1246	3.72865	3.33844	3.72779	3.22785	3.31736	3.01849	2.82079	3.46042
K.n[305.21]LGEGTY[243.03]ATVYK[432.30].G	Q00536,Q00537,B4DGP5,B7Z461,B7Z7C8,B7Z8T0,E5RGN0,E5RJM2,F5H6Z0,H0YBX5,J3KN74,J3KQP7,Q59FJ5,Q6ZMU4,Q96GA5,Q9BRL4	CDK16	Y176	7.32183	4.20973	3.24852	5.11732	4.62594	6.09479	6.91793	8.05684
K.n[305.21]IGEGTY[243.03]GTVFK[432.30].A	Q00535,Q6IAW3	CDK5	Y15	18.2029	8.99107	7.6458	9.49176	11.0163	14.075	13.2757	16.6893
R.n[305.21]AYT[181.01]HQVVTR.W	P50613,D6R9G1,D6RAD4,D6REC6	CDK7	T170	2.30692	1.82261	2.69653	1.73442	2.67758	2.50599	2.34491	2.16106
R.n[305.21]NLSEGNNANYTEY[243.03]VATR.W	O76039	CDKL5	Y171	0.866048	0.411123	0.67701	0.572653	0.600497	0.621871	0.825377	0.577756
R.n[305.21]SSSETILSS[167.00]LAGSDIVK[432.30].G	Q01850	CDR2	S317	0.319054	0.288413	0.230814	0.217468	0.250578	0.280355	0.239839	0.288911
K.n[305.21]VDGETAS[167.00]DSESR.A	O95674,B3KM95,B3KNK4	CDS2	S33	1.25694	1.40277	1.50519	1.36714	1.0661	1.34128	1.40384	1.46285
K.n[305.21]VDGETAS[167.00]DSESRAESAPLPVSADDTPEVLNR.A	O95674,B3KM95,B3KNK4	CDS2	S33	0.527752	0.385063	0.461485	0.424262	0.595126	0.58818	0.475304	0.50039
K.n[305.21]LQLDNQY[243.03]AVLENQK[432.30].S	Q9UKY7,D3DND1,D6R9V8	CDV3	Y244	0.972816	1.35859	0.774739	0.896166	0.899357	0.746859	0.708296	0.712236
R.n[305.21]K[432.30]TPQGPPEIY[243.03]SDTQFPSLQSTAK[432.30].H	Q9UKY7,D3DND1,D6R9V8,D6RDN0,D6RFH2,H0Y8K3	CDV3	Y190	0.488498	0.631842	0.353405	0.437833	0.379518	0.275109	0.371235	0.270025
R.n[305.21]SQLDDHPES[167.00]DDEENFIDANDDEDMEK[432.30].F	Q03701,B2R5U7	CEBPZ	S629	2.96619	2.40452	3.62142	2.43048	2.99501	2.30399	2.80866	3.02935
R.n[305.21]SQLDDHPES[167.00]DDEENFIDANDDEDMEK[432.30]FTDADK[432.30]ETEIVK[432.30].K	Q03701,B2R5U7	CEBPZ	S629	1.19029	1.33094	0.601793	1.21448	1.31064	0.861234	1.12449	1.2137
K.n[305.21]HFPGEDGDT[181.01]DEEFWIREDEK[432.30]R.E	Q9BXF3,B7WPH3,E2QRE6	CECR2	T546	0.378016	0.468918	0.435667	0.348344	0.452148	0.393983	0.472978	0.393977
R.n[305.21]SPS[167.00]PTPTPGPSR.R	P49450,F8WD88	CENPA	S19	0.698665	0.873987	1.37633	0.905818	0.855823	0.907269	0.919504	0.87025
R.n[305.21]TPAAPAS[167.00]PAAVPSEGSGGSTTGWR.A	P07199	CENPB	S156	3.08203	3.03956	4.71581	2.59528	3.2549	2.85755	2.64949	2.36623
R.n[305.21]LGEAS[167.00]DSELADADK[432.30].A	Q5SW79,A6H8X9,B1ARM6,B2RTS4,B3KME6,H0Y2V6,Q6AZE1	CEP170	S1112	5.64588	4.47069	3.02646	2.13438	3.04981	3.89198	3.49949	3.66576
K.n[305.21]GHK[432.30]HEDGTQSDS[167.00]EDPLAK[432.30].A	Q9Y4F5,E9PFC1,G3V432,J3KQR7	CEP170B	S362	2.96978	2.73586	2.28316	2.64146	2.50686	2.95872	2.7772	2.48341
R.n[305.21]AGS[167.00]FTGTSDPEAAPAR.T	Q9Y4F5,E9PFC1,J3KQR7	CEP170B	S1179	1.70553	1.75233	1.55619	1.45752	1.8168	1.58278	1.68664	1.47747
K.n[305.21]VAASPK[432.30]SPT[181.01]AALNESLVEC[160.03]PK[432.30].C	Q53EZ4,D3DR37	CEP55	T430	0.732285	0.724454	0.663608	1.10264	0.788102	1.07206	0.922607	1.23584
R.n[305.21]WK[432.30]SEEEVES[167.00]DDEYLALPAR.L	Q76N32,B4DVP8,B4E250,F5H2Y2,Q05C09,Q5HYA6	CEP68	S478	1.54685	1.53301	1.59005	1.70264	2.02409	1.72903	1.98014	2.0731
K.n[305.21]LDWES[167.00]FK[432.30]EEEGIGEELAIHNR.G	Q9UEE9,B2R9W9	CFDP1	S250	1.29681	0.638123	0.845286	0.664481	1.09146	0.858023	0.919481	1.1674
K.n[305.21]SK[432.30]LDWES[167.00]FK[432.30]EEEGIGEELAIHNR.G	Q9UEE9,B2R9W9	CFDP1	S250	1.88398	1.85265	0.393378	1.01068	1.10664	1.15615	0.968371	1.49482
R.n[305.21]YALYDATY[243.03]ETK[432.30].E	P23528,Q9Y281,B4E112,E9PK25,E9PLJ3,E9PP50,E9PQB7,G3V1A4,G3V5P4,Q549N0	CFL1	Y89	5.3213	3.19291	3.74896	3.62596	4.26844	3.24348	4.28409	6.12541
R.n[305.21]RQDS[167.00]AGPVLDGAR.S	Q0VF96,Q6P5Q2	CGNL1	S283	1.46512	1.57792	1.4467	1.52041	1.46345	1.64761	1.50162	1.84591
R.n[305.21]QAPAPTVIRDPPSIT[181.01]PAVK[432.30]SPLPGPSEEK[432.30].T	Q13112,B2R7X3	CHAF1B	T453	0.595213	1.23415	0.891654	1.11362	1.59715	1.43222	1.20117	1.11495
R.n[305.21]QAPAPTVIRDPPSITPAVK[432.30]S[167.00]PLPGPSEEK[432.30].T	Q13112,B2R7X3	CHAF1B	S458	2.02373	1.49476	1.11837	1.56333	2.00016	2.59714	1.3926	1.58695
R.n[305.21]TQDPS[167.00]S[167.00]PGTTPPQAR.Q	Q13112,B2R7X3	CHAF1B	S428,S429	1.38878	1.49638	1.96957	1.45916	1.3682	1.66859	1.42404	1.13121
R.n[305.21]TQDPS[167.00]SPGTTPPQAR.Q	Q13112,B2R7X3	CHAF1B	S428	7.40716	8.43851	13.0318	10.9119	9.75155	10.7669	13.9751	12.081
K.n[305.21]AVELGDELQIDAIDDQK[432.30]C[160.03]DILVQEELLAS[167.00]PK[432.30].K	Q96JM3	CHAMP1	S603	0.136397	0.126724	0.160554	0.112002	0.23349	0.114383	0.166497	0.175341
K.n[305.21]AVELGDELQIDAIDDQK[432.30]C[160.03]DILVQEELLAS[167.00]PK[432.30]K[432.30].L	Q96JM3	CHAMP1	S603	0.337185	0.35328	0.195205	0.414405	0.511906	0.333737	0.437251	0.349564
K.n[305.21]C[160.03]DILVQEELLAS[167.00]PK[432.30].K	Q96JM3	CHAMP1	S603	2.76319	2.1997	2.48645	1.99093	2.52017	2.52132	2.82162	2.50731
K.n[305.21]C[160.03]DILVQEELLAS[167.00]PK[432.30]K[432.30].L	Q96JM3	CHAMP1	S603	2.14657	1.91415	1.71808	2.45206	2.52293	2.25864	2.17768	2.1209
K.n[305.21]LAPVPS[167.00]PEPQK[432.30]PAPVS[167.00]PESVK[432.30].A	Q96JM3	CHAMP1	S204,S214	5.70162	4.67768	3.64156	4.49001	5.23913	4.14484	4.30171	4.41797
K.n[305.21]TAPTLS[167.00]PEHWK[432.30].A	Q96JM3	CHAMP1	S405	4.50281	3.44342	2.83505	3.31539	4.1461	4.24306	3.86435	4.30812
R.n[305.21]GGS[167.00]PDLWK[432.30].S	Q96JM3	CHAMP1	S476	2.54799	2.42705	1.88459	2.81531	2.42393	2.47966	2.68661	2.70426
R.n[305.21]QIDS[167.00]S[167.00]EEDDDEEDYDNDK[432.30]R.S	O14646	CHD1	S215,S216	0.53491	0.38153	0.52664	0.388669	0.522331	0.435143	0.538803	0.528802
R.n[305.21]VLS[167.00]PEELEDR.Q	Q86WJ1,B4DDE1,B4DLS6,B5MDZ7,Q9H678	CHD1L	S636	3.83653	3.03856	3.53223	2.81722	3.33575	3.3323	3.31668	3.28499
K.n[305.21]METEADAPS[167.00]PAPSLGER.L	Q12873,B3KWV4,B4DKV1,B4DLC6,E9PG89,Q2TAZ1	CHD3	S1601	1.72434	2.13855	1.73181	2.17385	1.93289	1.47215	1.8369	2.4027
K.n[305.21]EDNS[167.00]EGEEILEEVGGDLEEEDDHHMEFC[160.03]R.V	Q14839,B3KY63,F5GWX5	CHD4	S428	0.346722	0.365561	0.327174	0.260293	0.293445	0.298213	0.318829	0.401548
K.n[305.21]EGIQWEAK[432.30]EDNS[167.00]EGEEILEEVGGDLEEEDDHHMEFC[160.03]R.V	Q14839,B3KY63,F5GWX5	CHD4	S428	1.66289	1.52337	0.932556	1.44334	1.51966	1.26658	1.4082	1.45671
K.n[305.21]K[432.30]GEEEVTAVDGYETDHQDY[243.03]C[160.03]EVC[160.03]QQGGEIILC[160.03]DTC[160.03]PR.A	Q14839,B3KY63,F5GWX5	CHD4	Y372	0.259036	0.206989	0.338403	0.155401	0.264943	0.38088	0.417404	0.378805
K.n[305.21]MSQPGS[167.00]PSPK[432.30].T	Q14839,B3KY63,F5GWX5	CHD4	S1535	5.29619	8.083	6.53665	7.04663	5.00456	5.6914	4.9201	4.72054
K.n[305.21]MSQPGSPS[167.00]PK[432.30].T	Q14839,B3KY63,F5GWX5	CHD4	S1537	2.00018	3.02119	2.59402	2.67234	2.05377	1.81177	1.91595	1.83921
K.n[305.21]STAPETAIEC[160.03]TQAPAPAS[167.00]EDEK[432.30].V	Q14839,B3KY63,F5GWX5	CHD4	S1602	2.02937	1.60401	1.43886	1.49277	1.69527	1.49002	1.82441	2.05862
K.n[305.21]WGQPPS[167.00]PTPVPRPPDADPNTPS[167.00]PK[432.30]PLEGRPER.Q	Q14839,B3KY63,F5GWX5	CHD4	S515,S531	5.03781	3.24967	2.93406	2.82234	3.74805	4.37717	3.3941	3.29878
K.n[305.21]WGQPPSPT[181.01]PVPRPPDADPNTPSPK[432.30]PLEGRPER.Q	Q14839,B3KY63,F5GWX5	CHD4	T517	1.96732	1.84614	0.905337	1.82958	1.47249	1.71607	2.4161	1.79259
R.n[305.21]NIPS[167.00]PGQLDPDTRIPVINLEDGTR.L	Q9P2D1,B4DIS0	CHD7	S2559	0.621523	0.478357	0.633426	0.360121	0.79554	0.477981	0.473315	0.615588
K.n[305.21]DDDLVEFS[167.00]DLES[167.00]EDDERPR.S	Q9HCK8,H0YJG4	CHD8	S1420,S1424	0.224266	0.14292	0.300039	0.18353	0.156518	0.166744	0.205973	0.177535
K.n[305.21]ATIS[167.00]DEEIER.Q	Q9UQN3,B2RE76,C9J0A7	CHMP2B	S199	17.3623	16.6927	19.2608	17.0239	17.0412	15.5167	16.4461	16.5903
R.n[305.21]IS[167.00]DAELEAELEK[432.30].L	Q8WUX9,B3KMN6,B3KRZ9,B3KUH0	CHMP7	S417	0.668794	0.597513	0.591709	0.63378	0.719173	0.762662	0.877931	0.939096
R.n[305.21]GDAASS[167.00]PAPAASVGSSQGGAR.K	Q8WVB6,B4DEY3,E7EXA6,F8WCC1,Q96S08	CHTF18	S64	0.799566	0.807637	1.0893	0.845414	0.770031	0.580331	0.741219	0.865293
R.n[305.21]VENSPQVDGS[167.00]PPGLEGLLGGIGEK[432.30].G	Q8WVB6,E7EXA6,Q96S08	CHTF18	S871	0.350879	0.379088	0.378775	0.288948	0.322845	0.442381	0.324927	0.259814
K.n[305.21]NK[432.30]QPT[181.01]PVNIR.A	Q9Y3Y2	CHTOP	T33	8.1248	8.03792	5.57657	6.94764	6.8121	6.80153	5.06367	5.40296
R.n[305.21]GEPPTPPS[167.00]PAPAPAVAPGGSSESSSGR.A	Q96RK0,A7XAK3,I3L135,I3L190,I3L2J0	CIC	S1294	0.900944	0.920744	1.21902	0.804872	1.03934	1.04406	1.33507	1.11137
R.n[305.21]NLTANDPSQEYVAS[167.00]EGEEDPEVEFLK[432.30].S	Q86X95,A0PJI7	CIR1	S202	0.222952	0.245374	0.21545	0.1594	0.202223	0.201573	0.202216	0.221078
K.n[305.21]NPSPT[181.01]TRPVSR.R	Q9ULV3,B0EXJ7,B4E0A3,B7Z3U7,F5H2X7,H0Y5D5,Q5SYW2,Q9BTG3	CIZ1	T840	0.868779	1.05469	1.29767	0.904717	0.854701	0.950427	0.944521	0.843858
K.n[305.21]SMTEAEQQQLIDDHFLFDK[432.30]PVS[167.00]PLLLASGMAR.D	P12277,B4DP56,G3V4N7	CKB	S199	0.526639	0.553335	0.362854	0.549027	0.621019	0.485035	0.658382	0.83298
K.n[305.21]VLT[181.01]PELYAELR.A	P12277,B4DP56,G3V461,G3V4N7	CKB	T35	0.967504	0.847781	1.01412	1.03167	1.25253	1.02874	1.09546	1.35622
K.n[305.21]NSSNTSVGS[167.00]PSNTIGR.T	Q7Z460,A2RU21,B7Z2P0,B7Z4E5,B7Z4J0,B7Z5R7,B7Z7C4,B7Z7Q8,B7ZLX3,E7EUA5,F5GWM7,F5GWS0,F5H2E2,F8WA11,Q68D09	CLASP1	S1091	4.06897	3.6727	2.85671	2.13288	2.54881	3.21061	3.73292	3.27734
K.n[305.21]SVST[181.01]TGSLQR.S	Q7Z460,A2RU21,B7Z4E5,B7Z5R7,B7Z7Q8,B7ZLX3,E7EUA5,F5GWM7,F5GWS0,F5H2E2,F8WA11,H0Y5T1	CLASP1	T591	2.07598	2.49315	2.76921	1.58774	2.07466	2.23616	2.25766	2.10535
R.n[305.21]RQS[167.00]SGSATNVASTPDNR.G	Q7Z460,A2RU21,B7Z4E5,B7Z5R7,B7Z7Q8,B7ZLX3,E7EUA5,F5GWM7,F5GWS0,F5H2E2,F8WA11,H0Y5T1,Q6TAR3	CLASP1	S646	0.533972	0.491204	0.946386	0.858259	0.853052	0.98008	0.803271	0.749417
R.n[305.21]VLSTS[167.00]TDLEAAVADALK[432.30].K	Q7Z460,B7Z5R7,B7Z7Q8,F5GWM7,H0YHV8	CLASP1	S797	0.45023	0.357106	0.385186	0.334735	0.407281	0.375889	0.462929	0.456187
R.n[305.21]VLSTST[181.01]DLEAAVADALK[432.30].K	Q7Z460,B7Z5R7,B7Z7Q8,F5GWM7,H0YHV8	CLASP1	T798	2.55833	2.28254	1.37834	1.96397	1.82753	1.91639	1.76779	1.63497
R.n[305.21]VLSTST[181.01]DLEAAVADALLLGDSR.S	A2RU21,B7Z4E5,B7ZLX3,E7EUA5,F5GWS0,F5H2E2,H0Y5T1	CLASP1	T770	0.184787	0.141186	0.065468	0.0944188	0.140586	0.0898169	0.155812	0.173829
R.n[305.21]VLNTGS[167.00]DVEEAVADALK[432.30].K	O75122,E3W994,E9PBA6,F5H604,J3KR49,Q96F87	CLASP2	S596	1.52573	1.02993	0.880203	1.02561	1.22665	1.34257	1.18635	1.2131
K.n[305.21]ITFITSFGGSDEEAAAAAAAAAAS[167.00]GVTTGK[432.30]PPAPPQPGGPAPGR.N	Q8N2M8,B3KSZ8,B4DDT8,F5H0Q6,F8WAG9	CLASRP	S349	0.497354	0.745653	0.644565	0.531236	0.499985	0	0.638173	0.648816
K.n[305.21]LTRPAAS[167.00]PAVGEK[432.30].L	Q8N2M8,B3KSZ8,B4DDT8,F5H0Q6,F8WAG9	CLASRP	S547	1.31549	1.24791	0.893769	1.14769	1.01046	0.79306	0.852412	0.919929
R.n[305.21]YRS[167.00]PEPDPYLSYR.W	P49761,A8K7G8,B3KRI8,B4DES4,B4DWU9,G5E959,H3BQG1,H3BQR7,H3BRK0,H3BRT8,H3BUL5,H3BV35,H3BVF8,Q59FC5	CLK3	S157	1.22472	1.34783	1.47895	1.1981	1.60923	1.57521	1.20557	1.23165
R.n[305.21]RFS[167.00]DS[167.00]EGEETVPEPR.L	Q13286,B4DXL3,H3BPL0,H3BPM8,H3BR84,H3BRU8,O95089,O95090,Q5XFT9,Q9UBD8,Q9UBH5,Q9UP10	CLN3	S12,S14	0.3477	0.310577	0.450296	0.345555	0.368425	0.287719	0.324959	0.378108
R.n[305.21]RFS[167.00]DSEGEETVPEPR.L	Q13286,B4DXL3,H3BPL0,H3BPM8,H3BR84,H3BRU8,O95089,O95090,Q5XFT9,Q9UBD8,Q9UBH5,Q9UP10	CLN3	S12	0.325863	0.396334	0.503081	0.348722	0.339224	0.381736	0.358615	0.415841
R.n[305.21]RFSDS[167.00]EGEETVPEPR.L	Q13286,B4DXL3,H3BPL0,H3BPM8,H3BR84,H3BRU8,O95089,O95090,Q5XFT9,Q9UBD8,Q9UBH5,Q9UP10	CLN3	S14	0.493012	0.500697	0.582682	0.332266	0.51711	0.420987	0.592457	0.529902
K.n[305.21]FEEESK[432.30]EPVADEEEEDS[167.00]DDDVEPITEFR.F	P54105,E9PJF4	CLNS1A	S102	2.33024	2.06901	1.482	1.78235	2.03147	1.82024	1.90341	2.16811
K.n[305.21]DLFETGLEDENNS[167.00]PLEDEESLESIR.A	Q9HAW4,E7ESG2,Q05D30,Q1RMC5	CLSPN	S225	0.232427	0.244117	0.277133	0.276602	0.300581	0.203071	0.298117	0.336666
K.n[305.21]S[167.00]VDEVFDEVVQIFDK[432.30].E	P30085,B2R6S5,B4DDL4,B4DPU7,E9PGI8	CMPK1	S180	0.393059	0.261675	0.279017	0.329318	0.357057	0.31664	0.371174	0.392616
R.n[305.21]TNSMSS[167.00]SGLGSPNR.S	Q9NZN8,B3KTL6,F8VP97,F8VQD8,F8VUB4,F8VV52,F8VVY1,F8VX63	CNOT2	S160	1.52915	1.6309	2.01993	1.18869	1.44418	1.38436	1.50637	1.10932
R.n[305.21]TNSMSSSGLGS[167.00]PNR.S	Q9NZN8,B3KTL6,F8VP97,F8VQD8,F8VUB4,F8VV52,F8VVY1,F8VX63	CNOT2	S165	5.45983	5.70321	6.88031	4.80397	5.41644	5.76156	5.3193	3.76123
R.n[305.21]AQLYLPSTS[167.00]PPHEGLDGFAQELSR.S	Q8N137,A8KAL1,I3L1A6,I3L1Z8,I3L465	CNTROB	S62	0.264698	0.27363	0	0.237607	0.301849	0.294229	0.220794	0.322038
R.n[305.21]LASVLLYSDYGIGEVPVEPLDVPLPS[167.00]T[181.01]IRPASPVAGSPK[432.30]QPVR.G	Q13057,K7EN91	COASY	S172,T173	0.124171	0.0965479	0.169859	0.108189	0.133815	0.133662	0.175376	0.182879
R.n[305.21]LASVLLYSDYGIGEVPVEPLDVPLPST[181.01]IRPASPVAGSPK[432.30].Q	Q13057,K7EN91	COASY	T173	0.304167	0.254977	0.137937	0.211704	0.244157	0.176573	0.233853	0.272489
K.n[305.21]LGFS[167.00]LTPSK[432.30].G	P38432	COIL	S301	1.05416	0.744957	0.737291	0.524599	0.693724	0.780497	0.459649	0.807305
R.n[305.21]AFQLEEGEET[181.01]EPDC[160.03]K[432.30].Y	P38432	COIL	T122	4.38036	2.85249	3.79108	2.67939	3.5717	4.037	2.95376	3.65332
R.n[305.21]LIIESPSNTS[167.00]STEPA.-	P38432	COIL	S571	0.741465	0.604876	0.578578	0.595318	0.688363	0.9133	0.688218	0.625789
K.n[305.21]VILTPMT[181.01]AGS[167.00]R.Q	Q99715,D6RGG3	COL12A1	T372,S375	0.110756	0.180508	0.287567	0.172804	0.168063	0.16704	0.17072	0.156204
K.n[305.21]GAQGPPGSAGPPGY[243.03]PGPR.G	P25940,Q59GD4	COL5A3	Y708	0.516186	0.729964	0.65219	0.677439	0.389843	0.516583	0.606651	0.643922
R.n[305.21]STAQQELDGK[432.30]PASPT[181.01]PVIVASHTANK[432.30]EEK[432.30].S	P35606,B4DZI8,H0YAC7	COPB2	T861	1.58525	1.34826	0.920145	1.16309	1.8215	1.64191	1.44685	1.07802
R.n[305.21]GTQSIPNDS[167.00]PAR.G	Q9NQ92,H9KV77,J3QRX6	COPRS	S66	3.52767	3.78238	4.172	3.9808	2.9646	3.1859	3.15401	3.20002
K.n[305.21]SMGSQEDDSGNK[432.30]PSSY[243.03]S.-	Q9UNS2,B4DN01,H7C3P9,K7ELN6	COPS3	Y422	0.851432	1.52261	1.1542	1.48154	0.913678	1.17099	1.07242	0.773587
K.n[305.21]SMGSQEDDSGNK[432.30]PSSYS[167.00].-	Q9UNS2,B4DN01,H7C3P9,K7ELN6	COPS3	S423	2.0986	3.20123	2.37263	3.12477	2.26857	2.31556	2.52553	2.03712
R.n[305.21]SSSTEPPPPVRQEPS[167.00]PK[432.30]PNNK[432.30].T	Q8N684,B4DGF8,C9J286,C9J323,C9JM38,F5GXA3,F5H047,F5H1W4,F5H2K8,F5H5B7,F5H669,F5H6A8,F5H6M0,F5H6P5,J3QT54	CPSF7	S60	4.31416	4.42005	3.36306	4.44049	4.7449	5.70175	4.92317	4.72891
R.n[305.21]QEEAEY[243.03]VR.A	P46108	CRK	Y136	0.664533	18.6084	34.0144	54.4389	34.0358	20.4834	8.29936	4.18379
R.n[305.21]QGSGVILRQEEAEY[243.03]VR.A	P46108	CRK	Y136	8.37991	16.6659	27.0656	32.2312	37.7264	19.4349	12.0957	7.00952
K.n[305.21]RVPC[160.03]AY[243.03]DK[432.30].T	P46109	CRKL	Y251	3.48753	23.4157	18.3559	19.1659	12.4934	13.687	7.20728	5.34266
R.n[305.21]NSNSYGIPEPAHAY[243.03]AQPQTTTPLPAVSGSPGAAITPLPSTQNGPVFAK[432.30].A	P46109	CRKL	Y207	7.6272	35.272	55.468	44.5589	46.1726	46.0871	34.89	32.3915
R.n[305.21]NSNSYGIPEPAHAYAQPQTTTPLPAVSGS[167.00]PGAAITPLPSTQNGPVFAK[432.30].A	P46109	CRKL	S222	0.464514	0.555134	0.798739	0.850355	0.973374	0.976015	0.60618	0.495254
R.n[305.21]VPC[160.03]AY[243.03]DK[432.30].T	P46109	CRKL	Y251	1.84174	4.80481	5.45474	4.65247	3.21266	2.57411	2.28111	1.73076
R.n[305.21]RVPLS[167.00]PLSLLAGPADAR.R	Q53ET0,H0YDQ8,Q5T4K5	CRTC2	S433	0.612983	0.63114	0.612717	0.51286	0.70876	0.769832	0.748233	0.565634
R.n[305.21]LFSLS[167.00]NPSLSTTNLSGPSR.R	Q6UUV7,Q8TEF4	CRTC3	S370	0.218958	0.201932	0.147562	0.155614	0.148261	0.195576	0.155191	0.175577
R.n[305.21]RQPPVS[167.00]PLT[181.01]LSPGPEAHQGFSR.Q	Q6UUV7	CRTC3	S391,T394	0.867714	0.547348	0.762336	0.650308	0.587873	0.758922	0.822456	0.761477
K.n[305.21]ENQQATSGPNQPS[167.00]VRR.G	P16989,Q96GD7	CSDA	S324	0.77337	0.697201	0.928309	0.592554	0.724896	0.756631	0.701696	0.666169
R.n[305.21]NYAGEEEEEGS[167.00]GS[167.00]SEGFDPPATDR.Q	P16989	CSDA	S201,S203	0.458076	0.354875	0.470244	0.343729	0.449098	0.428867	0.363654	0.45245
R.n[305.21]NYAGEEEEEGSGS[167.00]SEGFDPPATDR.Q	P16989	CSDA	S203	2.47867	0.796873	1.82442	0.822284	3.04427	1.50508	1.66577	1.71013
R.n[305.21]NYAGEEEEEGSGSS[167.00]EGFDPPATDR.Q	P16989	CSDA	S204	3.44786	1.33178	3.15306	1.53618	3.67056	2.10604	2.76959	2.85968
R.n[305.21]LLHMDS[167.00]DDEIPIR.K	Q1MSJ5,Q9H688	CSPP1	S966	1.14813	0.886066	0.383638	0.614751	0.416726	0.356872	0.836364	0.949994
K.n[305.21]GFGFGQGAGALVHS[167.00]E.-	P21291,A8K268,B3KVC9,B4DY28,E9PP21,Q5U0J2,Q6AI18,Q6AWD1,Q6ZMS3,Q9BTA4	CSRP1	S192	1.03501	1.31039	1.23358	1.25479	1.44567	0.972148	1.11146	1.18671
R.n[305.21]GGT[181.01]LLSVT[181.01]GEVEPRGYLGPPHQGPPMHHVPGHES[167.00]R.G	P33240,B3V096,B4DUD5,E7EWR4,E9PID8	CSTF2	T333,T338,S364	0.181818	0.223267	0.21208	0.153219	0.173829	0.203065	0.211387	0.255542
K.n[305.21]QGGSQPSSFS[167.00]PGQSQVTPQDQEK[432.30].A	Q9H0L4	CSTF2T	S563	0.699094	0.74114	0.680997	0.504766	0.710167	0.599779	0.60748	0.617193
K.n[305.21]QGGSQPSSFSPGQS[167.00]QVTPQDQEK[432.30].A	Q9H0L4	CSTF2T	S567	1.69919	1.48405	1.31564	1.54134	1.41441	1.4269	1.52449	1.32586
K.n[305.21]EVDDILGEGS[167.00]DDSDS[167.00]EK[432.30].R	Q9Y5B0	CTDP1	S869,S874	0.325127	0.274211	0.285273	0.195772	0.247013	0.233535	0.37277	0.303383
R.n[305.21]K[432.30]AS[167.00]QQSNQIQTQR.T	Q05D32,H0YMH7,H0YNU2,H0YNW9	CTDSPL2	S9	0.926957	1.27588	1.62513	2.67331	2.66931	2.8974	2.52951	1.79197
K.n[305.21]RLS[167.00]VELTSSLFR.T	P35222,B4DGU4,B4DL06,B5BU28	CTNNB1	S675	1.24408	1.056	0.77707	1.02546	0.818467	1.20838	0.90855	0.72298
R.n[305.21]APS[167.00]RQDVYGPQPQVR.V	O60716,C9JZR2,E9PIE5,E9PRE2,F8WA43,Q68DU0,Q96FS1	CTNND1	S252	37.2879	29.1157	36.2548	24.0221	30.936	33.5383	29.0774	29.0868
R.n[305.21]FHPEPY[243.03]GLEDDQR.S	O60716,C9JZR2,E9PIE5,E9PRE2,F8WA43,Q68DU0,Q96FS1	CTNND1	Y280	1.6437	2.67345	2.32157	2.05083	1.80981	1.60411	1.53686	1.38339
R.n[305.21]GDHNRT[181.01]LDR.S	O60716,C9JZR2,E9PIE5,F8WA43,H0YC95,Q68DU0	CTNND1	T916	2.03017	1.90119	1.68446	1.42756	1.326	2.18076	1.4464	1.24044
K.n[305.21]GGEFDEFVNDDT[181.01]DDDLPISK[432.30].K	Q6PD62,A8K6X9	CTR9	T925	4.58345	3.95717	3.38278	3.65094	3.4385	3.41544	3.78338	4.27051
K.n[305.21]K[432.30]GGEFDEFVNDDT[181.01]DDDLPISK[432.30].K	Q6PD62,A8K6X9	CTR9	T925	0.687308	0.642295	0.456676	0.570705	0.670032	0.450984	0.566045	0.688663
K.n[305.21]K[432.30]GGEFDEFVNDDT[181.01]DDDLPISK[432.30]K[432.30].K	Q6PD62,A8K6X9	CTR9	T925	1.00052	0.75042	0.433101	0.729066	0.743277	0.966283	0.644133	0.601883
K.n[305.21]NASTFEDVTQVSSAY[243.03]QK[432.30].T	Q14247,B3KRK4,B4E358,E9PKG3,E9PP90,Q53HG7	CTTN	Y334	0.345771	0.563878	0.494176	0.343627	0.351365	0.493261	0.277632	0.290496
K.n[305.21]T[181.01]QT[181.01]PPVSPAPQPTEER.L	Q14247,B3KRK4,B4E358,H0YCD9,H0YEV2,Q53HG7	CTTN	T399,T401	0.52406	0.476386	1.00883	0.462105	0.489402	0.539734	0.604249	0.540977
K.n[305.21]TQT[181.01]PPVSPAPQPTEER.L	Q14247,B3KRK4,B4E358,H0YCD9,H0YEV2,Q53HG7	CTTN	T401	1.94591	1.46287	1.94329	0.955709	1.13536	1.00799	1.39959	1.88909
R.n[305.21]AK[432.30]TQT[181.01]PPVSPAPQPTEER.L	Q14247,B3KRK4,B4E358,H0YCD9,H0YEV2,Q53HG7	CTTN	T401	1.96523	2.18649	1.67159	1.39204	1.30433	1.37059	1.36444	1.57359
R.n[305.21]GPVSGTEPEPVYS[167.00]MEAADYR.E	Q14247,B4E358,H0YCD9,H0YEV2,Q53HG7	CTTN	S447	0.780661	0.863164	0.477905	0.514397	0.529782	0.567447	0.524825	0.444526
R.n[305.21]LPSSPVY[243.03]EDAASFK[432.30].A	Q14247,B3KRK4,B4E358,H0YCD9,H0YEV2,Q53HG7	CTTN	Y421	1.02766	1.37839	0.990843	0.775131	0.733287	0.545555	0.697692	0.709849
R.n[305.21]LPSSPVYEDAAS[167.00]FK[432.30].A	Q14247,B3KRK4,B4E358,H0YCD9,H0YEV2,Q53HG7	CTTN	S426	1.01046	1.40221	1.04515	0.674284	0.741194	0.703054	0.567543	0.648157
R.n[305.21]DC[160.03]LIEDSDDEAGQS[167.00].-	Q2VPK5,H3BPG4,H3BSW6	CTU2	S515	0.440833	0.346538	0.376397	0.287195	0.301023	0.360801	0.320273	0.371327
K.n[305.21]MAEESSSSSSSS[167.00]SPTAATSQQQQLK[432.30].N	Q13620,K4DI93	CUL4B	S145	0.912601	0.859859	0.677809	1.14351	1.21549	1.35587	1.37974	1.33715
K.n[305.21]MAEESSSSSSSSS[167.00]PTAATSQQQQLK[432.30].N	Q13620,K4DI93	CUL4B	S146	0.306256	0.353123	0.302343	0.387099	0.428704	0.498096	0.424668	0.5735
R.n[305.21]SATDGNT[181.01]STTPPTSAK[432.30].K	Q13620,K4DI93	CUL4B	T46	0.696015	0.901707	0.942008	0.926455	0.928259	0.906564	0.93729	0.819474
R.n[305.21]SATDGNTSTT[181.01]PPTSAK[432.30].K	Q13620,K4DI93	CUL4B	T49	1.02322	1.05832	0.985104	1.13567	1.04256	1.28771	0.832358	1.04298
R.n[305.21]AAPS[167.00]SEGDSC[160.03]DGVEATEGPGSADTEEPK[432.30].S	P39880	CUX1	S1332	0.514668	0.389884	0.353103	0.409323	0.478785	0.425859	0.519168	0.569633
K.n[305.21]VQGGHS[167.00]PDDHR.V	A2AJT9	CXorf23	S139	0.220292	0.287196	0.428872	0.324017	0.258628	0.228145	0.263084	0.227122
K.n[305.21]VTSPY[243.03]WEER.L	Q9NQC7,A8KAB0,F5H2R7,H3BPZ5,H3BS09,H3BSW9,H3BTB8,J3KRR7	CYLD	Y15	0.931509	3.19345	2.88699	2.24538	2.17113	1.62846	1.13641	0.948654
-.n[305.21]MRMSVGLSLLLPLS[167.00]GR.T	Q14118,C9J196,C9J6Z6,C9JEH2,C9JEN1,C9JQL4,C9JY76,C9JYS1	DAG1	S14	1.98263	0.66857	1.50066	0.711122	1.86238	1.38023	1.54862	1.07454
K.n[305.21]DK[432.30]DDQEWES[167.00]PSPPK[432.30]PTVFISGVIAR.G	P51397,B2R4C9	DAP	S49	0.246671	0.254462	0.137927	0.148824	0.18201	0.224569	0.17351	0.274397
K.n[305.21]IC[160.03]TLPSPPS[167.00]PLASLAPVADSSTR.V	Q9UER7,A8K822,B2R7M0,B4E1C1,Q53F85	DAXX	S671	0.146014	0.125688	0.156048	0.174419	0.150828	0.16795	0.172421	0.165372
R.n[305.21]ALDEVTSSQPPPLPPPPPPAQETQEPS[167.00]PILDSEETR.A	Q16643,A8MV58,B3KSQ7,B7Z2Z0,D6R9Q9,F8W9Z3	DBN1	S381	0.275696	0.287679	0.235561	0.205963	0.292336	0.305368	0.345662	0.323086
R.n[305.21]MAPTPIPTRS[167.00]PSDSSTASTPVAEQIER.A	Q16643,A8MV58,B3KSQ7,B7Z2Z0,D6R9Q9,F8W9Z3	DBN1	S337	2.58398	2.4496	2.44622	2.27904	2.60785	2.69483	2.53294	2.64547
R.n[305.21]MAPTPIPTRSPS[167.00]DSSTASTPVAEQIER.A	Q16643,A8MV58,B3KSQ7,B7Z2Z0,D6R9Q9,F8W9Z3	DBN1	S339	1.10155	1.44848	1.09292	1.11879	1.42055	1.25264	1.00894	1.20804
R.n[305.21]SPS[167.00]DSSTASTPVAEQIER.A	Q16643,A8MV58,B3KSQ7,B7Z2Z0,D6R9Q9,F8W9Z3	DBN1	S339	1.3456	0.960599	1.29548	1.35903	1.72628	2.03385	2.66654	3.75083
R.n[305.21]SPSDSSTAS[167.00]TPVAEQIER.A	Q16643,A8MV58,B3KSQ7,B7Z2Z0,D6R9Q9,F8W9Z3	DBN1	S345	0.350693	0.361146	0.29464	0.343292	0.391341	0.490497	0.432338	0.517199
K.n[305.21]QLT[181.01]QPETHFGR.E	Q9UJU6,B4DDD6,B4DDP6,B4DDU5,B4DEM2,B4DKZ4,B4DUF9,B4DXL9,C9J7P1,H0Y5J4,Q59FH4	DBNL	T291	3.22261	2.85797	2.81683	2.47468	3.55687	3.60653	2.57126	3.12519
R.n[305.21]AMSTT[181.01]SISSPQPGK[432.30].L	Q9UJU6,B4DDD6,B4DDP6,B4DDU5,B4DEM2,B4DKZ4,B4DUF9,B4DXL9,C9J7P1,H0Y5J4,Q59FH4	DBNL	T271	0.973739	1.15488	0.888394	0.947314	1.00826	1.1026	0.977521	0.771716
R.n[305.21]AMSTTSISS[167.00]PQPGK[432.30].L	Q9UJU6,B4DDD6,B4DDP6,B4DDU5,B4DEM2,B4DKZ4,B4DUF9,B4DXL9,C9J7P1,H0Y5J4,Q59FH4	DBNL	S275	3.36076	3.3442	2.07791	2.47772	3.36684	2.54093	2.3019	2.46152
K.n[305.21]RLS[167.00]DEHEPEQR.K	Q9UK59,B3KSR5,F5GWV2	DBR1	S514	3.06818	3.85565	3.27169	4.28459	2.71345	3.34854	2.78113	2.82528
R.n[305.21]SSGS[167.00]PEPSPAIAK[432.30].A	Q66K64,K7ELE9	DCAF15	S310	1.55941	1.28385	1.28554	1.1839	1.2715	1.61899	1.53098	1.51354
R.n[305.21]DQDS[167.00]S[167.00]DDERALEDWVSSETSALPRPR.W	Q5TAQ9,B7Z2P6,B7Z8C9,G3V3G9,Q5TAQ8	DCAF8	S129,S130	0.926404	0.908127	0.929651	0.771068	0.772868	0.869855	0.82375	1.03419
R.n[305.21]VHDRS[167.00]EEEEEEEEEEEEEQPR.R	Q5TAQ9,B7Z2P6,B7Z8C9,G3V3G9,Q5TAQ8	DCAF8	S99	1.87534	1.69696	2.27436	1.79692	1.67017	1.67579	1.66958	1.93865
R.n[305.21]VHDRS[167.00]EEEEEEEEEEEEEQPRR.R	Q5TAQ9,B7Z2P6,B7Z8C9,G3V3G9,Q5TAQ8	DCAF8	S99	1.27217	1.02631	2.31617	1.02316	1.32624	1.22975	1.43435	1.261
K.n[305.21]ASSPS[167.00]PLTIGTPESQR.K	Q9NPI6,B4DHN9,Q3LIB4	DCP1A	S525	0.849519	0.600171	0.507725	0.430054	0.593675	0.665404	0.808111	0.839418
R.n[305.21]K[432.30]AS[167.00]SPSPLTIGTPESQR.K	Q9NPI6,B4DHN9,Q3LIB4	DCP1A	S522	1.32063	1.00243	0.602538	1.03359	1.28227	0.917932	1.03332	0.989923
R.n[305.21]K[432.30]ASS[167.00]PSPLTIGTPESQR.K	Q9NPI6,B4DHN9,Q3LIB4	DCP1A	S523	1.58483	1.15537	1.04139	1.17187	1.25046	1.07639	1.31974	1.4666
R.n[305.21]K[432.30]ASSPS[167.00]PLTIGTPESQR.K	Q9NPI6,B4DHN9,Q3LIB4	DCP1A	S525	4.02999	3.72296	2.23339	2.77421	3.12856	3.08412	3.08407	3.4613
K.n[305.21]S[167.00]PGVAAAVAEDGGLK[432.30]K[432.30].C	Q9BTE7,E9PLH8,E9PLS2,E9PM04,E9PM78,E9PQV9,H0YD80	DCUN1D5	S9	1.39429	1.069	1.55385	0.971285	1.37251	1.39594	1.30484	1.25319
R.n[305.21]TDS[167.00]PDMHEDT.-	Q9BW61	DDA1	S95	0.461656	0.952301	1.06245	0.865719	0.580652	0.748719	0.670555	0.572686
R.n[305.21]EMLETGPEAERLEQLESGEEELVLAEY[243.03]ESDEEK[432.30]K[432.30].V	A8MPP1,Q96FC9,B4DMS8,B4DZY1,B4E115,C9K0E8,F5GXJ8,F5H235,F6WZM0,Q2NKM7	DDX11L8	Y202	0.173858	0.159165	0.114178	0.146219	0.125313	0.140437	0.136491	0.20817
R.n[305.21]LEQLESGEEELVLAEY[243.03]ESDEEK[432.30]K[432.30].V	A8MPP1,Q96FC9,B4DMS8,B4DZY1,B4E115,C9K0E8,F5GXJ8,F5H235,F6WZM0,Q2NKM7	DDX11L8	Y202	0.297943	0.238189	0.375904	0.24606	0.261449	0.298638	0.216231	0.288165
K.n[305.21]AEPSEVDMNS[167.00]PK[432.30].S	Q9NR30,Q3SWU7	DDX21	S71	6.07245	4.93512	5.55391	3.75726	7.16548	5.20994	5.30456	5.72235
K.n[305.21]K[432.30]AEPSEVDMNS[167.00]PK[432.30].S	Q9NR30,Q3SWU7	DDX21	S71	34.6005	31.5548	22.6828	26.7877	30.5064	28.8124	27.5622	30.0542
K.n[305.21]K[432.30]K[432.30]AEPSEVDMNS[167.00]PK[432.30].S	Q9NR30,Q3SWU7	DDX21	S71	9.69552	11.2464	5.89863	9.09496	7.92316	9.2822	8.7007	8.55896
K.n[305.21]K[432.30]K[432.30]EEPSQNDIS[167.00]PK[432.30].T	Q9NR30	DDX21	S89	6.46101	7.6896	3.2882	6.62841	5.4729	6.24933	5.98515	4.73355
K.n[305.21]NEEPS[167.00]EEEIDAPK[432.30]PK[432.30]K[432.30].M	Q9NR30	DDX21	S121	1.68221	2.28247	1.27517	2.64307	1.71765	2.55089	2.6712	2.92521
K.n[305.21]NGFPHPEPDC[160.03]NPSEAASEES[167.00]NS[167.00]EIEQEIPVEQK[432.30].E	Q9NR30	DDX21	S171,S173	1.86865	1.57713	3.07371	1.50111	1.85529	1.6796	2.03271	2.0921
K.n[305.21]VTK[432.30]NEEPS[167.00]EEEIDAPK[432.30]PK[432.30].K	Q9NR30	DDX21	S121	5.35277	5.19633	3.75436	4.90586	5.8114	5.91968	5.42162	5.14075
K.n[305.21]AQAVS[167.00]EEEEEEEGK[432.30].S	Q9GZR7,B4DGI6,B4DKV2,G3V529,Q4V9L5,Q59FS7,Q9P054	DDX24	S82	3.8932	4.05294	3.6925	3.8024	4.08035	4.81339	4.49817	4.00243
K.n[305.21]AQAVSEEEEEEEGK[432.30]SSS[167.00]PK[432.30].K	Q9GZR7,B4DGI6,B4DKV2,G3V529,Q4V9L5,Q59FS7,Q9P054	DDX24	S94	1.21686	1.30934	1.71539	1.22778	0.797376	1.17487	1.37938	1.72244
K.n[305.21]DK[432.30]DAY[243.03]SSFGSR.S	O00571,O15523,B4DK29,B4DLA0,B4DLU5,B4DXX7,B4E010,B4E132,B4E3C4,B5BTY4,C9J081,C9J8G5,Q59GX6	DDX3X	Y69	0.706402	3.32237	2.25237	1.87217	1.75428	1.35223	1.08889	0.957172
R.n[305.21]GRSDY[243.03]DGIGSR.G	O00571,B4DLA0,B4DLU5,B4E3C4,B5BTY4,Q59GX6	DDX3X	Y104	1.06951	2.76208	4.10122	2.77745	2.05026	1.39016	1.07855	1.06614
R.n[305.21]SDY[243.03]DGIGSR.G	O00571,B4DLA0,B4DLU5,B4E3C4,B5BTY4,Q59GX6	DDX3X	Y104	1.69532	6.72028	7.57207	5.76522	4.01265	2.93403	2.74036	2.48283
K.n[305.21]DAY[243.03]SSFGSR.D	O15523,O00571,B4DK29,B4DLA0,B4DLU5,B4DXX7,B4E010,B4E132,B4E3C4,B5BTY4,C9J081,C9J8G5,Q59GX6	DDX3Y	Y69	1.17963	5.00242	5.1038	3.29929	3.31671	2.00708	2.04867	1.5503
K.n[305.21]GAAEEEQQDSGS[167.00]EPRGDEDDIPLGPQSNVSLLDQHQHLK[432.30].E	Q9UJV9,D6RGI7,J3KNN5,Q53HI2	DDX41	S68	0.39854	0.450587	0.577214	0.479789	0.330837	0.385119	0.348512	0.375891
R.n[305.21]TDEVPAGGS[167.00]RSEAEDEDDEDYVPYVPLR.Q	Q9UJV9,D6RD33,D6RGI7,J3KNN5,Q53HI2	DDX41	S21	0.465557	0.29435	0.373089	0.388383	0.403721	0.364603	0.426461	0.581437
R.n[305.21]TDEVPAGGSRS[167.00]EAEDEDDEDYVPYVPLR.Q	Q9UJV9,D6RD33,D6RGI7,J3KNN5,Q53HI2	DDX41	S23	0.623013	0.429306	0.621621	0.414419	0.545681	0.509065	0.606849	0.573522
R.n[305.21]ANFDEENAYFEDEEEDSSNVDLPYIPAENSPT[181.01]R.Q	Q86XP3,J3KTK9,J3QRI2	DDX42	T98	1.0996	1.00693	1.17016	1.03953	0.93487	1.0194	1.07599	1.22277
R.n[305.21]QQFHSK[432.30]PVDS[167.00]DS[167.00]DDDPLEAFMAEVEDQAAR.D	Q86XP3,J3KRV0,J3KTK9	DDX42	S109,S111	1.17928	1.09285	0.984047	1.35042	1.21157	1.06107	1.03535	1.33474
R.n[305.21]YMAENPTAGVVQEEEEDNLEY[243.03]DSDGNPIAPTK[432.30]K[432.30].L	Q86XP3,J3KRE3	DDX42	Y183	0.91674	1.32043	0.605819	1.163	0.891371	0.857045	0.737505	0.996703
R.n[305.21]YMAENPTAGVVQEEEEDNLEYDS[167.00]DGNPIAPTK[432.30]K[432.30].L	Q86XP3,J3KRE3	DDX42	S185	0.760841	0.771228	0.626425	0.752545	0.645452	0.599164	0.68398	0.721747
K.n[305.21]AALGLQDS[167.00]DDEDAAVDIDEQIESMFNSK[432.30].K	Q7L014,A8K6X3,D3DQA6	DDX46	S804	14.2322	14.2724	11.1582	13.5413	12.9944	12.5427	12.7811	14.3231
[truncated: 2,503 more rows]

## Sheet: replicate_C
peptide	protein	gene.name	modified.sites	0 min	2 min	4 min	8 min	16 min	32 min	64 min	128 min
[truncated: 2,917 more rows]
