# Supplementary material for: Synthesizing Signaling Pathways from Temporal Phosphoproteomic Data
Source: Cell Rep. Author manuscript; Available in PMC 2018 Dec 16. (PMC6295338; doi:10.1016/j.celrep.2018.08.085)
Supplement: 2 [file NIHMS1508952-supplement-2.zip › processed.xlsx]

## Sheet: Description
Processed phosphorylation	Normalized phosphorylation intensities for the three biological replicates, median intensity at each time point, log2 fold change at each non-zero time point, and p-values from Tukey's Honest Significant Difference test. Only includes peptides that appear in all three replicates.
peptide, protein, gene.name	Phosphopeptide detected, matching UniProt accession numbers, and gene symbol or description.
modified.sites	The phosphorylated site(s), which lists multiple sites when the specific site is ambiguous.
min.tukey.pval.firstprev	Minimum p-value from Tukey's Honest Significant Difference test. Only considers the comparisons between a time point and the first (0 min) time point and the previous time point. For example, for the 8 min time point the comparisons are to 0 min and 4 min.
neg.log10.min.tukey.pval.firstprev	-log10(min.tukey.pval.firstprev), which is used to derive the protein prizes for the Prize-Collecting Steiner Forest algorithm.
repA.0min through repC.128min	The peptide phosphorylation for each replicate (A, B, C) at each time point (0 to 128 min).
median.0min through median.128min	The median phosphorylation intensity at each time point taken over the three biological replicates.
log2.fold.change.2min through log2.fold.change.128min	The log2 fold change of the median phosphorylation at the specified time point relative to the median 0 min phosphorylation. When the median phosphorylation is 0 because two of the three replicates are 0, the value of the non-zero replicate is used instead of the median.
tukey.pval.2min.vs.0min through tukey.pval.128min.vs.64min	The p-values from Tukey's Honest Significant Difference test, which compares all pairs of time points simultaneously and reports a separate p-value for each pair.

## Sheet: Processed phosphorylation
peptide	protein	gene.name	modified.sites	min.tukey.pval.firstprev	neg.log10.min.tukey.pval.firstprev	repA.0min	repA.2min	repA.4min	repA.8min	repA.16min	repA.32min	repA.64min	repA.128min	repB.0min	repB.2min	repB.4min	repB.8min	repB.16min	repB.32min	repB.64min	repB.128min	repC.0min	repC.2min	repC.4min	repC.8min	repC.16min	repC.32min	repC.64min	repC.128min	median.0min	median.2min	median.4min	median.8min	median.16min	median.32min	median.64min	median.128min	log2.fold.change.2min	log2.fold.change.4min	log2.fold.change.8min	log2.fold.change.16min	log2.fold.change.32min	log2.fold.change.64min	log2.fold.change.128min	tukey.pval.2min.vs.0min	tukey.pval.4min.vs.0min	tukey.pval.8min.vs.0min	tukey.pval.16min.vs.0min	tukey.pval.32min.vs.0min
-.n[305.21]MRK[432.30]ET[181.01]PPPLVPPAAR.E	Q9BQA1,B4DJP0,B4DP38	WDR77	T5	0.241322	0.617402	3.26694	2.84814	2.58063	3.05884	2.76246	2.69767	3.00996	3.42751	2.36114	2.68569	2.00211	2.81289	2.12906	3.01237	1.95748	2.75152	2.76679	2.57163	2.42117	2.42041	1.96996	2.89894	2.7952	3.11382	2.76679	2.68569	2.42117	2.81289	2.12906	2.89894	2.7952	3.11382	-0.04292	-0.192509	0.02384	-0.377997	0.067312	0.014738	0.170472	0.999811	0.484909	1	0.374909	0.999975
-.n[305.21]MSTTAGY[243.03]LARR.A	Q96SA0	Putative uncharacterized protein	Y7	0.115603	0.93703	5.60616	4.00279	3.58775	3.83258	4.77753	5.04384	5.62893	6.41899	7.81221	3.99119	3.82037	4.3446	3.70871	4.9255	6.66672	8.24482	7.69423	3.81619	4.44713	4.46677	4.75965	5.28327	5.77301	13.978	7.69423	3.99119	3.82037	4.3446	4.75965	5.04384	5.77301	8.24482	-0.946958	-1.01006	-0.824554	-0.692921	-0.609254	-0.414453	0.099711	0.207988	0.212137	0.296223	0.374641	0.695874
K.n[305.21]AAASGQPRPEMQC[160.03]PAEHEEDMY[243.03]RAADEIEK[432.30].E	Q96BN8	FAM105B	Y56	0.00569954	2.24416	0.0998198	0.86109	0.568702	0.498091	0.364445	0.233283	0.157223	0.111925	0.310817	1.71346	0.863303	0.920158	0.78911	0.581609	0.466472	0.315959	0.105903	0.283829	0.17679	0.201141	0.150538	0.0921926	0.141855	0.104116	0.1059	0.86109	0.5687	0.49809	0.36445	0.23328	0.15722	0.11192	3.02346	2.42496	2.2337	1.78302	1.13936	0.570082	0.079765	0.00569954	0.400535	0.38971	0.746805	0.990944
K.n[305.21]AAGPAS[167.00]PPEEDPER.T	Q96KM6	ZNF512B	S409	0.820275	0.0860407	0.369111	0.760905	0.535401	0.586129	0.503314	0.412788	0.406626	0.381436	0.709961	0.45159	0.745556	0.465493	0.656585	0.5651	0.708987	0.598563	1.8333	1.58387	1.52166	2.14263	1.36766	1.46519	1.64893	1.63389	0.70996	0.7609	0.74556	0.58613	0.65659	0.5651	0.70899	0.59856	0.099969	0.070587	-0.276517	-0.112745	-0.329232	-0.001972	-0.246242	0.999995	0.999996	0.998033	0.987489	0.963331
K.n[305.21]AALGLQDS[167.00]DDEDAAVDIDEQIESMFNSK[432.30].K	Q7L014,A8K6X3,D3DQA6	DDX46	S804	0.00971883	2.01239	5.98035	5.07873	4.80788	4.98842	4.69298	5.58095	5.44347	5.95735	5.77342	5.38509	4.2853	5.1778	4.58252	4.63332	4.95409	5.5036	5.1948	5.13979	4.39768	4.49456	3.96015	4.52477	4.85818	6.45219	5.77342	5.13979	4.39768	4.98842	4.58252	4.63332	4.95409	5.95735	-0.167717	-0.392684	-0.210843	-0.333285	-0.31738	-0.220806	0.045245	0.738649	0.0168274	0.189344	0.00971883	0.218471
K.n[305.21]AALLAQYADVT[181.01]DEEDEADEK[432.30].D	Q96MW1	CCDC43	T139	0.076553	1.11604	0.591543	0.435494	0.431541	0.360904	0.574735	0.542265	0.574954	0.688881	0.529807	0.414829	0.404829	0.430266	0.460949	0.431527	0.419394	0.59362	0.355682	0.400759	0.514798	0.324898	0.365181	0.459806	0.457511	0.738556	0.52981	0.41483	0.43154	0.3609	0.46095	0.45981	0.45751	0.68888	-0.352955	-0.295981	-0.553876	-0.200865	-0.204437	-0.211672	0.378778	0.882998	0.994483	0.467952	0.999769	0.999995
K.n[305.21]AALLK[432.30]AS[167.00]PK[432.30].K	P50914,A8K3Q9,A8K7N0,Q6IPH7	RPL14	S139	0.00993629	2.00278	1.41817	0.982209	0.82595	1.14944	1.05537	1.07885	0.782842	1.03518	3.25815	3.4581	1.93646	3.04518	2.96686	3.03069	2.33898	2.34024	1.87341	1.50408	1.06438	1.25504	1.28447	1.20891	1.19738	1.3594	1.87341	1.50408	1.06438	1.25504	1.28447	1.20891	1.19738	1.3594	-0.316785	-0.815653	-0.577933	-0.544493	-0.63196	-0.645786	-0.462697	0.969588	0.00993629	0.636495	0.502427	0.513373
K.n[305.21]AAS[167.00]PPK[432.30]PLLSNASATPVGR.R	B4DSL6	FLJ57190	S59	0.0396622	1.40162	2.91753	1.9109	1.60492	1.81581	2.62067	2.21789	2.0652	1.98721	3.13651	2.88163	2.29446	2.63053	2.54857	2.54766	2.81928	2.86722	1.68345	1.52313	1.62122	1.48471	1.815	1.55553	1.55509	1.80102	2.91753	1.9109	1.62122	1.81581	2.54857	2.21789	2.0652	1.98721	-0.610495	-0.847668	-0.684134	-0.19506	-0.39556	-0.498466	-0.554003	0.335427	0.0396622	0.128001	0.905293	0.339486
K.n[305.21]AAS[167.00]PS[167.00]PQSVR.R	Q8IYB3,A9Z1X7,B7Z7U0,E9PCT1	SRRM1	S738,S740	0.383086	0.416703	2.63293	2.98667	3.82365	3.43564	2.83737	3.22675	3.20189	3.04324	0.833382	0.946239	1.22273	0.803689	0.707025	0.877487	1.08489	0.935064	1.9651	1.89125	1.59243	2.14532	1.37376	1.68344	1.96119	2.25043	1.9651	1.89125	1.59243	2.14532	1.37376	1.68344	1.96119	2.25043	-0.055263	-0.303373	0.12659	-0.516473	-0.22319	-0.002873	0.195598	0.998265	0.601211	0.815586	0.991247	0.999063
K.n[305.21]AAVLS[167.00]DS[167.00]EDEEK[432.30].A	Q96ST2,B4DGM5,B4DJ84,B4DL52	IWS1	S398,S400	0.168353	0.77378	0.545332	0.334343	0.470993	0.309966	0.430639	0.415367	0.468147	0.654779	0.538808	0.486877	0.459768	0.414422	0.437587	0.444986	0.504841	0.575646	0.478334	0.466417	0.511566	0.465716	0.442871	0.595901	0.558283	0.610865	0.53881	0.46642	0.47099	0.41442	0.43759	0.44499	0.50484	0.61086	-0.208147	-0.19408	-0.378683	-0.300197	-0.276004	-0.09395	0.181065	0.472504	0.980388	0.168353	0.573087	0.990183
K.n[305.21]ADVLEAHEAEAEEPEAGK[432.30]S[167.00]EAEDDEDEVDDLPSSR.R	Q8IVT5,A8MY87,F5H0K8,F8WEA9,H7BYU0	KSR1	S567	0.118936	0.924687	0.199302	0.198643	0.365687	0.214217	0.223237	0.240049	0.272551	0.226297	0.214957	0.216525	0.286809	0.182767	0.266026	0.202164	0.237794	0.236926	0.188413	0.127941	0.162768	0.145443	0.11947	0.148815	0.149099	0.228299	0.1993	0.19864	0.28681	0.18277	0.22324	0.20216	0.23779	0.2283	-0.004786	0.525154	-0.124912	0.163654	0.020556	0.254746	0.195989	0.996882	0.330448	0.996678	1	1
K.n[305.21]AEEDEILNRS[167.00]PR.N	P27824,B4DGP8,B4E2T8	CANX	S583	0.0865762	1.0626	126.221	100.907	118.463	94.9563	116.059	106.204	111.378	124.543	110.334	81.8052	111.268	83.0626	84.3181	83.9538	88.4335	104.997	96.4619	104.08	125.166	103.3	92.3241	107.952	109.323	140.723	110.334	100.907	118.463	94.9563	92.3241	106.204	109.323	124.543	-0.12885	0.102558	-0.216548	-0.257104	-0.055047	-0.013288	0.174764	0.505178	0.973576	0.378331	0.654293	0.784537
K.n[305.21]AEFAEY[243.03]ASVDR.N	Q9NWQ8	PAG1	Y227	0.170143	0.769185	3.02417	3.09064	2.58484	2.42156	2.59293	2.74895	2.65105	2.66063	2.88139	3.10154	2.58285	2.18731	2.27459	2.56479	2.9299	2.26514	2.48347	2.54207	2.13931	2.5413	2.22903	2.55616	2.77014	2.68961	2.88139	3.09064	2.58285	2.42156	2.27459	2.56479	2.77014	2.66063	0.101141	-0.157801	-0.250828	-0.341158	-0.167924	-0.056806	-0.114997	0.996269	0.445809	0.297492	0.256229	0.963742
K.n[305.21]AEGEPQEES[167.00]PLK[432.30].S	Q9NYF8,E9PJA7,E9PK09,E9PK91,E9PKI6,E9PQN2,Q6DCA8	BCLAF1	S177	0.626024	0.203409	0.331549	0.192614	0.206033	0.171456	0.29663	0.267469	0.274139	0.203149	0.460831	0.276553	0.515568	0.218205	0.375833	0.372802	0.403775	0.343747	2.40433	2.4149	3.03412	2.76362	3.35043	3.15812	3.63145	3.21736	0.46083	0.27655	0.51557	0.21821	0.37583	0.3728	0.40377	0.34375	-0.736694	0.161934	-1.07852	-0.294154	-0.305833	-0.190701	-0.422875	0.999415	0.980168	1	0.867935	0.970589
K.n[305.21]AEQGS[167.00]EEEGEGEEEEEEGGESK[432.30].A	Q8NE71,B4DNU2,E9PC67,F8VQZ0,Q5STZ8	ABCF1	S228	0.234166	0.630475	1.13841	1.8771	1.56023	1.60192	1.19157	1.26727	1.15513	1.12361	0.737864	0.797429	0.85889	0.885519	0.535078	0.821151	0.7891	0.688872	0.801128	0.867041	0.576224	0.945044	0.642489	0.746036	0.746414	0.935951	0.80113	0.86704	0.85889	0.94504	0.64249	0.82115	0.7891	0.93595	0.114062	0.100437	0.238339	-0.318362	0.035609	-0.021828	0.224395	0.452682	0.991821	0.603978	0.993178	0.999907
K.n[305.21]AFWMAIGGDRDEIEGLS[167.00]S[167.00]DEEH.-	Q6PD74,B4DG44,Q5JPJ4,Q6AWA0	AAGAB	S310,S311	0.12392	0.906857	5.59568	4.74508	4.68739	4.58684	4.32407	4.89793	4.89292	5.47603	4.02645	3.72514	3.31715	3.35585	3.35305	3.36796	3.53277	3.85745	2.17039	2.09082	1.98045	1.78415	1.99009	2.11749	2.25096	1.45594	4.02645	3.72514	3.31715	3.35585	3.35305	3.36796	3.53277	3.85745	-0.112214	-0.279564	-0.26283	-0.264034	-0.257633	-0.188709	-0.061861	0.665904	0.250719	0.14234	0.12392	0.520599
K.n[305.21]AGGSAALS[167.00]PSK[432.30]K[432.30].R	Q92522	H1FX	S31	0.129482	0.887789	0.222064	0.285437	0.176049	0.213495	0.208078	0.204335	0.188816	0.148532	4.38047	5.21415	2.8763	5.54903	3.78537	3.51293	4.39862	2.89386	2.16888	2.13226	0.896123	1.90465	1.30784	1.33495	1.28058	1.15664	2.16888	2.13226	0.89612	1.90465	1.30784	1.33495	1.28058	1.15664	-0.024567	-1.27519	-0.187424	-0.729764	-0.700165	-0.760153	-0.90701	0.996019	0.377406	0.994924	0.926459	0.854489
K.n[305.21]AGMSSNQSISS[167.00]PVLDAVPR.T	Q9UQ35,I3L2L6,O60382	SRRM2	S1404	0.832567	0.0795809	0.271093	0.257685	0.272045	0.280799	0.242336	0.249732	0.304175	0.327313	0.221849	0.202387	0.220416	0.239645	0.183547	0.173238	0.212349	0.236038	0.228137	0.285638	0.271669	0.214984	0.19525	0.230585	0.196272	0.167625	0.22814	0.25768	0.27167	0.23964	0.19525	0.23059	0.21235	0.23604	0.175661	0.251936	0.070949	-0.224597	0.015411	-0.103475	0.049112	0.999979	0.999152	0.999999	0.904662	0.987137
K.n[305.21]AIPVSPS[167.00]AVEEDEDEDGHTVVATAR.G	Q07157,A9CQZ8,B4DZK4,G3V1L9,G5E9E7,H0Y3R8,Q68DX9,Q6MZU1	TJP1	S1619	0.0100359	1.99844	0.996929	0.886502	0.945818	1.03645	1.1915	1.44335	2.05689	2.02612	1.6535	1.34876	1.61414	1.75534	1.90746	2.38124	2.48404	3.00503	2.38934	2.06614	2.67638	2.46405	3.06108	4.83435	3.84762	6.03663	1.6535	1.34876	1.61414	1.75534	1.90746	2.38124	2.48404	3.00503	-0.293889	-0.034757	0.086227	0.20613	0.52619	0.587165	0.861856	0.999113	1	1	0.988641	0.214477
K.n[305.21]AITSLLGGGS[167.00]PK[432.30].N	Q6KC79,H0YAM2,Q6IEH8	NIPBL	S2658	0.402549	0.395181	3.10215	2.53834	2.10832	2.3457	2.46278	2.61406	2.45909	2.74843	0	0.0611176	0.0631652	0.0655788	0.0712896	0.0689776	0.0873708	0.0831093	0.23319	0.231882	0.223077	0.186067	0.241976	0.270623	0.206128	0.195114	0.23319	0.23188	0.22308	0.18607	0.24198	0.27062	0.20613	0.19511	-0.008128	-0.063945	-0.32566	0.053382	0.214763	-0.177951	-0.257218	0.92448	0.402549	0.669954	0.880013	0.98169
K.n[305.21]AK[432.30]PAMPQDSVPS[167.00]PR.S	P53396,Q4LE36	ACLY	S481	0.119043	0.924296	2.95714	2.60804	1.75611	2.74972	2.42711	2.46421	3.01676	3.07635	2.31267	2.58905	2.11573	2.88768	2.24259	2.34355	2.61564	2.37482	2.41269	2.22826	1.90856	1.8871	1.8869	2.47808	2.35796	2.48211	2.41269	2.58905	1.90856	2.74972	2.24259	2.46421	2.61564	2.48211	0.10178	-0.338158	0.188642	-0.105477	0.030483	0.116521	0.040924	0.999855	0.119043	0.999995	0.635652	0.997663
K.n[305.21]AK[432.30]PPADPAAAAS[167.00]PC[160.03]R.A	Q9GZT9	EGLN1	S125	0.0132868	1.87658	5.44601	5.17165	2.66602	2.37329	2.82392	2.04324	2.51949	2.3437	1.69205	1.73581	1.00987	0.80702	0.79186	1.06398	0.847112	0.825932	7.84276	8.54974	5.25168	4.32547	4.17711	4.09708	4.27766	5.20492	5.44601	5.17165	2.66602	2.37329	2.82392	2.04324	2.51949	2.3437	-0.074575	-1.03051	-1.19831	-0.9475	-1.41434	-1.11207	-1.21641	0.999993	0.0717901	0.017908	0.0237894	0.0132868
K.n[305.21]ALAEEASEEELPS[167.00]DVDLNDPYFAEEVK[432.30].Q	Q9H501	ESF1	S663	0.640349	0.193583	0.237057	0.242566	0.209376	0.165486	0.206063	0.201706	0.269808	0.243088	0.191487	0.132109	0.212401	0.161323	0.169932	0.15521	0.182554	0.192298	0.33285	0.309327	0.320594	0.288307	0.24945	0.296797	0.335305	0.449464	0.23706	0.24257	0.2124	0.16549	0.20606	0.20171	0.26981	0.24309	0.033149	-0.158468	-0.518508	-0.202188	-0.23297	0.186692	0.036238	0.975695	0.999997	0.640349	0.712276	0.879957
K.n[305.21]ALGGEDS[167.00]ENEEELGDEAMMALDQSLASLFAEQK[432.30].L	Q9BQG0,I3L1L3	MYBBP1A	S775	0.0639973	1.19384	2.40688	2.07847	1.67098	2.36309	1.9665	1.86566	2.174	2.62055	1.04156	0.975355	0.656054	0.980912	0.992844	0.615657	0.848881	0.879733	0.52288	0.505285	0.353509	0.41533	0.426721	0.450574	0.476964	0.699128	1.04156	0.97536	0.65605	0.98091	0.99284	0.61566	0.84888	0.87973	-0.094739	-0.666868	-0.086553	-0.069113	-0.75854	-0.295113	-0.243613	0.950458	0.0639973	0.998925	0.776939	0.191715
K.n[305.21]ALGGEDSENEEELGDEAMMALDQS[167.00]LASLFAEQK[432.30].L	Q9BQG0,I3L1L3	MYBBP1A	S792	0.0449553	1.34722	0.0919716	0.0521166	0.0514333	0.0592743	0.0592083	0.0848516	0.0614234	0.0860536	0.185181	0.148846	0.15607	0.16172	0.136789	0.141298	0.163787	0.199871	0.252608	0.219313	0.242062	0.204283	0.205328	0.265531	0.216347	0.293834	0.18518	0.14885	0.15607	0.16172	0.13679	0.1413	0.16379	0.19987	-0.315069	-0.246735	-0.19543	-0.436966	-0.390167	-0.177081	0.110134	0.159784	0.468583	0.19621	0.0702602	0.968764
K.n[305.21]ALTDDS[167.00]DENEEEDAFTDQK[432.30].L	Q8NI35,B4E2N5	INADL	S1212	0.329164	0.482588	0.578287	0.449224	0.545061	0.438348	0.545007	0.633879	0.52848	0.637722	1.12129	1.11607	1.4599	0.932827	1.02971	1.0592	1.15826	1.13882	1.22085	1.11754	1.41172	1.22487	1.18685	1.39696	1.41708	1.86458	1.12129	1.11607	1.41172	0.93283	1.02971	1.0592	1.15826	1.13882	-0.006732	0.332295	-0.265473	-0.122921	-0.082184	0.0468	0.02238	0.996198	0.830759	0.977163	0.999709	0.999547
K.n[305.21]ALVSSESY[243.03]LQR.L	Q12774,B9EGR7,C9J591,H0Y895,Q68E09	ARHGEF5	Y1140	9.02894e-08	7.04436	0.315016	1.47101	0.756827	0.810925	0.873841	0.580301	0.502668	0.384713	0.489647	1.3563	0.62334	0.744838	0.628388	0.654994	0.523112	0.443625	0.382984	1.17505	0.701011	0.696183	0.812316	0.683146	0.5684	0.413572	0.38298	1.3563	0.70101	0.74484	0.81232	0.65499	0.52311	0.41357	1.82434	0.872166	0.959661	1.08478	0.774204	0.449845	0.110862	9.02894e-08	0.0191651	0.0047439	0.0028644	0.0714633
K.n[305.21]APVPGT[181.01]PDSLSSGSSR.D	Q9UJZ1,B4E1K7	STOML2	T327	0.264918	0.576888	0.616672	0.436695	0.26813	0.477079	0.561163	0.729369	0.694439	0.703261	1.13166	1.21725	1.20383	1.11449	1.24109	1.04266	1.29692	1.39596	1.24225	1.09384	1.1663	1.00136	1.18229	1.34058	1.28259	1.5798	1.13166	1.09384	1.1663	1.00136	1.18229	1.04266	1.28259	1.39596	-0.049039	0.043498	-0.17648	0.063143	-0.118172	0.180619	0.302817	0.982534	0.889852	0.818392	1	0.999745
K.n[305.21]APVPSTC[160.03]SSTFPEELS[167.00]PPSHQAK[432.30].R	Q14980,A8K394,F5H0Z7,F5H4J1,F5H6Y5,F5H763,Q3SYK8,Q4LE64,Q86XH4,Q9BTE9	NUMA1	S169	0.268629	0.570847	0.980677	0.669074	0.610348	0.664314	0.852405	0.738633	0.904943	0.945762	0.372412	0.391387	0.349941	0.477936	0.41994	0.356704	0.425059	0.511917	0.410912	0.362746	0.329633	0.314021	0.360484	0.411151	0.41028	0.595117	0.41091	0.39139	0.34994	0.47794	0.41994	0.41115	0.42506	0.59512	-0.070216	-0.231715	0.218007	0.031361	0.000842	0.048844	0.534358	0.629983	0.268629	0.729523	0.995847	0.86048
K.n[305.21]AQAVS[167.00]EEEEEEEGK[432.30].S	Q9GZR7,B4DGI6,B4DKV2,G3V529,Q4V9L5,Q59FS7,Q9P054	DDX24	S82	0.486848	0.312607	0.131984	0.187026	0.183487	0.117256	0.136275	0.127684	0.128382	0.124998	1.57931	1.52921	1.4181	1.45393	1.43895	1.77808	1.74353	1.53791	1.42936	1.65675	1.4394	1.54433	1.51689	1.80413	1.47823	1.90281	1.42936	1.52921	1.4181	1.45393	1.43895	1.77808	1.47823	1.53791	0.097417	-0.01141	0.024588	0.009647	0.314951	0.048501	0.105602	0.992095	0.999967	1	1	0.577432
K.n[305.21]AQK[432.30]LPDLS[167.00]PVENK[432.30].E	Q9Y520,E7EPN9,H7C5N8	PRRC2C	S2105	0.0334572	1.47551	0.352674	0.330647	0.335042	0.421935	0.382152	0.365359	0.46769	0.582706	0.489106	0.418828	0.327474	0.498991	0.4412	0.490922	0.561789	0.690523	0.712386	0.67255	0.608634	0.446647	0.526632	0.696895	0.836514	1.2295	0.48911	0.41883	0.33504	0.44665	0.4412	0.49092	0.56179	0.69052	-0.223794	-0.545826	-0.131014	-0.148726	0.005329	0.199872	0.497524	0.999282	0.94133	0.993897	0.989667	1
K.n[305.21]AS[167.00]PVGDGNFR.N	Q86YS7,B4DJ03,B4DRN7,B7ZLK1,B7ZLK2,B7ZLL0,F5H2A1,F5H3N1,F5H5R1,H0YFC4	C2CD5	S852	0.479086	0.319587	1.18543	0.841569	0.564228	0.770528	0.979937	0.903685	0.924357	0.777188	0.757161	0.597592	0.571597	0.627047	0.529699	0.538851	0.58351	0.583532	2.03591	1.96075	2.08407	1.82271	1.73929	1.97959	1.95239	2.3195	1.18543	0.84157	0.5716	0.77053	0.97994	0.90369	0.92436	0.77719	-0.494255	-1.05233	-0.621487	-0.274645	-0.391511	-0.358884	-0.609071	0.757916	0.479086	0.479596	0.523418	0.789406
K.n[305.21]ASEPLLS[167.00]PPPFGESR.K	O14686	MLL2	S2274	0.159543	0.797123	0.111178	0.0545218	0.0982162	0.0625914	0.0904657	0.0683921	0.0774946	0.130591	0.235492	0.192009	0.208342	0.212844	0.224155	0.20046	0.17786	0.261817	0.339976	0.468973	0.506293	0.456631	0.428103	0.423699	0.483747	0.573095	0.23549	0.19201	0.20834	0.21284	0.22416	0.20046	0.17786	0.26182	-0.294484	-0.176726	-0.145896	-0.071137	-0.232351	-0.404924	0.15291	0.999985	0.889449	0.999678	0.99873	1
K.n[305.21]ASLGSLEGEAEAEASS[167.00]PK[432.30].G	Q09666	AHNAK	S5763	0.0915232	1.03847	0.333987	0.236741	0.252719	0.220088	0.343269	0.391352	0.382205	0.39619	0.706168	0.58196	0.968212	0.752807	0.840055	1.00015	0.945126	1.03671	1.15824	1.34424	1.93525	1.36806	1.87717	1.67853	2.12461	2.39121	0.70617	0.58196	0.96821	0.75281	0.84005	1.00015	0.94513	1.03671	-0.279096	0.455304	0.09227	0.25046	0.502129	0.420497	0.553925	1	0.586827	0.999989	0.695209	0.684804
K.n[305.21]ASLVALPEQTAS[167.00]EEET[181.01]PPPLLTK[432.30].E	Q9UKV3,B4DQZ7,E7EQT4	ACIN1	S410,T414	0.105444	0.976979	0.410307	0.27462	0.227907	0.271905	0.239342	0.303304	0.344233	0.317909	0.21305	0.140943	0.158311	0.152178	0.141163	0.148076	0.192577	0.142968	0.124308	0.108543	0.118614	0.105561	0.1196	0.0846587	0.144587	0.178522	0.21305	0.14094	0.15831	0.15218	0.14116	0.14808	0.19258	0.17852	-0.596111	-0.42844	-0.485413	-0.593861	-0.524815	-0.145734	-0.255106	0.172037	0.116299	0.192074	0.105444	0.217199
K.n[305.21]ASVSGPNS[167.00]PSETRR.E	O15344,A8K5A0,B7Z5K6,C9J453,C9JZJ7	MID1	S96	0.100639	0.997235	0.734814	0.730493	0.919668	0.744578	0.656816	0.530482	0.650193	0.566983	0.980854	1.28356	1.6356	1.40546	1.06155	1.24451	1.30415	1.13658	2.58613	2.52026	2.61005	2.88074	2.22455	2.35177	2.61493	2.08753	0.98085	1.28356	1.6356	1.40546	1.06155	1.24451	1.30415	1.13658	0.388046	0.737716	0.518938	0.114068	0.343473	0.411005	0.212595	0.996618	0.276692	0.461599	0.961433	0.999455
K.n[305.21]AT[181.01]PPPS[167.00]PLLSELLK[432.30].K	A8K1N6,B2R5V7,B4DSD6,H7C127,H7C128,H7C179	FLJ78370	T264,S268	0.0112662	1.94822	0.141303	0.121972	0.117054	0.129262	0.219886	0.191307	0.223011	0.213378	0.402255	0.382099	0.406679	0.490385	0.579939	0.721746	0.693806	0.606123	0.186852	0.240141	0.25598	0.309365	0.354233	0.365031	0.415904	0.467643	0.18685	0.24014	0.25598	0.30936	0.35423	0.36503	0.4159	0.46764	0.361995	0.454151	0.727406	0.922806	0.966134	1.15436	1.32352	1	0.999943	0.826314	0.111103	0.023
K.n[305.21]ATGGLC[160.03]LLGAY[243.03]ADSDDDDNDVSEK[432.30].L	Q8N3X1,B3KNP0,D3DQS4	FNBP4	Y113	0.301237	0.521092	0.468164	0.290787	0.337561	0.35892	0.24883	0.429988	0.39225	0.389894	0.449162	0.415826	0.593494	0.404986	0.403861	0.431614	0.468865	0.463831	0.549685	0.472397	0.674577	0.410215	0.516234	0.620494	0.620372	0.792029	0.46816	0.41583	0.59349	0.40499	0.40386	0.43161	0.46887	0.46383	-0.171008	0.342222	-0.209115	-0.213146	-0.117273	0.002186	-0.013406	0.733609	0.991713	0.718506	0.702209	1
K.n[305.21]ATGSAGLLGDPEC[160.03]EGS[167.00]PPEHSPEQGR.S	Q5TH69,B5MDV5,C5NM88	ARFGEF3	S1061	0.105173	0.978095	0.264396	0.216727	0	0.191665	0.151326	0.182685	0.223513	0.24197	0.198444	0.326844	0.210289	0.300704	0.268857	0.172748	0.264228	0.299718	0.900153	0.698397	0.49664	0.640958	0.576289	0.459709	0.539581	0.524061	0.2644	0.32684	0.21029	0.3007	0.26886	0.18269	0.26423	0.29972	0.305862	-0.330342	0.185603	0.024133	-0.533325	-0.000928	0.180893	0.998738	0.105173	0.950011	0.670056	0.237648
K.n[305.21]ATIS[167.00]DEEIER.Q	Q9UQN3,B2RE76,C9J0A7	CHMP2B	S199	0.537529	0.269598	8.93915	6.73208	7.18406	6.50932	7.91288	7.39101	7.08195	7.77484	7.0432	6.29832	7.3971	6.50943	6.00964	5.73191	6.37466	6.37475	4.2597	4.06012	5.52165	4.49437	4.06242	4.73175	4.76764	6.26697	7.0432	6.29832	7.18406	6.50932	6.00964	5.73191	6.37466	6.37475	-0.161264	0.028568	-0.113724	-0.228952	-0.297215	-0.143883	-0.143862	0.537529	1	0.689751	0.842015	0.803843
K.n[305.21]ATNES[167.00]EDEIPQLVPIGK[432.30].K	O76021,A0PJ61,B4DJ58,J3QSV6,Q32Q62	RSL1D1	S361	2.11456e-05	4.67478	1.71504	1.31959	2.7262	1.42059	1.39771	1.51379	1.54372	1.70801	3.75326	3.31103	5.67195	3.00758	3.14734	3.61485	3.47729	3.59397	1.47347	1.32412	2.4505	1.15519	1.39329	1.35301	1.36239	1.80687	1.71504	1.32412	2.7262	1.42059	1.39771	1.51379	1.54372	1.80687	-0.373208	0.668649	-0.271752	-0.295177	-0.180077	-0.151831	0.07525	0.775772	0.00054338	0.448802	0.762093	0.994914
K.n[305.21]ATVTPS[167.00]PVK[432.30].G	Q9H1E3	NUCKS1	S181	0.136371	0.865279	1.61601	1.12483	1.01073	1.12722	1.37902	1.22467	1.49389	1.24145	10.576	8.62183	7.32566	8.30977	8.00893	8.59569	8.89181	10.1233	8.78217	10.2414	7.48435	7.56566	9.16542	8.70259	9.61215	10.1498	8.78217	8.62183	7.32566	7.56566	8.00893	8.59569	8.89181	10.1233	-0.026583	-0.261619	-0.215112	-0.132968	-0.030964	0.0179	0.205026	0.998835	0.136371	0.3722	0.850637	0.843056
K.n[305.21]AVC[160.03]STY[243.03]LQSR.Y	Q9H2X6,Q86Z02,B3KV38,B4DZ33,H7BXX9,J3KP92,J3KQS0,Q5SQL3	HIPK2	Y352,Y361	0.00246325	2.60849	25.3748	15.3547	15.271	14.4766	16.7893	15.4283	19.0552	21.3384	51.2375	23.7763	27.5247	25.031	26.6523	30.0633	35.2924	40.6325	29.3641	19.6397	22.0311	19.0079	20.3442	22.9313	22.8186	21.9128	29.3641	19.6397	22.0311	19.0079	20.3442	22.9313	22.8186	21.9128	-0.58028	-0.414517	-0.627459	-0.529438	-0.356737	-0.363843	-0.422281	0.0025896	0.00843774	0.00246325	0.00687522	0.0172006
K.n[305.21]AVDGY[243.03]VK[432.30]PQIK[432.30].Q	P42229,P51692,A8K6I5,K7EK35,K7EM17,Q1KLZ6,Q59GY7,Q59H39,Q8WWS9	STAT5A	Y694	1.30953e-07	6.88289	2.81569	8.48716	8.26297	15.697	18.1366	11.3069	6.38748	3.93097	3.2374	9.00972	9.67621	18.4096	17.3582	15.7179	6.87156	4.21056	3.10435	7.74531	7.5424	11.727	14.158	11.5238	5.24641	3.92483	3.10435	8.48716	8.26297	15.697	17.3582	11.5238	6.38748	3.93097	1.45099	1.41237	2.33813	2.48326	1.89225	1.04096	0.340594	0.00398011	0.00349522	4.60016e-07	1.30953e-07	6.98573e-06
K.n[305.21]AVELGDELQIDAIDDQK[432.30]C[160.03]DILVQEELLAS[167.00]PK[432.30]K[432.30].L	Q96JM3	CHAMP1	S603	0.13612	0.866077	0.853167	0.635661	0.394874	0.838419	0.695329	0.843051	0.77182	0.768726	0.136782	0.133296	0.0749683	0.158457	0.180526	0.123284	0.169483	0.134318	0.163566	0.143388	0.0902968	0.0987121	0.141414	0.134248	0.111574	0.183019	0.16357	0.14339	0.0903	0.15846	0.18053	0.13425	0.16948	0.18302	-0.189964	-0.85711	-0.045789	0.14233	-0.284986	0.051207	0.162093	0.92022	0.13612	0.999987	0.996423	0.999993
K.n[305.21]AVQQHQHGYDS[167.00]DEEVDSELGTWEHQLR.R	Q8IWZ8,A5PLN4,A8K7S0,B3KS44	SUGP1	S485	0.296773	0.527575	1.01352	0.92433	0.808495	1.01386	0.937886	1.02819	1.06192	1.21091	0.244881	0.274089	0.215334	0.177748	0.234076	0.207212	0.217525	0.250846	1.01483	0.59356	0.69527	0.708858	0.697515	0.650197	0.750622	0.754818	1.01352	0.59356	0.69527	0.70886	0.69752	0.6502	0.75062	0.75482	-0.771909	-0.543729	-0.515802	-0.539068	-0.640419	-0.43322	-0.42517	0.450934	0.296773	0.722621	0.645199	0.685915
K.n[305.21]AY[243.03]HEQLSVAEITNAC[160.03]FEPANQMVK[432.30].C	Q71U36,P68363,Q13748,Q6PEY2,P68366,A8JZY9,A8MUB1,B3KPS3,B3KT06,B4DDU2,B4DQK4,C9JDS9,F8VXZ4,G3V1U9,Q1ZYQ1,Q8WU19,Q9UQM3	TUBA1A	Y282	4.28674e-06	5.36787	1.04998	2.27978	1.57517	1.64488	1.39322	1.49959	1.27124	1.05154	1.08282	1.78588	1.36215	1.35013	1.16915	0.879716	0.846083	0.872349	1.07473	2.06729	1.65254	1.5802	1.43377	1.47296	1.36767	1.31546	1.07473	2.06729	1.57517	1.5802	1.39322	1.47296	1.27124	1.05154	0.943767	0.551533	0.556133	0.374449	0.454744	0.242262	-0.031471	4.28674e-06	0.00971822	0.0105773	0.25766	0.474536
K.n[305.21]AYS[167.00]FC[160.03]GTVEYMAPEVVNR.Q	Q15418,P51812,Q9UK32,B1AXG1,B4DG22,B4DKZ2,B7Z2K7,B7ZB17,B7ZL90,E9PGT3,E9PRI4,F5GYC4	RPS6KA1	S221	0.010125	1.9946	0.264417	0.187529	0.229596	0.22951	0.325428	0.335932	0.316479	0.33585	0.345238	0.292865	0.415087	0.322448	0.424659	0.430334	0.406467	0.44024	0.153379	0.123493	0.234859	0.181882	0.205914	0.204796	0.239594	0.238359	0.26442	0.18753	0.23486	0.22951	0.32543	0.33593	0.31648	0.33585	-0.49571	-0.17103	-0.204274	0.299516	0.345329	0.259283	0.344986	0.251135	0.590189	0.99965	0.105945	0.0702634
K.n[305.21]C[160.03]DILVQEELLAS[167.00]PK[432.30].K	Q96JM3	CHAMP1	S603	0.812565	0.090142	1.27336	1.05065	1.09349	1.23753	1.40898	1.66258	1.46536	1.6433	1.12092	0.829966	0.95492	0.761275	0.88875	0.931385	1.09369	0.963421	0.564513	0.631342	0.680004	0.635136	0.702664	0.835745	0.764545	0.766804	1.12092	0.82997	0.95492	0.76128	0.88875	0.93139	1.09369	0.96342	-0.433552	-0.231232	-0.558184	-0.334834	-0.267226	-0.035479	-0.218447	0.847085	0.994878	0.964878	1	0.812565
K.n[305.21]C[160.03]DSSPDS[167.00]AEDVR.K	P02765,B7Z556,B7Z8Q2	AHSG	S138	0.525213	0.279664	0.452236	0.667945	0.78152	0.467004	0.572081	0.760544	0.471928	0.421866	0.130645	0.127551	0.320281	0.174028	0.178471	0.15982	0.161122	0.0886096	0.519184	0.387658	0.38583	0.418552	0.389581	0.43429	0.357365	0.193424	0.45224	0.38766	0.38583	0.41855	0.38958	0.43429	0.35736	0.19342	-0.222297	-0.229123	-0.111689	-0.215169	-0.05843	-0.33971	-1.22535	0.999919	0.639272	0.999999	1	0.928446
K.n[305.21]C[160.03]GLGQENS[167.00]DNEHLVENEVSLLLEESDLRR.S	P46100,A4LAA3	ATRX	S634	0.550218	0.259465	1.00843	0.808059	0.571772	0.890584	0.731993	0.741092	0.763582	0.895838	0.243798	0.228544	0.193266	0.234754	0.233541	0.224215	0.20409	0.205189	0.56358	0.611792	0.621943	0.566264	0.557042	0.660682	0.561644	0.443743	0.56358	0.61179	0.57177	0.56626	0.55704	0.66068	0.56164	0.44374	0.118416	0.020815	0.006844	-0.016839	0.229331	-0.004975	-0.344906	0.992989	0.550218	0.998882	0.874912	0.985579
K.n[305.21]C[160.03]GSGPVHISGQHLVAVEEDAES[167.00]EDEEEEDVK[432.30].L	P06748,A4ZU86,E5RI98,Q9BTI9,Q9NX34	NPM1	S125	0.0140158	1.85338	20.0441	18.128	18.2963	15.9648	15.2084	15.3763	16.8766	19.776	6.79174	6.5189	6.53619	6.48954	4.80254	5.20865	6.11439	7.51532	4.98451	4.58801	5.11532	3.71654	3.93549	4.02736	4.36933	6.40169	6.79174	6.5189	6.53619	6.48954	4.80254	5.20865	6.11439	7.51532	-0.059153	-0.055331	-0.065665	-0.499984	-0.382872	-0.151573	0.146053	0.846781	0.96543	0.115811	0.0140158	0.0267357
K.n[305.21]DASSQDC[160.03]Y[243.03]DIPR.A	Q13480,B7Z3B9	GAB1	Y406	0.00018907	3.72338	0.284372	2.73756	2.07368	1.38993	1.28256	1.07707	1.05305	0.795892	0.786832	4.46403	3.29371	2.82554	2.09227	1.95199	1.71153	1.07309	0.635704	1.66622	1.44042	0.987567	0.969543	0.8468	0.806168	0.596441	0.6357	2.73756	2.07368	1.38993	1.28256	1.07707	1.05305	0.79589	2.10647	1.70578	1.12859	1.01261	0.760694	0.728156	0.324223	0.00018907	0.00502953	0.0750755	0.27579	0.489069
K.n[305.21]DAY[243.03]SSFGSR.D	O15523,O00571,B4DK29,B4DLA0,B4DLU5,B4DXX7,B4E010,B4E132,B4E3C4,B5BTY4,C9J081,C9J8G5,Q59GX6	DDX3Y	Y69	0.0184652	1.73365	0.180822	0.788034	0.766963	0.576304	0.531422	0.352143	0.256612	0.200887	0.478529	1.88746	1.96011	1.26155	1.16965	0.741422	0.794085	0.595694	0.190216	0.505035	0.421419	0.474831	0.378079	0.274887	0.220435	0.110504	0.19022	0.78803	0.76696	0.5763	0.53142	0.35214	0.25661	0.20089	2.05058	2.01148	1.59915	1.48218	0.88848	0.431908	0.078737	0.0184652	0.0204098	0.245533	0.428649	0.980021
K.n[305.21]DDDDIDLFGS[167.00]DDEEESEEAK[432.30].R	P24534,C9JZW3	EEF1B2	S106	0.216259	0.665025	1.10463	0.627066	1.1939	0.613578	1.09704	0.876589	1.08879	1.15646	3.74625	1.56176	2.19068	1.63558	2.08311	2.74647	3	3.27086	0.53495	0.52312	1.02083	0.557172	0.686056	0.857898	0.996358	1.46107	1.10463	0.62707	1.1939	0.61358	1.09704	0.87659	1.08879	1.46107	-0.816865	0.112119	-0.84824	-0.009947	-0.333589	-0.020837	0.403462	0.216259	0.971574	0.248869	0.792641	0.981468
K.n[305.21]DDDDIDLFGS[167.00]DDEEESEEAK[432.30]R.L	P24534,C9JZW3	EEF1B2	S106	0.170239	0.76894	1.51165	1.67951	1.95565	1.58097	1.45174	1.07905	1.83554	1.8394	0.919134	0.842085	0.933603	0.881326	0.744768	0.848059	0.910705	1.14592	0.69711	0.673933	0.821787	0.753444	0.586688	0.722943	0.737538	1.12352	0.91913	0.84209	0.9336	0.88133	0.74477	0.84806	0.91071	1.14592	-0.126294	0.022536	-0.060587	-0.303474	-0.116103	-0.013277	0.318165	0.999999	0.706918	0.999995	0.969481	0.858462
K.n[305.21]DDSHSAEDS[167.00]EDEK[432.30]EDHK[432.30].N	Q9H1E3,B4DTY3,Q6IA16,Q8WYF8	NUCKS1	S79	0.00632246	2.19911	0.343084	0.769214	0.475687	0.944552	0.386472	0.3432	0.352312	0.254401	0.889515	1.82807	0.872612	2.34574	0.733924	1.10421	1.02675	0.816765	1.45826	1.12311	0.572241	1.45411	0.563336	0.554457	0.626226	0.708121	0.88952	1.12311	0.57224	1.45411	0.56334	0.55446	0.62623	0.70812	0.3364	-0.636407	0.709037	-0.659021	-0.681944	-0.506334	-0.329033	0.757172	0.92585	0.0978893	0.775584	0.95679
K.n[305.21]DELHIVEAEAMNY[243.03]EGSPIK[432.30].V	P06748,A4ZU86	NPM1	Y67	0.139653	0.85495	0.219861	0.216559	0.149815	0.214668	0.1997	0.214733	0.242078	0.284872	0.11008	0.0964284	0.0817844	0.0604591	0.0937016	0.0871331	0.100748	0.10812	0.437213	0.497178	0.549987	0.503232	0.557959	0.626901	0.606374	0.79869	0.21986	0.21656	0.14981	0.21467	0.1997	0.21473	0.24208	0.28487	-0.021818	-0.553451	-0.034465	-0.138751	-0.034061	0.138899	0.373719	0.999984	1	1	0.998609	0.942952
K.n[305.21]DELHIVEAEAMNYEGS[167.00]PIK[432.30].V	P06748,A4ZU86	NPM1	S70	0.29884	0.524562	1.56381	0.869771	1.18211	0.887113	0.994687	0.865473	1.17573	1.2521	0.682293	0.383057	0.468551	0.384793	0.367634	0.299983	0.446308	0.517098	0.957856	1.1128	1.27982	0.84054	0.966711	1.39913	1.32804	1.49174	0.95786	0.86977	1.18211	0.84054	0.96671	0.86547	1.17573	1.2521	-0.139181	0.303478	-0.188498	0.013268	-0.146331	0.29567	0.386463	0.591465	0.998129	0.29884	0.544119	0.832734
K.n[305.21]DELHIVEAEAMNYEGS[167.00]PIK[432.30]VTLATLK[432.30].M	P06748,A4ZU86	NPM1	S70	0.555144	0.255594	0.154193	0.0931138	0.0513874	0.131656	0.137917	0.137989	0.158332	0.175778	0.161946	0.248495	0.112589	0.144034	0.128947	0.177709	0.182601	0.213447	0.133257	0.0821102	0.119559	0.0772821	0.12435	0.0793215	0.151505	0.136193	0.15419	0.09311	0.11259	0.13166	0.12895	0.13799	0.15833	0.17578	-0.727701	-0.453631	-0.227892	-0.257897	-0.160145	0.038225	0.189062	0.999983	0.555144	0.941144	0.996394	0.997628
K.n[305.21]DFQDYMEPEEGC[160.03]QGS[167.00]PQRR.G	O43237,B4DHD8,B4DZP4,B4E2E0,H3BUM4	DYNC1LI2	S194	0.310683	0.507682	3.3571	2.59311	2.44785	2.71379	2.35428	2.47197	2.82083	3.04212	5.06188	5.87459	5.9369	5.83508	5.94663	4.33885	5.09503	5.6834	12.3756	9.23282	5.36528	8.18017	5.85751	5.59058	5.74735	6.09593	5.06188	5.87459	5.36528	5.83508	5.85751	4.33885	5.09503	5.6834	0.214815	0.08398	0.205079	0.210614	-0.222361	0.009417	0.167081	0.982701	0.505084	0.929727	0.572124	0.310683
K.n[305.21]DGLNQTTIPVS[167.00]PPSTTK[432.30]PSR.A	Q71RC2,G3XAA8	LARP4	S583	0.543169	0.265065	12.018	7.73201	6.08978	8.37716	9.84916	9.95727	12.6946	14.8579	4.0651	3.9929	3.01013	3.38347	3.71271	3.94876	4.38988	4.43531	1.94855	1.95651	1.66887	2.0667	2.15412	2.04147	2.09454	2.15498	4.0651	3.9929	3.01013	3.38347	3.71271	3.94876	4.38988	4.43531	-0.025854	-0.433465	-0.264787	-0.130818	-0.041891	0.110891	0.125744	0.928752	0.543169	0.939368	0.997871	0.998902
K.n[305.21]DGNGY[243.03]ISAAELR.H	P62158,B2RDW0,B4DJ51,E7EMB3,E7ETZ0,G3V361,H0Y7A7,Q96HY3,Q9BRL5	CALM1	Y100	0.10532	0.97749	1.87294	1.76327	2.3334	2.05366	2.66817	2.10901	1.72065	1.51618	4.29537	2.50423	3.87223	3.40049	3.22682	3.15176	2.89054	2.89749	2.15857	2.3664	3.74292	3.21698	2.94783	3.47264	2.84578	1.96296	2.15857	2.3664	3.74292	3.21698	2.94783	3.15176	2.84578	1.96296	0.132618	0.794088	0.575631	0.449577	0.546082	0.398748	-0.137045	0.75301	0.788135	0.999972	0.999577	0.999912
K.n[305.21]DHT[181.01]VSGDEDYC[160.03]PR.S	Q9UIG0	BAZ1B	T945	0.293556	0.532309	1.00285	0.917385	0.914967	0.8781	0.83675	0.948009	1.08056	0.871318	0.786234	1.00414	1.55784	0.878092	0.778177	0.881929	0.985676	1.03552	0.637892	0.61626	0.799357	0.687824	0.598431	0.615054	0.672904	0.554919	0.78623	0.91738	0.91497	0.87809	0.77818	0.88193	0.98568	0.87132	0.222568	0.218773	0.159417	-0.014848	0.165713	0.326168	0.148251	0.999973	0.293556	1	0.997965	1
K.n[305.21]DIK[432.30]EES[167.00]DEEEEDDEESGR.L	Q96EV2,A8MTF7,H7BXM6,H7C0H2	RBM33	S205	0.196722	0.706147	4.32958	5.07674	4.02217	3.92896	4.10322	4.34693	4.22294	3.61116	1.73715	2.07458	1.81871	2.15782	1.44671	1.79842	1.88774	1.77784	1.82889	1.75088	1.35596	1.8058	1.40556	1.59053	1.58133	1.70715	1.82889	2.07458	1.81871	2.15782	1.44671	1.79842	1.88774	1.77784	0.181851	-0.008053	0.238606	-0.338193	-0.024238	0.045692	-0.040843	0.742788	0.943871	1	0.798603	0.999994
K.n[305.21]DIK[432.30]EES[167.00]DEEEEDDEESGRLR.F	Q96EV2,A8MTF7,H7BXM6,H7C0H2	RBM33	S205	0.0292475	1.53391	1.60581	1.08332	1.08672	1.18449	1.1811	1.31553	1.22826	1.47878	4.23954	3.47502	3.09382	2.71071	2.89197	2.89496	3.53855	3.32141	1.89176	1.87923	1.6615	1.57355	1.60424	1.80383	1.86734	1.89835	1.89176	1.87923	1.6615	1.57355	1.60424	1.80383	1.86734	1.89835	-0.009587	-0.187243	-0.265706	-0.237839	-0.068666	-0.018744	0.005017	0.408526	0.0885717	0.0292475	0.0546581	0.143816
K.n[305.21]DK[432.30]S[167.00]PVREPIDNLTPEER.D	Q14498,B3KWX7,B4DLM0,B4DRA0,B4E1M7,G3XAC6,H0Y4X3,Q5QP20,Q5QP21,Q5QP22,Q5QP23,Q68DD9	RBM39	S136	0.565171	0.24782	0.0911695	0.0769968	0.0516823	0.0760068	0.0739986	0.069096	0.0760119	0.0837258	1.92637	1.82168	1.26683	1.29392	1.62948	1.21777	1.6036	1.43168	0.557245	0.584462	0.501043	0.468767	0.533965	0.581967	0.568277	0.826807	0.55724	0.58446	0.50104	0.46877	0.53396	0.58197	0.56828	0.82681	0.068805	-0.153373	-0.249419	-0.061567	0.062646	0.028303	0.569257	0.999997	0.565171	0.593257	0.985871	0.637999
K.n[305.21]DLDEEGS[167.00]EK[432.30].E	O43719,B4DRS4	HTATSF1	S579	0.0130428	1.88463	1.08654	1.86433	1.70471	1.84711	1.39454	1.23514	1.33652	1.06599	3.40412	3.78552	3.89644	4.43904	2.82046	3.22114	3.62947	3.07062	1.7	1.33355	1.32411	1.85795	1.24769	1.24226	1.28191	1.12755	1.7	1.86433	1.70471	1.85795	1.39454	1.24226	1.33652	1.12755	0.133123	0.003992	0.128177	-0.285745	-0.452568	-0.347053	-0.592343	0.89726	0.927655	0.102069	0.930374	0.991294
K.n[305.21]DLDEEGS[167.00]EK[432.30]ELHENVLDK[432.30].E	O43719,B4DRS4	HTATSF1	S579	0.00142671	2.84567	4.03311	2.47338	1.77131	2.70885	2.66249	2.44185	2.67442	2.93838	1.10909	0.926673	0.292272	0.853612	0.811937	1.00412	0.652941	0.571747	2.18855	2.05288	1.36363	1.70208	1.61566	1.75217	1.63998	1.80571	2.18855	2.05288	1.36363	1.70208	1.61566	1.75217	1.63998	1.80571	-0.092326	-0.682523	-0.362676	-0.437852	-0.320833	-0.416297	-0.277409	0.21337	0.00142671	0.139981	0.0927309	0.119894
K.n[305.21]DLFDLNS[167.00]S[167.00]EEDDTEGFSER.G	Q9Y3T9,Q8NAK7,Q9H9J5	NOC2L	S672,S673	0.00760336	2.11899	4.41336	2.89881	3.03313	3.08416	3.23961	3.38506	3.5137	4.16384	4.41287	3.55675	3.73968	3.61916	3.48749	3.52446	3.81054	4.39585	2.63515	2.42971	2.60256	2.292	2.39893	2.46751	2.62983	2.89359	4.41287	2.89881	3.03313	3.08416	3.23961	3.38506	3.5137	4.16384	-0.606256	-0.54091	-0.51684	-0.445897	-0.382536	-0.328726	-0.083803	0.00760336	0.0364586	0.0107957	0.0163972	0.0365605
K.n[305.21]DLFDLNS[167.00]SEEDDTEGFSER.G	Q9Y3T9,Q8NAK7,Q9H9J5	NOC2L	S672	0.389788	0.409171	0.124894	0.116468	0.0970917	0.0796842	0.0842186	0.111644	0.124869	0.126292	0.140698	0.102538	0.190717	0.0999404	0.124739	0.111876	0.123406	0.149094	0.145172	0.142771	0.225151	0.208711	0.196147	0.23076	0.182017	0.20187	0.1407	0.11647	0.19072	0.09994	0.12474	0.11188	0.12487	0.14909	-0.272664	0.438834	-0.493488	-0.173698	-0.33067	-0.172195	0.083561	0.994593	0.791839	0.999965	1	0.997389
K.n[305.21]DLFDLNSS[167.00]EEDDTEGFSER.G	Q9Y3T9,Q8NAK7,Q9H9J5	NOC2L	S673	0.887021	0.0520659	0.236634	0.19424	0.151102	0.163311	0.205215	0.189809	0.187361	0.215917	0.228689	0.210762	0.219489	0.222852	0.211033	0.176251	0.220379	0.270832	0.0456927	0.0550319	0.0647206	0.0662395	0.0587764	0.0732881	0.076997	0.0488672	0.22869	0.19424	0.1511	0.16331	0.20521	0.17625	0.18736	0.21592	-0.235553	-0.59789	-0.48578	-0.156292	-0.37577	-0.28758	-0.082896	0.984314	0.887021	0.966759	0.997992	0.911511
K.n[305.21]DLFDYS[167.00]PPLHK[432.30].N	Q9NYF8,E9PK09,E9PK91,E9PKI6,E9PQN2,Q6DCA8	BCLAF1	S512	0.061986	1.20771	42.1814	42.3708	30.2077	40.0626	37.0957	39.2251	42.5141	42.7503	16.0576	13.058	9.05612	13.8469	11.4874	12.6121	11.9995	16.6516	0.837934	0.637819	0.735669	0.778081	0.771351	0.740327	0.864537	0.982883	16.0576	13.058	9.05612	13.8468	11.4874	12.6121	11.9995	16.6517	-0.298316	-0.82629	-0.213698	-0.483199	-0.348451	-0.420282	0.05241	0.999149	0.061986	0.991393	0.667219	0.930551
K.n[305.21]DLFETGLEDENNS[167.00]PLEDEESLESIR.A	Q9HAW4,E7ESG2,Q05D30,Q1RMC5	CLSPN	S225	0.0511156	1.29145	0.110569	0.0768245	0.132318	0.0858765	0.097197	0.101254	0.109802	0.148921	0.0942863	0.0921076	0.106433	0.105765	0.106001	0.0750151	0.115553	0.129362	0.344074	0.28885	0.425102	0.377225	0.320373	0.37637	0.392681	0.436475	0.11057	0.09211	0.13232	0.10576	0.106	0.10125	0.11555	0.14892	-0.26353	0.259071	-0.064166	-0.060896	-0.127038	0.063557	0.429578	0.767013	0.536873	0.999958	0.999791	1
K.n[305.21]DNDSESDY[243.03]MFMAPGAGAIPK[432.30].N	O14654	IRS4	Y779	0.257874	0.588593	1.31464	1.59678	1.20836	1.19019	1.22442	1.29862	1.21428	1.32583	4.68522	4.14199	2.8021	3.3679	2.98449	3.13536	4.00009	3.88931	1.33673	1.45557	1.20353	1.27635	1.06612	1.22521	1.40175	1.68673	1.33673	1.59678	1.20836	1.27635	1.22442	1.29862	1.40175	1.68673	0.256457	-0.145658	-0.066684	-0.12661	-0.041729	0.068521	0.335521	1	0.257874	0.634647	0.286255	0.513283
K.n[305.21]DPNSATATAPPS[167.00]PLK[432.30]R.R	Q92766,C9JU34,E2GM80,E2GM81	RREB1	S161	0.000173724	3.76014	1.16858	0.808126	0.591622	0.910941	0.739904	0.743006	0.793099	0.807362	2.03605	1.81826	1.57447	1.85238	1.63019	1.81997	1.63009	1.678	1.86723	1.88679	1.25165	1.44279	1.36208	1.62322	1.36337	1.48925	1.86723	1.81826	1.25165	1.44279	1.36208	1.62322	1.36337	1.48925	-0.038341	-0.577068	-0.372038	-0.455088	-0.202041	-0.453723	-0.326314	0.357815	0.000173724	0.0472189	0.00147044	0.0409572
K.n[305.21]DQEPK[432.30]PS[167.00]PEPAAVSR.G	Q9H7S9	ZNF703	S252	0.0691642	1.16012	2.96651	2.59379	2.54172	2.26435	2.83121	2.26255	2.33864	2.36446	6.19172	4.89035	4.7628	4.75739	4.97171	4.8637	4.97597	5.06292	4.64455	4.4522	4.04741	4.71235	4.66102	4.81799	4.29608	4.90797	4.64455	4.4522	4.04741	4.71235	4.66102	4.81799	4.29608	4.90797	-0.06102	-0.19854	0.020908	0.005107	0.052893	-0.112518	0.079588	0.252329	0.0691642	0.165216	0.614385	0.256684
K.n[305.21]DTSATSQSVNGS[167.00]PQAEQPSLESTSK[432.30].E	Q86WB0,A4D1L4,C9J0I9,C9J672,F8WAU5	ZC3HC1	S62	0.245446	0.610044	0.647308	0.675651	0.570023	0.609869	0.549037	0.447088	0.621238	0.663296	1.01854	0.945935	0.825091	0.8911	0.748536	0.774473	0.799525	0.836016	1.01147	1.10904	1.052	0.827057	0.907573	0.9258	0.992567	1.28231	1.01147	0.94593	0.82509	0.82706	0.74854	0.77447	0.79953	0.83602	-0.096648	-0.29383	-0.29039	-0.434302	-0.385172	-0.339229	-0.274844	0.999994	0.942893	0.692716	0.363184	0.245446
K.n[305.21]DTVIIVS[167.00]EPS[167.00]EDEESQGLPTMAR.R	Q9H4L7,D6RAY8	SMARCAD1	S124,S127	0.240889	0.618183	0.161225	0.125292	0.168127	0.173593	0.111975	0.113378	0.198836	0.179416	0.514603	0.458702	0.605203	0.405675	0.526381	0.43261	0.52196	0.56854	0.243882	0.174031	0.243372	0.178156	0.167526	0.243066	0.197412	0.217956	0.24388	0.17403	0.24337	0.17816	0.16753	0.24307	0.19884	0.21796	-0.486835	-0.00302	-0.452998	-0.541752	-0.0048	-0.294563	-0.162108	0.739001	0.972607	0.735901	0.938468	0.884697
K.n[305.21]DWEDDS[167.00]DEDMSNFDR.F	Q15185,B3KUY2,B4DDC6,B4DHP2,B4DP11	PTGES3	S113	0.167607	0.775708	2.422	2.36147	2.84275	2.31418	2.90221	2.65257	2.49534	3.02209	3.50805	3.04956	4.01374	3.51765	2.79029	3.06594	3.27369	3.55224	1.79642	1.83366	2.1968	2.4308	1.73174	1.99959	2.0448	2.31993	2.422	2.36147	2.84275	2.4308	2.79029	2.65257	2.49534	3.02209	-0.036514	0.231088	0.005232	0.204216	0.131192	0.043038	0.319348	0.993428	0.477351	0.987547	0.999643	1
K.n[305.21]DYEIESQNPLASPTNT[181.01]LLGSAK[432.30].E	Q7Z417,A1L3A7	NUFIP2	T633	0.355855	0.448727	0.24076	0.109406	0.109109	0.251874	0.272556	0.219347	0.35372	0.353891	0.163229	0.156931	0.152538	0.233918	0.179838	0.203668	0.220189	0.235157	0.32272	0.270804	0.378184	0.436391	0.461034	0.618348	0.459747	0.489177	0.24076	0.15693	0.15254	0.25187	0.27256	0.21935	0.35372	0.35389	-0.617475	-0.658408	0.065084	0.178978	-0.134361	0.555012	0.555705	0.905844	0.998781	0.892114	0.911974	0.480342
K.n[305.21]EAAGPAPS[167.00]PMR.A	Q12834,B4DYP9,B4E1H5	CDC20	S41	0.440635	0.355921	4.69913	5.375	3.85827	3.95132	3.89212	3.2096	3.78632	3.92998	2.52285	2.24893	1.81587	1.69966	1.71112	1.94792	2.34313	2.14717	6.89474	6.9499	4.85777	6.99291	5.70355	6.55291	6.34028	9.28249	4.69913	5.375	3.85827	3.95132	3.89212	3.2096	3.78632	3.92998	0.193871	-0.28444	-0.250059	-0.271837	-0.55	-0.311597	-0.257872	0.999996	0.576087	0.991774	0.804022	0.895552
K.n[305.21]EAASSSSGTQPAPPAPAS[167.00]PWDSK[432.30]K[432.30].H	Q9H7N4	SCAF1	S548	0.429231	0.367309	2.13235	1.57901	1.56616	1.7854	1.72412	1.88352	1.93078	1.62403	1.48589	1.41324	0.974767	1.37372	1.28158	0.867344	1.25357	1.21261	0.95989	0.859499	1.06833	0.767043	0.689682	0.968149	0.92497	0.967635	1.48589	1.41324	1.06833	1.37372	1.28158	0.96815	1.25357	1.21261	-0.072321	-0.47597	-0.113239	-0.213404	-0.618025	-0.245285	-0.293212	0.734619	0.429231	0.820374	0.535479	0.565212
K.n[305.21]EAASSY[243.03]QEAWSTLR.K	Q9BUB4,B2RBG6,B4DL42	ADAT1	Y476	0.706535	0.150866	0.203824	0.237424	0.326562	0.195029	0.161667	0.211531	0.160117	0.172173	0.0552	0.0780662	0.144675	0.077166	0.0641205	0.0645288	0.0766515	0.0714832	0.226854	0.136387	0.176681	0.297144	0.224812	0.171326	0.238181	0.128174	0.20382	0.13639	0.17668	0.19503	0.16167	0.17133	0.16012	0.12817	-0.579558	-0.206157	-0.0636	-0.334244	-0.250518	-0.348142	-0.669237	0.999986	0.853121	0.995225	0.999982	0.999968
K.n[305.21]EADDDEEVDDNIPEMPS[167.00]PK[432.30].K	P26358,F5GX68,I6L9H2,Q59FP7	DNMT1	S714	0.00219976	2.65762	1.74655	1.08917	2.43667	1.13838	1.36939	2.13898	1.70199	1.68809	3.58892	3.02881	5.37237	2.77638	3.29751	2.90311	3.8522	4.78048	1.31928	1.30165	3.49587	1.78658	2.18084	2.68639	2.51871	2.58972	1.74655	1.30165	3.49587	1.78658	2.18084	2.68639	2.51871	2.58972	-0.424166	1.00114	0.032693	0.320376	0.621161	0.528177	0.568288	0.944691	0.0158501	0.985808	1	0.972846
K.n[305.21]EADPSNFANFSAY[243.03]PSEEDMIEWAK[432.30].R	P42566,B1AUU8,B3KR37,B7Z240,H7BYP0,Q7Z5V0	EPS15	Y849	0.00662057	2.1791	0.0275699	0.369271	0.29276	0.319563	0.215422	0.106325	0.0525675	0.0756672	0.132218	1.74858	1.28274	1.55608	0.860516	0.538763	0.318448	0.293369	0.0393664	0.900497	0.815207	0.794224	0.477672	0.279995	0.199778	0.0992388	0.03937	0.9005	0.81521	0.79422	0.47767	0.28	0.19978	0.09924	4.51556	4.372	4.33437	3.60085	2.83026	2.34324	1.33383	0.00662057	0.0426529	0.0186855	0.387749	0.919533
K.n[305.21]EAK[432.30]PNGIFK[432.30]GSTAENAEY[243.03]LR.V	P00533,A8K2T7,A9CB80,B7Z2I3,E9PFD7,F2YGG7,Q2TTR7,Q59FL8,Q75MF2	EGFR	Y1197	0.0100403	1.99825	0.0497066	0.436036	0.166939	0.547838	0.21742	0.119843	0.125656	0.0788541	0.373935	1.38123	0.783837	3.4138	1.08287	0.680661	0.490321	0.445867	0.175759	0.439754	0.269688	1.35426	0.342052	0.193718	0.1817	0.0994515	0.17576	0.43975	0.26969	1.35426	0.34205	0.19372	0.1817	0.09945	1.32308	0.617695	2.94583	0.9606	0.140366	0.047952	-0.821563	0.767967	0.998583	0.0100403	0.970508	0.999927
K.n[305.21]EAPAEGEAAEPGS[167.00]PTAAEGEAASAASSTSSPK[432.30].A	P29966,Q6NVI1	MARCKS	S118	0.000438614	3.35792	1.28847	1.06411	1.32442	1.56678	1.87343	2.29426	1.94679	1.99559	0.0825028	0.32665	0.492978	0.759321	0.90513	0.920704	1.01022	1.25605	0.0783198	0.115457	0.22681	0.36103	0.380953	0.478384	0.460618	0.718327	0.0825	0.32665	0.49298	0.75932	0.90513	0.9207	1.01022	1.25605	1.98528	2.57906	3.20224	3.45566	3.48027	3.61413	3.92836	1	0.810585	0.112448	0.0143336	0.00138385
K.n[305.21]EAPAEGEAAEPGSPT[181.01]AAEGEAASAASSTSSPK[432.30].A	P29966,Q6NVI1	MARCKS	T120	0.0502121	1.29919	0.0295412	0.0352155	0.0343055	0.0616976	0.0735475	0.0651239	0.0593968	0.121881	0.259807	0.231866	0.337098	0.496361	0.607769	0.693613	0.703909	0.694317	0.0526369	0.0841503	0.11413	0.160633	0.190674	0.244719	0.223194	0.325671	0.05264	0.08415	0.11413	0.16063	0.19067	0.24472	0.22319	0.32567	0.676804	1.11645	1.60951	1.85685	2.2169	2.08404	2.62918	1	0.997616	0.709861	0.339648	0.142244
K.n[305.21]EAQQK[432.30]VPDEEENEES[167.00]DNEK[432.30].E	P11388	TOP2A	S1106	0.283238	0.547849	1.67124	1.73394	1.162	1.30924	1.6635	1.32744	1.309	1.27249	2.01579	2.08503	1.81587	1.6918	1.489	1.92	1.91257	1.51638	0.783373	0.863485	0.616369	0.801647	0.951429	0.99039	0.930951	0.91322	1.67124	1.73394	1.162	1.30924	1.489	1.32744	1.309	1.27249	0.053135	-0.524309	-0.352189	-0.166575	-0.332272	-0.352454	-0.393265	0.999589	0.521465	0.788622	0.98788	0.999241
K.n[305.21]EATNTTSEPSAPSQDLLDLSPS[167.00]PR.M	O75674,B4DUW5,B4E1M9,B4E1N0,B7Z9E2,I3L4I4,I3NI44,J3KQU4,Q8N749	TOM1L1	S323	0.0247409	1.60659	2.01803	1.01296	1.57402	1.41359	1.42549	1.98443	1.6172	1.93259	2.88585	2.08162	1.98467	2.11788	2.12222	2.38967	2.77432	2.67067	2.10712	1.60823	2.08045	1.76011	2.15104	2.51051	2.12879	1.70384	2.10712	1.60823	1.98467	1.76011	2.12222	2.38967	2.12879	1.93259	-0.389799	-0.086373	-0.259607	0.010302	0.181539	0.014761	-0.124737	0.0247409	0.342055	0.140736	0.390254	0.999998
K.n[305.21]EAVVDLHADDS[167.00]RISEDETER.N	G3V3T3,Q9UKV3,B4DQZ7,E7EQT4,G3V3B0,Q69YJ6	ACIN1	S125	0.134057	0.87271	0.135192	0.130703	0.171869	0.133613	0.103471	0.0767556	0.0857455	0.122599	0.17199	0.133302	0.160108	0.157863	0.119795	0.129159	0.147851	0.154606	0.300923	0.301554	0.332755	0.394987	0.202063	0.268893	0.28071	0.416606	0.17199	0.1333	0.17187	0.15786	0.11979	0.12916	0.14785	0.15461	-0.367648	-0.001007	-0.123679	-0.521817	-0.413165	-0.21819	-0.153691	0.999585	0.997439	0.982671	0.477235	0.792708
K.n[305.21]EC[160.03]INAAPDS[167.00]PSK[432.30].Q	Q7Z569,A8K2W4,J3KNN7,Q59H81	BRAP	S117	0.311014	0.50722	1.61594	1.5562	1.1829	1.3951	1.59359	1.44599	1.73732	1.53685	2.1904	2.17513	2.16172	2.38416	2.03781	2.20612	2.28642	2.46263	2.7623	2.24465	2.1439	2.65893	2.83072	2.64311	3.14171	2.94888	2.1904	2.17513	2.1439	2.38416	2.03781	2.20612	2.28642	2.46263	-0.010093	-0.030957	0.122287	-0.104175	0.010317	0.061896	0.169006	0.877871	0.311014	0.999986	0.999997	0.998161
K.n[305.21]EDLSPAFDHS[167.00]PNK[432.30].L	P17706,A8K3N4,D3DUJ3,K7EIE9,K7EIY0,K7ENG3,K7ENP9,K7EQG9,Q59F91	PTPN2	S304	0.0850366	1.07039	2.97318	2.38209	2.24938	2.22655	2.75964	2.26336	2.61662	2.28664	4.92775	4.20698	3.76888	4.02607	3.50112	3.72016	3.52832	4.09274	1.50964	1.35129	1.38188	1.20322	1.27275	1.31537	1.29413	1.24293	2.97318	2.38209	2.24938	2.22655	2.75964	2.26336	2.61662	2.28664	-0.319779	-0.402479	-0.417197	-0.107527	-0.393541	-0.184302	-0.378778	0.383568	0.110549	0.127253	0.154341	0.0850366
K.n[305.21]EDNS[167.00]EGEEILEEVGGDLEEEDDHHMEFC[160.03]R.V	Q14839,B3KY63,F5GWX5	CHD4	S428	0.0964341	1.01577	0.227228	0.22101	0.279442	0.223913	0.194691	0.260915	0.262885	0.339744	0.140651	0.13793	0.125651	0.0995288	0.103485	0.110161	0.123581	0.154293	0.124253	0.104213	0.170931	0.177459	0.117509	0.155479	0.144134	0.187896	0.14065	0.13793	0.17093	0.17746	0.11751	0.15548	0.14413	0.1879	-0.028173	0.281296	0.335384	-0.259326	0.144619	0.035261	0.417856	0.999571	0.846748	1	0.895424	0.998756
K.n[305.21]EDTDHEEK[432.30]AS[167.00]NEDVTK[432.30].A	O75475,Q05CM9	PSIP1	S129	0.0643725	1.1913	0.678236	1.06481	0.857854	1.16122	0.746396	0.639056	0.655123	0.525281	0.366643	0.42632	0.335356	0.493841	0.296965	0.308143	0.375922	0.343398	1.22359	1.10612	0.672303	1.28467	0.749094	0.912026	0.902822	0.922906	0.67824	1.06481	0.6723	1.16122	0.7464	0.63906	0.65512	0.52528	0.650728	-0.012691	0.775774	0.138153	-0.085844	-0.050037	-0.368709	0.971951	0.92217	0.525924	0.840785	0.916373
K.n[305.21]EEDEEPES[167.00]PPEK[432.30].K	Q9H1E3	NUCKS1	S214	0.0546519	1.26239	1.01009	0.958083	1.94129	0.83982	0.970262	0.842457	0.907651	0.721462	2.03237	1.98653	3.02492	1.79687	1.73283	2.08408	2.48497	2.13259	1.27323	1.39601	1.65283	1.60747	1.4515	1.72561	1.89151	1.99513	1.27323	1.39601	1.94129	1.60747	1.4515	1.72561	1.89151	1.99513	0.132816	0.608523	0.336299	0.189052	0.438613	0.571045	0.64799	1	0.0655276	1	0.999997	0.999509
K.n[305.21]EEDEEPES[167.00]PPEK[432.30]K[432.30].T	Q9H1E3	NUCKS1	S214	0.961215	0.0171795	1.05033	1.34039	1.36368	1.01509	1.20302	0.91047	1.05953	1.08811	1.33786	1.23611	1.65861	1.21866	0.996229	1.33009	1.63555	1.23902	2.22458	2.09495	1.7895	2.45888	1.75959	2.29083	2.33684	2.94042	1.33786	1.34039	1.65861	1.21866	1.20302	1.33009	1.63555	1.23902	0.002726	0.310048	-0.134631	-0.153267	-0.008403	0.289849	-0.110728	1	0.999989	1	0.978826	1
K.n[305.21]EEEDK[432.30]DDEEK[432.30]PK[432.30]IEDVGS[167.00]DEEDDSGK[432.30].D	P08238,B4DGL0,B4DMA2,Q6PK50	HSP90AB1	S255	0.213614	0.67037	1.47449	1.28894	1.12258	0.720334	1.70939	1.52417	1.44402	2.23361	1.04344	0.548098	0.593197	0.484667	0.689845	0.615797	0.804986	0.906335	0.413314	0.493983	0.568065	0.556405	0.782495	0.709195	0.859232	1.11606	1.04344	0.5481	0.5932	0.5564	0.78249	0.70919	0.85923	1.11606	-0.928837	-0.814757	-0.907153	-0.415203	-0.557104	-0.280231	0.097067	0.940876	0.915658	0.411686	0.999645	1
K.n[305.21]EEGAAPSPT[181.01]HVAELATMEVESAR.L	Q9NRS6,B2RDR2,B3KU31,E5KQS5	SNX15	T229	0.0186088	1.73028	1.12542	0.650476	1.07356	0.622594	1.09384	1.21772	1.00171	1.12762	1.11451	0.654754	1.02669	0.773051	0.957965	0.944675	0.886525	0.994829	0.502206	0.445079	0.640606	0.476466	0.61275	0.631134	0.594454	0.602611	1.11451	0.65048	1.02669	0.62259	0.95797	0.94467	0.88653	0.99483	-0.776833	-0.118409	-0.840055	-0.218357	-0.238527	-0.330168	-0.163888	0.0186088	1	0.0456578	0.999972	0.999998
K.n[305.21]EEGSLSDTEADAVS[167.00]GQLPDPTTNPSAGK[432.30].D	Q8N1G4	LRRC47	S528	8.35367e-08	7.07812	0.151486	0.128721	0.376563	0.101754	0.184316	0.161663	0.137735	0.182802	0.320782	0.334634	0.536063	0.289014	0.343715	0.365627	0.362103	0.430651	0.130073	0.115831	0.293585	0.112608	0.13759	0.135634	0.168403	0.209748	0.15149	0.12872	0.37656	0.11261	0.18432	0.16166	0.1684	0.20975	-0.234986	1.31366	-0.427888	0.28299	0.09374	0.15267	0.469448	0.999813	5.75172e-07	0.62133	0.93129	0.944347
K.n[305.21]EEK[432.30]ESEDK[432.30]PEIEDVGS[167.00]DEEEEK[432.30].K	P07900,K9JA46,O75322,Q2VPJ6,Q86U12,Q8TBA7	HSP90AA1	S263	0.0583045	1.2343	7.82843	3.70411	4.08046	2.97377	4.40137	6.03966	7.15339	6.74232	12.9053	6.73095	9.70889	5.8128	11.0691	8.06941	12.2045	13.2506	1.33541	1.31981	1.92124	1.28995	2.10109	2.09998	2.52031	2.86983	7.82843	3.70411	4.08046	2.97377	4.40137	6.03966	7.15339	6.74232	-1.0796	-0.939991	-1.39643	-0.83077	-0.374256	-0.130096	-0.215478	0.132389	0.615232	0.0583045	0.887905	0.697741
K.n[305.21]EEPQTVPEMPGETPPLS[167.00]PIDMESQER.L	P05412,Q6FHK0,Q6FHM7	JUN	S243	0.0245105	1.61065	0.15344	0.116277	0.182491	0.111919	0.120847	0.177745	0.178542	0.174751	0.395906	0.355771	0.468688	0.357845	0.39226	0.347667	0.485179	0.573126	0.232204	0.211622	0.275465	0.244485	0.258704	0.281759	0.289538	0.388154	0.2322	0.21162	0.27546	0.24448	0.2587	0.28176	0.28954	0.38815	-0.133892	0.246475	0.074348	0.155912	0.279099	0.318395	0.741246	0.950142	0.739217	0.993536	1	0.999988
K.n[305.21]EGEEPTVYS[167.00]DEEEPK[432.30]DESAR.K	O00264,B7Z1L3,Q6IB11	PGRMC1	S181	0.578535	0.23767	1.23669	0.87249	0.808686	0.946558	0.969547	1.03095	0.972144	1.09327	4.92674	4.45674	4.41698	4.11755	4.20362	4.28419	5.01541	5.25664	5.37552	5.54722	5.38458	5.68135	5.22452	5.81051	5.6766	6.07817	4.92674	4.45674	4.41698	4.11755	4.20362	4.28419	5.01541	5.25664	-0.144645	-0.157573	-0.258847	-0.229001	-0.201611	0.025734	0.093508	0.947271	0.776868	0.879628	0.578535	0.996124
K.n[305.21]EGIQWEAK[432.30]EDNS[167.00]EGEEILEEVGGDLEEEDDHHMEFC[160.03]R.V	Q14839,B3KY63,F5GWX5	CHD4	S428	0.00231798	2.63489	0.788419	0.623139	0.539658	0.654621	0.559358	0.61521	0.635022	0.810236	0.674567	0.574784	0.358148	0.551892	0.535916	0.467878	0.545831	0.559735	0.673549	0.580581	0.548908	0.505055	0.454515	0.533025	0.538911	0.729256	0.67457	0.58058	0.53966	0.55189	0.53592	0.53303	0.54583	0.72926	-0.216473	-0.321917	-0.289587	-0.331951	-0.339751	-0.305516	0.112465	0.193353	0.00231798	0.0837922	0.00934536	0.0232185
K.n[305.21]EGMNPSYDEY[243.03]ADSDEDQHDAYLER.M	Q08945	SSRP1	Y441	0.210644	0.676451	0.820637	0.594436	0.536119	0.673598	0.533942	0.649962	0.727359	0.790724	0.482085	0.646499	0.503069	0.727415	0.410212	0.353768	0.509324	0.666581	1.33136	1.1127	0.724437	0.727569	0.638929	0.595768	0.734107	0.676094	0.82064	0.6465	0.53612	0.72741	0.53394	0.59577	0.72736	0.67609	-0.344099	-0.614194	-0.173981	-0.620072	-0.461994	-0.17408	-0.279534	0.995146	0.401329	0.891092	0.210644	0.224448
K.n[305.21]EHNGVPPS[167.00]PDRAPPSRR.D	Q8NAX2	C1orf172	S137	0.210436	0.676879	1.40403	1.31663	1.1389	1.33415	1.05969	1.08097	0.815776	1.06214	2.69343	3.31543	3.35665	3.86873	2.53299	2.88802	2.55598	2.1908	0.894783	0.747645	0.51775	0.906335	0.646544	0.601151	0.645312	0.511464	1.40403	1.31663	1.1389	1.33415	1.05969	1.08097	0.81578	1.06214	-0.092724	-0.301933	-0.073653	-0.405931	-0.377247	-0.783322	-0.4026	0.998982	1	0.746502	0.952477	0.998261
K.n[305.21]EIPEDVDMEEEK[432.30]ES[167.00]EDS[167.00]DEENDFTEK[432.30].V	Q8IWA0,A8K330,Q05D27	WDR75	S779,S782	0.361164	0.442295	0.59175	0.466409	0.723583	0.51736	0.410991	0.675426	0.587498	0.605284	0.175638	0.152909	0.0925484	0.141323	0.101321	0.101711	0.109905	0.145282	0.836216	0.712371	0.707402	0.621513	0.65227	0.711857	0.777015	0.940453	0.59175	0.46641	0.7074	0.51736	0.41099	0.67543	0.5875	0.60528	-0.343389	0.257538	-0.193819	-0.525885	0.190818	-0.010399	0.032615	0.834824	0.999836	0.694897	0.361164	0.99833
K.n[305.21]EK[432.30]PELSEPSHLNGPS[167.00]SDPEAAFLSR.D	Q9H4A3,A5D8Z4,D3DUP1,D3DUP2,F5GWT4,F5H2M7,H6WZW3	WNK1	S2011	0.288783	0.539429	1.64094	1.50575	1.11291	1.29826	1.36543	1.26423	1.6166	1.56379	0.619491	0.793946	0.504322	0.710646	0.44859	0.604837	0.579627	0.762136	1.51725	1.60651	1.65217	1.44461	1.4581	1.36673	1.25676	2.40216	1.51725	1.50575	1.11291	1.29826	1.36543	1.26423	1.25676	1.56379	-0.010977	-0.447122	-0.224879	-0.152103	-0.2632	-0.27175	0.043588	0.999995	0.970529	0.997824	0.97136	0.958967
K.n[305.21]ELEDLLS[167.00]PLEELVK[432.30].E	P37198	NUP62	S408	0.000659638	3.18069	0.328056	0.282243	0.317313	0.54604	0.585228	0.722238	0.900631	0.955393	0.218155	0.237952	0.236789	0.365417	0.373862	0.429694	0.49597	0.579446	0.142016	0.127769	0.179736	0.188953	0.26744	0.355638	0.300841	0.461337	0.21815	0.23795	0.23679	0.36542	0.37386	0.42969	0.49597	0.57945	0.125338	0.118288	0.744235	0.777178	0.977976	1.18493	1.40936	0.999999	0.999999	0.580333	0.285352	0.0338914
K.n[305.21]ELEQVC[160.03]NPIISGLY[243.03]QGAGGPGPGGFGAQGPK[432.30].G	P08107,A8K5I0,B3KTT5,B4DFN9,B4DI39,B4DNT8,B4DVU9,B4DWK5,B4E1S9,B4E1T6,B4E388,E7EP94,F8VZJ4,Q59EJ3,Q5SP16	HSPA1A	Y611	0.966335	0.0148721	0.179763	0.215627	0.177663	0.192487	0.231885	0.16325	0.184934	0.203408	0.225226	0.233634	0.180624	0.232134	0.247975	0.258723	0.284745	0.261215	0.17873	0.188193	0.212453	0.163206	0.167495	0.210692	0.181278	0.165301	0.17976	0.21563	0.18062	0.19249	0.23189	0.21069	0.18493	0.20341	0.262486	0.006886	0.098711	0.367369	0.22905	0.040907	0.178319	0.990166	0.999999	1	0.974674	0.994301
K.n[305.21]ELES[167.00]SEEGGSAEER.R	Q9HAS0,J3KRR1,J3QKQ1,J9JIC5	C17orf75	S18	0.482725	0.3163	0.909365	1.34426	1.13968	0.972804	0.834708	0.795455	0.681662	0.687318	0.366924	0.447858	0.396659	0.395596	0.277521	0.365939	0.350254	0.282782	1.00003	1.01708	0.835492	1.04401	0.708798	0.822158	0.924449	0.723419	0.90936	1.01708	0.83549	0.9728	0.7088	0.79545	0.68166	0.68732	0.16151	-0.122229	0.097292	-0.359473	-0.19308	-0.415799	-0.40387	0.599051	0.999964	0.999626	0.752848	0.963743
K.n[305.21]ELQK[432.30]K[432.30]EEENADS[167.00]DDEGELQDLLSQDWR.V	Q96NB3,B2RDT9,J3QQQ3	ZNF830	S351	0.0671537	1.17293	0.321711	0.290059	0.241466	0.31764	0.252845	0.264902	0.347612	0.299144	1.12417	1.04661	0.792503	1.07825	0.999949	0.922959	0.887384	1.03901	0.708367	0.657626	0.525432	0.456518	0.57298	0.610585	0.46753	0.63514	0.70837	0.65763	0.52543	0.45652	0.57298	0.61058	0.46753	0.63514	-0.107227	-0.431005	-0.633825	-0.306018	-0.214323	-0.599444	-0.157428	0.981058	0.0671537	0.684185	0.597536	0.508767
K.n[305.21]EMEHNTVC[160.03]AAGT[181.01]SPVGEIGEEK[432.30].L	P18583,H7C1M2	SON	T1555	0.386302	0.413073	1.49368	1.17044	1.01827	1.08861	1.2499	1.48197	1.4875	1.55235	0.269736	0.200622	0.242081	0.199845	0.364486	0.244748	0.28712	0.345942	0.357712	0.289675	0.345163	0.246054	0.313553	0.365835	0.327314	0.474112	0.35771	0.28967	0.34516	0.24605	0.36449	0.36583	0.32731	0.47411	-0.30438	-0.051525	-0.539839	0.027089	0.032383	-0.128133	0.406431	0.65487	0.532547	0.386302	0.993986	1
K.n[305.21]EMFPYEASTPT[181.01]GISASC[160.03]R.R	P42167,G5E972,H0YJH7,Q59G12	TMPO	T357	0.0700695	1.15447	0.254802	0.241269	0.208599	0.30205	0.258762	0.212679	0.187735	0.199943	0.191932	0.184674	0.147817	0.197483	0.167451	0.166141	0.121379	0.124254	0.105133	0.0897787	0.114425	0.0984112	0.101552	0.0804203	0.0784244	0.0940849	0.19193	0.18467	0.14782	0.19748	0.16745	0.16614	0.12138	0.12425	-0.055631	-0.376739	0.041126	-0.19685	-0.208181	-0.66105	-0.627334	0.994221	0.719008	0.976466	0.999548	0.58284
K.n[305.21]ENDY[243.03]ESISDLQQGR.D	Q9NWQ8	PAG1	Y417	0.0151354	1.82001	1.27582	1.43553	1.22711	1.09731	1.1957	1.18131	1.13548	1.17543	1.9284	2.0854	1.83358	1.43924	1.40916	1.48353	1.64362	1.56003	2.46821	1.99569	1.84861	1.56765	1.93679	1.88498	2.08993	1.90985	1.9284	1.99569	1.83358	1.43924	1.40916	1.48353	1.64362	1.56003	0.049483	-0.072741	-0.422097	-0.452569	-0.37837	-0.230528	-0.305831	0.999839	0.492	0.0151354	0.118961	0.123696
K.n[305.21]ENGEEGC[160.03]HQNGLALPVVEEGEVLSHS[167.00]LEAEHR.L	Q9HC44,D3DQ09	GPBP1L1	S384	0.528343	0.277084	0.415765	0.311418	0.290954	0.230534	0.296868	0.363574	0.329951	0.34921	0.227354	0.15603	0.189177	0.208414	0.231819	0.196954	0.139598	0.153021	0.191836	0.256925	0.235151	0.190582	0.201402	0.197429	0.177509	0.196361	0.22735	0.25692	0.23515	0.20841	0.23182	0.19743	0.17751	0.19636	0.176404	0.048666	-0.125491	0.02809	-0.203574	-0.357015	-0.211414	0.954688	0.933548	0.528343	0.965432	0.99385
K.n[305.21]ENQQATSGPNQPS[167.00]VRR.G	P16989,Q96GD7	CSDA	S324	0.520266	0.283774	0.532777	0.764485	0.826348	0.659766	0.714229	0.605172	0.686477	0.64493	0.313725	0.263061	0.356517	0.226576	0.255638	0.279502	0.271984	0.255972	0.587337	0.593745	0.592893	0.665074	0.579728	0.54194	0.633415	0.295463	0.53278	0.59374	0.59289	0.65977	0.57973	0.54194	0.63342	0.29546	0.156291	0.154225	0.308423	0.121841	0.024593	0.249622	-0.850577	0.975666	0.676183	0.998431	0.998582	1
K.n[305.21]EQIS[167.00]DIDDAVR.K	P53999,Q59G24,Q6E433,Q6IBA2	SUB1	S118	0.00948107	2.02314	0.555558	0.484872	0.602155	0.55152	0.46205	0.499413	0.523593	0.578089	0.220272	0.204572	0.41521	0.256344	0.17306	0.300966	0.260366	0.229969	0.732586	0.562983	1.20677	0.720574	0.742083	0.863549	0.706532	0.878384	0.55556	0.48487	0.60215	0.55152	0.46205	0.49941	0.52359	0.57809	-0.196345	0.11618	-0.01053	-0.265894	-0.153718	-0.085505	0.057351	0.926944	0.0770315	1	0.99826	0.995071
K.n[305.21]ESDQTLAALLS[167.00]PK[432.30].E	P18583,H7C1M2	SON	S1697	0.308941	0.510124	2.0178	1.5072	1.67121	1.82993	1.97267	2.25142	2.26488	2.15299	1.26664	0.698275	0.880686	1.0639	1.4214	1.32238	1.27295	1.30402	3.50195	3.17854	3.42142	4.20323	5.08769	4.49505	5.44647	4.42759	2.0178	1.5072	1.67121	1.82993	1.97267	2.25142	2.26488	2.15299	-0.420912	-0.27189	-0.140995	-0.032634	0.158052	0.166651	0.093558	0.777472	0.982194	0.999959	0.597539	0.841692
K.n[305.21]ESEDK[432.30]PEIEDVGS[167.00]DEEEEK[432.30].K	P07900,K9JA46,O75322,Q2VPJ6,Q86U12,Q8TBA7	HSP90AA1	S263	0.467812	0.329928	0.326922	0.240935	0.186555	0.214835	0.291856	0.327616	0.312671	0.32411	4.758	2.90616	3.21465	2.85265	3.40954	3.40071	4.43416	4.33804	3.36105	3.98086	4.99057	4.43552	5.03237	5.48434	5.71103	8.51035	3.36105	2.90616	3.21465	2.85265	3.40954	3.40071	4.43416	4.33804	-0.209798	-0.06425	-0.236609	0.020665	0.016924	0.399749	0.368131	0.998604	1	0.999842	1	0.99996
K.n[305.21]ESEDK[432.30]PEIEDVGS[167.00]DEEEEK[432.30]K[432.30].D	P07900,K9JA46,O75322,Q2VPJ6,Q86U12,Q8TBA7	HSP90AA1	S263	0.472512	0.325587	188.485	170.892	85.9959	161.42	197.98	140.356	137.506	178.345	4.05158	3.2161	2.08331	2.96928	2.35862	2.71894	3.10965	2.92575	1.51478	1.62707	1.16885	1.5495	1.22857	1.60126	1.48686	2.19089	4.05158	3.2161	2.08331	2.96928	2.35862	2.71894	3.10965	2.92575	-0.333172	-0.959607	-0.448371	-0.780542	-0.57544	-0.381732	-0.469678	0.999936	0.472512	0.998937	1	0.970632
K.n[305.21]ESLK[432.30]EEDES[167.00]DDDNM.-	P25788,G3V4X5,H0YJ03	PSMA3	S250	0.274035	0.562193	2.45722	2.34485	2.2311	2.53289	2.09533	1.92951	2.67242	2.31449	2.10295	2.34308	2.37564	2.60264	1.90608	2.15072	2.60771	2.09179	2.28421	2.41311	2.32097	2.50326	2.15896	2.48398	2.21289	3.07644	2.28421	2.34485	2.32097	2.53289	2.09533	2.15072	2.60771	2.31449	0.0378	0.023033	0.149089	-0.124518	-0.086876	0.191088	0.018999	0.999794	1	0.86935	0.933169	0.999638
K.n[305.21]ESLTEAEVATEK[432.30]EGEDGDQPT[181.01]TPPK[432.30]PLK[432.30].T	P18858,B4DTU4,B4E135,Q2TB12,Q59HG7	LIG1	T182	0.385555	0.413914	0.791273	0.674035	0.521311	0.704985	0.562889	0.53644	0.712858	0.668085	1.391	1.7084	0.745605	1.21015	1.30547	1.00771	1.00807	1.12927	0.950823	0.658558	0.757951	0.831393	0.684844	0.786171	0.807118	1.28906	0.95082	0.67403	0.7456	0.83139	0.68484	0.78617	0.80712	1.12927	-0.496359	-0.35077	-0.193647	-0.473405	-0.274331	-0.236389	0.248146	0.999999	0.385555	0.991502	0.927088	0.731298
K.n[305.21]ESSIIAPAPAEDVDT[181.01]PPR.K	Q15910,F2YMM1,Q75MP9,Q75MQ0	EZH2	T487	0.279804	0.553146	0.214483	0.151229	0.142129	0.148852	0.142121	0.130327	0.156611	0.18799	0.363742	0.330014	0.371114	0.323898	0.297193	0.263138	0.3532	0.346865	0.903628	0.871415	1.00722	0.93823	0.862378	0.91598	1.00851	0.948266	0.36374	0.33001	0.37111	0.3239	0.29719	0.26314	0.3532	0.34686	-0.140398	0.028939	-0.167359	-0.291522	-0.467077	-0.042422	-0.068554	0.782208	0.999702	0.987415	0.442869	0.492712
K.n[305.21]ESSIIAPAPAEDVDT[181.01]PPRK[432.30].K	Q15910,F2YMM1,Q75MP9,Q75MQ0	EZH2	T487	0.253364	0.596255	1.54336	1.01854	0.967094	1.15705	1.28277	1.519	1.22614	1.14151	0.727376	0.591565	0.557351	0.577566	0.718553	0.751627	0.62782	0.733705	0.40503	0.428978	0.438151	0.372807	0.386417	0.466973	0.293406	0.450443	0.72738	0.59156	0.55735	0.57757	0.71855	0.75163	0.62782	0.73371	-0.298185	-0.384126	-0.332713	-0.017621	0.047313	-0.212358	0.012501	0.370366	0.253364	0.498557	0.961938	0.999998
K.n[305.21]ESVPEFPLS[167.00]PPK[432.30].K	P16949,A2A2D0,B5BU83,Q59G27,Q96CE4	STMN1	S38	0.00641605	2.19273	1.65519	1.11824	0.937157	1.19753	1.52459	1.60616	1.83817	2.03796	2.88686	2.25905	2.42239	2.41135	2.35105	3.37683	3.40054	4.11707	3.66144	3.60685	3.84405	4.18011	4.33418	5.32329	4.92872	6.11364	2.88686	2.25905	2.42239	2.41135	2.35105	3.37683	3.40054	4.11707	-0.353785	-0.25307	-0.25966	-0.296196	0.226168	0.236263	0.512117	0.842769	0.933872	0.99961	1	0.304105
K.n[305.21]ESVS[167.00]PEDSEK[432.30].K	P35251,Q14297,Q14756	RFC1	S368	0.10627	0.97359	0.743127	1.4111	0.886503	1.26168	0.918857	0.847492	0.781209	0.747729	0.523657	0.766547	0.486916	0.704233	0.449425	0.607938	0.593251	0.567363	0.556235	0.439957	0.275733	0.546235	0.288571	0.360308	0.319722	0.326227	0.55623	0.76655	0.48692	0.70423	0.44943	0.60794	0.59325	0.56736	0.462698	-0.191997	0.340365	-0.307585	0.128247	0.092959	0.028583	0.256113	0.998952	0.405771	0.999216	1
K.n[305.21]ETESAPGS[167.00]PR.A	Q6PKG0,E5RH50,H0YBW1	LARP1	S521	0.0869921	1.06052	1.27596	2.50353	2.73993	3.97135	2.08323	1.90445	2.21344	2.07636	0.311514	0.389616	0.735547	0.841812	0.420139	0.542828	0.498491	0.530753	2.23825	2.39813	1.77771	2.58913	1.40397	1.62861	1.57591	0.985734	1.27596	2.39813	1.77771	2.58913	1.40397	1.62861	1.57591	0.98573	0.910327	0.478437	1.02088	0.137929	0.352058	0.304602	-0.372319	0.87854	0.891513	0.0869921	1	0.999998
K.n[305.21]ETIQGTGSWGPEPPGPGIPPAYSS[167.00]PRR.E	Q9H4L4,J3KNH7	SENP3	S26	0.0390957	1.40787	0.360184	0.295306	0.280795	0.239103	0.353299	0.356997	0.331694	0.334589	0.227854	0.124144	0.200387	0.17019	0.186423	0.163473	0.168858	0.165759	0.535107	0.46814	0.459511	0.427062	0.468674	0.508425	0.577863	0.509558	0.36018	0.29531	0.28079	0.2391	0.3533	0.357	0.33169	0.33459	-0.286488	-0.359227	-0.591104	-0.027824	-0.012794	-0.118883	-0.106324	0.121321	0.341192	0.0390957	0.811562	0.917476
K.n[305.21]ETQTHENMSQLS[167.00]EEEQNK[432.30].D	Q9BWU0,B4DV74	SLC4A1AP	S712	0.564222	0.24855	0.221869	0.201441	0.238041	0.221353	0.244949	0.13953	0.188477	0.195201	0.239273	0.25137	0.391476	0.264199	0.218258	0.259251	0.32241	0.31383	0.51773	0.47683	0.483086	0.524652	0.451377	0.464457	0.499922	0.518919	0.23927	0.25137	0.39148	0.2642	0.24495	0.25925	0.32241	0.31383	0.071173	0.710299	0.142991	0.033848	0.115704	0.430257	0.391344	0.999358	0.843926	0.999968	0.996566	0.916468
K.n[305.21]ETVSEAPPLLFS[167.00]DEEEK[432.30].E	Q641Q2,Q5SNT6,Q9Y4E1,A8K5W5,B4DF48,B4DPK9,B7ZME8,E7ESD2,F8W7U3,J3KP36,Q5T1D7,Q9NVB8	FAM21A	S728	0.553009	0.257268	0.217747	0.169581	0.204577	0.125852	0.217469	0.235247	0.243931	0.21964	0.868291	0.588021	0.572964	0.56968	0.702438	0.646743	0.669495	0.874885	0.607985	0.524427	0.75701	0.674853	0.726826	0.8504	0.788387	0.866725	0.60798	0.52443	0.57296	0.56968	0.70244	0.64674	0.66949	0.86673	-0.213274	-0.085589	-0.093872	0.208351	0.089162	0.139039	0.511559	0.553009	0.993455	0.78689	0.999998	0.999999
K.n[305.21]EVAENQQNQSS[167.00]DPEEEK[432.30].G	O43491,E9PHY5,E9PIG0,E9PII3,E9PJP4,E9PK52,E9PPD9,E9PQD2,E9PQN0,E9PRG1,I6L9B1,Q59FD8	EPB41L2	S39	0.0306841	1.51309	0.945264	1.82229	1.27125	1.63349	0.86123	0.955659	0.876742	0.910991	0.743562	1.08034	0.949352	1.37029	0.749751	0.906572	0.91785	0.784335	0.971546	0.892388	0.565906	0.90907	0.57285	0.671698	0.708842	0.636162	0.94526	1.08034	0.94935	1.37029	0.74975	0.90657	0.87674	0.78434	0.192702	0.006229	0.535698	-0.334302	-0.060293	-0.108562	-0.269232	0.272055	0.99999	0.184026	0.957859	0.999989
K.n[305.21]EVEDK[432.30]ES[167.00]EGEEEDEDEDLSK[432.30].Y	O95218	ZRANB2	S153	0.521646	0.282624	5.08668	4.60983	3.38086	4.78761	4.17507	3.60822	4.70336	4.58382	0.264957	0.229161	0.162994	0.198922	0.202653	0.208548	0.208749	0.265436	0.396079	0.415256	0.516783	0.419085	0.443137	0.470489	0.539071	0.672644	0.39608	0.41526	0.51678	0.41908	0.44314	0.47049	0.53907	0.67264	0.068223	0.383758	0.081434	0.161971	0.248372	0.444681	0.764043	0.998601	0.521646	0.999871	0.948444	0.676278
K.n[305.21]EVELVS[167.00]E.-	O60832	DKC1	S513	0.471648	0.326382	0.523972	0.356952	0.380189	0.414734	0.422406	0.440526	0.372008	0.415749	1.62294	1.34231	1.51678	1.35334	1.22726	1.39167	1.45847	1.54955	1.4926	1.46719	1.72407	1.41105	1.45754	1.76929	1.65174	1.80235	1.4926	1.34231	1.51678	1.35334	1.22726	1.39167	1.45847	1.54955	-0.15311	0.023184	-0.141303	-0.282387	-0.10101	-0.033372	0.054022	0.603351	1	0.632073	0.471648	1
K.n[305.21]EVS[167.00]PEVVR.S	Q5T200,Q6PJ96	ZC3H13	S198	0.770705	0.113112	12.7535	9.37691	10.5635	9.22562	9.94538	11.2424	11.4113	14.5002	1.14599	0.91663	1.179	0.879281	0.919386	0.970189	0.991936	1.10119	0.907686	0.911481	1.03146	0.926303	0.928275	1.00704	0.91891	1.20969	1.14599	0.91663	1.179	0.9263	0.92828	1.00704	0.99194	1.20969	-0.322183	0.040969	-0.307043	-0.303963	-0.186473	-0.20827	0.078043	0.806839	0.987673	0.770705	0.907308	0.997156
K.n[305.21]EVSSLEGS[167.00]PPPC[160.03]LGQEEAVC[160.03]TK[432.30].L	Q02952	AKAP12	S1395	0.144573	0.839912	0.54948	0.39566	0.553147	0.470921	0.385233	0.486968	0.573083	0.653588	0.616414	0.585238	0.526009	0.521786	0.4231	0.513329	0.593355	0.733609	0.174286	0.162284	0.216894	0.21089	0.224836	0.223036	0.205051	0.325243	0.54948	0.39566	0.52601	0.47092	0.38523	0.48697	0.57308	0.65359	-0.473806	-0.062977	-0.222585	-0.512347	-0.174234	0.06067	0.250319	0.77624	0.999955	0.954089	0.312744	0.979679
K.n[305.21]EVSY[243.03]NWDPK[432.30].D	O14654	IRS4	Y847	0.000261352	3.58277	3.01361	6.56913	3.63094	3.02676	3.55777	3.35744	3.14194	2.42893	1.61006	6.90762	3.25633	2.2987	2.31707	2.29193	1.90342	1.46193	0.582819	2.18225	1.19897	1.11072	0.98936	0.763046	0.741934	0.608604	1.61006	6.56913	3.25633	2.2987	2.31707	2.29193	1.90342	1.46193	2.02859	1.01613	0.513704	0.525187	0.509449	0.241479	-0.13924	0.000261352	0.627887	0.992198	0.959848	0.993049
K.n[305.21]EVYELLDS[167.00]PGK[432.30].V	P22234,B4DGX3,E9PBS1	PAICS	S27	0.00865901	2.06253	1.36114	1.06761	1.01012	1.02218	1.40817	1.32764	0.945414	0.947465	0.894865	0.943606	0.836109	0.76125	0.797697	0.843488	0.652702	0.725966	1.7205	1.60523	1.52528	1.57861	1.50554	1.46817	1.06527	1.384	1.36114	1.06761	1.01012	1.02218	1.40817	1.32764	0.94541	0.94746	-0.350431	-0.430289	-0.413166	0.049006	-0.035951	-0.525803	-0.522679	0.90731	0.471512	0.453756	0.979876	0.931422
K.n[305.21]EWNGVVSES[167.00]DSPVK[432.30].R	P18858,B4DM52,B4DTU4,B4E135,F5GZ28,Q2TB12,Q59HG7,Q76GR4	LIG1	S49	0.0916543	1.03785	0.474878	0.457623	0.498526	0.491039	0.396041	0.350468	0.429616	0.477695	0.423309	0.396204	0.297049	0.41757	0.245439	0.30488	0.395333	0.420247	0.903593	0.862446	0.822376	0.708126	0.699042	0.814614	0.75844	0.990015	0.47488	0.45762	0.49853	0.49104	0.39604	0.35047	0.42962	0.47769	-0.053413	0.070117	0.048278	-0.261917	-0.438272	-0.144502	0.008512	0.998471	0.896584	0.893752	0.0916543	0.362845
K.n[305.21]EY[243.03]HAEGGK[432.30]VPIK[432.30].W	P00533,A8K2T7,A9CB80,B7Z2I3,E7BSV0,E9PFD7,F2YGG7,Q2TTR7,Q504U8,Q59FL8,Q75MF2	EGFR	Y869	1.74756e-05	4.75757	0.971167	1.32542	1.0007	3.5641	5.3273	2.31643	1.7095	1.25734	1.70252	2.34736	1.46847	7.58329	7.97552	5.87241	3.90552	2.4058	1.5495	2.13511	1.43423	4.79182	6.0869	4.38776	3.11302	2.79068	1.5495	2.13511	1.43423	4.79182	6.0869	4.38776	3.11302	2.4058	0.462508	-0.111526	1.62877	1.97391	1.50168	1.00651	0.634714	0.984171	1	0.000304685	1.74756e-05	0.00730851
K.n[305.21]FAS[167.00]DDEHDEHDENGATGPVK[432.30]R.A	P05455,B5BUB5	SSB	S366	0.177501	0.750798	0.127648	0.0971624	0.0784174	0.101791	0.0860235	0.0901684	0.124496	0.0974431	2.83638	3.12574	1.93537	2.94624	2.36143	2.61405	2.4604	2.64839	2.56218	2.23697	1.98029	2.15775	1.70316	1.87843	2.2084	2.29004	2.56218	2.23697	1.93537	2.15775	1.70316	1.87843	2.2084	2.29004	-0.195826	-0.404762	-0.247844	-0.589158	-0.447844	-0.21437	-0.161999	1	0.177501	0.998612	0.272607	0.682018
K.n[305.21]FEDEGAGFEESSET[181.01]GDYEEK[432.30].A	P46821,A2BDK6,Q5H9P1	MAP1B	T939	0.0256834	1.59035	0.363627	0.241379	0.539504	0.220634	0.339422	0.343056	0.380801	0.430976	0.177356	0.107271	0.258915	0.0999307	0.146976	0.23191	0.194711	0.287304	0.136236	0.141232	0.147839	0.140337	0.120226	0.190574	0.127183	0.27844	0.17736	0.14123	0.25891	0.14034	0.14698	0.23191	0.19471	0.2873	-0.328634	0.54577	-0.337754	-0.271061	0.386884	0.134646	0.695877	0.792769	0.425116	0.665166	0.998797	0.995195
K.n[305.21]FEEESK[432.30]EPVADEEEEDS[167.00]DDDVEPITEFR.F	P54105,E9PJF4	CLNS1A	S102	0.0165979	1.77995	2.645	1.96587	1.84353	2.01648	2.08081	2.01559	2.28484	2.6363	0.945284	0.780658	0.56916	0.681519	0.716406	0.672403	0.737781	0.833087	1.30189	1.14141	1.08952	1.06295	1.13758	1.28562	1.25939	1.30136	1.30189	1.14141	1.08952	1.06295	1.13758	1.28562	1.25939	1.30136	-0.18979	-0.256915	-0.292534	-0.19464	-0.018143	-0.047882	-0.000587	0.125095	0.0165979	0.0656816	0.15703	0.188603
K.n[305.21]FGESEEVEMEVES[167.00]DEEDDK[432.30]QEK[432.30].A	Q15459,B4E091,E9PAW1,H7C1L2	SF3A1	S329	0.167657	0.775578	4.57865	3.12632	3.47882	3.48321	3.58043	3.79685	3.67738	4.304	8.45437	6.76852	5.67628	5.98023	6.30274	5.9355	6.92014	7.54255	5.94619	6.07565	5.91241	5.62166	5.94234	6.70437	7.02719	7.86873	5.94619	6.07565	5.67628	5.62166	5.94234	5.9355	6.92014	7.54255	0.031073	-0.06702	-0.080969	-0.000934	-0.002596	0.218836	0.343087	0.424676	0.167657	0.171068	0.371982	0.613445
K.n[305.21]FQEQEC[160.03]PPS[167.00]PEPTRK[432.30].E	P62070,B7Z5Z2	RRAS2	S186	0.0152002	1.81815	1.15846	1.21465	0.851762	1.2719	1.13692	1.38687	1.16619	1.13717	3.26719	2.01411	1.87079	2.36704	2.56613	2.30797	2.47876	2.40909	3.53034	3.35964	2.9366	3.16769	3.34559	3.55553	3.4686	3.23051	3.26719	2.01411	1.87079	2.36704	2.56613	2.30797	2.47876	2.40909	-0.697908	-0.804403	-0.464966	-0.348456	-0.501426	-0.398432	-0.439562	0.271548	0.0152002	0.459646	0.712437	0.889229
K.n[305.21]FQSPQIQATIS[167.00]PPLQPK[432.30].T	Q7Z478	DHX29	S200	0.313441	0.503844	0.516331	0.510441	0.371248	0.434544	0.417112	0.372642	0.489533	0.515125	0.330264	0.353407	0.244641	0.325905	0.283899	0.339579	0.310559	0.296422	0.135515	0.132969	0.146089	0.147084	0.114371	0.176064	0.170218	0.133503	0.33026	0.35341	0.24464	0.32591	0.2839	0.33958	0.31056	0.29642	0.097741	-0.432942	-0.019129	-0.218219	0.040149	-0.08873	-0.155959	1	0.382992	0.992745	0.687357	0.973738
K.n[305.21]GAAEEAELEDS[167.00]DDEEK[432.30]PVK[432.30]QDDFPK[432.30].D	Q9UBB9,B4DSX8,F6XM96	TFIP11	S98	0.0327147	1.48526	1.78433	1.42117	0.808639	1.35073	1.08683	1.18768	1.52484	1.1941	1.91803	1.71137	1.13402	1.68301	1.48536	1.24792	1.55995	1.76154	3.91353	3.8885	2.91658	2.97495	2.99227	3.22133	3.02231	4.44836	1.91803	1.71137	1.13402	1.68301	1.48536	1.24792	1.55995	1.76154	-0.164474	-0.758179	-0.188582	-0.368813	-0.6201	-0.298125	-0.122788	0.98928	0.0327147	0.407625	0.170261	0.207553
K.n[305.21]GAAPT[181.01]PPGK[432.30].T	Q13428,B4DLB1,B4DRA2,E7ETY2,E9PHK9,H0YAB7,J3KQ96,Q59FZ2	TCOF1	T914	0.208147	0.681631	1.05737	1.17276	0.891204	0.958988	1.12188	0.772086	0.87011	0.754917	1.55835	1.92366	1.60973	1.75142	1.60207	1.9052	1.48701	1.56718	1.72087	1.46627	0.905014	1.18676	1.04834	1.0328	1.17448	1.11552	1.55835	1.46627	0.90501	1.18676	1.12188	1.0328	1.17448	1.11552	-0.087869	-0.784014	-0.392991	-0.474101	-0.593458	-0.407997	-0.482303	0.999275	0.43127	0.963941	0.882781	0.820765
K.n[305.21]GAGATSGS[167.00]PPAGRN.-	P16455,B4DEE8	MGMT	S201	0.107647	0.968	0.100749	0.133283	0.0968402	0.170546	0.101869	0.0715692	0.0825083	0.0599311	0.05737	0.0853888	0.0712115	0.0823848	0.042092	0.0618424	0.0555893	0.0479337	0.199552	0.163134	0.101109	0.168189	0.0978117	0.119427	0.0924546	0.0719485	0.10075	0.13328	0.09684	0.16819	0.09781	0.07157	0.08251	0.05993	0.40368	-0.057105	0.739312	-0.042726	-0.493353	-0.288139	-0.74943	0.999845	0.784102	0.948698	0.517439	0.627716
K.n[305.21]GAILSEEELAAMS[167.00]PTAAAVAK[432.30].L	P12270,A0PJC9,Q15624,Q504U6,Q58F23,Q99968	TPR	S379	0.63261	0.198864	0.680512	0.55501	0.409522	0.519544	0.483561	0.558002	0.65308	0.663617	0.163421	0.182583	0.166893	0.155568	0.229883	0.196817	0.194587	0.152444	0.561415	0.593952	0.592929	0.652492	0.611698	0.858375	0.67636	1.06975	0.56141	0.55501	0.40952	0.51954	0.48356	0.558	0.65308	0.66362	-0.016541	-0.455121	-0.11182	-0.21536	-0.00879	0.218205	0.241303	0.99999	0.983213	0.999986	0.999983	0.991842
K.n[305.21]GAVRS[167.00]PPVDC[160.03]PR.K	Q5VZK9,B2RTQ5,B8X1J0	LRRC16A	S1101	0.138231	0.859394	0.842685	1.07773	1.22353	1.10234	0.785912	1.24853	1.20916	1.34322	2.04181	2.10298	2.32104	2.24719	2.39754	2.71022	2.94886	2.597	5.1604	5.96827	5.63605	5.33018	6.23675	7.47485	7.45075	7.74682	2.04181	2.10298	2.32104	2.24719	2.39754	2.71022	2.94886	2.597	0.042587	0.184923	0.138273	0.231706	0.408561	0.530309	0.346997	0.982343	0.979391	0.999383	0.944473	0.191544
K.n[305.21]GAY[243.03]SLSIR.D	P09769,P06241,P07947,B2RA70,B3KPS6,B7Z6W7,E5RFS5,F5H3M4,J3QRU1,Q5R3A8,Q5TGY6	FGR	Y180	0.000931121	3.03099	4.93232	3.14407	3.75135	3.11033	3.8713	4.09144	4.33727	4.56165	8.03324	3.86826	4.62376	4.40348	4.1654	4.95328	6.13817	7.16541	5.24342	3.21128	3.66788	4.10786	3.57567	4.16862	4.65272	6.01369	5.24342	3.21128	3.75135	4.10786	3.8713	4.16862	4.65272	6.01369	-0.70736	-0.483098	-0.352121	-0.43769	-0.330938	-0.172434	0.197742	0.000931121	0.00938947	0.00543034	0.00536606	0.0429923
K.n[305.21]GDMS[167.00]DEDDENEFFDAPEIITMPENLGHK[432.30].R	P22059	OSBP	S351	0.288691	0.539567	0.587612	0.615503	0.558689	0.623461	0.465181	0.671102	0.636202	0.740173	0.431926	0.415065	0.458915	0.396959	0.376895	0.34103	0.448938	0.507615	0.331414	0.301574	0.221493	0.256871	0.231594	0.213112	0.283072	0.372738	0.43193	0.41506	0.45892	0.39696	0.37689	0.34103	0.44894	0.50761	-0.057478	0.087445	-0.121804	-0.196654	-0.340899	0.055725	0.232923	1	0.968608	0.997155	0.288691	0.943376
K.n[305.21]GDMS[167.00]DEDDENEFFDAPEIITMPENLGHK[432.30]R.T	P22059	OSBP	S351	0.00521238	2.28296	0.680992	0.600319	0.558146	0.614158	0.586568	0.538964	0.672389	0.763501	0.732854	0.609552	0.708875	0.64503	0.652527	0.600389	0.619504	0.808873	0.377551	0.259953	0.26144	0.31962	0.30404	0.26088	0.32087	0.397945	0.68099	0.60032	0.55815	0.61416	0.58657	0.53896	0.6195	0.7635	-0.181902	-0.286981	-0.149019	-0.21533	-0.337455	-0.136529	0.164995	0.0241471	0.0857234	0.232094	0.115975	0.00521238
K.n[305.21]GDQVLNFS[167.00]DAEDLIDDSK[432.30].L	Q96EZ8,F8W126,Q7Z372	MCRS1	S282	0.0322893	1.49094	1.93813	1.65749	1.15103	1.6145	1.64259	1.56323	1.48193	1.54435	3.04822	2.35827	1.62916	2.01771	1.93445	2.26019	2.28	2.4363	0.543925	0.658208	0.612732	0.672515	0.564768	0.624223	0.687237	0.781798	1.93813	1.65749	1.15103	1.6145	1.64259	1.56323	1.48193	1.54435	-0.225665	-0.75174	-0.263578	-0.238693	-0.310135	-0.387188	-0.327666	0.789596	0.0322893	0.42479	0.289312	0.564722
K.n[305.21]GEAEQS[167.00]EEEADEEDK[432.30].A	P46821,A2BDK6,Q5H9P1	MAP1B	S1016	0.764523	0.11661	1.53764	1.35378	1.62186	1.25629	1.55495	1.25011	1.28825	1.56479	0.348238	0.384983	0.399777	0.314453	0.293676	0.432578	0.457894	0.357269	0.339209	0.356994	0.468276	0.430339	0.370845	0.569611	0.521413	0.782216	0.34824	0.38498	0.46828	0.43034	0.37085	0.56961	0.52141	0.78222	0.144702	0.427289	0.305395	0.090754	0.709893	0.582336	1.16749	0.999848	0.986658	0.994988	1	1
K.n[305.21]GEPAAAAAPEAGAS[167.00]PVEK[432.30].E	P29966,Q6NVI1	MARCKS	S101	0.000100991	3.99572	1.53787	1.03695	2.96171	2.66536	3.28039	5.34188	6.61589	10.1836	4.05976	3.58319	3.45631	3.82366	3.74661	4.81809	6.5079	8.46808	5.28553	5.18475	5.35274	6.33557	6.48493	8.82083	10.24	18.5805	4.05976	3.58319	3.45631	3.82366	3.74661	5.34188	6.61589	10.1836	-0.18015	-0.232162	-0.08644	-0.115809	0.395953	0.704541	1.32678	0.999985	0.999996	0.99925	0.995044	0.406835
K.n[305.21]GEPPSALGLS[167.00]T[181.01]R.K	B4DGC6,Q12767,B7Z9U5,C9JL75,J3KRU7,J3KS76,J3QLM7,J3QS17	FLJ58177	S28,T29	0.176845	0.752407	4.84148	3.00134	4.61221	3.38987	3.19895	3.90084	4.41051	4.27191	29.1531	14.6311	20.9467	17.5232	15.5986	18.3045	21.9609	22.788	1.18058	0.605142	0.888077	0.688661	0.744361	0.780667	0.72946	1.13098	4.84148	3.00134	4.61221	3.38987	3.19895	3.90084	4.41051	4.27191	-0.689841	-0.06999	-0.514218	-0.59785	-0.311663	-0.134503	-0.180567	0.176845	0.828754	0.391652	0.245549	0.513465
K.n[305.21]GEQVSQNGLPAEQGS[167.00]PR.M	Q01082,B2ZZ89,B4DIF8,D6W5C0,K9MS24,Q8WYB3	SPTBN1	S2138	0.337382	0.471878	1.09795	0.712734	0.84063	0.703061	0.940972	0.987762	0.849245	1.03368	1.07093	0.82632	0.923205	0.704152	0.800494	0.789988	0.96511	1.07445	1.38515	1.54754	1.94886	1.60724	1.78271	2.04302	1.8864	3.30186	1.09795	0.82632	0.9232	0.70415	0.94097	0.98776	0.96511	1.07445	-0.41004	-0.250097	-0.640858	-0.222592	-0.15258	-0.186047	-0.031214	0.998466	0.999999	0.996273	1	0.999961
K.n[305.21]GGEFDEFVNDDT[181.01]DDDLPISK[432.30].K	Q6PD62,A8K6X9	CTR9	T925	0.385522	0.41395	0.280795	0.162253	0.155349	0.190443	0.159496	0.13659	0.151371	0.194966	1.85932	1.49308	1.29915	1.39601	1.2126	1.26167	1.46647	1.64092	1.05758	0.963968	1.0634	0.913943	0.975817	1.05612	1.01704	1.68142	1.05758	0.96397	1.0634	0.91394	0.97582	1.05612	1.01704	1.64092	-0.133707	0.007918	-0.210595	-0.11608	-0.001993	-0.05639	0.633738	0.811205	0.672623	0.647132	0.428462	0.579555
K.n[305.21]GGNLPPVS[167.00]PNDSGAK[432.30].L	Q9UK61	FAM208A	S1103	0.00010245	3.98949	0.957735	0.797284	0.68088	0.942329	1.04231	1.00563	1.13743	1.34438	1.50435	1.50759	1.31134	1.66647	1.53664	1.79142	1.99831	2.14564	1.0889	1.09609	1.10088	1.10648	1.26615	1.50205	1.40012	1.98605	1.0889	1.09609	1.10088	1.10648	1.26615	1.50205	1.40012	1.98605	0.009495	0.015786	0.023106	0.217577	0.464061	0.362679	0.86703	0.998966	0.688303	0.998129	0.948004	0.178352
K.n[305.21]GGNVFAALIQDQS[167.00]EEEEEEEK[432.30].H	Q8NE71,A0PJ72,B4DNU2,E9PC67,F5GYK6,F8VQZ0,Q2L6I2,Q5STZ8	ABCF1	S140	0.257869	0.588601	3.26016	2.65217	1.80336	2.68126	2.9697	2.71431	2.15507	2.82991	0.678872	0.532699	0.522932	0.500929	0.475387	0.424897	0.508777	0.616459	0.330495	0.353027	0.321802	0.318502	0.272611	0.361817	0.365447	0.577756	0.67887	0.5327	0.52293	0.50093	0.47539	0.4249	0.50878	0.61646	-0.349812	-0.376517	-0.438526	-0.514024	-0.676012	-0.416093	-0.139128	0.935642	0.257869	0.918825	0.985176	0.919004
K.n[305.21]GHEY[243.03]TNIK[432.30].Y	Q06124	PTPN11	Y546	1.20899e-05	4.91758	0.709323	2.97278	2.2461	3.01015	2.6669	1.50852	1.16466	0.614201	1.1808	5.22154	5.16061	6.79053	4.39444	4.11369	2.79351	1.48795	1.37404	5.2551	3.70388	6.61946	4.59341	3.37487	2.55602	1.60592	1.1808	5.22154	3.70388	6.61946	4.39444	3.37487	2.55602	1.48795	2.14471	1.64927	2.48695	1.89592	1.51507	1.11413	0.333561	0.000213645	0.00279348	1.20899e-05	0.00150317	0.0333749
K.n[305.21]GIENLAFVPS[167.00]SPDILR.R	Q6ZQN7	SLCO4C1	S15	0.342245	0.465663	0.103087	0.085411	0.125882	0.112875	0.145642	0.101762	0.133256	0.135301	0.175579	0.193326	0.160574	0.125488	0.186311	0.167635	0.166204	0.148155	0.115932	0.0924185	0.123302	0.0988441	0.120455	0.0816803	0.101528	0.148543	0.11593	0.09242	0.12588	0.11287	0.14564	0.10176	0.13326	0.14816	-0.326977	0.118795	-0.038592	0.329153	-0.188083	0.20099	0.353902	0.999618	0.999979	0.930526	0.928106	0.983206
K.n[305.21]GIPLATGDT[181.01]S[167.00]PEPELLPGAPLPPPK[432.30].E	O75821,A8K5K5,B0AZV5,K7EL20,K7EL60,K7ENA8,K7ER90,Q6IAM0	EIF3G	T41,S42	0.312436	0.505239	0.368767	0.211863	0.300574	0.245533	0.25292	0.274046	0.293353	0.30589	0.664151	0.430831	0.444013	0.367678	0.456742	0.415985	0.44538	0.487986	0.394618	0.432285	0.460846	0.442708	0.458444	0.458319	0.51244	0.617639	0.39462	0.43083	0.44401	0.36768	0.45674	0.41599	0.44538	0.48799	0.126655	0.170128	-0.102013	0.210909	0.076085	0.174573	0.306388	0.368614	0.828067	0.312436	0.702302	0.629153
K.n[305.21]GIS[167.00]EDS[167.00]RLESLQDVGQSAAPT[181.01]FMISPETVTGTGK[432.30].K	B4DM10	FLJ58263	S579,S582,T597	0.335435	0.474392	0.0896915	0.0464284	0.0740816	0.111027	0.0927991	0.0729925	0.0764474	0.0828177	0.471487	0.344655	0.27298	0.341244	0.383731	0.363281	0.28717	0.409007	0.0728452	0.0513908	0.0765956	0.0762977	0.0635096	0.0660914	0.0653862	0.0887742	0.08969	0.05139	0.0766	0.11103	0.0928	0.07299	0.07645	0.08877	-0.803459	-0.227603	0.30793	0.049178	-0.297248	-0.230431	-0.014875	0.439386	0.335435	0.926112	0.957785	0.811457
K.n[305.21]GK[432.30]LEAIIT[181.01]PPPAK[432.30].K	O75367,D6RCF2	H2AFY	T129	0.0197502	1.70443	0.949939	0.801838	0.641504	0.866959	0.886817	1.08234	0.746274	0.689791	1.55781	1.4556	0.849881	1.14179	1.27647	1.42725	1.15123	1.33293	1.88416	2.16479	1.21586	1.31833	1.31181	1.65795	1.62142	1.73202	1.55781	1.4556	0.84988	1.14179	1.27647	1.42725	1.15123	1.33293	-0.097905	-0.874188	-0.448222	-0.28736	-0.126281	-0.436343	-0.224918	1	0.0225032	0.265458	0.424135	0.999221
K.n[305.21]GK[432.30]LEAIIT[181.01]PPPAK[432.30]K[432.30].A	O75367,D6RCF2	H2AFY	T129	0.000523916	3.28074	2.49165	2.28802	0.901499	1.82439	1.79367	1.72348	1.64153	2.13652	0.711451	0.672242	0.240898	0.561204	0.578224	0.628874	0.35232	0.593778	1.90251	1.91011	1.00466	1.2827	1.35792	1.44762	1.29265	1.3342	1.90251	1.91011	0.9015	1.2827	1.35792	1.44762	1.29265	1.3342	0.005752	-1.0775	-0.56872	-0.486506	-0.394221	-0.557572	-0.511929	0.999545	0.000523916	0.129374	0.159068	0.199909
K.n[305.21]GLAAEDS[167.00]GGDSK[432.30].D	P41227,A6NM98	NAA10	S205	0.451248	0.345584	1.00981	1.21733	1.13128	1.27728	1.14258	1.07215	1.03992	0.894761	0.373036	0.375122	0.507104	0.392561	0.316802	0.399196	0.440134	0.369133	1.40661	1.22777	1.11031	1.35738	0.980326	1.1257	1.2322	1.2698	1.00981	1.21733	1.11031	1.27728	0.98033	1.07215	1.03992	0.89476	0.269636	0.136879	0.338991	-0.042744	0.086423	0.042389	-0.174511	1	1	0.985898	0.899419	0.99583
K.n[305.21]GLFS[167.00]DEEDSEDLFSSQSASNLK[432.30].G	Q9Y4E1,A8K5W5,B4DPK9,J3KP36	FAM21C	S539	0.413884	0.383121	0.438511	0.273553	0.288183	0.353627	0.322783	0.348988	0.364743	0.448861	0.439089	0.359661	0.239144	0.38628	0.31768	0.430968	0.42738	0.426007	0.608817	0.597973	0.70424	0.617074	0.589439	0.702849	0.679372	1.00566	0.43909	0.35966	0.28818	0.38628	0.32278	0.43097	0.42738	0.44886	-0.287883	-0.607546	-0.18487	-0.443965	-0.026929	-0.038997	0.031749	0.859735	0.860409	0.99593	0.856795	1
K.n[305.21]GPPDFS[167.00]S[167.00]DEEREPTPVLGSGAAAAGR.S	P42166,P42167,A2T926,G5E972,Q59G12	TMPO	S66,S67	0.153524	0.813823	8.10431	5.67657	6.15365	5.76914	6.75915	7.04885	6.98812	7.57443	2.68413	2.15389	2.48882	2.45141	2.36502	2.71019	2.41177	2.60077	3.23381	2.92948	3.53072	2.72863	3.4313	3.78623	3.23675	4.55856	3.23381	2.92948	3.53072	2.72863	3.4313	3.78623	3.23675	4.55856	-0.14259	0.126727	-0.245058	0.08552	0.227527	0.001311	0.495343	0.153524	0.729292	0.199496	0.888344	0.999831
K.n[305.21]GPPQS[167.00]PVFEGVYNNSR.M	Q8WWM7,H3BSK9,H3BUF6,Q63ZY4	ATXN2L	S111	3.75518e-05	4.42537	0.704961	0.595707	0.66778	1.00636	0.985762	1.23356	1.65757	2.00997	1.65011	1.6178	1.77916	2.48092	2.15773	2.72788	3.74658	4.53905	1.29964	1.31546	1.37746	1.6382	1.81742	2.19235	2.64364	4.72016	1.29964	1.31546	1.37746	1.6382	1.81742	2.19235	2.64364	4.53905	0.017455	0.083898	0.333999	0.48378	0.754366	1.02441	1.80428	1	1	0.791019	0.86849	0.245734
K.n[305.21]GS[167.00]PVFLPR.K	Q9NYV4,J3QSD7	CDK12	S423	0.566738	0.246617	0.693012	0.534657	0.488149	0.589699	0.522911	0.533712	0.439037	0.524005	2.68978	2.19324	1.78303	2.35705	1.79282	1.97735	1.72383	1.87541	0.887279	1.15039	1.40217	1.01528	0.945301	0.973133	1.03055	1.23152	0.88728	1.15039	1.40217	1.01528	0.9453	0.97313	1.03055	1.23152	0.374662	0.6602	0.194416	0.091383	0.133243	0.215953	0.472979	0.995752	0.955724	0.999051	0.636153	0.84563
K.n[305.21]GSET[181.01]PGATPGSK[432.30].L	O75533,A0JLT9,A0PJH5,Q32Q20,Q7Z497	SF3B1	T244	0.430818	0.365706	0.178902	0.293449	0.225137	0.297494	0.211031	0.178621	0.196131	0.189023	0.779313	1.118	0.949022	1.10611	0.74897	1.10683	0.952625	0.833175	3.16641	2.22748	1.72136	3.21824	2.07287	1.89934	2.26752	2.30589	0.77931	1.118	0.94902	1.10611	0.74897	1.10683	0.95262	0.83317	0.520651	0.284241	0.505226	-0.057289	0.506164	0.289704	0.096414	0.9982	0.779676	0.997897	0.860346	0.927778
K.n[305.21]GSHQISLDNPDY[243.03]QQDFFPK[432.30].E	P00533,A8K2T7,A9CB80,B7Z2I3,E9PFD7,F2YGG7,Q2TTR7,Q59FL8,Q75MF2	EGFR	Y1172	1.62977e-07	6.78787	4.90648	16.0164	10.4874	12.2622	11.0527	7.56999	6.05513	6.70021	5.33478	20.4279	12.3582	16.7353	12.1645	9.26568	6.6828	8.79641	3.75176	12.923	9.53805	10.057	9.14797	5.96969	4.92897	6.67691	4.90648	16.0164	10.4874	12.2622	11.0527	7.56999	6.05513	6.70021	1.70679	1.0959	1.32146	1.17163	0.625603	0.30347	0.449518	1.62977e-07	0.000355521	1.13903e-05	0.000360517	0.114889
K.n[305.21]GSK[432.30]PS[167.00]PLSVK[432.30].N	Q96S94,B3KQ08,B4DE38,Q9H2N7	CCNL2	S348	0.0985066	1.00653	1.05179	0.879963	0.481704	0.926827	0.863585	0.729509	0.671271	0.761915	5.26519	4.89557	2.85307	4.86109	4.03582	4.65495	3.58666	3.64963	0.749573	0.777674	0.443936	0.561105	0.545959	0.614128	0.574664	0.900178	1.05179	0.87996	0.4817	0.92683	0.86358	0.72951	0.67127	0.90018	-0.257337	-1.12664	-0.18247	-0.284445	-0.527847	-0.647882	-0.224561	0.999536	0.0985066	0.996141	0.771932	0.963538
K.n[305.21]GSSGGY[243.03]GSGGAALQPK[432.30].G	Q8TF74,J3QKM5	WIPF2	Y74	0.00919704	2.03635	0.261565	1.15689	0.805009	1.47781	1.25354	0.381778	0.332782	0.278494	0.140615	0.651482	0.547822	0.963236	0.721903	0.23122	0.140629	0.107386	0.43484	2.94464	1.85905	3.46253	2.40101	1.04528	0.681761	0.439571	0.26156	1.15689	0.80501	1.47781	1.25354	0.38178	0.33278	0.27849	2.14504	1.62186	2.49825	2.26079	0.5456	0.347427	0.090484	0.0567866	0.460706	0.00919704	0.100735	0.994556
K.n[305.21]GSTAENAEY[243.03]LR.V	P00533,A8K2T7,A9CB80,B7Z2I3,E9PFD7,F2YGG7,Q2TTR7,Q59FL8,Q75MF2	EGFR	Y1197	0.00785846	2.10466	6.40754	82.7014	69.6964	61.1296	48.5976	21.7575	14.4224	8.73026	24.353	429.36	370.193	323.807	239.102	144.233	73.2462	34.7119	16.8007	256.209	241.983	216.146	165.704	83.3893	47.8725	31.7809	16.8007	256.209	241.983	216.146	165.704	83.3893	47.8725	31.7809	3.93073	3.84831	3.68541	3.30201	2.31134	1.51067	0.919638	0.00785846	0.0210521	0.052462	0.244933	0.893315
K.n[305.21]GSVADY[243.03]GNLMENQDLLGSPTPPPPPPHQR.H	Q14185,B2RUU3	DOCK1	Y1811	0.000308255	3.51109	0.300491	0.613693	0.468906	0.387117	0.363506	0.435559	0.461767	0.365566	0.383843	0.988954	0.929727	0.676297	0.801512	0.705616	0.615842	0.52121	0.582086	0.924218	0.776592	0.622272	0.702493	0.57066	0.622823	0.554888	0.38384	0.92422	0.77659	0.62227	0.70249	0.57066	0.61584	0.52121	1.26773	1.01665	0.697036	0.871973	0.572126	0.682051	0.44136	0.000308255	0.00672236	0.435179	0.109716	0.367548
K.n[305.21]GTDTQTPAVLS[167.00]PSK[432.30].T	P46087	NOP2	S732	0.122632	0.911395	3.04384	2.06529	1.72179	2.50783	2.15437	2.575	2.77836	2.75172	1.78977	1.27093	1.47771	1.77115	1.56689	1.53124	1.86897	2.12486	3.39292	3.24378	3.02617	3.03266	2.80199	3.44732	3.67356	4.48473	3.04384	2.06529	1.72179	2.50783	2.15437	2.575	2.77836	2.75172	-0.559548	-0.821983	-0.279453	-0.498626	-0.24132	-0.131659	-0.145559	0.280439	0.122632	0.854008	0.247755	0.964789
K.n[305.21]GTYVPS[167.00]SPTR.L	Q9Y4P8,B3KMZ0,Q6ZV51	WIPI2	S412	0.197559	0.704303	10.4893	9.53709	9.69756	10.9191	11.6562	9.90212	12.0667	11.9574	2.33664	2.62248	2.55398	2.57105	2.95764	2.90221	2.93877	3.43541	4.61892	5.5341	5.16183	5.19526	5.51153	6.62378	5.3653	6.17504	4.61892	5.5341	5.16183	5.19526	5.51153	6.62378	5.3653	6.17504	0.260793	0.160327	0.16964	0.254897	0.520099	0.216103	0.418893	1	1	0.989195	0.652211	0.883402
K.n[305.21]GVDFES[167.00]S[167.00]EDDDDDPFMNTSSLRR.N	P49959,B3KTC7,F8W7U8	MRE11A	S688,S689	0.18273	0.738191	0.290363	0.179239	0.215077	0.184559	0.168158	0.188025	0.200847	0.276108	1.27514	1.17134	1.26237	1.11046	1.15532	1.2157	1.17134	1.32291	0.814149	0.787702	1.05459	0.785705	0.857596	0.910864	0.954145	1.16337	0.81415	0.7877	1.05459	0.78571	0.8576	0.91086	0.95415	1.16337	-0.047648	0.373316	-0.051298	0.07501	0.161935	0.228921	0.514943	0.807509	0.977411	0.61309	0.914478	0.999887
K.n[305.21]GVPAGNS[167.00]DTEGGQPGRK[432.30].R	Q9UKV3,B4DQZ7,E7EQT4,G3V3B0,G3V3T3,Q69YJ6	ACIN1	S838	0.303871	0.517311	3.57555	4.719	3.70602	3.81845	3.60952	2.5035	2.56694	2.58359	4.07479	5.03177	4.28396	4.88359	3.62089	3.98654	3.5042	3.64322	1.61493	1.66651	1.10739	1.27839	1.12789	0.990556	1.11299	1.36979	3.57555	4.719	3.70602	3.81845	3.60952	2.5035	2.56694	2.58359	0.400316	0.051705	0.094822	0.013642	-0.514219	-0.478116	-0.468788	0.384584	1	0.993577	0.975403	0.595213
K.n[305.21]HAS[167.00]PILPITEFSDIPR.R	P42167,G5E972,H0YJH7	TMPO	S306	0.00230044	2.63819	0.313376	0.226395	0.17696	0.278571	0.30886	0.324517	0.202242	0.338144	0.601714	0.570064	0.55066	0.521538	0.573284	0.500652	0.433004	0.588657	1.19072	1.07157	1.03374	1.0639	1.07769	0.980828	0.866814	1.07919	0.60171	0.57006	0.55066	0.52154	0.57328	0.50065	0.433	0.58866	-0.077955	-0.127907	-0.20629	-0.069828	-0.265266	-0.474701	-0.031634	0.475393	0.124615	0.455929	0.895174	0.230336
K.n[305.21]HLDGEEDGS[167.00]SDQSQASGTTGGR.R	Q9UNF1,H7BXW3,Q5H907,Q5H909	MAGED2	S190	0.0683689	1.16514	0.263385	0.292087	0.458619	0.364456	0.271635	0.26637	0.288481	0.25019	0.195538	0.226406	0.311269	0.249966	0.198969	0.227254	0.292319	0.299603	0.0767665	0.0730609	0.100711	0.0927027	0.074352	0.0802657	0.0526144	0.0450813	0.19554	0.22641	0.31127	0.24997	0.19897	0.22725	0.28848	0.25019	0.211474	0.670703	0.354291	0.025087	0.216817	0.561008	0.35556	0.998906	0.0683689	0.678987	1	0.999908
K.n[305.21]HPDIY[243.03]AVPIK[432.30].T	Q9UDY2,B7Z2R3,B7Z2R8,B7Z7T6,B7Z954,F5H301,F5H886	TJP2	Y1118	0.00436517	2.36	2.38831	1.4565	1.51945	1.57538	1.95672	2.05659	1.99638	1.93328	3.59582	2.09462	1.81343	2.41741	2.30752	2.68464	2.96725	3.00202	1.44632	0.927986	1.12008	0.973698	1.08334	1.16071	1.26862	1.79737	2.38831	1.4565	1.51945	1.57538	1.95672	2.05659	1.99638	1.93328	-0.713484	-0.652441	-0.60029	-0.287553	-0.215736	-0.258604	-0.30494	0.00472269	0.00436517	0.0198494	0.060719	0.267026
K.n[305.21]HQVLLEDPEQEGS[167.00]AEEEELGVLPC[160.03]PSTSLDGENR.G	O15085,F8W8P9	ARHGEF11	S1155	0.00549527	2.26001	0.140839	0.101917	0.327117	0.100995	0.128692	0.122416	0.192477	0.179424	0.228361	0.153975	0.360478	0.212589	0.107502	0.168173	0.176765	0.218812	0.0546691	0.0541023	0.118266	0.0841721	0.0886049	0.109825	0.101852	0.102669	0.14084	0.10192	0.32712	0.10099	0.1075	0.12242	0.17676	0.17942	-0.46662	1.21576	-0.479845	-0.38972	-0.202218	0.327735	0.349284	0.948083	0.0391957	0.999995	0.974554	0.999998
K.n[305.21]HRPS[167.00]EADEEELAR.R	O14617,E7EMM2,G5E988,Q6PK82	AP3D1	S658	8.36181e-05	4.0777	4.9077	6.54672	13.9588	20.1719	18.15	15.8676	13.9178	11.4563	1.92905	2.23934	5.66402	9.14866	7.16222	8.33689	6.19381	4.92984	3.00275	3.40486	6.53535	10.3649	9.36305	8.73616	6.3958	3.4187	3.00275	3.40486	6.53535	10.3649	9.36305	8.73616	6.3958	4.92984	0.181311	1.12198	1.78735	1.64069	1.54072	1.09084	0.715256	0.998718	0.0223798	8.36181e-05	0.000583755	0.00119106
K.n[305.21]HRWPT[181.01]GDNIHAEHQVR.S	Q14671,B4DG92,B4DU15,D5HR46,D5HR47,E7EWT3,E9PCJ0,E9PR38,H0YEH2,Q53HH5,Q5T1Z4,Q5T1Z8	PUM1	T112	0.0645969	1.18979	11.0477	8.74653	7.06648	8.47623	6.91715	9.91065	8.15129	8.56985	3.22769	3.28803	1.85615	1.63313	2.60303	3.21931	2.3327	2.36264	5.63401	4.36048	4.82537	4.67205	3.98666	5.63023	5.10451	2.85725	5.63401	4.36048	4.82537	4.67205	3.98666	5.63023	5.10451	2.85725	-0.369675	-0.223523	-0.270106	-0.498982	-0.000968	-0.14239	-0.979535	0.596762	0.0805318	0.197497	0.0645969	0.998153
K.n[305.21]HSLDS[167.00]DEEEDDDDGGSSK[432.30].Y	O95400	CD2BP2	S49	0.209559	0.678693	1.76379	2.6688	2.11102	2.27348	1.794	1.54143	1.67531	1.45454	0.722399	1.02247	1.03638	1.0507	0.664032	0.877048	0.866725	0.739074	0.678286	0.747487	0.529408	0.773987	0.493133	0.511131	0.534198	0.478948	0.7224	1.02247	1.03638	1.0507	0.66403	0.87705	0.86673	0.73907	0.501189	0.520683	0.540481	-0.121549	0.279861	0.262785	0.032913	0.209559	0.952531	0.537911	0.999742	0.999515
K.n[305.21]HTGPNS[167.00]PDTANDGFVR.L	P31943,P55795,D6R9T0,D6RAM1,D6RBM0,D6RDU3,D6RFM3,D6RIH9,D6RIT2,D6RIU0,D6RJ04,E5RGH4,E5RGV0,E7EQJ0,E9PCY7,G8JLB6,H0YAQ2	HNRNPH1	S104	0.179195	0.746674	51.4282	34.0948	55.2328	46.7488	52.2926	52.5615	73.1239	90.1542	53.1323	44.8705	56.6616	53.2193	46.6959	62.041	83.8217	99.7022	54.7084	48.6061	63.9543	59.108	64.3448	76.0921	90.7273	44.98	53.1323	44.8705	56.6616	53.2193	52.2926	62.041	83.8217	90.1542	-0.243821	0.092783	0.00236	-0.022983	0.223634	0.657734	0.762805	0.967953	0.999313	1	1	0.969364
K.n[305.21]HTGPNS[167.00]PDTANDGFVRL.-	E7EQJ0,P31943,P55795,D6R9T0,D6RAM1,D6RBM0,D6RDU3,D6RFM3,D6RIH9,D6RIT2,D6RIU0,D6RJ04,E5RGH4,E5RGV0,E9PCY7,G8JLB6,H0YAQ2	HNRNPH1	S104	0.177509	0.75078	2.17592	1.70812	2.26686	2.82995	2.25624	2.38287	2.71393	4.56415	0.972813	0.921005	1.25751	1.31193	1.1469	1.30485	1.45876	2.32351	2.4838	2.84201	3.1916	2.73352	2.41467	3.66559	3.89964	2.55744	2.17592	1.70812	2.26686	2.73352	2.25624	2.38287	2.71393	2.55744	-0.349216	0.05907	0.329134	0.052295	0.131075	0.318758	0.233075	1	0.990997	0.980515	1	0.901411
K.n[305.21]HTLGDSDNES[167.00].-	P02794,B3KXC3,G3V192,G3V1D1,Q6NS36,Q6NZ44	FTH1	S183	0.0909024	1.04142	1.74485	1.79588	1.7863	1.99031	1.61602	1.47222	1.59249	1.34538	0.194098	0.300634	0.402083	0.358526	0.200209	0.317067	0.292814	0.228557	1.05672	0.823644	0.872014	1.11563	0.756097	0.966822	0.863164	0.43311	1.05672	0.82364	0.87201	1.11563	0.7561	0.96682	0.86316	0.43311	-0.359507	-0.277177	0.078265	-0.482944	-0.128274	-0.291893	-1.28679	0.999996	0.999999	0.791413	0.858733	0.992087
K.n[305.21]HVHLENATEY[243.03]ATLR.F	Q96A22	C11orf52	Y103	0.159094	0.798347	0.304122	0.353951	0.300969	0.283004	0.268365	0.194761	0.27291	0.257461	1.9855	2.13881	2.07325	1.83129	1.73217	1.43843	1.5288	1.42663	1.72831	1.6143	1.79163	1.34756	1.47022	1.50742	1.34729	1.32552	1.72831	1.6143	1.79163	1.34756	1.47022	1.43843	1.34729	1.32552	-0.098453	0.051911	-0.359013	-0.23333	-0.264867	-0.359302	-0.382804	0.999995	0.999839	0.758408	0.77185	0.27809
K.n[305.21]IAC[160.03]K[432.30]S[167.00]PPPESMDTPTSTR.R	P46013	MKI67	S2105	0.152023	0.818092	3.61141	3.04138	2.81453	3.8021	4.1876	4.01071	5.16359	4.549	0.85361	0.766773	0.729469	0.939801	1.03113	1.22464	1.18462	1.01337	5.0229	5.12248	4.57341	6.30614	7.22774	8.58064	8.21098	7.06892	3.61141	3.04138	2.81453	3.8021	4.1876	4.01071	5.16359	4.549	-0.247836	-0.359668	0.074234	0.213561	0.151295	0.515812	0.332987	0.999975	0.991805	0.982888	0.700775	0.288839
K.n[305.21]IEDVGS[167.00]DEEDDSGK[432.30].D	Q58FF8,P08238,B4DGL0,B4DMA2,Q6PK50	HSP90AB2P	S177	0.487746	0.311806	2.42558	3.55334	3.0024	2.92073	3.18934	2.17772	2.25649	2.80706	0.281238	0.296219	0.311491	0.177542	0.291053	0.26317	0.245285	0.357164	3.78616	3.56226	3.23289	3.83381	2.76197	3.62696	3.57371	6.34215	2.42558	3.55334	3.0024	2.92073	2.76197	2.17772	2.25649	2.80706	0.550846	0.307786	0.267999	0.187368	-0.155511	-0.104249	0.21073	0.999032	1	0.999993	1	0.999994
K.n[305.21]IEGVY[243.03]AR.D	P18077,C9K025,F8WB72,F8WBS5	RPL35A	Y34	0.11735	0.930517	0.636327	0.367922	0.492256	0.42149	0.453813	0.53387	0.589408	0.568895	4.67557	2.288	2.89622	2.73401	2.48765	3.11411	3.16958	3.26267	0.590743	0.383147	0.516454	0.489357	0.424878	0.546862	0.554319	0.393482	0.63633	0.38315	0.51645	0.48936	0.45381	0.54686	0.58941	0.5689	-0.731866	-0.301146	-0.378879	-0.487687	-0.218604	-0.110504	-0.1616	0.11735	0.449846	0.315159	0.204761	0.624635
K.n[305.21]IEVDEGFC[160.03]S[167.00]PK[432.30]PSEIK[432.30].D	Q9UHV7	MED13	S890	0.251618	0.599259	1.52393	1.09169	0.970543	1.1259	1.26998	1.11679	1.28426	1.13926	0.435311	0.241789	0.235667	0.372809	0.302151	0.413851	0.32693	0.277818	0.842409	0.752125	0.822198	0.802093	1.00972	1.02852	0.967192	1.19344	0.84241	0.75212	0.8222	0.80209	1.00972	1.02852	0.96719	1.13926	-0.16356	-0.035033	-0.070758	0.261361	0.287975	0.199277	0.435503	0.3288	0.251618	0.715302	0.994578	0.990345
K.n[305.21]IGEGT[181.01]YGVVYK[432.30].G	P06493,P24941,Q00526,B4DDL9,B7Z3D6,E5RIU6,E7ESI2,G3V317,G3V5T9,I6L9I5,K7ELV5,Q5H9N4	CDK1	T14	5.18902e-06	5.28492	1.91173	1.53099	1.2716	1.44267	1.54715	1.67531	1.85158	2.11915	1.95724	1.07033	0.900131	1.24281	1.10016	1.36465	1.46984	1.76435	1.49101	1.13503	0.907153	0.999586	1.14639	1.29845	1.44162	1.6239	1.91173	1.13503	0.90715	1.24281	1.14639	1.36465	1.46984	1.76435	-0.752148	-1.07547	-0.621273	-0.737781	-0.486348	-0.37922	-0.115742	0.000244768	5.18902e-06	0.000176498	0.00035673	0.0166589
K.n[305.21]IGEGTY[243.03]GTVFK[432.30].A	Q00535,Q6IAW3	CDK5	Y15	2.05265e-05	4.68769	5.75215	3.68148	3.99392	4.06275	4.68441	5.12859	5.28389	5.95998	7.38417	3.39241	2.93637	3.62938	3.88496	5.19937	5.14577	6.41277	6.91328	4.3677	4.27166	4.29905	5.15854	6.01106	5.98533	7.23386	6.91328	3.68148	3.99392	4.06275	4.68441	5.19937	5.28389	6.41277	-0.909084	-0.791565	-0.766914	-0.561503	-0.411034	-0.38777	-0.108423	2.81747e-05	2.05265e-05	5.95213e-05	0.000775423	0.0569566
K.n[305.21]IGEGTY[243.03]GVVYK[432.30].G	P06493,P24941,Q00526,B4DDL9,B7Z3D6,E5RIU6,E7ESI2,G3V317,G3V5T9,I6L9I5,K7ELV5,Q5H9N4	CDK1	Y15	0.000896653	3.04738	116.17	79.7729	77.9746	83.9472	94.9597	98.2961	108.821	116.965	214.125	117.295	100.846	126.809	122.974	154.345	176.674	200.865	157.959	109.599	103.959	106.163	114.641	132.925	146.586	182.595	157.959	109.599	100.846	106.163	114.641	132.925	146.586	182.595	-0.527312	-0.6474	-0.57327	-0.462434	-0.248943	-0.107803	0.2091	0.00287792	0.000896653	0.00479913	0.010614	0.1462
K.n[305.21]IGTAEPDY[243.03]GALYEGR.N	P19174,A2A284,B4DMA3,Q4LE43,Q9UFY1	PLCG1	Y771	0.00199198	2.70072	0.712442	2.6347	1.83026	1.38039	1.39372	0.735591	0.76035	0.596235	2.44828	5.54693	4.10261	2.92887	2.8009	2.10969	2.17027	1.97633	2.07452	2.85425	2.08496	2.05548	1.84774	1.64066	1.70369	1.41877	2.07452	2.85425	2.08496	2.05548	1.84774	1.64066	1.70369	1.41877	0.460334	0.007242	-0.013302	-0.167016	-0.338501	-0.284115	-0.548137	0.00199198	0.24793	0.959778	0.993739	0.99599
K.n[305.21]IIPGSEVK[432.30]REEPEALY[243.03]AAVNK[432.30].K	Q9NZM3,A6H8W8,Q53TK4	ITSN2	Y968	0.000351742	3.45378	0.502092	1.88156	0.869028	0.678553	0.530708	0.520345	0.455637	0.409772	1.18335	5.17031	1.98925	1.44733	1.18274	0.93522	0.728783	0.631389	1.10615	3.56988	1.71567	1.40949	1.08653	0.935007	0.990456	0.81151	1.10615	3.56988	1.71567	1.40949	1.08653	0.93501	0.72878	0.63139	1.69033	0.633225	0.349626	-0.025819	-0.242493	-0.601992	-0.808944	0.000351742	0.820867	0.998207	1	0.999969
K.n[305.21]IK[432.30]PSSSANAIY[243.03]SLAARPLPVPK[432.30].L	P22681	CBL	Y674	1.70158e-09	8.76915	1.47375	16.0518	5.70859	7.65346	5.03272	2.58584	2.46214	1.73532	1.20057	12.3298	3.99257	5.51071	3.16469	2.34638	1.62732	1.08541	1.40151	18.6341	6.43601	6.94427	4.80385	3.09693	2.28249	2.02995	1.40151	16.0518	5.70859	6.94427	4.80385	2.58584	2.28249	1.73532	3.51769	2.02615	2.30884	1.77721	0.883651	0.703627	0.30822	1.70158e-09	0.00471474	0.000310421	0.0452468	0.750231
K.n[305.21]ILEGDNGMDS[167.00]DMEEEADDGSK[432.30].M	Q9H8G2,B4DUP7	CAAP1	S203	0.342012	0.465959	0.285636	0.24359	0.380522	0.298408	0.229921	0.265465	0.32428	0.290534	0.587109	0.63862	0.756357	0.594496	0.508607	0.557705	0.557965	0.65918	0.718874	0.699657	0.61596	0.575828	0.556798	0.546707	0.57497	0.655354	0.58711	0.63862	0.61596	0.57583	0.50861	0.54671	0.55797	0.65535	0.121327	0.069206	-0.027988	-0.207071	-0.102855	-0.073443	0.158635	1	0.896137	0.972239	0.342012	0.66191
K.n[305.21]ILLVDS[167.00]PGMGNADDEQQEEGTSSK[432.30].Q	Q9UKN8	GTF3C4	S611	0.10178	0.992339	0.437156	0.273762	0.384202	0.408134	0.309894	0.342772	0.47033	0.497688	0.572379	0.457886	0.834885	0.532986	0.459379	0.552172	0.601305	0.697993	0.555987	0.554853	0.580834	0.516634	0.429933	0.589088	0.572926	0.72543	0.55599	0.45789	0.58083	0.51663	0.42993	0.55217	0.57293	0.69799	-0.280058	0.063057	-0.105928	-0.370957	-0.009946	0.0433	0.328147	0.69078	0.832678	0.997063	0.393407	0.9995
K.n[305.21]IQNTGDY[243.03]YDLYGGEK[432.30].F	Q06124,B3GUD4,B3GUD5	PTPN11	Y62	0.00321872	2.49232	1.40557	0.972385	0.965504	1.24857	1.3677	1.68373	2.14786	2.51479	3.90262	2.74506	2.45172	3.1076	3.26807	3.87498	5.43321	6.47188	4.08902	3.32661	3.33567	3.64633	4.14831	5.16514	6.31448	8.32683	3.90262	2.74506	2.45172	3.1076	3.26807	3.87498	5.43321	6.47188	-0.507605	-0.670649	-0.328642	-0.256004	-0.010254	0.477362	0.729742	0.793554	0.693185	0.982107	0.999892	0.98648
K.n[305.21]IVEPEVVGES[167.00]DS[167.00]EVEGDAWR.M	P55081	MFAP1	S116,S118	0.285513	0.544375	1.08526	0.778751	0.95756	0.608798	0.782224	0.900417	0.843617	1.08328	0.898443	0.843714	0.663609	0.758454	0.682536	0.585575	0.834516	0.885836	0.298856	0.299303	0.335253	0.243278	0.298397	0.324385	0.336225	0.225905	0.89844	0.77875	0.66361	0.6088	0.68254	0.58558	0.83452	0.88584	-0.206262	-0.437087	-0.561454	-0.396509	-0.617556	-0.106476	-0.020376	0.876107	0.920661	0.285513	0.569917	0.670669
K.n[305.21]IVEPEVVGES[167.00]DSEVEGDAWR.M	P55081	MFAP1	S116	0.233215	0.632244	0.254424	0.222404	0.260319	0.244902	0.244151	0.289331	0.281652	0.28017	0.378449	0.410349	0.447677	0.424025	0.353021	0.369388	0.373692	0.39979	0.527867	0.515648	0.607997	0.547485	0.431679	0.535147	0.507713	0.546711	0.37845	0.41035	0.44768	0.42402	0.35302	0.36939	0.37369	0.39979	0.116752	0.242365	0.16403	-0.100353	-0.034958	-0.018261	0.07914	1	0.430284	0.992118	0.613341	0.999691
K.n[305.21]IYHLPDAES[167.00]DEDEDFK[432.30].E	Q15019,B5MCX3,H7C2Y0	SEPT2	S218	0.423605	0.373039	0.22408	0.162723	0.158263	0.193042	0.237729	0.163655	0.169788	0.171199	1.4383	1.25166	1.25074	1.29983	1.05419	1.09763	1.20451	1.22044	0.581538	0.577286	0.636421	0.550715	0.506006	0.619734	0.653185	0.754484	0.58154	0.57729	0.63642	0.55072	0.50601	0.61973	0.65318	0.75448	-0.010582	0.130101	-0.078559	-0.200713	0.091761	0.167602	0.375604	0.91208	0.973091	0.97168	0.423605	0.653543
K.n[305.21]IYHLPDAES[167.00]DEDEDFK[432.30]EQTR.L	Q15019,B5MCX3,H7C2Y0	SEPT2	S218	0.3881	0.411056	6.04507	4.77382	4.06264	4.89755	4.41009	5.12207	5.27553	6.17798	1.72496	1.56244	1.12509	1.36851	1.45913	1.35127	1.24632	1.80824	1.25223	1.38101	1.58603	1.09892	1.22207	1.53891	1.44251	1.50336	1.72496	1.56244	1.58603	1.36851	1.45913	1.53891	1.44251	1.80824	-0.142762	-0.121143	-0.333957	-0.241454	-0.164654	-0.257982	0.068023	0.885453	0.3881	0.717641	0.560207	0.966165
K.n[305.21]K[432.30]AEGEPQEES[167.00]PLK[432.30].S	Q9NYF8,E9PJA7,E9PK09,E9PK91,E9PKI6,E9PQN2,Q6DCA8	BCLAF1	S177	0.656161	0.18299	2.51581	2.32576	2.35925	2.194	2.08658	2.01055	2.27914	2.15322	0.790416	0.661131	0.528003	0.669947	0.631979	0.540391	0.714146	0.768327	3.402	3.75284	2.97825	2.81656	3.14799	3.31128	3.0036	3.96715	2.51581	2.32576	2.35925	2.194	2.08658	2.01055	2.27914	2.15322	-0.113321	-0.092695	-0.197459	-0.269883	-0.323433	-0.142533	-0.224527	1	0.825429	0.656161	0.826284	0.822805
K.n[305.21]K[432.30]AEPSEVDMNS[167.00]PK[432.30].S	Q9NR30,Q3SWU7	DDX21	S71	9.62529e-05	4.01659	6.29017	6.37826	3.91654	5.44672	5.11299	4.18488	5.18222	5.0641	14.036	11.9059	8.71132	10.2429	10.7582	10.6434	10.6834	11.5482	15.0356	14.8297	10.3647	12.6848	12.6032	12.1249	13.6071	15.147	14.036	11.9059	8.71132	10.2429	10.7582	10.6434	10.6834	11.5482	-0.237456	-0.688172	-0.454515	-0.383697	-0.399173	-0.393769	-0.281472	0.881791	9.62529e-05	0.0192519	0.0214795	0.00437212
K.n[305.21]K[432.30]AEQGS[167.00]EEEGEGEEEEEEGGESK[432.30].A	Q8NE71,B4DNU2,E9PC67,F8VQZ0,Q5STZ8	ABCF1	S228	0.0217503	1.66254	1.09868	2.00858	0.896178	1.52471	0.974859	0.942559	0.908361	0.850407	0.497098	0.827365	0.528449	0.848592	0.508199	0.659097	0.640652	0.473801	1.23684	1.2616	0.733078	1.34954	0.875237	0.965627	0.946278	1.21861	1.09868	1.2616	0.73308	1.34954	0.87524	0.94256	0.90836	0.85041	0.199483	-0.583729	0.296696	-0.328021	-0.221115	-0.274435	-0.369541	0.231777	0.847577	0.610832	0.970689	0.999051
K.n[305.21]K[432.30]APAGQEEPGT[181.01]PPSSPLSAEQLDR.L	P13051,E5KTA5,E5KTA6,F5GYA2,Q68DM5,Q6FHS8	UNG	T60	0.569264	0.244686	2.27358	1.42154	1.50445	1.44009	1.48935	1.77297	1.92516	1.98182	0.105413	0.0739544	0.0683582	0.0593961	0.0552812	0.0616956	0.0932535	0.110869	5.03568	5.42288	4.27098	4.06404	4.15222	4.46314	4.7804	6.09579	2.27358	1.42154	1.50445	1.44009	1.48935	1.77297	1.92516	1.98182	-0.677511	-0.59573	-0.658807	-0.610283	-0.358798	-0.239987	-0.19814	0.999387	0.734858	0.569264	0.649148	0.933942
K.n[305.21]K[432.30]ATGAAT[181.01]PK[432.30]K[432.30].S	P10412,A3R0T7,A3R0T8,Q4VB24	HIST1H1E	T146	0.330839	0.480384	2.73986	9.30293	4.1232	8.3296	4.82492	2.98698	3.30639	2.76693	3.12111	6.27548	2.94391	5.72329	2.52039	4.27726	3.28527	2.75569	14.5282	7.94041	2.70655	10.593	2.58975	2.96022	4.39338	2.92367	3.12111	7.94041	2.94391	8.3296	2.58975	2.98698	3.30639	2.76693	1.34715	-0.084326	1.41619	-0.269246	-0.063372	0.083198	-0.173773	0.999496	0.697953	0.996489	0.712319	0.737716
K.n[305.21]K[432.30]AY[243.03]SFC[160.03]GTVEYMAPEVVNR.Q	Q15418,P51812,Q9UK32,B1AXG1,B4DG22,B4DKZ2,B7Z2K7,B7ZB17,B7ZL90,E9PGT3,E9PRI4,F5GYC4	RPS6KA1	Y220	0.181778	0.740458	0.506131	0.578889	0.526382	0.648283	0.731883	0.626537	0.828844	0.79534	0.584345	0.459814	0.389981	0.561056	0.530754	0.498406	0.49925	0.454755	0.346529	0.425533	0.47291	0.498332	0.48944	0.590856	0.671035	0.606819	0.50613	0.45981	0.47291	0.56106	0.53075	0.59086	0.67104	0.60682	-0.13847	-0.097942	0.148647	0.068524	0.223308	0.406891	0.261761	1	0.999997	0.872619	0.770812	0.856159
K.n[305.21]K[432.30]AYSFC[160.03]GT[181.01]VEYMAPEVVNR.Q	Q15418,P51812,Q9UK32,B1AXG1,B4DG22,B4DKZ2,B7Z2K7,B7ZB17,B7ZL90,E9PGT3,E9PRI4,F5GYC4	RPS6KA1	T225	0.0688171	1.1623	1.51939	1.33548	1.48885	1.53772	1.84275	1.88761	1.8962	2.15477	0.412469	0.40952	0.443973	0.465281	0.469578	0.512685	0.385839	0.436109	1.30029	1.12806	1.40012	1.39054	1.46477	1.80319	1.54343	1.91657	1.30029	1.12806	1.40012	1.39054	1.46477	1.80319	1.54343	1.91657	-0.20499	0.106717	0.096812	0.171841	0.471718	0.247307	0.559693	0.975978	0.999992	0.999819	0.829624	0.25196
K.n[305.21]K[432.30]EEENADS[167.00]DDEGELQDLLSQDWR.V	Q96NB3,B2RDT9,J3QQQ3	ZNF830	S351	0.498575	0.302269	0.478631	0.412958	0.380592	0.384414	0.460894	0.40984	0.417227	0.440063	0.494998	0.343921	0.365168	0.317285	0.331385	0.390109	0.3774	0.455777	0.183994	0.253993	0.208171	0.246778	0.238808	0.295935	0.243324	0.378645	0.47863	0.34392	0.36517	0.31729	0.33138	0.39011	0.3774	0.44006	-0.476838	-0.390343	-0.593109	-0.530424	-0.29503	-0.342816	-0.121211	0.899835	0.661337	0.634121	0.950018	0.999228
K.n[305.21]K[432.30]EES[167.00]EES[167.00]DDDMGFGLFD.-	P05386,P05387,H0YDD8,Q6FG99,Q6ICQ4	RPLP1	S101,S104	0.000518102	3.28558	0.412486	0.335047	0.31909	0.584522	0.317407	0.337664	0.358195	0.854261	1.66203	1.42156	1.35367	1.33307	1.14509	1.1722	1.41551	2.30653	0.842177	0.87674	0.797248	0.800531	0.77484	0.957414	0.963311	1.9235	0.84218	0.87674	0.79725	0.80053	0.77484	0.95741	0.96331	1.9235	0.05802	-0.079096	-0.073173	-0.12023	0.185008	0.193872	1.19153	0.993929	0.929501	0.999325	0.645538	0.927049
K.n[305.21]K[432.30]EESEES[167.00]DDDMGFGLFD.-	P05386,P05387,H0YDD8,Q6FG99,Q6ICQ4	RPLP1	S104	0.0209415	1.67899	0.436478	0.314496	0.341688	0.329844	0.33951	0.351926	0.43096	0.486151	2.84271	2.50951	2.45011	2.85042	2.32761	2.24214	2.51305	4.08495	1.88203	1.84845	1.8425	1.67702	1.60255	1.79458	1.79773	3.19078	1.88203	1.84845	1.8425	1.67702	1.60255	1.79458	1.79773	3.19078	-0.025974	-0.030625	-0.16639	-0.23192	-0.068643	-0.066113	0.76162	0.997202	0.995545	0.999866	0.923576	0.961888
K.n[305.21]K[432.30]EK[432.30]PELSEPSHLNGPS[167.00]SDPEAAFLSR.D	Q9H4A3,A5D8Z4,D3DUP1,D3DUP2,F5GWT4,F5H2M7,H6WZW3	WNK1	S2011	0.273943	0.56234	0.68611	0.512146	0.505994	0.724379	0.73834	0.80849	0.739856	0.491257	2.64671	2.60426	1.76982	1.89351	1.89161	2.03103	2.07334	2.34802	0.502177	0.353995	0.281863	0.350134	0.269789	0.493173	0.397522	0.533894	0.68611	0.51215	0.50599	0.72438	0.73834	0.80849	0.73986	0.53389	-0.421873	-0.439331	0.078307	0.105845	0.23679	0.108812	-0.361897	0.995111	0.273943	0.69341	0.616334	0.970211
K.n[305.21]K[432.30]FVEWLQNAEEES[167.00]ES[167.00]EGEEN.-	Q9Y6E2,B3KM68,B5MCE7,B5MCH7,B7Z4K8,Q05D83	BZW2	S412,S414	0.24522	0.610443	0.547297	0.535626	0.504633	0.502433	0.497887	0.507815	0.51701	0.593893	0.637687	0.5437	0.513518	0.593763	0.595355	0.485688	0.55747	0.618134	0.0676143	0.0575832	0.0865261	0.0643358	0.0778761	0.0590347	0.060761	0.0702336	0.5473	0.53563	0.50463	0.50243	0.49789	0.48569	0.51701	0.59389	-0.031095	-0.117106	-0.123409	-0.136505	-0.172296	-0.08214	0.117864	0.80362	0.572795	0.924898	0.95856	0.24522
K.n[305.21]K[432.30]GDVEGSQS[167.00]QDEGEGSGESER.G	Q9UQE7,B0AZQ4,Q86VX4	SMC3	S1067	0.0761391	1.11839	1.73388	2.77411	1.845	2.85906	1.63813	1.67815	1.41444	1.38436	0.651861	0.963577	0.647484	1.07631	0.55891	0.786504	0.661256	0.64452	1.7	1.41383	0.788246	1.46411	0.920961	1.0099	0.938585	0.967001	1.7	1.41383	0.78825	1.46411	0.92096	1.0099	0.93858	0.967	-0.265926	-1.10881	-0.215511	-0.884324	-0.751322	-0.856983	-0.813947	0.777411	0.930787	0.575678	0.845473	0.983245
K.n[305.21]K[432.30]GNSPNS[167.00]EPPTPK[432.30].T	P48634,B4DZ56,C9J1F6,C9J6L0,C9J9U2,C9JB33,C9JD87,C9JI26,C9JI93,C9JTL3,E7EMA1,F8WFD4	PRRC2A	S383	0.067993	1.16754	1.21616	1.2351	1.02509	1.11117	1.19577	1.00807	1.28727	1.20509	1.67717	1.65875	1.45189	1.39383	1.40545	1.55719	1.4728	1.25333	1.19151	1.23941	0.788783	1.19759	1.05592	0.993393	1.10811	0.92208	1.21616	1.23941	1.02509	1.19759	1.19577	1.00807	1.28727	1.20509	0.02732	-0.246582	-0.022199	-0.024393	-0.270737	0.081982	-0.013192	0.999999	0.0937547	0.806744	0.712615	0.494091
K.n[305.21]K[432.30]K[432.30]AEPSEVDMNS[167.00]PK[432.30].S	Q9NR30,Q3SWU7	DDX21	S71	0.00253348	2.59628	13.0117	11.9788	5.22303	10.6329	9.06019	8.25449	10.0761	11.599	3.93308	4.24337	2.26537	3.47765	2.79414	3.42888	3.37248	3.28874	8.38286	7.25928	4.15405	5.45191	5.71147	6.12774	5.44411	7.4892	8.38286	7.25928	4.15405	5.45191	5.71147	6.12774	5.44411	7.4892	-0.207616	-1.01292	-0.620681	-0.55358	-0.452087	-0.622746	-0.162631	0.995541	0.00253348	0.41158	0.135169	0.157227
K.n[305.21]K[432.30]K[432.30]EEPSQNDIS[167.00]PK[432.30].T	Q9NR30	DDX21	S89	0.00176658	2.75287	2.11858	2.38123	1.23444	1.78968	1.77134	1.6129	1.81893	1.54383	2.62097	2.90136	1.26283	2.53451	1.93004	2.30853	2.3199	1.81884	0.643102	0.613732	0.33458	0.503908	0.508489	0.521428	0.479256	0.417091	2.11858	2.38123	1.23444	1.78968	1.77134	1.6129	1.81893	1.54383	0.168609	-0.779241	-0.243396	-0.258256	-0.393441	-0.220008	-0.456584	0.980548	0.00877201	0.970665	0.475911	0.712278
K.n[305.21]K[432.30]MLGEDS[167.00]DEEEEMDTSER.K	Q9BWU0,H7C256	SLC4A1AP	S312	0.326805	0.485712	1.16419	0.837704	0.737777	0.848718	0.758311	0.937546	1.01242	0.929858	5.42365	5.24543	5.97406	4.85397	4.54876	4.20249	4.95019	5.69033	3.69095	3.35954	3.64297	3.2646	3.02224	3.52263	3.34159	4.13201	3.69095	3.35954	3.64297	3.2646	3.02224	3.52263	3.34159	4.13201	-0.135728	-0.018877	-0.177086	-0.288374	-0.067339	-0.143457	0.162852	0.964197	1	0.748176	0.326805	0.536087
K.n[305.21]K[432.30]NQK[432.30]PSQVNGAPGS[167.00]PTEPAGQK[432.30].Q	Q9BQG0,B4DE42,B4DZZ1,I3L1L3	MYBBP1A	S1267	0.00215054	2.66745	4.27122	3.47158	1.85408	3.63395	3.53527	2.96512	3.47806	3.31013	1.84407	1.72166	0.759694	1.43758	1.42689	1.39917	1.59968	1.47516	3.354	3.2454	1.66187	2.57948	2.58877	3.01633	2.81112	4.27095	3.354	3.2454	1.66187	2.57948	2.58877	2.96512	2.81112	3.31013	-0.047486	-1.01307	-0.378802	-0.373616	-0.177792	-0.254738	-0.018995	0.95762	0.00215054	0.599816	0.540482	0.443725
K.n[305.21]K[432.30]PATPAEDDEDDDIDLFGS[167.00]DNEEEDK[432.30]EAAQLR.E	P29692,B2RAR6,D3DWK1,E9PI39,E9PK01,E9PL71,E9PQ49,E9PQZ1,E9PRY8,H0YE72,Q71RH4,Q9BW34,Q9H7G6	EEF1D	S162	0.0606221	1.21737	0.817961	1.15093	0.458051	0.885098	0.982664	0.677881	0.936496	0.942887	1.85528	2.21335	1.19252	2.36518	1.72287	1.43026	1.58139	1.69948	4.06262	3.63779	1.94306	3.37642	2.25049	2.20586	2.28794	3.55316	1.85528	2.21335	1.19252	2.36518	1.72287	1.43026	1.58139	1.69948	0.254595	-0.637623	0.350313	-0.106823	-0.37536	-0.230444	-0.126544	0.999992	0.0960062	1	0.638197	0.298483
K.n[305.21]K[432.30]PATPAEDDEDDDIDLFGS[167.00]DNEEEDK[432.30]EAAQLREER.L	P29692,B2RAR6,D3DWK1,E9PI39,E9PK01,E9PL71,E9PQ49,E9PQZ1,E9PRY8,H0YE72,Q71RH4,Q9BW34,Q9H7G6	EEF1D	S162	0.0795564	1.09932	1.01362	0.812321	0.686785	0.811175	0.657156	0.835552	0.785198	0.827461	5.32212	5.84683	2.93731	5.88844	4.38514	3.84716	4.07794	5.2876	3.64843	3.15931	2.12014	2.97263	2.51474	2.41293	2.6067	3.48779	3.64843	3.15931	2.12014	2.97263	2.51474	2.41293	2.6067	3.48779	-0.207666	-0.783116	-0.295536	-0.536867	-0.59649	-0.485051	-0.064963	1	0.0795564	0.999996	0.590625	0.394551
K.n[305.21]K[432.30]PTY[243.03]DPVSEDQDPLSSDFK[432.30]R.L	Q07912,B3KXJ4,C9J1X3,H0Y5H7,H7BZM8,H7C412	TNK2	Y518	0.0133921	1.87315	0.643976	0.977746	0.548072	1.28116	1.01583	0.557967	0.501665	0.336409	3.00408	3.54037	1.45959	5.17523	3.73627	2.67427	1.61758	1.09832	1.84467	2.31411	1.12307	2.55003	1.9655	1.36656	0.905432	0.911648	1.84467	2.31411	1.12307	2.55003	1.9655	1.36656	0.90543	0.91165	0.327095	-0.715915	0.467151	0.091534	-0.432814	-1.02669	-1.01681	0.971535	0.679755	0.251473	0.982442	0.997214
K.n[305.21]K[432.30]QEY[243.03]LEVQR.Q	O14964,B4E1E2,I3L1E3	HGS	Y524	0.00150567	2.82227	1.22091	2.92105	3.00389	4.8389	4.38391	1.92435	1.43994	1.14684	1.69531	3.96754	4.19223	8.80562	6.08787	3.21953	1.89495	1.79507	0.956187	1.60887	1.67386	2.66757	2.0601	0.968891	0.794745	0.696802	1.22091	2.92105	3.00389	4.8389	4.38391	1.92435	1.43994	1.14684	1.25853	1.29888	1.98672	1.84426	0.656414	0.238052	-0.090293	0.489657	0.401932	0.00150567	0.0294613	0.968574
K.n[305.21]K[432.30]VEEEQEADEEDVS[167.00]EEEAESK[432.30].E	Q9H3N1,B4DZX7	TMX1	S247	0.755368	0.121841	6.67658	5.69732	4.60378	5.50583	5.97569	5.33832	5.38071	5.84613	3.79425	3.09145	2.4099	2.87483	2.80562	3.03052	3.17734	3.40724	6.26583	6.07594	7.55915	5.90398	5.78497	6.8432	6.58119	8.45962	6.26583	5.69732	4.60378	5.50583	5.78497	5.33832	5.38071	5.84613	-0.137222	-0.444687	-0.186546	-0.115196	-0.23112	-0.219709	-0.100024	0.934293	0.874364	0.794397	0.872829	0.976916
K.n[305.21]K[432.30]VVS[167.00]LNGELGDSWIVPLDNLTK[432.30]DDLDEEEDTHL.-	O00592,B7ZKQ8,F5GWY5,F5H3W1,F5H7A2,Q96N83	PODXL	S529	0.197252	0.704978	0.269191	0.210276	0.145349	0.188694	0.14544	0.252316	0.182483	0.211798	0.095876	0.0981324	0.0640041	0.0764271	0.0752557	0.0594112	0.0474321	0.0653323	0.122829	0.156154	0.0994643	0.0896754	0.114655	0.101743	0.0951652	0.153433	0.12283	0.15615	0.09946	0.08968	0.11466	0.10174	0.09517	0.15343	0.34627	-0.304475	-0.453805	-0.099301	-0.271776	-0.368084	0.320918	0.999947	0.197252	0.506164	0.352777	0.939984
K.n[305.21]K[432.30]VVVS[167.00]PTK[432.30].K	P19338,C9J1H7,C9JLB1,C9JWL1,C9JYW2,Q9BQ02	NCL	S67	0.000461418	3.33591	17.6256	15.6371	12.1807	13.533	15.2197	12.8968	16.6938	14.3158	13.3852	11.8477	7.68199	10.2182	11.24	11.1137	12.4498	10.5433	15.9817	15.4579	11.3193	13.1629	15.0877	15.878	17.7822	17.8895	15.9817	15.4579	11.3193	13.1629	15.0877	12.8968	16.6938	14.3158	-0.048075	-0.497635	-0.279949	-0.083054	-0.309405	0.062888	-0.158809	0.750314	0.000461418	0.0235542	0.439709	0.175018
K.n[305.21]LAPEEEAGGAGT[181.01]PVITEIFSLGGTR.F	Q9UIS9,A8K654,B4DI41,K7ELI2,K7EN65,K7EPZ6,K7EQZ4,K7ESN0	MBD1	T570	0.707578	0.150226	0.519747	0.368928	0.504157	0.449487	0.487588	0.719909	0.543451	0.612439	0.185685	0.127702	0.126295	0.127346	0.141561	0.148697	0.140616	0.190545	0.28467	0.243619	0.292964	0.294723	0.324233	0.278617	0.250527	0.26116	0.28467	0.24362	0.29296	0.29472	0.32423	0.27862	0.25053	0.26116	-0.224658	0.041413	0.050055	0.187727	-0.030992	-0.184307	-0.124357	0.707578	0.999752	0.990943	0.999996	0.958203
K.n[305.21]LASDDRPS[167.00]PPR.G	P98175,Q7Z3D7	RBM10	S723	0.396421	0.401843	2.18172	2.03807	2.38771	2.26319	1.92784	2.28078	2.32229	2.40774	5.0283	4.56428	5.41654	3.97377	3.74541	3.83041	4.24543	4.35741	1.1092	1.00704	1.14775	0.830276	1.03005	1.31324	0.893163	0.760871	2.18172	2.03807	2.38771	2.26319	1.92784	2.28078	2.32229	2.40774	-0.098262	0.130162	0.052892	-0.178481	0.064061	0.090082	0.142214	0.987575	0.993547	0.809252	0.570525	0.956863
K.n[305.21]LC[160.03]DFGSASHVADNDITPY[243.03]LVSR.F	Q13523,B4DZQ5,F5H2U2,H0YDJ3,H0YEC8	PRPF4B	Y849	0.0406563	1.39087	112.777	77.9314	87.0721	68.739	82.6326	84.3952	107.147	130.122	147.063	67.1619	97.4698	80.754	70.1153	88.2525	124.211	158.085	82.5836	56.1137	79.0278	55.7235	59.0056	73.207	74.2782	65.7326	112.777	67.1619	87.0721	68.739	70.1154	84.3952	107.147	130.122	-0.747761	-0.373194	-0.714276	-0.685674	-0.418243	-0.073887	0.206391	0.0406563	0.493915	0.0488387	0.0656915	0.272947
K.n[305.21]LC[160.03]DFGSASHVADNDITPYLVS[167.00]R.F	Q13523,B4DZQ5,F5H2U2,H0YDJ3,H0YEC8	PRPF4B	S852	0.0634081	1.19786	7.40031	4.66193	5.44748	4.15368	5.27172	5.64266	6.47803	7.95778	15.8655	7.61151	10.062	8.43997	7.3152	10.0044	14.4305	16.7072	15.3861	10.1849	15.0374	10.4521	10.4664	11.0165	13.051	10.561	15.3861	7.61151	10.062	8.43997	7.3152	10.0044	13.051	10.561	-1.01538	-0.612709	-0.866322	-1.07266	-0.621	-0.237471	-0.542879	0.0634081	0.687842	0.0784713	0.0786804	0.264991
K.n[305.21]LDLLGNLPGS[167.00]K[432.30].R	P46013	MKI67	S1937,S2420	0.0252587	1.59759	0.352359	0.287481	0.202516	0.271698	0.339376	0.278914	0.227388	0.419018	0.41272	0.281879	0.243084	0.248994	0.271834	0.285653	0.175455	0.251164	0.204867	0.21239	0.141851	0.205143	0.219698	0.155384	0.118621	0.137739	0.35236	0.28188	0.20252	0.24899	0.27183	0.27891	0.17545	0.25116	-0.321969	-0.798986	-0.500962	-0.374345	-0.33725	-1.00599	-0.488443	0.720786	0.0700717	0.442928	0.914987	0.416109
K.n[305.21]LDQPVSAPPS[167.00]PR.D	Q16204,Q05CP8	CCDC6	S244	0.704273	0.152259	3.98127	2.7927	2.9263	3.09037	3.49701	3.75202	3.77563	3.65496	0.531038	0.507628	0.775003	0.673647	0.823181	0.883891	0.920102	0.719667	1.10225	1.23342	1.38753	1.23716	1.18326	1.78799	1.47121	1.18789	1.10225	1.23342	1.38753	1.23716	1.18326	1.78799	1.47121	1.18789	0.162213	0.332067	0.166581	0.102316	0.697887	0.416552	0.10795	0.704273	0.989387	0.97501	1	0.902043
K.n[305.21]LDSS[167.00]PSVSSTLAAK[432.30].D	Q13428,B4DRA2,E7ETY2,E9PHK9,J3KQ96	TCOF1	S1228	0.0506806	1.29516	0.6483	0.495456	0.492303	0.436662	0.549139	0.524376	0.442598	0.404524	1.27814	0.942729	0.9006	1.096	0.976034	0.905764	0.896795	0.814133	1.10888	1.22996	1.14126	1.31945	1.21392	1.23212	1.14182	1.0394	1.10888	0.94273	0.9006	1.096	0.97603	0.90576	0.8968	0.81413	-0.234187	-0.300145	-0.016855	-0.184106	-0.291903	-0.306245	-0.445772	0.708976	0.371573	0.988059	0.868295	0.694087
K.n[305.21]LFDVC[160.03]GS[167.00]QDFESDLDRLK[432.30].E	Q92878,E7EN38,Q32P42	RAD50	S635	0.176066	0.754326	1.05005	0.596329	0.772135	0.706564	1.05696	0.846011	0.830461	0.982879	0.633875	0.338237	0.334971	0.301879	0.330223	0.472275	0.418265	0.475153	0.25445	0.256989	0.398916	0.317376	0.36743	0.418331	0.361118	0.63056	0.63388	0.33824	0.39892	0.31738	0.36743	0.47227	0.41826	0.63056	-0.906162	-0.66811	-0.997999	-0.78674	-0.424598	-0.59981	-0.007576	0.176066	0.737513	0.365066	0.996126	0.993237
K.n[305.21]LFDVC[160.03]GS[167.00]QDFESDLDRLK[432.30]EEIEK[432.30].S	Q92878,E7EN38,Q32P42	RAD50	S635	0.0138429	1.85877	1.46647	1.09578	0.612054	1.28743	0.930134	1.07591	0.998938	1.08569	0.44677	0.442856	0.235254	0.390588	0.313953	0.343662	0.276241	0.311054	0.284753	0.228837	0.123486	0.19962	0.210252	0.199742	0.141403	0.235216	0.44677	0.44286	0.23525	0.39059	0.31395	0.34366	0.27624	0.31105	-0.012682	-0.925338	-0.193877	-0.508998	-0.37855	-0.69361	-0.522386	0.801147	0.0138429	0.944431	0.243072	0.513123
K.n[305.21]LFEES[167.00]DDK[432.30]EDEDADGK[432.30]EVEDADEK[432.30].L	O43719	HTATSF1	S676	0.0748334	1.1259	6.76946	4.59731	2.88338	4.71686	5.40798	4.74981	5.06384	4.68832	2.08053	1.48425	1.34413	1.49477	1.83488	1.49624	1.61713	1.83416	0.443367	0.425745	0.447349	0.435817	0.480823	0.504574	0.516018	0.565003	2.08053	1.48425	1.34413	1.49477	1.83488	1.49624	1.61713	1.83416	-0.487217	-0.630278	-0.477028	-0.181265	-0.475609	-0.363515	-0.181832	0.519976	0.0748334	0.57784	0.941286	0.620605
K.n[305.21]LGEGTY[243.03]ATVYK[432.30].G	Q00536,Q00537,B4DGP5,B7Z461,B7Z7C8,B7Z8T0,E5RGN0,E5RJM2,F5H6Z0,H0YBX5,J3KN74,J3KQP7,Q59FJ5,Q6ZMU4,Q96GA5,Q9BRL4	CDK16	Y176	0.154371	0.811435	7.54267	5.42594	9.27062	5.61466	6.59236	6.33867	6.93535	8.93229	2.97017	1.58837	1.24759	1.95672	1.63136	2.25144	2.68146	3.0958	8.87322	6.06129	6.64799	5.81464	6.26399	7.14502	7.87036	10.3376	7.54267	5.42594	6.64799	5.61466	6.26399	6.33867	6.93535	8.93229	-0.475202	-0.182157	-0.425877	-0.267993	-0.250895	-0.121107	0.243955	0.154371	0.965566	0.193023	0.393654	0.71157
K.n[305.21]LGPQNFIDETS[167.00]DIENLLK[432.30].E	Q14692	BMS1	S639	0.0399732	1.39823	2.93112	1.58898	2.06677	1.49633	2.4514	2.48996	2.46394	2.69607	2.15155	0.986641	1.26355	0.901634	1.36752	1.27368	1.38776	1.62478	0.277584	0.421899	0.548103	0.394006	0.589006	0.59399	0.555429	0.690498	2.15155	0.98664	1.26355	0.90163	1.36752	1.27368	1.38776	1.62478	-1.12478	-0.767894	-1.25477	-0.653814	-0.756374	-0.632618	-0.405132	0.0669114	0.45404	0.0399732	0.862635	0.83107
K.n[305.21]LHPDGS[167.00]PDVAGEK[432.30].G	Q7Z2Z1	TICRR	S599	0.0494374	1.30594	5.86561	4.95977	4.20091	3.89337	4.53792	3.76551	4.27547	4.26565	0.964076	0.835436	0.752605	0.683209	0.856458	0.817155	0.657372	0.815386	2.10941	1.82427	1.72075	1.60056	1.49035	1.48402	1.46383	1.82832	2.10941	1.82427	1.72075	1.60056	1.49035	1.48402	1.46383	1.82832	-0.20952	-0.293802	-0.398263	-0.501188	-0.507329	-0.527092	-0.206321	0.73044	0.174849	0.0627641	0.259428	0.0494374
K.n[305.21]LINSSQLLYQEY[243.03]SDVVLNK[432.30].E	Q12774,B9EGR7,C9J591,H0Y895,Q68E09	ARHGEF5	Y1100	0.00277217	2.55718	0.288981	0.709593	0.532372	0.518753	0.500912	0.504844	0.435965	0.334677	1.41788	3.08042	1.86277	2.18585	2.07301	1.94985	1.6607	1.48891	0.510035	1.21193	0.838098	0.939772	0.993457	0.811771	0.836636	0.704633	0.51003	1.21193	0.8381	0.93977	0.99346	0.81177	0.83664	0.70463	1.24865	0.71654	0.881726	0.96188	0.670489	0.714025	0.466284	0.00277217	0.584298	0.220399	0.272156	0.548779
K.n[305.21]LIRDFQEYVEPGEDFPAS[167.00]PQR.R	Q9Y6G9,B3KM42,C9JGM7,Q6MZE7	DYNC1LI1	S207	0.160428	0.794719	0.190804	0.169372	0.158298	0.133838	0.108131	0.211289	0.168519	0.212105	0.179522	0.172694	0.260791	0.188257	0.168299	0.238684	0.172983	0.250532	0.237272	0.194563	0.322621	0.205645	0.273888	0.271589	0.296333	0.307422	0.1908	0.17269	0.26079	0.18826	0.1683	0.23868	0.17298	0.25053	-0.143877	0.450827	-0.019335	-0.181026	0.323017	-0.141456	0.392922	0.975769	0.640761	0.955413	0.992752	0.788801
K.n[305.21]LLDLSDSTSVAS[167.00]FPSADETDGNLPESR.L	Q13464,D9ZGF8	ROCK1	S1105	0.483088	0.315974	0.143443	0.12487	0.130252	0.156495	0.114437	0.167499	0.146297	0.129903	0.089584	0.0759464	0.0875617	0.0627186	0.0664274	0.0681941	0.0895246	0.0688287	0.282425	0.280356	0.39359	0.292226	0.309869	0.314536	0.325319	0.356256	0.14344	0.12487	0.13025	0.1565	0.11444	0.1675	0.1463	0.1299	-0.20002	-0.139164	0.125715	-0.325856	0.223714	0.028482	-0.143046	0.999118	0.788276	1	0.999897	0.99902
K.n[305.21]LLGSLDEVVLLS[167.00]PVPELR.D	Q9H1A4,H0Y564	ANAPC1	S555	0.356051	0.448487	0.304966	0.242139	0.283233	0.331487	0.36193	0.427026	0.31526	0.384462	0.0753694	0.0913583	0.0762963	0.0954159	0.0748671	0.0877502	0.0727064	0.0689599	0.311012	0.310557	0.257141	0.352015	0.404669	0.385853	0.379393	0.336407	0.30497	0.24214	0.25714	0.33149	0.36193	0.38585	0.31526	0.33641	-0.332826	-0.246113	0.120298	0.247043	0.339373	0.047875	0.141553	0.999313	0.988726	0.972834	0.715471	0.356051
K.n[305.21]LNDPFQPFPGNDS[167.00]PK[432.30].E	P42566,B1AUU8,B3KR37,B7Z240,H7BYP0,Q7Z5V0	EPS15	S814	0.00803952	2.09477	0.632553	0.761177	0.601078	0.646473	0.796955	0.961446	0.808677	1.07342	0.401622	0.275922	0.28188	0.380374	0.388178	0.465466	0.65223	0.599386	0.263947	0.390308	0.341625	0.350235	0.428886	0.551549	0.529521	0.497464	0.40162	0.39031	0.34162	0.38037	0.42889	0.55155	0.65223	0.59939	-0.041211	-0.233439	-0.078428	0.094777	0.457661	0.69955	0.577664	0.996485	0.999908	0.99985	0.717553	0.0484264
K.n[305.21]LNHVAAGLVS[167.00]PSLK[432.30].S	Q05519,Q05BU6,Q5T757,Q5T760,Q6MZM2,Q6N079,Q6PJB9,Q6PJY9,Q6PKC9	SRSF11	S207	0.104833	0.9795	0.262146	0.289171	0.230219	0.4566	0.418115	0.448179	0.396724	0.544052	0.385023	0.264874	0.382639	0.499851	0.496824	0.49542	0.331924	0.321033	0.373299	0.43175	0.434228	0.551417	0.746298	0.641519	0.593257	0.778932	0.3733	0.28917	0.38264	0.49985	0.49682	0.49542	0.39672	0.54405	-0.368418	0.035652	0.42116	0.412388	0.408317	0.087786	0.543404	1	1	0.329661	0.104833	0.190664
K.n[305.21]LNWLSVDFNNWK[432.30]DWEDDS[167.00]DEDMSNFDR.F	Q15185,B3KUY2,B4DDC6,B4DHP2,B4DP11	PTGES3	S113	0.201693	0.695309	2.24904	1.78263	1.5416	1.85839	1.98284	1.87373	1.74543	2.2951	0.942638	0.802406	0.649927	0.729103	0.866074	0.744824	0.674119	0.767286	0.776175	0.862235	0.807585	0.701119	0.818795	0.991732	0.906704	0.954735	0.94264	0.86224	0.80759	0.7291	0.86607	0.99173	0.9067	0.95474	-0.128617	-0.223084	-0.37059	-0.122223	0.07324	-0.056082	0.018401	0.820859	0.201693	0.577371	0.987587	0.967739
K.n[305.21]LPPGEQC[160.03]EGEEDT[181.01]EYMTPSSRPLRPLDTSQSSR.A	P22681	CBL	T698	0.133814	0.873497	0.0622442	0.625953	0.478193	0.46075	0.305905	0.278961	0.22657	0.102023	0.146551	2.58341	2.00475	1.94738	1.24138	0.8674	0.676243	0.358769	0.0565702	0.211498	0.212671	0.183922	0.123164	0.0904392	0.0870748	0.0956774	0.06224	0.62595	0.47819	0.46075	0.30591	0.27896	0.22657	0.10202	3.33013	2.94167	2.88807	2.29719	2.16414	1.86404	0.712938	0.133814	0.368593	0.417429	0.878824	0.980058
K.n[305.21]LPPGEQC[160.03]EGEEDTEY[243.03]MTPSSRPLRPLDTSQSSR.A	P22681	CBL	Y700	0.0179833	1.74513	0.0491429	0.844746	0.60665	0.524402	0.362026	0.279039	0.143954	0.106776	0.217679	2.82842	2.09612	2.07962	1.40737	1.08832	0.667972	0.51459	0.113819	0.674259	0.529383	0.374364	0.35481	0.219123	0.161996	0.192822	0.11382	0.84475	0.60665	0.5244	0.36203	0.27904	0.162	0.19282	2.89177	2.41411	2.20391	1.66935	1.29372	0.50924	0.760501	0.0179833	0.135131	0.204868	0.628812	0.904035
K.n[305.21]LQEEGGGS[167.00]DEEETGSPSEDGMQSAR.T	Q13610,J3KN15,Q05BL3,Q53FW9,Q6PIN4,Q6PKI5,Q7Z3X9,Q86X79,Q9BV37	PWP1	S50	0.150531	0.822373	0.208395	0.215943	0.283612	0.171041	0.193517	0.309829	0.305721	0.263884	1.56675	1.23903	1.99408	1.39199	1.37951	1.11493	1.52039	1.47712	0.476589	0.452801	0.607594	0.468284	0.414976	0.427134	0.557819	0.458817	0.47659	0.4528	0.60759	0.46828	0.41498	0.42713	0.55782	0.45882	-0.073875	0.350349	-0.025377	-0.199707	-0.158073	0.227051	-0.05482	0.964304	0.5912	0.997178	0.991823	0.925387
K.n[305.21]LQLDNQY[243.03]AVLENQK[432.30].S	Q9UKY7,D3DND1,D6R9V8	CDV3	Y244	0.00168014	2.77466	0.379188	0.882471	0.572805	0.526936	0.493003	0.417764	0.320762	0.294974	0.394632	0.512608	0.297538	0.342668	0.317162	0.275892	0.274542	0.273673	0.490107	0.820173	0.469801	0.460619	0.486426	0.445689	0.455598	0.438261	0.39463	0.82017	0.4698	0.46062	0.48643	0.41776	0.32076	0.29497	1.05542	0.251546	0.223076	0.301732	0.082174	-0.299006	-0.419932	0.00168014	0.999785	0.999914	0.999999	0.995146
K.n[305.21]LQPSSS[167.00]PENSLDPFPPR.L	Q8WWM7,H3BUF6,Q63ZY4	ATXN2L	S559	0.641401	0.19287	0.171127	0.123692	0.211526	0.135538	0.159569	0.179108	0.16887	0.196126	0.224202	0.224762	0.185106	0.200156	0.191815	0.214477	0.183406	0.233496	0.318773	0.27171	0.359552	0.329062	0.307908	0.330483	0.399646	0.299629	0.2242	0.22476	0.21153	0.20016	0.19181	0.21448	0.18341	0.2335	0.003599	-0.083924	-0.163633	-0.225108	-0.063943	-0.289714	0.058636	0.909544	0.999008	0.997298	0.994853	1
K.n[305.21]LQVYEGGGQPPPQDLPGS[167.00]PK[432.30].S	Q86Y91,H9KV46	KIF18B	S413	0.43931	0.357228	0.783833	0.521192	0.549177	0.566948	0.623038	0.677818	0.665292	0.861539	0.737682	0.756916	0.789845	0.778905	0.849022	0.764403	0.890877	1.06795	0.743857	0.676917	0.765483	0.68897	1.09883	0.856259	1.15861	0.906676	0.74386	0.67692	0.76548	0.68897	0.84902	0.7644	0.89088	0.90668	-0.136046	0.041334	-0.11059	0.190767	0.039297	0.2602	0.285562	0.930437	0.998248	0.98507	0.935565	1
K.n[305.21]LRDLLSSDMIS[167.00]PPLGDFR.H	O14613,B3KUZ5	CDC42EP2	S31	0.147586	0.830955	0.678121	0.662607	0.715303	0.591476	0.649144	0.485427	0.599783	0.541213	0.399147	0.382875	0.547287	0.456458	0.373582	0.391568	0.469118	0.331377	0.200126	0.194731	0.193482	0.177208	0.198641	0.196306	0.231758	0.0782868	0.39915	0.38288	0.54729	0.45646	0.37358	0.39157	0.46912	0.33138	-0.060039	0.455374	0.193557	-0.095514	-0.027661	0.233026	-0.268444	0.999979	0.806381	0.999797	0.999678	0.69496
K.n[305.21]LREVIEIEDAS[167.00]PTK[432.30].C	P46100,A4LAA3	ATRX	S1527	0.210344	0.67707	0.627674	0.539432	0.673618	0.408034	0.541041	0.556534	0.662588	0.635788	0.410844	0.384937	0.266397	0.263565	0.348883	0.326936	0.348745	0.398882	1.09841	0.993432	0.911072	0.965879	1.11779	1.16399	1.02243	1.27418	0.62767	0.53943	0.67362	0.40803	0.54104	0.55653	0.66259	0.63579	-0.21857	0.101929	-0.621331	-0.214271	-0.173547	0.07811	0.018544	0.928132	0.782519	0.210344	0.996006	0.999611
K.n[305.21]LSGAVLFEDGGAS[167.00]ER.E	Q8IYA7,H0YKC7,H0YMU2	MKX	S21	0.00161497	2.79184	10.5971	7.84865	5.65349	8.86755	8.49085	8.53677	7.50771	5.76299	4.65324	4.31248	3.49113	4.77189	4.41699	4.20264	3.55216	2.75575	3.06446	2.43808	1.37258	2.58467	2.17408	2.38809	2.04154	1.2936	4.65324	4.31248	3.49113	4.77189	4.41699	4.20264	3.55216	2.75575	-0.109718	-0.414542	0.036325	-0.075172	-0.14694	-0.389539	-0.755791	0.318325	0.00355926	0.868367	0.472748	0.489058
K.n[305.21]LSLEGDHSTPPSAY[243.03]GSVK[432.30].A	P07355,A6NMY6,B4DNH8,H0YKL9,H0YKN4,H0YKS4,H0YKV8,H0YKX9,H0YKZ7,H0YLV6,H0YMD0,H0YMD9,H0YMM1,H0YMT9,H0YMU9,H0YMW4,H0YN42,H0YNB8	ANXA2	Y24	0.0195049	1.70986	0.555743	0.541872	0.539179	0.574541	0.58863	0.593928	0.631323	0.715362	0.909018	0.686059	0.777405	0.817213	0.847721	0.725954	0.863121	1.07652	0.864841	0.804071	0.884463	0.782614	0.827273	0.86324	0.888304	1.3992	0.86484	0.68606	0.7774	0.78261	0.82727	0.72595	0.86312	1.07652	-0.334098	-0.153776	-0.14414	-0.064075	-0.252563	-0.002872	0.31587	0.843318	0.998206	0.994315	0.999978	0.995999
K.n[305.21]LSSQIS[167.00]AGEEK[432.30].W	Q86UE4,E5RJU9,H0YB56	MTDH	S298	0.0401989	1.39579	0.865036	0.686133	0.809732	1.47168	1.6352	1.64213	1.58376	1.82625	0.371151	0.325891	0.331379	0.517729	0.507767	0.608808	0.454508	0.536161	0.711577	0.790583	0.837527	0.961421	1.09999	1.2158	1.14198	1.28246	0.71158	0.68613	0.80973	0.96142	1.09999	1.2158	1.14198	1.28246	-0.052544	0.186415	0.434141	0.628393	0.772808	0.68244	0.849816	0.999977	1	0.42724	0.174743	0.0786302
K.n[305.21]LSVPT[181.01]S[167.00]DEEDEVPAPK[432.30]PR.G	Q8NE71,A0PJ72,B4DNU2,E9PC67,F5GYK6,F8VQZ0,Q2L6I2,Q5STZ8	ABCF1	T108,S109	0.189593	0.722177	1.30152	1.23321	0.901612	1.02984	0.987309	1.1427	1.08084	1.17159	2.64393	2.62299	2.61166	3.2342	2.54532	2.35918	2.47501	2.76088	3.4068	2.93416	2.84977	2.72632	2.51046	2.33897	2.04986	2.58458	2.64393	2.62299	2.61166	2.72632	2.51046	2.33897	2.04986	2.58458	-0.011472	-0.017717	0.044271	-0.074732	-0.176811	-0.367159	-0.032754	0.983301	0.770591	0.998796	0.485306	0.325518
K.n[305.21]LTQTSST[181.01]EQLNVLETETEVLNK[432.30].E	Q5JSH3,B4DSE9,F8W913,H7BY83,Q5JSH4,Q8N397	WDR44	T163	0.683184	0.165462	0.19014	0.164277	0.123599	0.16204	0.161036	0.13291	0.20483	0.183909	0.197865	0.205235	0.224322	0.126286	0.196952	0.164203	0.199587	0.202239	0.92478	0.866786	0.78833	0.843321	0.672054	0.801782	0.853782	1.34285	0.19787	0.20523	0.22432	0.16204	0.19695	0.1642	0.20483	0.20224	0.052689	0.181005	-0.288203	-0.006723	-0.269099	0.049874	0.031515	0.99999	0.997431	0.996993	0.962293	0.991861
K.n[305.21]LTRPAAS[167.00]PAVGEK[432.30].L	Q8N2M8,B3KSZ8,B4DDT8,F5H0Q6,F8WAG9	CLASRP	S547	0.171148	0.766628	5.69311	3.98762	4.09248	3.5231	4.35306	3.92081	3.34847	3.46047	0.533639	0.470847	0.343252	0.438843	0.356342	0.292959	0.330403	0.353478	0.960295	0.956667	0.788361	0.651072	0.725097	0.624519	0.725472	0.894252	0.9603	0.95667	0.78836	0.65107	0.7251	0.62452	0.72547	0.89425	-0.005464	-0.284631	-0.560673	-0.405305	-0.620737	-0.404569	-0.102807	0.639538	0.527972	0.236497	0.650864	0.327248
K.n[305.21]LTTTGQVT[181.01]SPVK[432.30].G	P49916,E5KLB5,E5KLB6,K7ENR9,K7ERZ5,Q96DF0	LIG3	T209	0.135691	0.867448	1.71457	1.19231	1.38737	1.35522	1.45269	1.5405	1.50598	1.37184	0.998927	0.91641	0.830042	0.809243	0.863582	0.855868	0.905182	0.840205	3.78676	3.61272	3.67112	3.30765	3.54305	3.69653	4.07169	3.94632	1.71457	1.19231	1.38737	1.35522	1.45269	1.5405	1.50598	1.37184	-0.524087	-0.305494	-0.33932	-0.23912	-0.154448	-0.187144	-0.321735	0.390337	0.657555	0.135691	0.608969	0.928886
K.n[305.21]LTTTGQVTS[167.00]PVK[432.30].G	P49916,E5KLB5,E5KLB6,K7ENR9,K7ERZ5,Q96DF0	LIG3	S210	0.0447429	1.34928	1.36151	1.16475	1.1321	1.19176	1.24987	1.20107	1.28183	1.25342	1.44995	1.30138	1.00264	1.37948	1.36161	1.43508	1.31691	1.29749	0.932655	0.911382	0.831105	0.761153	0.946995	1.117	0.902358	0.778398	1.36151	1.16475	1.00264	1.19176	1.24987	1.20107	1.28183	1.25342	-0.225187	-0.441404	-0.192114	-0.12343	-0.180887	-0.087003	-0.119338	0.690813	0.0447429	0.569707	0.985763	1
K.n[305.21]LTVENS[167.00]PK[432.30]QEAGISEGQGTAGEEEEK[432.30].K	O43583,F8VVL1	DENR	S73	0.00197679	2.70404	2.38112	1.99462	1.07472	1.6799	1.68016	1.43195	1.43659	1.67143	1.03933	0.986426	0.539565	1.10516	0.704787	0.715713	0.782115	0.77405	3.46002	3.13382	2.00362	2.14005	1.94942	2.15862	2.35622	2.34806	2.38112	1.99462	1.07472	1.6799	1.68016	1.43195	1.43659	1.67143	-0.255526	-1.14768	-0.503265	-0.503042	-0.733659	-0.728992	-0.510557	0.901878	0.00197679	0.0885974	0.0159604	0.0146891
K.n[305.21]LVHDS[167.00]LEDLQMTR.Y	Q9H7F0	ATP13A3	S817	0.0235685	1.62767	0.158721	0.155038	0.193492	0.162131	0.162773	0.222739	0.178109	0.218855	0.439701	0.4436	0.301979	0.544452	0.299187	0.663135	0.531337	0.620409	0.488202	0.472387	0.514364	0.48417	0.447936	0.706167	0.573771	0.508488	0.4397	0.4436	0.30198	0.48417	0.29919	0.66314	0.53134	0.50849	0.01274	-0.542067	0.138994	-0.555458	0.592794	0.273116	0.2097	1	0.999752	0.998231	0.96272	0.139809
K.n[305.21]LVNEAPVYSVY[243.03]SK[432.30].L	O75886	STAM2	Y374	0.0379059	1.42129	1.23792	1.53491	1.74583	2.04897	1.72364	1.39521	1.18429	1.05634	2.10324	2.24823	2.42045	3.82785	2.69535	1.92852	1.69288	1.65137	0.636095	0.671749	0.680463	0.919524	0.734387	0.643734	0.620449	0.547885	1.23792	1.53491	1.74583	2.04897	1.72364	1.39521	1.18429	1.05634	0.310236	0.495995	0.726981	0.47754	0.172564	-0.063896	-0.228844	0.997811	0.937395	0.0379059	0.776991	1
K.n[305.21]LVSFHDDS[167.00]DEDLLHI.-	P11717,Q59EZ3	IGF2R	S2484	0.0152237	1.81748	1.52558	1.18044	1.22366	0.928546	0.924575	0.950866	1.16804	1.55722	0.838402	0.646916	0.665385	0.510061	0.478998	0.519967	0.657993	0.858226	0.700944	0.605708	0.722634	0.49067	0.476973	0.561053	0.630052	0.511773	0.8384	0.64692	0.72263	0.51006	0.479	0.56105	0.65799	0.85823	-0.374051	-0.214382	-0.716972	-0.807613	-0.579509	-0.349573	0.033726	0.387499	0.741223	0.0207863	0.0152237	0.0398664
K.n[305.21]MAEESSSSSSSSS[167.00]PTAATSQQQQLK[432.30].N	Q13620,K4DI93	CUL4B	S146	0.0981841	1.00796	0.611305	0.52244	0.410378	0.59945	0.633326	0.672615	0.820773	0.939924	0.124236	0.133237	0.116115	0.148016	0.151184	0.183999	0.164605	0.220364	0.136835	0.166789	0.105918	0.149826	0.181809	0.210767	0.2272	0.278271	0.13684	0.16679	0.11611	0.14983	0.18181	0.21077	0.2272	0.27827	0.285543	-0.236998	0.130837	0.409942	0.62318	0.731473	1.02399	0.99999	0.87293	1	0.999301	0.950764
K.n[305.21]MES[167.00]EGGADDS[167.00]AEEGDLLDDDDNEDRGDDQLELIK[432.30]DDEK[432.30].E	P07910,B2R5W2,B2R603,B3KX96,D3DPI2,G3V2D6,G3V2Q1,G3V4C1,G3V5V7,Q569J8	HNRNPC	S253,S260	0.61605	0.210384	1.59531	1.1236	1.39809	1.16969	1.66786	1.01235	1.21795	1.60129	3.88891	2.60685	2.19693	2.38808	2.40368	2.76099	3.04072	3.24931	1.8933	1.71898	2.01254	2.00057	1.86618	2.50254	2.34501	3.78835	1.8933	1.71898	2.01254	2.00057	1.86618	2.50254	2.34501	3.24931	-0.13935	0.088114	0.079508	-0.020815	0.40249	0.308691	0.77923	0.671541	0.750786	0.726629	0.888213	0.969009
K.n[305.21]MESEGGADDS[167.00]AEEGDLLDDDDNEDRGDDQLELIK[432.30].D	P07910,B2R5W2,B2R603,B3KX96,D3DPI2,G3V2D6,G3V2Q1,G3V4C1,G3V5V7,Q569J8	HNRNPC	S260	0.34271	0.465073	3.20176	1.56557	2.30041	1.437	2.98338	2.08962	2.35922	3.62216	1.05884	0.451079	0.61344	0.507194	0.586666	0.782325	0.740502	0.956622	0.608652	0.626468	1.23923	0.673734	0.923913	1.13467	1.16627	1.99042	1.05884	0.62647	1.23923	0.67373	0.92391	1.13467	1.16627	1.99042	-0.757167	0.226959	-0.652242	-0.19666	0.099788	0.139417	0.910588	0.379679	0.99456	0.367273	0.999913	0.984075
K.n[305.21]MESEGGADDS[167.00]AEEGDLLDDDDNEDRGDDQLELIK[432.30]DDEK[432.30].E	P07910,B2R5W2,B2R603,B3KX96,D3DPI2,G3V2D6,G3V2Q1,G3V4C1,G3V5V7,Q569J8	HNRNPC	S260	0.0314338	1.5026	45.6644	28.8307	22.4509	27.6042	30.8114	27.2996	26.5041	38.0884	52.8175	35.1106	22.4493	30.9774	31.0385	34.7571	38.2812	42.2475	29.499	25.2951	30.9481	28.5297	28.8451	34.4006	34.1807	48.0417	45.6644	28.8307	22.4509	28.5297	30.8114	34.4006	34.1806	42.2475	-0.663461	-1.0243	-0.678607	-0.567606	-0.408637	-0.41789	-0.112204	0.166943	0.0314338	0.130064	0.197212	0.360801
K.n[305.21]MESEGGADDS[167.00]AEEGDLLDDDDNEDRGDDQVK[432.30].T	B4DQQ2,B4DY08	FLJ54127	S155	0.309145	0.509838	0.594458	0.297791	0.269728	0.176382	0.344076	0.43383	0.390784	0.363394	0.866681	0.771188	1.12368	0.735126	0.789256	0.755821	0.865036	1.03084	0.661897	0.637716	0.661948	0.570883	0.665852	0.559786	0.75045	0.899129	0.6619	0.63772	0.66195	0.57088	0.66585	0.55979	0.75045	0.89913	-0.05369	0.000109	-0.213426	0.008584	-0.241728	0.181143	0.441916	0.763316	0.999994	0.309145	0.914122	0.842005
K.n[305.21]METEADAPS[167.00]PAPSLGER.L	Q12873,B3KWV4,B4DKV1,B4DLC6,E9PG89,Q2TAZ1	CHD3	S1601	0.227976	0.642111	0.854422	0.673268	0.689702	0.609581	0.689666	0.862431	0.797014	0.788911	0.699496	0.806897	0.665102	0.83122	0.681643	0.543819	0.712002	0.923227	1.53143	1.23208	1.1527	1.23933	0.978273	1.21625	1.24069	1.43684	0.85442	0.8069	0.6897	0.83122	0.68967	0.86243	0.79701	0.92323	-0.082556	-0.308976	-0.039715	-0.309039	0.013462	-0.100348	0.111745	0.874689	0.484082	0.825063	0.227976	0.718934
K.n[305.21]MLGEDS[167.00]DEEEEMDTSER.K	Q9BWU0,B4DV74,H7C256	SLC4A1AP	S312	0.711183	0.148019	0.466902	0.299333	0.349195	0.354872	0.336927	0.534744	0.380627	0.329933	0.5279	0.524187	0.653642	0.579038	0.486954	0.483616	0.555122	0.584501	0.528654	0.446019	0.568926	0.691085	0.593819	0.547061	0.66576	0.519122	0.5279	0.44602	0.56893	0.57904	0.48695	0.53474	0.55512	0.51912	-0.243156	0.107986	0.133398	-0.116491	0.018573	0.072535	-0.024197	0.845939	0.999992	0.998933	0.998612	0.999997
K.n[305.21]MPC[160.03]ES[167.00]SPPESADTPTSTR.R	P46013	MKI67	S1375	0.944058	0.0250015	0.770702	0.609243	0.528982	0.649467	0.658573	0.746186	0.837425	0.738472	0.266173	0.347893	0.53902	0.307442	0.268405	0.282404	0.372917	0.316146	0.784174	0.838179	0.796365	0.726842	0.722188	0.785722	0.83875	0.833418	0.7707	0.60924	0.53902	0.64947	0.65857	0.74619	0.83742	0.73847	-0.339159	-0.515831	-0.246907	-0.226833	-0.046626	0.119782	-0.06163	1	0.999999	0.997205	0.98937	1
K.n[305.21]MPC[160.03]ESS[167.00]PPESADTPTSTR.R	P46013	MKI67	S1376	0.832205	0.0797698	0.426742	0.24095	0.323382	0.254676	0.232907	0.295047	0.375123	0.29461	0.191523	0.195655	0.172747	0.1995	0.171202	0.190294	0.155902	0.168942	1.07227	1.21414	1.45651	1.19447	1.18746	1.03713	1.17382	1.18781	0.42674	0.24095	0.32338	0.25468	0.23291	0.29505	0.37512	0.29461	-0.824624	-0.400127	-0.744672	-0.873585	-0.532398	-0.186005	-0.534551	0.999999	0.909659	0.999999	0.999679	0.991223
K.n[305.21]MVY[243.03]SINLT[181.01]SR.R	Q8TDR0,A8MTK4	TRAF3IP1	Y683,T688	0.000399958	3.39799	1.77127	1.21476	1.57815	1.40342	1.41165	1.82447	1.51273	1.33846	1.20644	0.624401	0.784448	0.653512	0.645417	0.761533	0.885291	0.576718	1.70509	1.21713	1.58012	1.25315	1.32913	1.74959	1.74482	1.18533	1.70509	1.21476	1.57815	1.25315	1.32913	1.74959	1.51273	1.18533	-0.489177	-0.111614	-0.444289	-0.359366	0.037169	-0.172693	-0.524559	0.000399958	0.156087	0.00210108	0.00352164	0.868796
K.n[305.21]NC[160.03]PPS[167.00]PLPLISK[432.30].Q	Q8IWC1	MAP7D3	S524	0.00396988	2.40122	1.1085	1.20021	1.34707	1.55127	1.56985	1.37569	1.39608	1.4136	0.7554	1.01225	0.850958	0.994562	0.926291	0.999849	1.01828	1.0017	0.408601	0.693013	0.722686	0.765479	0.719897	0.676378	0.651011	0.547319	0.7554	1.01225	0.85096	0.99456	0.92629	0.99985	1.01828	1.0017	0.422253	0.171851	0.396818	0.294223	0.404471	0.430822	0.407138	0.121942	0.107803	0.00396988	0.00892737	0.0364062
K.n[305.21]NEGSES[167.00]APEGQAQQR.R	P67809,A0JLU4,C9J5V9,H0Y449,Q05D43,Q2VIK8,Q6PKI6	YBX1	S176	0.0237095	1.62508	0.212557	0.3098	0.325867	0.321761	0.260827	0.268114	0.213928	0.146094	0.360501	0.326164	0.371204	0.386597	0.270296	0.332489	0.351	0.259788	0.326203	0.250923	0.262634	0.383179	0.233016	0.277622	0.272539	0.0184167	0.3262	0.3098	0.32587	0.38318	0.26083	0.27762	0.27254	0.14609	-0.07442	-0.00146	0.232265	-0.322647	-0.232645	-0.259289	-1.1589	1	0.99945	0.744729	0.940854	1
K.n[305.21]NGFPHPEPDC[160.03]NPSEAASEES[167.00]NS[167.00]EIEQEIPVEQK[432.30].E	Q9NR30	DDX21	S171,S173	0.000162318	3.78963	0.607939	0.4378	0.709781	0.397182	0.460373	0.635054	0.571528	0.545831	0.758037	0.595065	1.18046	0.573982	0.654275	0.620452	0.787898	0.803878	0.506922	0.478863	0.956278	0.475187	0.371691	0.458547	0.537187	0.659904	0.60794	0.47886	0.95628	0.47519	0.46037	0.62045	0.57153	0.6599	-0.344325	0.653504	-0.355424	-0.401135	0.029386	-0.0891	0.118318	0.649501	0.00547736	0.466098	0.57709	0.99183
K.n[305.21]NGGEDT[181.01]DNEEGEEENPLEIK[432.30].E	Q9NU22,Q6AI22,Q6PJJ1	MDN1	T4898	0.411563	0.385564	1.74186	1.05835	2.00952	1.03474	1.50119	1.66118	1.4675	1.77372	0.727868	0.494433	0.498724	0.468537	0.426363	0.533687	0.55521	0.579847	0.326472	0.318106	0.387267	0.367893	0.353239	0.395921	0.431457	0.444731	0.72787	0.49443	0.49872	0.46854	0.42636	0.53369	0.55521	0.57985	-0.557915	-0.545451	-0.635509	-0.771609	-0.447679	-0.390647	-0.328001	0.527244	0.999998	0.527573	0.94617	0.999772
K.n[305.21]NGSTAVAESVAS[167.00]PQK[432.30].T	Q12888,A6NNK5,A8KA50,B7Z3E7,C9JXV0,F8VY86	TP53BP1	S1028	0.0625926	1.20348	2.90982	2.24077	1.43215	2.36859	2.0591	1.98454	2.34029	2.30611	2.48329	2.56761	2.07564	1.91493	2.48139	1.90081	2.07192	2.15107	1.04577	0.773692	0.839893	0.806091	0.814961	0.832164	0.864103	0.9329	2.48329	2.24077	1.43215	1.91493	2.0591	1.90081	2.07192	2.15107	-0.148258	-0.79407	-0.374961	-0.270239	-0.385638	-0.261284	-0.207198	0.84635	0.0625926	0.408741	0.65156	0.171505
K.n[305.21]NGVAAEVS[167.00]PAK[432.30]EENPR.R	Q9BW71,B2R6A9	HIRIP3	S125	0.0152269	1.81739	3.10808	2.78031	2.70207	3.00999	3.11551	3.70875	3.44777	2.94136	4.48337	3.61887	3.50664	4.21015	4.58588	4.41588	4.53172	4.00261	2.19445	1.90609	1.8218	2.0775	2.10167	2.75335	2.43964	2.1526	3.10808	2.78031	2.70207	3.00999	3.11551	3.70875	3.44777	2.94136	-0.160778	-0.201959	-0.046265	0.003445	0.254909	0.14964	-0.07954	0.049349	0.0152269	0.929396	1	0.229098
K.n[305.21]NGYGFVEFEDS[167.00]RDADDAVYELNGK[432.30].E	Q13247,A8K588,B5BU15,Q59GY3	SRSF6	S45	0.0124835	1.90366	0.15925	0.0934664	0.212895	0.130079	0.199512	0.1983	0.20122	0.197096	0.351122	0.240194	0.421101	0.255044	0.275426	0.272704	0.287546	0.332981	0.137244	0.0995314	0.136361	0.102497	0.1241	0.127055	0.157702	0.158807	0.15925	0.09953	0.21289	0.13008	0.19951	0.1983	0.20122	0.1971	-0.67809	0.418815	-0.291894	0.325168	0.316391	0.33748	0.307634	0.18972	0.761209	0.490888	0.997914	0.997644
K.n[305.21]NHSVNEEEQEEQGEGS[167.00]EDEWEQVGPR.N	Q14694,B4DDR4,H3BNA1	USP10	S576	0.508974	0.293305	2.17172	1.51939	1.27804	1.09562	1.38912	1.85789	1.70062	1.78744	0.611727	0.57579	0.686384	0.468573	0.593105	0.573192	0.617416	0.432164	0.323615	0.369682	0.619229	0.444108	0.42628	0.391211	0.502381	0.497419	0.61173	0.57579	0.68638	0.46857	0.59311	0.57319	0.61742	0.49742	-0.087352	0.166112	-0.38463	-0.044595	-0.093882	0.013357	-0.298431	0.926796	0.973724	0.508974	0.892995	0.999306
K.n[305.21]NINMDNDLEVLTSS[167.00]PTR.N	Q9Y5T5,B4DUS4	USP16	S552	0.311132	0.507055	0.383948	0.311535	0.398087	0.352718	0.326942	0.436845	0.398558	0.388667	0.198088	0.202839	0.177007	0.214648	0.131185	0.18179	0.226925	0.206621	0.366873	0.326336	0.440264	0.352388	0.315624	0.379909	0.362549	0.256423	0.36687	0.31154	0.39809	0.35239	0.31562	0.37991	0.36255	0.25642	-0.235852	0.117826	-0.058096	-0.21708	0.050389	-0.017089	-0.51676	0.931913	0.995227	0.999977	0.588524	0.999225
K.n[305.21]NIVHNY[243.03]SEAEIK[432.30].V	Q9Y6I3,Q9H201,D6R907,D6RBI9,D6RBR6,D6REL6,D6RFG3,I6L9I8	EPN1	Y17	0.00430093	2.36644	1.30876	1.82864	2.08906	3.22974	3.76461	2.40588	1.55258	1.08917	2.19864	2.58615	3.43158	5.88169	4.53476	3.96472	2.14091	1.9109	0.474325	0.724367	1.2361	1.52551	1.48003	0.998875	0.717468	0.54667	1.30876	1.82864	2.08906	3.22974	3.76461	2.40588	1.55258	1.08917	0.482571	0.674653	1.30322	1.5243	0.878364	0.246467	-0.264971	0.98617	0.490633	0.00430093	0.0133377	0.273205
K.n[305.21]NK[432.30]PGPNIES[167.00]GNEDDDASFK[432.30].L	O60841,A0JLR8,Q05CQ1,Q8N5A0	EIF5B	S214	0.0463618	1.33384	3.77765	2.66158	1.74822	2.66551	2.7446	2.67031	2.64091	2.72746	1.51737	1.53803	1.29882	1.45897	1.17299	1.33629	1.5412	0.929155	2.03856	1.79476	1.64578	1.86634	1.851	2.0457	2.03659	1.87471	2.03856	1.79476	1.64578	1.86634	1.851	2.0457	2.03659	1.87471	-0.183759	-0.308779	-0.127339	-0.139246	0.005044	-0.001395	-0.120883	0.623287	0.0463618	0.620534	0.449583	0.668562
K.n[305.21]NLGSGS[167.00]PK[432.30]PR.Q	A9CQZ4	DPYSL2	S27	0.378913	0.421461	2.12718	3.1719	2.5231	2.53495	2.28084	1.54109	2.09244	1.65694	1.54885	2.0773	1.56183	1.98798	1.29886	1.80988	1.70571	1.13301	0.790092	0.747625	0.587046	0.66994	0.558233	0.6398	0.723942	0.246765	1.54885	2.0773	1.56183	1.98798	1.29886	1.54109	1.70571	1.13301	0.423512	0.01204	0.360106	-0.253951	-0.007246	0.139175	-0.451037	0.378913	0.999981	0.953228	0.999571	0.995577
K.n[305.21]NMTVEQLLTGSPT[181.01]SPTVEPEK[432.30]PTR.E	Q9C0C9,K7ES11	UBE2O	T838	0.00155639	2.80788	0.943144	0.746636	0.807866	1.35543	1.18999	1.67866	1.6765	1.52598	0.78049	0.701318	0.651804	0.956024	1.12744	1.0684	1.22905	1.11339	0.796632	0.884145	0.853071	1.0663	1.44695	1.89404	1.49094	1.28352	0.79663	0.74664	0.80787	1.0663	1.18999	1.67866	1.49094	1.28352	-0.093497	0.020213	0.420632	0.578968	1.07533	0.90424	0.688124	0.999556	0.999165	0.398462	0.0867261	0.00155639
K.n[305.21]NNPS[167.00]PPPDSDLER.V	O95677,Q99502,A6NCB9,B3KXR1,B4DIV6,B4DRQ6,E7EQM5,E7ESD5,E9PLN6,F2Z2Y1,F8WB53,Q0P517,Q5JS10,Q96CJ7	EYA4	S361	0.149461	0.825473	0.718709	0.557891	0.845683	0.616496	0.676679	0.566701	0.561059	0.462806	0.975099	0.940562	1.07408	0.998285	0.907019	0.833218	0.923846	0.803832	0.184861	0.224736	0.260097	0.232848	0.1865	0.214094	0.251859	0.214681	0.71871	0.55789	0.84568	0.6165	0.67668	0.5667	0.56106	0.46281	-0.365429	0.234702	-0.221309	-0.086936	-0.342825	-0.357255	-0.63499	0.969785	0.569993	0.999999	0.996095	0.702991
K.n[305.21]NNTAAETEDDES[167.00]DGEDRGGGTSGSLR.R	Q6KC79,Q6IEH8	NIPBL	S2672	0.0517272	1.28628	0.665104	0.553813	0.725388	0.603428	0.603864	0.561866	0.685439	0.663599	0.196328	0.207827	0.297923	0.238383	0.1834	0.200082	0.258722	0.208461	0.149446	0.146339	0.210159	0.178667	0.15166	0.171137	0.214692	0.0590266	0.19633	0.20783	0.29792	0.23838	0.1834	0.20008	0.25872	0.20846	0.082123	0.601644	0.279983	-0.098287	0.027296	0.398111	0.08649	0.944293	0.311191	1	0.991924	0.987372
K.n[305.21]NNTAAETEDDES[167.00]DGEDRGGGTSGVR.R	H0YAM2	NIPBL	S178	0.0107749	1.96758	0.964456	1.26371	1.79269	1.43269	1.23818	1.22192	1.20642	1.01387	0.360885	0.449348	0.785411	0.570821	0.392814	0.444153	0.620392	0.382029	0.377912	0.402377	0.42862	0.433901	0.338825	0.42209	0.392672	0.122358	0.37791	0.44935	0.78541	0.57082	0.39281	0.44415	0.62039	0.38203	0.249797	1.0554	0.594993	0.055789	0.233004	0.715133	0.015643	0.849333	0.0107749	0.282535	0.981554	0.886563
K.n[305.21]NQQGFS[167.00]PK[432.30].A	Q9NS87,C9JKA9,D6RCT7	KIF15	S568	0.121755	0.914515	1.3836	1.48113	1.26388	1.2376	1.25675	1.1608	1.28464	1.15508	1.03789	1.10517	1.08143	1.07884	0.904551	1.24809	1.21649	1.02915	1.58981	1.94857	1.32277	1.55084	1.53871	1.61229	1.75	1.38016	1.3836	1.48113	1.26388	1.2376	1.25675	1.24809	1.28464	1.15508	0.098271	-0.130567	-0.160882	-0.138729	-0.148705	-0.107063	-0.260434	0.620366	0.920817	0.999462	0.950667	1
K.n[305.21]NRPDYVS[167.00]EEEEDDEDFETAVK[432.30].K	P49792,E9PGT0	RANBP2	S2668	0.0124555	1.90464	1.28286	0.964793	1.34993	1.04595	1.11073	1.38824	1.39641	1.27843	1.09093	0.905892	1.33702	0.945683	0.849527	1.05233	1.18407	1.30416	0.680169	0.611932	0.70714	0.61701	0.611666	0.753822	0.805799	0.917158	1.09093	0.90589	1.33702	0.94568	0.84953	1.05233	1.18407	1.27843	-0.268151	0.293463	-0.206135	-0.360822	-0.051971	0.118196	0.228815	0.200963	0.740564	0.456966	0.367891	0.996883
K.n[305.21]NSDLLTS[167.00]PDVGLLK[432.30].L	P05412,Q6FHM7	JUN	S63	0.0264486	1.5776	0.72818	0.586007	0.719472	1.30194	1.04401	1.22062	1.23124	1.53644	0.280157	0.218696	0.272072	0.448437	0.38271	0.426369	0.495918	0.406447	0.690626	0.578429	0.529349	0.711742	0.941523	1.16236	1.06429	1.245	0.69063	0.57843	0.52935	0.71174	0.94152	1.16236	1.06429	1.245	-0.255771	-0.383691	0.043437	0.447079	0.751072	0.623906	0.850161	0.988471	0.999668	0.518899	0.660896	0.146453
K.n[305.21]NSFNNPAY[243.03]YVLEGVPHQLLPPEPPSPAR.A	O15357	INPPL1	Y986	0.000799242	3.09732	0.315059	3.36287	3.4554	2.69827	2.04799	1.62097	1.18869	1.03042	0.349587	7.53724	7.40315	5.3032	3.9168	1.82929	1.20506	0.866089	0.415822	3.6324	4.44046	2.31116	1.73423	1.27741	0.863495	0.264119	0.34959	3.6324	4.44046	2.69827	2.04799	1.62097	1.18869	0.86609	3.37719	3.66697	2.9483	2.55047	2.21312	1.76564	1.30885	0.00136902	0.000799242	0.0303183	0.19089	0.79332
K.n[305.21]NSQEDS[167.00]EDS[167.00]EDK[432.30]DVK[432.30].T	Q9H1E3,B4DTY3,Q6IA16	NUCKS1	S58,S61	0.103686	0.984281	2.74963	4.91588	3.08355	5.5131	3.16657	2.99838	3.11147	2.72154	1.36453	2.33461	1.50916	2.6962	1.45274	2.06212	1.79652	1.6654	0.529827	0.399858	0.210966	0.461421	0.188977	0.297653	0.269974	0.222342	1.36453	2.33461	1.50916	2.6962	1.45274	2.06212	1.79652	1.6654	0.774777	0.145342	0.982523	0.090372	0.595724	0.396801	0.287465	0.347361	1	0.103686	1	0.999006
K.n[305.21]NSQEDS[167.00]EDSEDK[432.30].D	Q9H1E3,B4DTY3,Q6IA16	NUCKS1	S58	0.0428581	1.36797	0.285381	0.650098	0.643942	0.761512	0.496548	0.4366	0.507529	0.491497	0.344717	0.580955	0.60956	0.65315	0.323026	0.594165	0.604636	0.514138	0.3351	0.287773	0.24629	0.355553	0.169047	0.245117	0.256716	0.199832	0.3351	0.58096	0.60956	0.65315	0.32303	0.4366	0.50753	0.4915	0.793847	0.863177	0.962823	-0.052924	0.38172	0.598901	0.5526	0.275498	0.310907	0.0428581	1	0.845173
K.n[305.21]NTETQPTS[167.00]PQLGTK[432.30].T	B4DZC2,B7Z926,J3KNX6,Q86X06,Q9Y4Q3	FLJ51161	S366	0.183548	0.736249	0.493135	0.411348	0.401091	0.626574	0.756566	0.756321	0.885829	0.91899	1.37525	1.26521	0.949235	1.04494	1.17044	1.22306	1.54349	1.47033	0.850104	0.866082	0.901716	0.777348	0.900299	1.01886	1.00323	1.12289	0.8501	0.86608	0.90172	0.77735	0.9003	1.01886	1.00323	1.12289	0.026868	0.085047	-0.129068	0.082773	0.261251	0.238948	0.401512	0.998094	0.733121	0.976776	0.999917	0.971446
K.n[305.21]NTFTAWS[167.00]DEES[167.00]DYEIDDRDVNK[432.30].L	Q6PKG0,E5RH50	LARP1	S627,S631	0.0204617	1.68906	2.80316	1.77402	1.6066	1.82422	1.86135	2.12778	1.81209	2.11194	1.69797	1.343	0.938753	1.0632	1.28946	1.2449	1.20523	1.13446	0.10974	0.0908972	0.109722	0.084561	0.0957814	0.112428	0.0913786	0.145531	1.69797	1.343	0.93875	1.0632	1.28946	1.2449	1.20523	1.13446	-0.338352	-0.854998	-0.675398	-0.397044	-0.447781	-0.494502	-0.581805	0.148436	0.0204617	0.0653434	0.1684	0.347993
K.n[305.21]NTPSQHSHS[167.00]IQHSPER.S	Q9NYF8,E9PJA7,E9PK09,E9PK91,E9PKI6,E9PQN2,Q6DCA8	BCLAF1	S264	0.0273251	1.56344	0.575132	0.739391	1.00208	0.58886	0.842846	0.626501	0.722846	0.770125	0.422416	0.422485	0.691417	0.497497	0.427142	0.503746	0.548927	0.476934	0.175456	0.132492	0.267456	0.233137	0.173577	0.221735	0.202172	0.054643	0.42242	0.42249	0.69142	0.4975	0.42714	0.50375	0.54893	0.47693	0.000239	0.710884	0.236018	0.016031	0.25403	0.377944	0.175099	0.998366	0.0273251	0.994816	0.873724	0.983534
K.n[305.21]NVAEALGHS[167.00]PK[432.30]DPGGGGGPVR.A	Q8IU81,B2RCD8	IRF2BP1	S436	0.240743	0.618446	3.20502	3.02361	2.14822	2.83946	2.86401	2.96709	3.3069	2.85336	6.60651	5.74712	5.14925	6.638	7.24504	6.0517	5.61413	5.32282	2.84654	2.43847	2.47333	2.45088	2.58431	3.30767	2.07231	2.50671	3.20502	3.02361	2.47333	2.83946	2.86401	3.30767	3.3069	2.85336	-0.084061	-0.373879	-0.174717	-0.162297	0.045482	0.045146	-0.167672	0.886624	0.240743	0.997125	1	0.999984
K.n[305.21]NYGSY[243.03]STQASAAAATAELLK[432.30].K	O14828,Q6FHJ5	SCAMP3	Y86	0.00783233	2.10611	0.393502	1.47128	1.06142	0.725329	0.684921	0.534002	0.485152	0.438301	0.963628	3.36511	2.63	1.57773	1.7728	1.29007	1.17497	0.923726	0.452138	0.93553	0.866494	0.729495	0.664497	0.572672	0.511421	0.373871	0.45214	1.47128	1.06142	0.7295	0.68492	0.57267	0.51142	0.4383	1.70223	1.23115	0.690138	0.599166	0.340934	0.177739	-0.044851	0.00783233	0.0941529	0.839419	0.789969	0.99642
K.n[305.21]NYSEVIEVDES[167.00]DVEEDIFPTTSK[432.30].T	P49959,B3KTC7,F8W7U8	MRE11A	S649	0.230244	0.637813	0.717117	0.614905	0.549925	0.623292	0.535071	0.583848	0.687539	0.715155	0.737337	0.733498	0.580533	0.559454	0.560506	0.63556	0.645068	0.674351	1.01227	0.891478	1.09697	0.76504	0.966025	0.956881	1.08331	1.20535	0.73734	0.7335	0.58053	0.62329	0.56051	0.63556	0.68754	0.71516	-0.007533	-0.344959	-0.242426	-0.39559	-0.214302	-0.100886	-0.044064	0.936465	0.918331	0.230244	0.493621	0.815765
K.n[305.21]QEPIES[167.00]DEEEAEPPREVEPGQR.Q	P56524,B7Z803,B7Z8G5,B7Z8I2,B7Z8L3,F5GX36,F5H5W4,Q53SM2,Q86YH7	HDAC4	S565	0.456405	0.34065	1.80352	1.48097	1.28343	1.36874	1.63859	1.65832	1.38838	1.68737	2.67868	3.26401	2.44693	1.64234	1.77594	1.68579	1.91632	2.10332	1.33063	1.55375	1.39006	1.12731	1.22843	1.16055	1.37981	1.0995	1.80352	1.55375	1.39006	1.36874	1.63859	1.65832	1.38838	1.68737	-0.215061	-0.375668	-0.397967	-0.138361	-0.121093	-0.377413	-0.096039	0.998117	0.984343	0.456405	0.810642	0.719629
K.n[305.21]QERLS[167.00]PEVAPPAHR.R	Q8TAD8,B1AK66,B4DDK7,B4DLV6	SNIP1	S35	0.501068	0.300104	0.690318	0.692831	0.642697	0.615748	0.718713	0.681467	0.754621	0.795869	8.44093	6.95386	7.68758	7.08075	5.83834	5.70558	7.79194	7.5899	3.75247	3.30076	3.16735	4.30052	3.79348	3.20113	4.0307	2.29849	3.75247	3.30076	3.16735	4.30052	3.79348	3.20113	4.0307	2.29849	-0.185042	-0.244564	0.196671	0.015681	-0.229259	0.10319	-0.707154	0.922536	0.986224	0.99908	0.767298	0.501068
K.n[305.21]QGGSQPSSFSPGQS[167.00]QVTPQDQEK[432.30].A	Q9H0L4	CSTF2T	S567	0.162499	0.789149	0.929573	0.762719	0.764675	0.720177	0.843151	0.618547	0.766033	0.733645	0.689293	0.559945	0.505269	0.589366	0.498796	0.527102	0.590907	0.509454	0.487107	0.445824	0.491528	0.456114	0.514861	0.534461	0.553285	0.470393	0.68929	0.55994	0.50527	0.58937	0.51486	0.53446	0.59091	0.50945	-0.299839	-0.448057	-0.225937	-0.420931	-0.367029	-0.222173	-0.436171	0.382949	0.360587	0.373978	0.711607	0.162499
K.n[305.21]QGY[243.03]VIYR.L	P61313,B4DEN1,B4DLP4,E7ENU7,E7EQV9,E7EX53,Q96S84	RPL15	Y59	0.0445644	1.35101	4.26622	2.87692	3.65742	2.92948	3.35965	3.66445	3.9792	3.93502	6.86618	3.21573	4.44566	4.09659	3.60069	4.17822	5.1308	5.67982	4.96433	3.82764	4.38555	4.40065	4.08291	4.63622	5.00647	2.75244	4.96433	3.21573	4.38555	4.09659	3.60069	4.17822	5.00647	3.93502	-0.626453	-0.178841	-0.277176	-0.463326	-0.248711	0.012195	-0.335228	0.0445644	0.459071	0.195172	0.136729	0.455824
K.n[305.21]QHPVPPPAQNQNQVRS[167.00]PGAPGPLTLK[432.30].E	Q15942,B4DQR8,B4DQX7,B4DY85,H0Y2Y8,Q28617,Q96AF9,Q9BUS0	ZYX	S344	0.189772	0.721767	0.829311	0.470582	0.569586	0.7066	0.862275	0.803868	0.971141	1.15096	1.69379	1.44451	1.23647	1.31837	1.68918	1.79271	2.12855	2.13956	0.6055	0.481445	0.585831	0.737805	0.83119	1.15465	1.05594	0.830093	0.82931	0.48145	0.58583	0.7378	0.86228	1.15465	1.05594	1.15096	-0.784526	-0.501429	-0.168682	0.056245	0.477472	0.348544	0.472854	0.543718	0.535138	0.970924	0.996448	0.711551
K.n[305.21]QIC[160.03]LVMLETLSQS[167.00]PQGR.V	Q15365,Q53SS8	PCBP1	S173	0.63629	0.196345	1.11277	0.932206	0.646788	0.79325	1.22151	1.23253	0.990039	1.39649	0.194773	0.0615291	0.0650179	0.08879	0.0920477	0.135983	0.151517	0.0507973	0.304662	0.248276	0.234288	0.371715	0.304476	0.292404	0.408818	0.198164	0.30466	0.24828	0.23429	0.37172	0.30448	0.2924	0.40882	0.19816	-0.295232	-0.378905	0.287016	-0.000853	-0.059257	0.424266	-0.620534	0.967857	0.63629	0.972868	1	1
K.n[305.21]QITQEEDDS[167.00]DEEVAPENFFSLPEK[432.30].A	Q92733,A6NG79,Q96FT4	PRCC	S267	0.712022	0.147507	0.319734	0.214395	0.31278	0.214684	0.222205	0.26156	0.282777	0.302666	1.25086	1.14341	0.808661	0.999003	1.09058	1.10478	1.34672	1.21426	0.626905	0.510901	0.699509	0.517326	0.566534	0.728928	0.676383	0.940022	0.6269	0.5109	0.69951	0.51733	0.56653	0.72893	0.67638	0.94002	-0.295194	0.158109	-0.27715	-0.146083	0.217545	0.109599	0.584456	0.92818	0.869829	0.712022	0.939271	0.999936
K.n[305.21]QK[432.30]FNDS[167.00]EGDDTEETEDYR.Q	Q9NYF8,E9PK09,E9PK91,E9PKI6,E9PQN2,Q6DCA8	BCLAF1	S397	0.00605411	2.21795	2.67638	2.11385	2.09937	1.9358	2.54532	2.22794	2.87011	2.51155	2.8656	2.27824	2.67008	2.49959	2.30784	2.37991	3.27407	2.83061	2.352	2.22155	2.30803	2.45747	2.23822	2.43228	2.96764	2.81207	2.67638	2.22155	2.30803	2.45747	2.30784	2.37991	2.96764	2.81207	-0.268716	-0.213621	-0.123109	-0.21374	-0.169376	0.149033	0.07135	0.143908	0.597725	0.369469	0.616465	0.548684
K.n[305.21]QK[432.30]FNDS[167.00]EGDDTEETEDYRQFR.K	Q9NYF8,E9PK09,E9PK91,E9PKI6,E9PQN2,Q6DCA8	BCLAF1	S397	0.000539129	3.26831	0.874491	0.584902	0.489955	0.676505	0.59801	0.76609	0.781705	0.721488	1.01547	0.827053	0.574955	0.779908	0.707432	0.738802	0.755918	0.807181	0.493662	0.420867	0.295047	0.265003	0.421625	0.416186	0.355759	0.434833	0.87449	0.5849	0.48995	0.6765	0.59801	0.7388	0.75592	0.72149	-0.580252	-0.835807	-0.370352	-0.548272	-0.243258	-0.210208	-0.277462	0.0768541	0.000539129	0.0236737	0.025148	0.183567
K.n[305.21]QK[432.30]IDDRDS[167.00]DEEGASDR.R	Q8TDD1	DDX54	S782	0.202656	0.69324	0.846405	1.64221	1.02635	1.20621	0.784932	0.798949	0.86733	0.729263	0.242336	0.398058	0.314696	0.398528	0.213235	0.298632	0.312723	0.281766	0.867809	0.857352	0.544459	0.776171	0.513793	0.618925	0.566603	0.49089	0.84641	0.85735	0.54446	0.77617	0.51379	0.61893	0.5666	0.49089	0.018528	-0.636531	-0.124984	-0.720178	-0.45158	-0.579026	-0.785957	0.268789	0.999999	0.939241	0.924297	0.99748
K.n[305.21]QK[432.30]S[167.00]DAEEDGGTVSQEEEDR.K	P27824,B4DGP8,B4E2T8	CANX	S554	0.464418	0.333091	1.46833	1.89295	1.32017	1.40594	1.50753	1.04096	1.3329	1.49976	1.17213	1.37083	1.3786	1.39276	1.00726	1.18776	1.4584	1.40926	0.99997	1.20455	0.890626	1.21703	0.838153	0.815965	1.01612	1.70417	1.17213	1.37083	1.32017	1.39276	1.00726	1.04096	1.3329	1.49976	0.225917	0.171591	0.248814	-0.218696	-0.171218	0.185436	0.355599	0.641946	1	0.989785	0.997943	0.892306
K.n[305.21]QLT[181.01]QPETHFGR.E	Q9UJU6,B4DDD6,B4DDP6,B4DDU5,B4DEM2,B4DKZ4,B4DUF9,B4DXL9,C9J7P1,H0Y5J4,Q59FH4	DBNL	T291	0.268817	0.570544	4.87335	2.69834	3.12578	2.82752	3.21362	3.18506	3.67201	3.45761	1.30728	1.07834	1.0818	0.946248	1.25435	1.33226	0.996643	1.20084	3.80049	4.07836	3.17013	3.91757	3.63012	3.69448	4.14496	4.10306	3.80049	2.69834	3.12578	2.82752	3.21362	3.18506	3.67201	3.45761	-0.494113	-0.281969	-0.426648	-0.241986	-0.254865	-0.049615	-0.13641	0.488833	0.268817	0.404767	0.623397	0.686729
K.n[305.21]QLVAGNS[167.00]PK[432.30]K[432.30].Q	Q96EU6,B2R9K5	RRP36	S73	0.0020326	2.69195	2.83107	3.50579	1.93766	2.64615	2.56001	1.78911	2.47658	2.13568	3.1832	3.47963	2.09322	2.91157	2.38242	2.59057	2.75301	2.52083	7.74061	7.41822	4.15095	5.7547	5.36189	6.02195	5.8111	5.59542	3.1832	3.50579	2.09322	2.91157	2.56001	2.59057	2.75301	2.52083	0.139262	-0.604754	-0.12868	-0.314328	-0.297208	-0.209468	-0.336579	0.998954	0.00541297	0.46456	0.134104	0.153702
K.n[305.21]QLVRGEPNVSY[243.03]IC[160.03]SR.Y	P49840,P49841,A8MT37,B5BUC0,Q68D16,Q6FI27	GSK3A	Y279	0.135825	0.867021	16.526	7.60589	9.97446	8.49457	6.99672	17.9374	13.2862	10.9908	19.7377	9.30535	10.5404	7.97139	12.4663	12.3238	11.9287	10.1084	12.1095	12.6504	16.0791	7.59465	16.8172	16.02	15.1108	4.05355	16.526	9.30535	10.5404	7.97139	12.4664	16.02	13.2863	10.1083	-0.828604	-0.648803	-1.05183	-0.406698	-0.04486	-0.314803	-0.709189	0.367109	0.831108	0.135825	0.813414	0.999994
K.n[305.21]QMPPPPPC[160.03]PGRELFDDPSY[243.03]VNVQNLDK[432.30].A	P29353,H0Y539,Q59HB0,Q5T189	SHC1	Y427	0.000572583	3.24216	0.165008	0.562104	0.451808	0.568244	0.518677	0.510997	0.393993	0.306043	0.165159	0.752345	0.53587	0.735765	0.619686	0.719261	0.460971	0.342432	0.0784799	0.281297	0.252397	0.208425	0.285085	0.254391	0.230935	0.176173	0.16501	0.5621	0.45181	0.56824	0.51868	0.511	0.39399	0.30604	1.76827	1.45316	1.78395	1.65229	1.63077	1.25561	0.891167	0.000572583	0.013734	0.00117282	0.00257796	0.00149627
K.n[305.21]QPEK[432.30]EEEEEAGES[167.00]VEDIFSEVVGR.K	Q8TDD1	DDX54	S644	0.00248214	2.60517	0.564565	0.441398	0.388005	0.404354	0.369902	0.399027	0.439308	0.494002	0.452771	0.346328	0.29244	0.272415	0.325434	0.276625	0.283408	0.348649	0.394469	0.400001	0.342262	0.361915	0.315599	0.328756	0.285053	0.383378	0.45277	0.4	0.34226	0.36192	0.32543	0.32876	0.28505	0.38338	-0.178778	-0.403686	-0.323108	-0.476431	-0.461744	-0.667563	-0.240003	0.154443	0.00374505	0.00538876	0.00287243	0.00248214
K.n[305.21]QQGHEPVS[167.00]PR.S	Q9BTA9	WAC	S511	0.169431	0.771008	0.634701	0.690747	0.944312	0.700807	0.601242	0.746201	0.638019	0.471648	0.180986	0.249865	0.338742	0.261358	0.18507	0.265308	0.24932	0.173252	0.882375	0.803378	0.751166	0.854582	0.560659	0.639453	0.681878	0.431758	0.6347	0.69075	0.75117	0.70081	0.56066	0.63945	0.63802	0.43176	0.122089	0.243065	0.142949	-0.178949	0.010757	0.007527	-0.555845	0.999999	0.786527	0.999161	0.750948	0.999998
K.n[305.21]QQLPQT[181.01]PPSC[160.03]LK[432.30].T	Q8IY81,B4DKU3	FTSJ3	T573	0.000779409	3.10823	1.50622	1.20918	1.64047	1.99928	2.0598	1.88906	1.51755	1.45595	0.791735	0.701933	0.735316	1.28086	1.31108	1.38494	1.09698	0.905524	1.4164	1.40696	1.46139	2.04126	2.48985	2.46563	1.75576	1.59461	1.4164	1.20918	1.46139	1.99928	2.0598	1.88906	1.51755	1.45595	-0.2282	0.045112	0.497252	0.540276	0.41544	0.099515	0.039732	0.949991	0.99996	0.0103714	0.000779409	0.00136943
K.n[305.21]QSETVDQNS[167.00]DS[167.00]DEMLAILK[432.30].E	P46100,A4LAA3	ATRX	S729,S731	0.198999	0.701149	0.677261	0.541596	0.700479	0.536024	0.491153	0.759682	0.671652	0.743726	0.722943	0.603897	0.596771	0.671432	0.581812	0.667895	0.669985	0.775033	0.384415	0.404379	0.327294	0.299417	0.321092	0.322283	0.340263	0.418903	0.67726	0.5416	0.59677	0.53602	0.49115	0.66789	0.66999	0.74373	-0.322482	-0.182535	-0.337423	-0.463546	-0.020099	-0.01557	0.135069	0.729689	0.944515	0.558107	0.198999	0.999996
K.n[305.21]QSFDDNDS[167.00]EELEDK[432.30].D	O60841,A0JLR8,Q05CQ1,Q8N5A0	EIF5B	S113	0.35476	0.450065	0.383425	0.323206	0.471261	0.31069	0.45398	0.521916	0.374618	0.42353	0.308231	0.194294	0.254607	0.201898	0.211278	0.221118	0.252285	0.260807	0.678989	0.680286	0.829618	0.647481	0.74824	0.722221	0.760256	1.00292	0.38343	0.32321	0.47126	0.31069	0.45398	0.52192	0.37462	0.42353	-0.246491	0.29756	-0.303487	0.243666	0.444865	-0.033535	0.143501	0.965657	0.951705	0.910464	0.999995	0.998999
K.n[305.21]QSGS[167.00]PTLDTAPNGR.Y	Q9H2J7,F8VZC8,Q68CX0,Q8IXG2	SLC6A15	S701	0.168044	0.774576	0.735702	0.621053	0.615079	0.451132	0.57462	0.432289	0.537171	0.673313	2.25026	2.13401	2.26819	1.83194	1.69427	1.65191	1.96042	2.15842	0.410183	0.428941	0.48381	0.349005	0.346368	0.404164	0.413905	0.246197	0.7357	0.62105	0.61508	0.45113	0.57462	0.43229	0.53717	0.67331	-0.244408	-0.258344	-0.705574	-0.356509	-0.767118	-0.453739	-0.127847	0.997005	1	0.325892	0.302784	0.168044
K.n[305.21]QSNASS[167.00]DVEVEEK[432.30].E	O75475,Q05CM9	PSIP1	S106	0.292824	0.533394	6.182	7.4877	8.71609	6.78002	8.53043	7.20558	9.09267	8.51073	1.94909	2.2624	2.6494	1.90616	1.85534	2.3731	2.31666	2.16755	2.28411	2.42942	2.16397	2.56584	2.29363	2.65539	2.63301	2.35009	2.28411	2.42942	2.6494	2.56584	2.29363	2.65539	2.63301	2.35009	0.08898	0.214034	0.167799	0.006001	0.217292	0.205081	0.041084	0.922588	0.459723	0.998846	0.782987	0.910969
K.n[305.21]QSSLAEPVS[167.00]PSK[432.30].K	O43572,E7EMD6	AKAP10	S187	0.0554413	1.25617	2.78783	2.37685	2.18543	2.65336	2.9227	2.89605	2.90625	3.31878	2.02623	1.79343	1.86584	2.10669	2.33827	2.52378	2.42139	2.47309	3.72987	4.19056	4.47632	4.48672	5.25607	5.61807	5.26143	5.02877	2.78783	2.37685	2.18543	2.65336	2.9227	2.89605	2.90625	3.31878	-0.230092	-0.351225	-0.071322	0.068159	0.054944	0.060016	0.25151	0.999994	1	0.970474	0.186937	0.0554413
K.n[305.21]QSSVTQVTEQS[167.00]PK[432.30].V	Q14966,A8K583,B4DF54,C9JBI6,C9JWN0,D6W5H1,F5H330	ZNF638	S128	0.0230047	1.63818	1.32978	0.982757	0.759832	0.930876	1.21721	0.93986	0.805873	0.908825	0.938165	0.836955	0.60719	0.701769	0.907164	0.851622	0.705458	0.660907	0.265651	0.282747	0.242293	0.304207	0.299964	0.255343	0.204499	0.189889	0.93816	0.83695	0.60719	0.70177	0.90716	0.85162	0.70546	0.66091	-0.164693	-0.627686	-0.418836	-0.048477	-0.139624	-0.41127	-0.50538	0.601509	0.0230047	0.248012	0.999649	0.465364
K.n[305.21]QTLPSS[167.00]PTTTK[432.30].S	P51513,A8K603,B7Z770,F8VW64,F8VWX1,F8W659,J3KQU3	NOVA1	S157	0.0495448	1.305	1.29613	1.0088	0.955839	0.987416	1.21622	1.40693	1.47861	1.42538	1.05675	0.827954	0.836204	0.926769	0.972487	1.0933	1.13963	1.08781	0.517215	0.4744	0.410878	0.498714	0.494388	0.61645	0.602126	0.637832	1.05675	0.82795	0.8362	0.92677	0.97249	1.0933	1.13963	1.08781	-0.352019	-0.337714	-0.189351	-0.119879	0.049055	0.108931	0.041792	0.132258	0.0495448	0.30206	0.968366	0.88349
K.n[305.21]QY[243.03]LRNPPK[432.30].L	P29353,B4DL02,Q59HB0,Q5T182,Q5T187,Q5T188	SHC1	Y315	5.85153e-08	7.23273	0.299892	1.1154	1.01424	0.767459	0.841094	0.532482	0.441535	0.306544	0.207634	1.34522	1.26153	0.982512	0.950349	0.710085	0.534516	0.368507	0.446706	1.11999	1.10265	0.906529	0.85943	0.697626	0.622801	0.433624	0.29989	1.11999	1.10265	0.90653	0.85943	0.69763	0.53452	0.36851	1.90098	1.87847	1.59592	1.51895	1.21803	0.833811	0.29727	5.85153e-08	1.63563e-07	1.27348e-05	1.32439e-05	0.00377181
K.n[305.21]QYPDS[167.00]PHPVPHR.S	Q5VT52	RPRD2	S965	0.173315	0.761165	4.39096	4.35172	5.13851	4.8913	5.34108	4.5088	3.88719	3.85988	3.34282	3.18237	4.12928	4.31045	3.3953	3.26239	3.22136	2.63283	1.89538	1.48631	1.76471	2.04596	1.6905	1.52256	1.67787	1.23031	3.34282	3.18237	4.12928	4.31045	3.3953	3.26239	3.22136	2.63283	-0.070964	0.304825	0.366773	0.022473	-0.035136	-0.053396	-0.344451	0.986715	0.544033	0.382731	0.944737	0.999663
K.n[305.21]RAHTPT[181.01]PGIYMGRPTHSGGGGGGGGGGGGGGGGR.R	Q13595,B4DQI6,B4DUA9,Q549U1	TRA2A	T204	0.0225434	1.64698	2.41459	2.2835	13.8284	2.06336	2.75569	2.52738	2.88277	2.42879	1.53912	1.15888	4.14577	1.03572	1.40545	1.31207	1.42867	1.17717	1.57954	1.31773	3.78772	1.18315	1.28808	1.58523	1.5509	1.66999	1.57954	1.31773	4.14577	1.18315	1.40545	1.58523	1.5509	1.66999	-0.26145	1.39214	-0.416871	-0.168472	0.005188	-0.026399	0.080335	1	0.0375462	0.999988	1	1
K.n[305.21]RAS[167.00]GQAFELILSPR.S	P16949,A2A2D0,B5BU83,Q59G27,Q96CE4	STMN1	S16	0.567156	0.246297	12.6212	9.41461	11.3077	5.61518	4.87712	5.74652	9.64007	11.4163	0.46381	0.367474	0.389743	0.310352	0.376147	0.240777	0.371788	0.43385	0.821898	0.786958	1.04007	0.66509	0.731345	0.607347	0.837556	0.912066	0.8219	0.78696	1.04007	0.66509	0.73135	0.60735	0.83756	0.91207	-0.062673	0.339646	-0.305413	-0.168401	-0.436435	0.02723	0.150182	0.990024	0.999988	0.652169	0.567156	0.652728
K.n[305.21]RASGQAFELILS[167.00]PR.S	P16949,A2A2D0,B5BU83,Q59G27,Q96CE4	STMN1	S25	0.066661	1.17613	1.29696	1.11961	2.68285	2.49507	2.75249	2.82102	2.94003	2.7503	0.984369	0.95902	1.23497	1.25761	1.41568	1.10477	1.14126	1.03226	2.63751	3.11793	3.93225	4.08554	4.9347	5.29155	5.25175	3.24601	1.29696	1.11961	2.68285	2.49507	2.75249	2.82102	2.94003	2.7503	-0.212138	1.04863	0.943946	1.0856	1.12108	1.1807	1.08445	0.999998	0.388673	0.39305	0.0901521	0.0776376
K.n[305.21]REDS[167.00]FESLDSLGSR.S	Q8WWI1,B7Z8W3,E9PMP7,E9PMS6,F8J2B5,F8WD26,J3KP06	LMO7	S246	0.104036	0.982816	0.15454	0.150482	0.147918	0.173489	0.118866	0.164507	0.212409	0.167728	0.703731	0.559495	0.904349	0.634396	0.543779	0.591867	0.672968	0.77716	0.509804	0.432602	0.696138	0.425048	0.489491	0.549904	0.550925	0.792935	0.5098	0.4326	0.69614	0.42505	0.48949	0.5499	0.55093	0.77716	-0.236898	0.449446	-0.262299	-0.058652	0.109238	0.111938	0.60828	0.93211	0.543107	0.995865	0.944883	0.999975
K.n[305.21]REEPEALY[243.03]AAVNK[432.30].K	Q9NZM3,A6H8W8,Q53TK4	ITSN2	Y968	2.19561e-05	4.65845	0.535952	1.44571	1.13951	0.648984	0.703158	0.567183	0.44177	0.438572	0.814894	1.2776	0.888221	0.706555	0.664671	0.491649	0.683893	0.509715	1.29037	2.28643	1.74322	1.54075	1.33382	1.1257	1.20524	1.0744	0.81489	1.44571	1.13951	0.70655	0.70316	0.56718	0.68389	0.50972	0.827101	0.483736	-0.205814	-0.212752	-0.522799	-0.252841	-0.6769	2.19561e-05	0.0254907	0.98302	0.999998	0.755619
K.n[305.21]RES[167.00]PSPAPK[432.30]PR.K	Q8IYB3,A9Z1X7,B7Z7U0,E9PCT1	SRRM1	S450	0.774532	0.11096	1.1095	1.65939	1.95595	1.43147	1.26865	1.32981	1.24231	0.937478	0.53251	0.575202	0.608942	0.523894	0.449905	0.595347	0.585785	0.511003	1.06656	0.904223	0.854149	1.03521	0.68619	0.875395	0.811795	0.77305	1.06656	0.90422	0.85415	1.03521	0.68619	0.87539	0.81179	0.77305	-0.238219	-0.320404	-0.043042	-0.636285	-0.284967	-0.393787	-0.464331	0.977035	0.774532	0.998076	0.996894	0.999999
K.n[305.21]RIDFIPVS[167.00]PAPS[167.00]PTR.G	Q96E09,B3KX07,B4E242	FAM122A	S143,S147	0.683625	0.165182	1.68202	1.03641	1.53193	1.35436	1.29312	1.42283	1.37437	1.5351	0.400016	0.411639	0.389242	0.387928	0.45789	0.451679	0.47148	0.484879	0.811577	0.920466	0.911694	0.913874	1.0347	0.949728	0.921788	0.945031	0.81158	0.92047	0.91169	0.91387	1.0347	0.94973	0.92179	0.94503	0.181637	0.16781	0.171256	0.350407	0.226784	0.183705	0.219627	0.683625	0.999999	0.992101	0.999949	0.999997
K.n[305.21]RINPPSSGGTSS[167.00]SPIK[432.30].A	P14859,B3KRE9,H0YLB5,J3KP77	POU2F1	S447	0.0481692	1.31723	2.29214	1.62151	1.12411	1.45761	1.95598	1.36147	1.63177	1.62017	1.58141	1.38094	0.929135	1.16209	1.19318	1.37643	1.17554	1.25401	2.41033	2.25838	2.03821	2.203	2.2779	2.82167	2.97399	2.30011	2.29214	1.62151	1.12411	1.45761	1.95598	1.37643	1.63177	1.62017	-0.499357	-1.02791	-0.65309	-0.228804	-0.735764	-0.490257	-0.50055	0.712771	0.0481692	0.32657	0.849021	0.927274
K.n[305.21]RINPPSSGGTSSS[167.00]PIK[432.30].A	P14859,B3KRE9,H0YLB5,J3KP77	POU2F1	S448	0.195569	0.708699	6.30757	3.84429	3.72444	3.60283	4.37127	4.30195	3.95766	3.90286	1.54382	0.993021	0.983981	1.02261	1.30342	1.29314	1.27623	1.01592	2.1021	2.28349	1.98273	2.05608	2.5533	2.29288	2.51277	2.5721	2.1021	2.28349	1.98273	2.05608	2.5533	2.29288	2.51277	2.5721	0.119409	-0.084343	-0.031935	0.280532	0.12533	0.257447	0.291115	0.332912	0.19791	0.195569	0.82832	0.679292
K.n[305.21]RK[432.30]PS[167.00]PEPEGEVGPPK[432.30].L	Q7Z5L9,B4DSJ2	IRF2BP2	S360	0.314834	0.501918	6.72349	6.19291	4.06609	7.14677	5.50696	4.04309	5.50154	5.76161	1.60492	1.44676	0.908201	1.62519	1.10109	1.14613	1.30754	1.37365	2.5829	2.58386	2.0224	2.12267	2.34253	2.74693	2.64827	3.84497	2.5829	2.58386	2.0224	2.12267	2.34253	2.74693	2.64827	3.84497	0.000536	-0.352923	-0.283112	-0.140924	0.088828	0.036058	0.573981	0.999829	0.314834	1	0.919605	0.619334
K.n[305.21]RLS[167.00]VELTSSLFR.T	P35222,B4DGU4,B4DL06,B5BU28	CTNNB1	S675	0.0657115	1.18236	0.0514748	0.106102	0	0.0680834	0.0338477	0.108617	0.0762572	0.0583919	0.504675	0.398439	0.298433	0.392106	0.288636	0.44638	0.352163	0.277801	1.01919	0.918747	0.899137	1.05433	0.95583	1.06294	1.02158	0.728752	0.50467	0.39844	0.29843	0.39211	0.28864	0.44638	0.35216	0.2778	-0.340978	-0.757948	-0.364082	-0.806069	-0.177068	-0.519109	-0.861294	0.966138	0.271609	0.999875	0.535356	0.999988
K.n[305.21]RPAAAAAAGSAS[167.00]PR.S	Q96S55,B3KT25	WRNIP1	S153	0.469582	0.328288	17.4066	23.7846	40.6623	20.9319	17.1789	14.0102	17.0695	13.116	3.5245	3.1778	5.19581	3.25986	2.30923	2.65388	3.07361	2.38036	4.16395	2.92346	3.56127	3.48523	2.41258	2.81382	2.60201	1.60579	4.16395	3.1778	5.19581	3.48523	2.41258	2.81382	3.07361	2.38036	-0.389924	0.319396	-0.256699	-0.787376	-0.565423	-0.438019	-0.806773	0.999856	0.469582	0.999998	0.999991	0.999588
K.n[305.21]RPAS[167.00]VSSSAAVEHEQR.E	Q7Z5L9	IRF2BP2	S240	0.291759	0.534976	1.71318	1.88236	1.785	1.47223	2.02299	1.54603	2.10597	1.63778	1.57599	1.21315	1.89979	1.7474	1.9157	1.93693	1.92691	1.73015	2.29838	2.05603	2.77723	2.87492	2.98265	3.02415	3.24312	3.45046	1.71318	1.88236	1.89979	1.7474	2.02299	1.93693	2.10597	1.73015	0.135866	0.149163	0.028533	0.239812	0.177095	0.297808	0.01422	0.997652	0.896492	0.994115	0.552383	0.871728
K.n[305.21]RPDYAPMES[167.00]S[167.00]DEEDEEFQFIK[432.30].K	P55081	MFAP1	S52,S53	0.634803	0.197361	0.943145	0.705092	0.818023	0.750529	0.655396	0.805171	0.848576	0.894053	0.115325	0.126575	0.161397	0.127534	0.139703	0.133239	0.134256	0.149745	0.341469	0.368505	0.469045	0.332082	0.349251	0.392478	0.447388	0.689731	0.34147	0.3685	0.46904	0.33208	0.34925	0.39248	0.44739	0.68973	0.109906	0.457952	-0.040228	0.032501	0.20086	0.389774	1.01427	0.95259	0.999993	0.963356	0.854955	0.999925
K.n[305.21]RPLFLAPDFDRWLDES[167.00]DAEMELR.A	Q9P035,H3BPZ1,H3BS72	PTPLAD1	S114	0.00467702	2.33003	13.27	10.366	16.9607	14.5811	9.65328	11.7586	11.5495	14.1947	8.80637	7.68262	10.676	9.51604	7.15332	6.39345	7.50675	8.33126	7.04945	6.91353	9.5738	6.33585	6.38629	6.30344	7.47633	8.2486	8.80637	7.68262	10.676	9.51604	7.15332	6.39345	7.50675	8.33126	-0.196949	0.277753	0.111814	-0.299934	-0.461953	-0.230359	-0.080013	0.717301	0.0882607	0.999331	0.334409	0.601665
K.n[305.21]RPPES[167.00]PPIVEEWNSR.A	Q9BTL3	FAM103A1	S36	0.449887	0.346897	5.1335	4.39224	4.56501	4.69545	5.58119	5.55075	5.08852	5.85108	3.85015	3.32953	2.94428	3.66418	2.98041	3.35704	3.27717	4.06507	2.13227	2.46029	2.80722	1.83909	2.25854	2.13732	2.75856	3.33253	3.85015	3.32953	2.94428	3.66418	2.98041	3.35704	3.27717	4.06507	-0.209596	-0.387	-0.071424	-0.369404	-0.197725	-0.232464	0.078366	0.97807	0.990788	0.98004	0.999985	1
K.n[305.21]RPPT[181.01]PC[160.03]SDPER.K	Q9BW71,B2R6A9	HIRIP3	T84	0.21611	0.665326	0.689837	0.873734	0.909945	0.75971	0.649691	0.618642	0.807284	0.683321	0.467739	0.597391	0.894779	0.723061	0.558718	0.49825	0.594219	0.527015	3.0368	3.56164	3.62618	4.14176	2.46381	2.70058	2.86596	2.59743	0.68984	0.87373	0.90995	0.75971	0.64969	0.61864	0.80728	0.68332	0.340926	0.399525	0.139187	-0.08651	-0.157162	0.226807	-0.0137	0.936867	0.699858	0.547589	0.995226	0.999377
K.n[305.21]RVPC[160.03]AY[243.03]DK[432.30].T	P46109	CRKL	Y251	5.05584e-09	8.29621	1.66842	12.3267	8.38698	7.99467	6.05231	4.12331	3.15702	2.15272	1.41475	8.83497	7.04958	7.32851	4.40584	5.05602	2.79361	2.05289	1.77145	11.1271	7.22944	8.19547	5.53753	4.81501	3.52453	3.10745	1.66842	11.1271	7.22944	7.99467	5.53753	4.81501	3.15702	2.15272	2.73752	2.1154	2.26056	1.73076	1.52906	0.920081	0.367678	5.05584e-09	1.37944e-06	7.71449e-07	0.000304459	0.00213984
K.n[305.21]RVPSPT[181.01]PAPK[432.30].E	Q9UQ35,O60382	SRRM2	T2583	0.271029	0.566984	17.9148	15.3497	13.0599	13.2692	14.5106	10.7728	14.51	13.6961	0.135954	0.110852	0.0964968	0.085483	0.0942219	0.112551	0.105807	0.106166	2.16213	2.28158	1.65824	1.93762	2.10745	2.17377	2.17836	2.04402	2.16213	2.28158	1.65824	1.93762	2.10745	2.17377	2.17836	2.04402	0.07758	-0.3828	-0.158168	-0.036955	0.007746	0.010789	-0.081044	0.985089	0.580334	0.677275	0.911964	0.271029
K.n[305.21]RVTNDIS[167.00]PESSPGVGR.R	Q15154,A2RUU9,B9EIS5,D3DSQ0,E5RGQ4,E7ETA6,E7EV56,E7EV93,E9PGW9	PCM1	S65	0.496928	0.303707	8.90056	5.51843	5.09792	5.54772	6.71509	8.60808	7.29477	5.65038	3.58508	2.3912	3.38049	2.61244	4.33055	3.0617	3.70211	3.48371	2.77476	3.06297	3.11785	3.00645	3.4967	3.38745	3.41451	2.87341	3.58508	3.06297	3.38049	3.00645	4.33055	3.38745	3.70211	3.48371	-0.227074	-0.084773	-0.253944	0.272545	-0.081806	0.046342	-0.041381	0.496928	0.66743	0.549168	0.999959	1
K.n[305.21]S[167.00]NQIPTEVR.S	Q9BWH2,Q5HYP8	FUNDC2	S151	3.49307e-05	4.45679	5.08298	4.07956	5.5801	5.90404	7.12369	9.05932	6.68025	5.15498	3.47622	3.28577	4.70204	4.88765	5.77913	5.91672	4.92213	3.78713	2.95412	2.70151	3.95913	4.83286	5.9414	5.66072	4.1897	2.77012	3.47622	3.28577	4.70204	4.88765	5.9414	5.91672	4.92213	3.78713	-0.081288	0.435767	0.491622	0.773284	0.767278	0.501763	0.123586	0.90393	0.332718	0.0486114	0.000377532	3.49307e-05
K.n[305.21]S[167.00]VSGTDVQEEC[160.03]R.E	P49321,B4DQP3,B4DS57,E9PPR5,F5H3J2,Q53H03,Q6PJY7	NASP	S244	0.144034	0.841535	0.766051	0.778491	0.953652	0.645243	0.92684	0.647606	0.678491	0.707798	0.484722	0.32183	0.486028	0.317398	0.319564	0.425009	0.455371	0.433175	0.555575	0.607029	0.820173	0.670957	0.688725	0.712464	0.769213	0.753248	0.55557	0.60703	0.82017	0.64524	0.68872	0.64761	0.67849	0.7078	0.127799	0.561954	0.215867	0.309949	0.221157	0.288359	0.349373	0.99969	0.455345	0.990129	0.998322	1
K.n[305.21]SEAAAPHTDAGGGLS[167.00]S[167.00]DEEEGTSSQAEAAR.L	Q01831,A8K146,B4DIP3,D9I4E1,E9PH69	XPC	S883,S884	0.725357	0.139448	1.5249	1.24457	1.55886	1.21241	1.24609	1.41293	1.62541	1.71372	0.299555	0.21463	0.263323	0.254284	0.227616	0.256057	0.274062	0.319656	0.151767	0.14052	0.188734	0.164207	0.150299	0.173217	0.180312	0.149006	0.29956	0.21463	0.26332	0.25428	0.22762	0.25606	0.27406	0.31966	-0.480993	-0.186028	-0.236427	-0.396218	-0.226363	-0.128353	0.093693	0.797948	1	0.855579	0.843567	0.999199
K.n[305.21]SEAPAEVTHFS[167.00]PK[432.30].S	Q6PID6,B4DZW3	TTC33	S197	0.306124	0.514102	6.04588	4.04825	3.83531	4.91975	5.26907	5.63644	5.76355	5.56973	1.77477	1.72014	1.33957	1.99603	1.69888	1.80438	1.63583	1.62775	1.50095	1.72568	1.42931	1.19396	1.49043	1.89096	1.85041	1.7131	1.77477	1.72568	1.42931	1.99603	1.69888	1.89096	1.85041	1.7131	-0.040467	-0.312313	0.169501	-0.063048	0.091487	0.060213	-0.051023	0.731024	0.306124	0.95193	0.992428	1
K.n[305.21]SEGS[167.00]PVLPHEPAK[432.30].V	Q9UKE5,F5H5M9,F5H865	TNIK	S769	0.178935	0.747305	2.82664	1.78	1.44278	1.61088	1.40551	1.59647	1.56395	1.89075	10.9245	8.16	6.4051	8.02134	7.10792	7.64117	8.63942	9.69092	8.83467	7.41544	8.25657	7.25252	8.17203	7.85834	8.33382	12.0566	8.83467	7.41544	6.4051	7.25252	7.10792	7.64117	8.33382	9.69092	-0.252644	-0.463955	-0.284694	-0.313749	-0.209383	-0.084198	0.133457	0.387216	0.178935	0.294987	0.261068	0.334356
K.n[305.21]SELPY[243.03]EELWLEEGK[432.30]PSHQPLTR.S	Q9H706,B4DME6	GAREM	Y453	1.44163e-05	4.84115	0.782462	1.65519	1.59144	1.47736	1.92376	1.75142	1.55345	1.37384	0.789351	1.21748	1.30427	1.02147	1.29874	1.30659	1.2056	1.24603	1.66001	2.52159	2.74035	2.61886	2.88557	2.70768	2.67775	2.64452	0.78935	1.65519	1.59144	1.47736	1.92376	1.75142	1.55345	1.37384	1.06826	1.0116	0.904284	1.28519	1.14979	0.976739	0.799477	0.000341188	0.000110195	0.00133554	1.44163e-05	6.14921e-05
K.n[305.21]SEPHS[167.00]PGIPEIFR.T	Q8ND82,Q9UJJ2	ZNF280C	S80	0.000110383	3.9571	0.653205	0.747718	1.15629	1.5757	1.59288	1.474	1.22251	1.40621	0.697956	0.611312	0.75522	1.08344	1.12998	1.18341	0.84217	0.919537	0.549352	0.502911	0.699753	0.975095	1.05885	1.00055	0.890569	0.978233	0.65321	0.61131	0.75522	1.08344	1.12998	1.18341	0.89057	0.97823	-0.095643	0.20935	0.73	0.790678	0.857331	0.447182	0.582627	1	0.20654	0.000265474	0.000110383	0.000230009
K.n[305.21]SESSTSAFST[181.01]PTR.S	Q8WWQ0,A7J992,Q9NWP3	PHIP	T1480	0.0788012	1.10347	1.80489	1.49688	1.4855	1.12151	1.36826	1.08706	0.940725	1.10414	0.500447	0.395337	0.459666	0.3383	0.367562	0.345821	0.301991	0.313072	0.565419	0.629502	0.628288	0.589536	0.546237	0.458474	0.509612	0.332263	0.56542	0.6295	0.62829	0.58954	0.54624	0.45847	0.50961	0.33226	0.154883	0.152108	0.060267	-0.049788	-0.302496	-0.149929	-0.76701	0.963823	0.984741	0.313987	0.678755	0.157054
K.n[305.21]SESVVY[243.03]ADIR.K	O95297,A8K5D4,Q5U0H8,Q9UEL4	MPZL1	Y263	0.0221281	1.65506	6.98095	4.5411	4.70877	4.71632	6.6874	7.41405	5.61252	5.82102	13.7028	6.8815	7.01819	7.50517	10.2695	12.2067	10.5941	9.23424	9.74417	7.26584	7.87666	9.00224	11.5002	10.8331	10.6071	6.20326	9.74417	6.8815	7.01819	7.50517	10.2695	10.8331	10.5941	6.20326	-0.501816	-0.47344	-0.376655	0.075748	0.152828	0.120655	-0.651513	0.0221281	0.0386338	0.100732	0.996678	1
K.n[305.21]SFLDSGY[243.03]R.L	P18206,B3KXA2,B4DKC9,B4E3Q9,Q5JQ13	VCL	Y822	0.00462988	2.33443	1.05481	0.770128	0.893862	0.837629	0.852789	0.930566	1.03652	1.0511	3.45299	1.90366	2.13243	2.155	1.84711	2.2602	2.61988	2.97481	3.01478	1.92128	2.16478	2.01757	1.93679	2.10296	2.623	2.37693	3.01478	1.90366	2.13243	2.01757	1.84711	2.10296	2.61988	2.37693	-0.663277	-0.499554	-0.579434	-0.706783	-0.519631	-0.202552	-0.342953	0.00462988	0.0273096	0.0159289	0.00522886	0.0370679
K.n[305.21]SFNYS[167.00]PNSSTSEVSSTSASK[432.30].A	Q5VT52,B4E2Q6	RPRD2	S593	0.0123152	1.90956	2.37789	2.00507	1.62103	2.01086	1.93226	1.65863	2.23599	2.27243	1.57961	1.46719	1.20541	1.20736	1.24335	1.34069	1.32831	1.33705	2.00361	1.79984	1.48418	1.3954	1.62606	1.88559	1.5914	1.86245	2.00361	1.79984	1.48418	1.3954	1.62606	1.65863	1.5914	1.86245	-0.154733	-0.432936	-0.521923	-0.301221	-0.27261	-0.332305	-0.1054	0.629695	0.0123152	0.0508582	0.118248	0.168832
K.n[305.21]SGMS[167.00]PEQSR.F	Q9UQ35,I3L2L6,O60382	SRRM2	S1132	0.338543	0.470386	2.30288	4.62172	3.79401	6.05149	2.85509	3.09121	3.02149	2.80739	0.20004	0.346434	0.341257	0.406367	0.187392	0.29697	0.29463	0.280576	0.689178	0.543234	0.397275	0.622347	0.357894	0.384572	0.417352	0.17296	0.68918	0.54323	0.39727	0.62235	0.35789	0.38457	0.41735	0.28058	-0.343318	-0.794761	-0.147155	-0.945365	-0.841635	-0.723623	-1.29647	0.845328	0.989832	0.338543	1	0.99995
K.n[305.21]SHY[243.03]ADVDPENQNFLLESNLGK[432.30].K	Q96QD8,A8K6H9,F8VUY8	SLC38A2	Y41	0.185871	0.730788	0.150407	0.188454	0.222837	0.232567	0.207824	0.193142	0.214799	0.222826	0.184543	0.153273	0.222992	0.196612	0.283269	0.182304	0.192609	0.312127	0.788577	0.705969	0.677262	0.71311	0.815963	0.743214	0.845015	0.892816	0.18454	0.18845	0.22299	0.23257	0.28327	0.19314	0.2148	0.31213	0.030248	0.273045	0.333731	0.618244	0.065713	0.21906	0.758213	0.996137	1	1	0.711238	1
K.n[305.21]SINEENGEVS[167.00]EDQSQNK[432.30].H	Q13523,B4DZQ5,F5H2U2	PRPF4B	S32	0.556207	0.254763	0.747402	0.514685	0.603277	0.476106	0.502372	0.550392	0.540655	0.536168	3.04226	1.82669	3.54771	1.8728	3.01983	2.55004	3.01525	2.68417	0.996035	0.996378	0.82573	0.98281	1.02729	1.06727	1.20608	1.16289	0.99603	0.99638	0.82573	0.98281	1.02729	1.06727	1.20608	1.16289	0.000507	-0.270519	-0.019277	0.044582	0.099664	0.276065	0.223454	0.690556	0.999998	0.686456	0.99999	0.99462
K.n[305.21]SIPLEC[160.03]PLSS[167.00]PK[432.30].G	Q92667,B4DN86,I3L2A2,I3L2N7	AKAP1	S151	0.0179945	1.74486	0.542115	0.468251	0.604351	1.09278	1.21995	1.3531	1.24034	1.12428	0.309225	0.310773	0.366853	0.6047	0.570517	0.616523	0.523673	0.514178	0.203516	0.255797	0.357782	0.431262	0.481751	0.523793	0.451065	0.421736	0.30922	0.31077	0.36685	0.6047	0.57052	0.61652	0.52367	0.51418	0.007214	0.246557	0.967586	0.883644	0.995514	0.760024	0.73364	1	0.991523	0.112084	0.055515	0.0179945
K.n[305.21]SK[432.30]LDWES[167.00]FK[432.30]EEEGIGEELAIHNR.G	Q9UEE9,B2R9W9	CFDP1	S250	0.0018037	2.74384	1.1028	0.539098	0.300047	0.618744	0.466766	0.450868	0.558425	0.461117	0.764257	0.699022	0.151077	0.386454	0.390261	0.427085	0.37535	0.574377	0.925749	1.00176	0.57824	0.988694	0.815727	0.906274	1.0758	0.893898	0.92575	0.69902	0.30005	0.61874	0.46677	0.45087	0.55843	0.57438	-0.405289	-1.62542	-0.581289	-0.987911	-1.03791	-0.729246	-0.688617	0.693108	0.0018037	0.293462	0.0600806	0.107841
K.n[305.21]SK[432.30]PIPIMPAS[167.00]PQK[432.30].G	O00429,B4DGC9,B4DYR6,D3DUW5,D3DUW6,D3DUW7,G8JLD5,J3KPI2,Q59GN9	DNM1L	S616	0.00247257	2.60685	4.49474	3.92073	2.86809	4.03452	3.38029	3.8875	3.67783	4.1047	1.22228	1.56091	0.792113	1.07154	1.06685	1.13606	1.37648	1.42329	5.12024	4.22282	3.23222	3.86937	4.23025	4.39208	4.62397	5.15437	4.49474	3.92073	2.86809	3.86937	3.38029	3.8875	3.67783	4.1047	-0.197115	-0.648147	-0.216139	-0.411091	-0.209395	-0.289383	-0.130961	0.798008	0.00247257	0.286994	0.157676	0.584828
K.n[305.21]SLAQVEEPAIENVK[432.30]PPGS[167.00]PVAK[432.30].L	Q9NXL9,H7BXD9	MCM9	S915	0.320453	0.494236	1.29707	0.917588	0.715638	0.9469	1.03349	0.926578	1.05517	1.41246	0.249392	0.220499	0.196114	0.237463	0.29795	0.255268	0.290328	0.255785	1.26329	1.41996	1.43947	1.32759	1.40485	1.39357	1.30914	1.81683	1.26329	0.91759	0.71564	0.9469	1.03349	0.92658	1.05517	1.41246	-0.461264	-0.81988	-0.415902	-0.289661	-0.447198	-0.25971	0.161024	0.994769	0.879784	0.986103	0.999998	0.996609
K.n[305.21]SLDS[167.00]DES[167.00]EDEEDDYQQK[432.30]R.K	Q13442	PDAP1	S60,S63	0.165842	0.780304	1.7703	1.50215	1.27448	1.47658	1.39993	1.04409	1.48428	1.63475	1.75686	1.72512	1.6413	2.04123	1.60103	1.60856	1.54475	1.8038	3.24829	3.17062	2.28417	2.79947	2.58845	2.47506	2.3378	3.59923	1.7703	1.72512	1.6413	2.04123	1.60103	1.60856	1.54475	1.8038	-0.037297	-0.109155	0.205445	-0.144994	-0.138224	-0.19662	0.027046	0.997507	0.212892	0.991998	0.512743	0.176521
K.n[305.21]SLDSEPSVPSAAK[432.30]PPS[167.00]PEK[432.30].T	Q7Z3K3,B4DTP8,B4DYL9,B7ZBY5,E9PM80	POGZ	S425	0.0347415	1.45915	0.68107	0.486378	0.436697	0.486304	0.521815	0.511745	0.498507	0.557723	1.61391	1.56246	1.00412	1.39468	1.61072	1.27072	1.55575	1.48063	2.07495	2.13437	1.58507	1.64678	1.70863	2.01398	1.67954	2.08581	1.61391	1.56246	1.00412	1.39468	1.61072	1.27072	1.55575	1.48063	-0.046741	-0.684628	-0.210626	-0.002854	-0.344914	-0.05295	-0.124349	0.99931	0.0347415	0.338792	0.811474	0.747634
K.n[305.21]SLSS[167.00]PTDNLELSLR.S	Q9Y2X7,B4DMF7,J3QRU8,Q59FC3,Q7Z2E5	GIT1	S362	0.243994	0.61262	0.891577	0.62036	0.918442	0.718407	0.967263	1.20696	1.05848	1.11393	2.00706	1.75026	1.83858	1.65463	1.53869	1.7667	2.02947	2.38223	0.551277	0.563105	0.643106	0.527399	0.670597	0.728151	0.829465	0.859254	0.89158	0.62036	0.91844	0.71841	0.96726	1.20696	1.05848	1.11393	-0.523259	0.042821	-0.311557	0.117539	0.436942	0.247558	0.321222	0.812596	1	0.765686	0.991925	0.994945
K.n[305.21]SLY[243.03]PSSEIQLNNK[432.30].V	O75886	STAM2	Y192	8.10983e-05	4.09099	1.30394	2.46684	4.24886	10.9216	8.727	3.0472	1.82033	1.3324	0.905761	1.6919	3.18114	9.6473	6.15691	2.84811	1.40407	0.939733	1.16764	2.00577	2.967	4.98271	3.65324	2.0157	1.33155	1.30134	1.16764	2.00577	3.18114	9.6473	6.15691	2.84811	1.40407	1.30134	0.780561	1.44595	3.04653	2.39861	1.28641	0.266019	0.156402	0.979107	0.35205	8.10983e-05	0.00365236	0.799895
K.n[305.21]SNES[167.00]VDIQDQEEK[432.30].V	Q5UIP0	RIF1	S1579	0.543145	0.265084	1.16159	0.880538	0.999296	0.917869	0.727105	0.775505	0.715613	0.683607	0.568597	0.796545	0.651323	0.575935	0.500821	0.617165	0.583059	0.511039	0.251444	0.319698	0.296711	0.334482	0.328016	0.252217	0.322565	0.277505	0.5686	0.79655	0.65132	0.57594	0.50082	0.61717	0.58306	0.51104	0.486351	0.195952	0.018504	-0.183122	0.118254	0.03623	-0.153978	1	1	0.998515	0.727867	0.889061
K.n[305.21]SNIPDLSIY[243.03]LK[432.30].G	Q13191,B3KSS7,B3KVR2,B4DYP3,B5MC15,B7ZAG1,B8K284,E7ENW2,E9PHA9,Q68CY2	CBLB	Y763	0.0423276	1.37338	0.262328	0.301028	0.261721	0.251235	0.309154	0.281038	0.251313	0.214711	0.254992	0.410374	0.351306	0.424014	0.303697	0.262776	0.227243	0.21791	0.375594	0.649065	0.543312	0.61018	0.531535	0.407654	0.500546	0.39019	0.26233	0.41037	0.35131	0.42401	0.30915	0.28104	0.25131	0.21791	0.645542	0.421362	0.692715	0.236924	0.099393	-0.061915	-0.26765	0.0423276	0.491167	0.11579	0.543713	0.999717
K.n[305.21]SNLDEEVNVIPPHT[181.01]PVR.T	P06400,B4DRB3,B4DTN0,Q59HH0	RB1	T373	0.246578	0.608047	2.46061	1.58831	1.35868	1.80211	1.99758	2.11539	2.18683	2.38699	1.69804	1.46324	1.46453	1.48077	1.48968	1.58741	1.43787	1.57395	0.792099	0.846438	0.785406	0.809164	0.719375	0.753607	0.961656	0.811965	1.69804	1.46324	1.35868	1.48077	1.48968	1.58741	1.43787	1.57395	-0.214704	-0.321665	-0.197523	-0.188868	-0.097196	-0.239937	-0.109481	0.507714	0.246578	0.721639	0.83385	0.975441
K.n[305.21]SPGS[167.00]PPGPELPIETALDDRER.R	Q8TEW0,B1AP52,F5GZI3,Q5VWU8,Q5VWV2,Q8IX26,Q8IX27,Q8IX28	PARD3	S695	0.653027	0.185069	0.750869	0.4917	0.502879	0.643315	0.676721	0.581131	0.892187	1.01507	0.17005	0.115406	0.119747	0.149872	0.14274	0.164278	0.213881	0.21817	0.0749413	0.0936027	0.0813067	0.0898481	0.082282	0.0986869	0.0925741	0.161887	0.17005	0.11541	0.11975	0.14987	0.14274	0.16428	0.21388	0.21817	-0.559191	-0.505933	-0.182247	-0.252569	-0.049802	0.330843	0.359494	0.883979	0.889273	0.999483	0.999842	0.996639
K.n[305.21]SPS[167.00]FGGASEASAR.T	Q8WVT3,B3KST6,H7C2F7,Q53S18,Q8N9N0	TRAPPC12	S184	0.12004	0.920674	2.19553	1.87274	2.4229	2.60937	2.46076	2.43314	2.59913	2.48146	0.814211	0.720796	0.813462	1.06183	0.795079	0.784092	0.860672	0.830068	1.60536	1.63036	1.68101	2.02023	1.99974	2.04358	2.05389	2.29691	1.60536	1.63036	1.68101	2.02023	1.99974	2.04358	2.05389	2.29691	0.022294	0.066431	0.331623	0.316916	0.348202	0.355462	0.516797	0.947438	0.986405	0.12004	0.63177	0.623238
K.n[305.21]SPSLSPSPPS[167.00]PLEK[432.30].T	P46821,A2BDK6,Q5H9P1	MAP1B	S1265	0.0421616	1.37508	0.358588	0.349154	0.519873	0.618436	0.663519	0.685124	0.627261	0.618925	0.86346	0.810535	0.957197	1.46752	1.27206	1.31756	1.1765	1.22008	1.07322	1.12188	1.00229	1.2301	1.29908	1.45513	1.48318	0.917255	0.86346	0.81053	0.9572	1.2301	1.27206	1.31756	1.1765	0.91726	-0.091264	0.148691	0.510574	0.558965	0.609667	0.4463	0.087201	1	0.998703	0.0910947	0.139497	0.0421616
K.n[305.21]SQDVAVS[167.00]PQQQQC[160.03]SK[432.30].S	Q96F86,H3BPW9,H3BQ37,H3BTD6	EDC3	S131	0.243482	0.613533	2.97461	3.40667	2.79259	2.76528	3.24334	2.11715	2.69565	2.32189	2.56093	2.37038	2.70052	2.23735	2.29602	2.43157	2.12059	2.29403	6.24074	6.2452	5.01413	5.84889	5.63401	5.20867	5.57632	5.38737	2.97461	3.40667	2.79259	2.76528	3.24334	2.43157	2.69565	2.32189	0.195662	-0.091097	-0.105275	0.12478	-0.290812	-0.142067	-0.357401	0.999977	0.734685	0.925496	0.992319	0.243482
K.n[305.21]SQNSQESTADES[167.00]EDDMSSQASK[432.30].S	Q9BXW9	FANCD2	S1412	0.0283719	1.54711	0.762186	1.29024	0.793082	1.10588	0.62886	0.686924	0.795273	0.768631	0.614936	0.847006	0.636388	0.797308	0.528617	0.651691	0.640955	0.664204	0.644984	0.63206	0.374178	0.579743	0.45127	0.535313	0.502132	0.502496	0.64498	0.84701	0.63639	0.79731	0.52862	0.65169	0.64096	0.6642	0.393125	-0.019343	0.305886	-0.287023	0.014931	-0.00902	0.042363	0.128822	0.98436	0.609075	0.717822	0.998458
K.n[305.21]SRNEVVT[181.01]PEK[432.30].V	Q99728,A0AVN2,B2RAM8,B4DX74,E7EUI3,F6MDH7,F6MDH8,F6MDI4,Q53F80	BARD1	T299	0.769992	0.113514	1.88029	2.08136	2.09789	1.73877	1.66043	1.55849	1.86738	1.8814	1.4909	1.23687	1.51136	1.35973	1.20574	1.42132	1.46509	1.22235	1.00071	0.94418	0.993544	1.12716	1.02338	0.863678	1.01574	1.1339	1.4909	1.23687	1.51136	1.35973	1.20574	1.42132	1.46509	1.22235	-0.26949	0.019664	-0.132863	-0.306265	-0.068952	-0.025194	-0.286526	0.999972	0.99648	0.999805	0.837051	0.769992
K.n[305.21]SS[167.00]PATSLFVELDEEEVK[432.30].A	Q9BXK5,A8K5Y4,B2RB43,B3KPE7,B7Z238,B7Z737	BCL2L13	S371	0.0242972	1.61444	1.10881	0.864938	0.679387	0.676426	0.730492	0.790005	0.681247	0.791348	0.461607	0.411616	0.310645	0.251434	0.369702	0.304332	0.367515	0.407167	0.841008	0.84729	0.848403	0.761028	0.845417	0.775465	0.7556	0.93113	0.84101	0.84729	0.67939	0.67643	0.73049	0.77547	0.68125	0.79135	0.010733	-0.307883	-0.314182	-0.203258	-0.117052	-0.303939	-0.087807	0.762097	0.101582	0.0242972	0.256693	0.134953
K.n[305.21]SS[167.00]SPAPADIAQTVQEDLR.T	Q13283,B7Z8K4,F5H4D6,Q32P45,Q53HH4,Q5U0Q1,Q6FI03	G3BP1	S231	0.0770771	1.11307	0.261085	0.152397	0.2946	0.16046	0.248323	0.27323	0.269715	0.29036	0.0762957	0.0749204	0.100377	0.091816	0.0998153	0.0597446	0.0904962	0.149436	0.211954	0.157338	0.222204	0.172507	0.187308	0.205282	0.17525	0.229301	0.21195	0.1524	0.2222	0.16046	0.18731	0.20528	0.17525	0.2293	-0.475861	0.068135	-0.40151	-0.178296	-0.046131	-0.27431	0.113512	0.345479	0.97375	0.654457	0.999999	1
K.n[305.21]SSGSGSSVADERVDY[243.03]VVVDQQK[432.30].T	Q13480,B7Z3B9	GAB1	Y659	1.53001e-09	8.81531	0.62065	4.1042	3.07379	3.43439	3.42295	2.71183	2.14215	1.66545	0.918347	4.99547	3.50151	4.30317	3.95286	3.54386	2.60298	1.87341	1.04927	3.96972	3.35263	3.15284	3.37503	2.7518	2.38025	1.88539	0.91835	4.1042	3.35263	3.43439	3.42295	2.7518	2.38025	1.87341	2.15998	1.86818	1.90294	1.89812	1.58326	1.374	1.02855	1.53001e-09	1.70801e-07	3.46602e-08	4.33181e-08	9.24161e-07
K.n[305.21]SSQQPST[181.01]PQQAPPGQPQQGTFVAHK[432.30].E	Q86VM9,B3KRL4,B4DTK7,E7ERS3,H3BRH3	ZC3H18	T796	0.000158626	3.79962	1.218	1.08614	1.57043	0.860423	0.899238	0.795534	0.613007	0.778522	1.17667	1.07075	0.997356	0.709879	0.934925	0.703074	0.531475	0.776349	1.76263	1.76167	1.93384	1.3466	1.35339	1.3677	1.21312	1.42714	1.218	1.08614	1.57043	0.86042	0.93493	0.79553	0.61301	0.77852	-0.165304	0.366646	-0.501401	-0.381584	-0.614526	-0.990532	-0.645708	0.979787	0.880825	0.00578967	0.0369883	0.00410675
K.n[305.21]SSS[167.00]PAPADIAQTVQEDLR.T	Q13283,B7Z8K4,F5H4D6,Q32P45,Q53HH4,Q5U0Q1,Q6FI03	G3BP1	S232	0.919554	0.036423	6.8084	5.43228	4.96982	6.06819	5.57233	6.30466	5.30034	5.82755	9.84407	9.1269	11.3798	9.53373	9.44187	9.35447	9.36595	10.4621	6.85679	8.67692	9.17256	8.98421	7.67414	9.01534	8.63755	8.70595	6.85679	8.67692	9.17256	8.98421	7.67414	9.01534	8.63755	8.70595	0.33965	0.419791	0.389858	0.162472	0.394849	0.333089	0.344468	1	0.956422	0.998835	0.9998	0.998094
K.n[305.21]STAPETAIEC[160.03]TQAPAPAS[167.00]EDEK[432.30].V	Q14839,B3KY63,F5GWX5	CHD4	S1602	0.0503728	1.2978	0.325275	0.166714	0.25984	0.251376	0.249748	0.279913	0.336071	0.307344	0.823233	0.605208	0.552595	0.570791	0.597843	0.550418	0.707157	0.791013	0.466817	0.422223	0.344726	0.318257	0.410076	0.425219	0.455444	0.419096	0.46682	0.42222	0.34473	0.31826	0.41008	0.42522	0.45544	0.4191	-0.144871	-0.4374	-0.552661	-0.186961	-0.134657	-0.035605	-0.155572	0.100401	0.0626443	0.0503728	0.214812	0.209762
K.n[305.21]STLESEK[432.30]PGS[167.00]PEAAETSPPSNIIDHC[160.03]EK[432.30].L	Q96T23,H0YCN2,H0YER1	RSF1	S622	0.2448	0.611188	0.432903	0.44627	0.334417	0.363848	0.411689	0.448737	0.4319	0.377313	0.64759	0.734864	0.525643	0.686504	0.608478	0.820456	0.613951	0.840116	1.21342	1.17904	0.844807	1.10032	0.940714	1.01351	0.966673	1.46523	0.64759	0.73486	0.52564	0.6865	0.60848	0.82046	0.61395	0.84012	0.182389	-0.301006	0.084179	-0.089871	0.341352	-0.07696	0.375515	0.999994	0.377598	0.999042	0.893856	1
K.n[305.21]STSAPQMSPGS[167.00]SDNQSSSPQPAQQK[432.30].L	Q14157,B4DYY5,B4DZJ6,F8W726	UBAP2L	S470	0.611037	0.213932	2.75265	2.37605	3.19324	2.20743	2.04444	1.70522	2.67107	3.01129	0.188122	0.151795	0.201185	0.144905	0.113771	0.119941	0.139532	0.158331	0.447449	0.381028	0.506895	0.317494	0.38855	0.451863	0.428652	0.498165	0.44745	0.38103	0.5069	0.31749	0.38855	0.45186	0.42865	0.49816	-0.231822	0.179975	-0.495015	-0.203626	0.014149	-0.061926	0.154883	0.995064	0.992595	0.953539	0.902058	0.714097
K.n[305.21]STTNY[243.03]VDFYSTK[432.30].R	Q99569,Q4W5T8	PKP4	Y1168	0.00262995	2.58005	1.9558	1.10776	0.788451	1.03556	1.22719	1.21788	1.57255	1.78109	8.27032	4.75178	3.20757	3.50437	3.75741	4.41817	4.73556	5.73381	5.11953	3.17851	2.25749	2.76245	3.21476	3.76769	3.90019	5.5539	5.11953	3.17851	2.25749	2.76245	3.21476	3.76769	3.90019	5.5539	-0.687661	-1.18129	-0.890063	-0.6713	-0.442331	-0.392467	0.11749	0.0448388	0.00262995	0.00759153	0.0190497	0.0646378
K.n[305.21]STY[243.03]TSYPK[432.30].A	O14964,B4E1E2,I3L1E3	HGS	Y286	7.70733e-05	4.1131	0.368305	1.41537	2.00326	4.03808	2.36772	0.845486	0.73169	0.35248	0.812974	2.56547	4.53071	9.81909	4.85492	2.98754	2.28603	0.82598	0.550556	1.274	1.91515	4.76689	2.57976	1.13262	1.04705	0.374209	0.55056	1.41537	2.00326	4.76689	2.57976	1.13262	1.04705	0.37421	1.36221	1.86338	3.11408	2.22826	1.04069	0.927359	-0.557052	0.781265	0.14243	7.70733e-05	0.0523743	0.841627
K.n[305.21]STYTSY[243.03]PK[432.30].A	O14964,B4E1E2,I3L1E3	HGS	Y289	0.00109396	2.961	0.687205	0.942202	1.56437	5.94447	5.19762	1.85236	0.959894	0.633346	0.757232	1.00741	2.73749	16.6282	11.4069	6.94265	2.03768	0.813835	1.06732	1.24455	1.5538	8.51956	6.38858	3.27707	1.54224	0.806612	0.75723	1.00741	1.56437	8.51956	6.38858	3.27707	1.54224	0.80661	0.411847	1.04678	3.49198	3.07669	2.1136	1.02622	0.09114	1	0.996775	0.00109396	0.018903	0.571219
K.n[305.21]SVTDY[243.03]AQQNPAAQIPAR.Q	E7EW20	MYO6	Y1147	7.28052e-06	5.13784	0.801642	7.38733	7.14737	3.91512	2.76737	1.62704	0.98915	0.645036	0.94337	9.38811	8.81626	4.97213	3.32788	2.46575	1.20953	0.726268	2.0316	5.87965	6.38487	3.86335	3.32861	2.27328	1.99402	1.85728	0.94337	7.38733	7.14737	3.91512	3.32788	2.27328	1.20953	0.72627	2.96916	2.92152	2.05316	1.81871	1.26888	0.358551	-0.377318	7.28052e-06	8.84772e-06	0.0130831	0.203169	0.908162
K.n[305.21]SVTDY[243.03]DFAPFLNNSPQQNPAAQIPAR.Q	Q9UM54	MYO6	Y1146	0.0206197	1.68572	0.0712797	0.0973933	0.176797	0.0659185	0.0887238	0.0780493	0.0533484	0.0726284	0.249404	0.501639	0.700799	0.422619	0.322852	0.188648	0.170925	0.208563	0.0951126	0.241124	0.344917	0.151796	0.14106	0.139815	0.158289	0.0792261	0.09511	0.24112	0.34492	0.1518	0.14106	0.13982	0.15829	0.07923	1.34208	1.85859	0.674503	0.56864	0.555902	0.734901	-0.26355	0.44965	0.0206197	0.941537	0.996201	1
K.n[305.21]SWSSY[243.03]FSLPNPFR.S	O14654	IRS4	Y808	6.00448e-05	4.22152	0.681927	4.64591	2.48728	1.30181	1.2371	1.12978	1.08546	0.814304	1.59913	7.49826	3.84426	2.18198	2.02874	2.03814	1.84317	1.60882	0.757452	2.88761	1.59645	0.954829	1.08833	0.987132	0.949588	0.639569	0.75745	4.64591	2.48728	1.30181	1.2371	1.12978	1.08546	0.8143	2.61674	1.71535	0.781296	0.70774	0.576819	0.519084	0.10441	6.00448e-05	0.112863	0.983839	0.988604	0.995664
K.n[305.21]TAADVVS[167.00]PGANSVDSR.V	Q01804,G3V0I6	OTUD4	S1005	0.867443	0.0617593	2.05441	1.53318	1.51773	1.51381	1.55209	1.98141	2.09099	2.3888	0.782287	0.616616	0.767071	0.597274	0.761293	0.821117	0.828576	0.982054	1.92863	1.89605	1.96608	1.99829	2.16686	2.2221	2.5124	1.78902	1.92863	1.53318	1.51773	1.51381	1.55209	1.98141	2.09099	1.78902	-0.331049	-0.345661	-0.349392	-0.313364	0.038951	0.11661	-0.108407	0.867443	0.973191	0.911203	0.999196	0.999573
K.n[305.21]TAFDEAIAELDTLS[167.00]EESYK[432.30].D	P63104,B0AZS6,B7Z2E6,B7Z465,D0PNI1,E7EX24,E7EX29,H0YB80,Q2F831	YWHAZ	S207	0.0909119	1.04138	0.343925	0.249324	0.289198	0.247826	0.291433	0.290596	0.312486	0.343462	0.900634	0.738236	0.758537	0.754133	0.672422	0.733273	0.760476	0.756355	0.689998	0.701325	0.703091	0.682849	0.635196	0.72807	0.735101	0.815448	0.69	0.70133	0.70309	0.68285	0.6352	0.72807	0.7351	0.75636	0.023497	0.027113	-0.015028	-0.119385	0.077481	0.091344	0.132477	0.34181	0.662449	0.324333	0.0909119	0.668911
K.n[305.21]TAPTLS[167.00]PEHWK[432.30].A	Q96JM3	CHAMP1	S405	0.184864	0.733147	1.63501	1.15381	1.35048	1.24195	1.72101	1.51607	1.58325	1.95071	1.82661	1.29923	1.0888	1.26771	1.46214	1.5674	1.49786	1.65537	4.17782	3.6962	3.24548	3.4282	4.16371	4.67951	4.85405	4.8947	1.82661	1.29923	1.35048	1.26771	1.72101	1.5674	1.58325	1.95071	-0.491512	-0.435696	-0.526944	-0.085913	-0.220795	-0.20628	0.094831	0.459313	0.184864	0.313381	0.999848	1
K.n[305.21]TAVIPINGS[167.00]PR.T	P06400,B4DRB3,B4DTN0,Q59HH0	RB1	S249	0.606061	0.217483	2.3884	1.84163	2.57032	1.94537	2.07289	2.05391	2.04519	2.25826	1.8347	1.85572	1.65713	1.47273	1.59468	1.39241	1.35515	1.85768	1.2704	1.21439	1.56173	1.35127	1.31164	1.50289	1.44203	0.899595	1.8347	1.84163	1.65713	1.47273	1.59468	1.50289	1.44203	1.85768	0.005439	-0.146857	-0.317051	-0.202277	-0.287805	-0.347443	0.017958	0.957521	0.999184	0.881881	0.97773	0.969654
K.n[305.21]TEC[160.03]EGK[432.30]REDEGEPGDEGQLEDEGS[167.00]QEK[432.30].Q	Q969E4	TCEAL3	S65	0.0686214	1.16354	0.895236	0.779548	1.0748	0.630005	0.514502	0.426583	0.601872	0.636394	2.57096	1.91958	3.61628	1.7629	1.46333	1.30085	1.44862	1.96865	1.14141	1.05312	1.7341	1.15853	1.0403	1.15628	1.16076	1.54345	1.14141	1.05312	1.7341	1.15853	1.0403	1.15628	1.16076	1.54345	-0.116147	0.60337	0.021478	-0.133817	0.018674	0.024253	0.435342	0.967625	0.448941	0.909436	0.599601	0.509588
K.n[305.21]TEDGDWEWS[167.00]DDEMDEK[432.30].S	Q9UEW8,Q6E0B2	STK39	S385	0.013973	1.85471	0.298828	0.211713	0.370013	0.202539	0.244784	0.286542	0.31725	0.338282	0.773252	0.600999	1.41116	0.729499	0.653045	0.864067	0.831565	1.03896	0.684304	0.811513	1.50978	0.827374	0.883512	1.23522	1.09121	1.52207	0.6843	0.601	1.41116	0.7295	0.65305	0.86407	0.83156	1.03896	-0.187264	1.04418	0.092279	-0.067435	0.336519	0.281191	0.602439	0.999962	0.025621	1	1	0.742801
K.n[305.21]TEDGGWEWS[167.00]DDEFDEESEEGK[432.30].A	O95747,C9JIG9	OXSR1	S339	0.557954	0.253401	1.12476	0.80635	0.815524	0.9581	1.01843	0.959133	0.991864	0.964176	1.43553	1.18887	1.08025	1.13473	1.20648	1.09382	1.29232	1.47781	1.21599	1.27568	1.35394	1.24872	1.12384	1.32949	1.35185	1.55889	1.21599	1.18887	1.08025	1.13473	1.12384	1.09382	1.29232	1.47781	-0.03254	-0.170766	-0.099782	-0.113695	-0.152756	0.087832	0.281329	0.603738	0.557954	0.750719	0.763276	0.825942
K.n[305.21]TEELIES[167.00]PK[432.30]LESSEGEIIQTVDR.Q	Q99590,B2RA91,B4DZM2,F8VXG7,F8W028,Q05BS8	SCAF11	S608	0.173053	0.76182	1.37224	0.891481	0.917437	0.893268	1.15783	1.07451	1.03702	1.13956	0.477915	0.377309	0.415935	0.282004	0.376763	0.331971	0.331782	0.436208	0.263907	0.317581	0.333762	0.249989	0.262285	0.386574	0.304336	0.240308	0.47792	0.37731	0.41593	0.282	0.37676	0.38657	0.33178	0.43621	-0.341019	-0.200428	-0.761074	-0.343123	-0.306039	-0.526542	-0.131746	0.436942	0.62242	0.173053	0.889691	0.883847
K.n[305.21]TETVEEPMEEEEAAK[432.30]EEK[432.30]EES[167.00]DDEAAVEEEEEEK[432.30].K	P14625,Q59FC6,Q5CAQ5	HSP90B1	S306	0.0245886	1.60927	0.664394	1.00091	0.714276	1.30472	0.766485	0.62852	0.780139	1.29125	0.385799	0.487898	0.461705	0.590059	0.365306	0.297331	0.491868	0.464322	2.0072	2.20547	1.6351	2.30862	1.10721	1.59071	1.79352	2.04076	0.66439	1.00091	0.71428	1.30472	0.76648	0.62852	0.78014	1.29125	0.59121	0.104459	0.973638	0.206218	-0.080072	0.231703	0.958666	0.894449	0.999519	0.360979	0.724112	0.950931
K.n[305.21]TGSGS[167.00]PFAGNSPAR.E	Q9UPT8	ZC3H4	S1269	0.0379351	1.42096	1.29845	1.02732	1.16876	1.10299	1.18221	0.851623	0.877299	0.847404	2.91017	2.33265	3.01698	2.47079	2.26125	2.12511	2.19048	1.99092	3.74237	3.65107	4.23207	3.36806	3.6338	3.66345	3.28972	1.6071	2.91017	2.33265	3.01698	2.47079	2.26125	2.12511	2.19048	1.6071	-0.319134	0.052002	-0.236131	-0.363983	-0.453566	-0.409856	-0.856644	0.969064	0.999523	0.955427	0.978983	0.853119
K.n[305.21]TGVTST[181.01]SDS[167.00]EEEGDDQEGEK[432.30].K	O75475	PSIP1	T272,S275	0.259962	0.58509	0.435006	0.550375	0.696347	0.52443	0.329983	0.396158	0.490083	0.415787	0.313926	0.290844	0.390422	0.322391	0.319568	0.331709	0.36771	0.364187	0.250601	0.246345	0.296209	0.26301	0.279662	0.245437	0.292311	0.267954	0.31393	0.29084	0.39042	0.32239	0.31957	0.33171	0.36771	0.36419	-0.110217	0.314584	0.038364	0.025689	0.07948	0.228126	0.214248	0.998618	0.259962	0.994459	0.999676	1
K.n[305.21]TIEAAEALLHMES[167.00]PTC[160.03]LR.D	Q15723,B0KYV4,B7Z720,D6R9B1,D6RHI1,E9PCX3	ELF2	S107	0.00809266	2.09191	0.159172	0.121699	0.129497	0.156176	0.151912	0.207832	0.177332	0.170419	0.135198	0.147082	0.143287	0.198432	0.164386	0.202892	0.177667	0.186635	0.11437	0.113264	0.134126	0.14787	0.160576	0.173902	0.202174	0.184191	0.1352	0.1217	0.13413	0.15618	0.16058	0.20289	0.17767	0.18419	-0.151766	-0.011463	0.208115	0.248197	0.585603	0.394105	0.4461	0.995953	1	0.302848	0.653335	0.00809266
K.n[305.21]TK[432.30]FAS[167.00]DDEHDEHDENGATGPVK[432.30]R.A	P05455,B5BUB5	SSB	S366	0.0286777	1.54246	4.50817	3.62873	2.7288	3.95584	3.32204	2.7341	3.52434	4.00807	0.17917	0.197571	0.103782	0.148366	0.112119	0.132824	0.124308	0.14025	2.89943	2.49689	1.55873	1.89988	1.74625	1.81768	1.77412	2.36003	2.89943	2.49689	1.55873	1.89988	1.74625	1.81768	1.77412	2.36003	-0.215637	-0.895398	-0.609861	-0.731509	-0.673671	-0.708666	-0.296964	0.786501	0.0286777	0.570464	0.147844	0.0536985
K.n[305.21]TK[432.30]PTQAAGPSS[167.00]PQK[432.30]PPT[181.01]PEETK[432.30].A	P18887,B2RCY5,B4DTD3,F5H8D7,Q59HH7	XRCC1	S447,T453	0.000173886	3.75973	2.22356	1.8584	1.08222	2.13073	1.9094	1.42138	1.73129	1.93462	1.44855	1.40138	0.73042	1.11824	1.05029	1.09486	1.06202	1.06704	3.90954	3.78576	2.3899	3.06596	3.08148	3.20106	3.25325	3.44694	2.22356	1.8584	1.08222	2.13073	1.9094	1.42138	1.73129	1.93462	-0.25881	-1.03888	-0.061524	-0.219752	-0.645579	-0.361024	-0.200821	0.950694	0.000173886	0.250544	0.104355	0.0334932
K.n[305.21]TK[432.30]PTQAAGPSS[167.00]PQK[432.30]PPTPEETK[432.30].A	P18887,B2RCY5,B4DTD3,F5H8D7,Q59HH7	XRCC1	S447	0.000562571	3.24982	2.3862	2.04236	1.01838	2.10504	1.73871	1.36876	1.77236	1.80238	2.74465	2.35102	1.08671	2.08185	1.46418	1.69412	1.71227	1.71023	1.03699	1.06349	0.595221	0.845049	0.868002	0.808934	0.883055	1.04155	2.3862	2.04236	1.01838	2.08185	1.46418	1.36876	1.71227	1.71023	-0.224478	-1.22844	-0.196849	-0.704622	-0.801845	-0.478805	-0.480525	0.903828	0.000562571	0.519148	0.0384944	0.020589
K.n[305.21]TLEPVK[432.30]PPTVPNDY[243.03]MTSPAR.L	Q8IZP0,A6NFN2,B4DKX2,B6VEX3,B6VEX4,B6VEX5,F5H1G9,F8WA55,F8WA56,Q59G41	ABI1	Y213	0.00547013	2.262	1.00194	1.53158	1.02008	0.934461	0.869011	0.910245	1.00647	1.02823	2.65469	4.29469	2.09052	2.4718	1.88438	2.1111	2.30858	2.3033	1.31412	1.91855	1.02782	1.14498	1.12319	1.19001	1.22511	1.18033	1.31412	1.91855	1.02782	1.14498	1.12319	1.19001	1.22511	1.18033	0.545919	-0.354509	-0.198775	-0.226495	-0.143123	-0.101186	-0.154907	0.0394057	0.946772	0.998968	0.822344	0.966363
K.n[305.21]TLNMTTS[167.00]PEEK[432.30].R	P49915,A8K639,B4DUT7,B4DXV7,F8W720,Q53F90	GMPS	S332	0.139055	0.856813	1.96718	1.72315	1.66184	1.88819	1.70192	1.52256	1.91516	1.86448	1.89547	1.99092	1.46877	1.73418	1.48635	1.41651	1.62974	1.55596	3.0436	3.16563	2.51443	2.32055	2.53572	2.74938	2.56406	2.65926	1.96718	1.99092	1.66184	1.88819	1.70192	1.52256	1.91516	1.86448	0.017306	-0.243347	-0.059125	-0.208966	-0.36963	-0.038664	-0.077356	1	0.139055	0.386426	0.186042	0.163794
K.n[305.21]TLSEVDY[243.03]APAGPAR.S	O15357,H0YFZ4	INPPL1	Y1135	3.64889e-09	8.43784	1.96579	6.20169	4.54657	2.82878	2.43491	2.29763	2.09786	1.70731	2.47602	8.50019	5.03444	3.43315	2.74417	2.97003	2.17037	2.08324	2.23699	7.7237	5.15607	3.26088	2.72267	1.98702	2.33224	1.65453	2.23699	7.7237	5.03444	3.26088	2.72267	2.29763	2.17037	1.70731	1.78773	1.17027	0.543703	0.283463	0.038588	-0.043618	-0.389834	3.64889e-09	1.80619e-05	0.136896	0.897833	0.998374
K.n[305.21]TLSS[167.00]PSNRPSGETSVPPPPAVGR.M	Q8WWM7,Q63ZY4	ATXN2L	S424	0.045142	1.34542	0.788617	0.605626	0.507464	0.579892	0.586272	0.461851	0.635214	0.541409	2.24521	2.07663	1.87659	1.88371	1.88272	1.9619	1.52097	1.52553	3.10946	3.32411	2.91691	2.76521	2.75469	2.7965	2.54282	1.28852	2.24521	2.07663	1.87659	1.88371	1.88272	1.9619	1.52097	1.28852	-0.112606	-0.258737	-0.253274	-0.254032	-0.194599	-0.561859	-0.801135	1	0.95042	0.926319	0.924371	0.922983
K.n[305.21]TLSVAAAFNEDEDS[167.00]EPEEMPPEAK[432.30].M	Q8WW12,D3DN52,Q53GF3	PCNP	S119	0.194587	0.710886	3.36306	2.89462	3.10004	2.98691	2.67941	3.04194	3.11508	3.21408	7.20515	6.19782	6.99262	6.31925	5.93998	6.36438	6.97347	7.90427	5.01023	4.75601	5.32079	4.6947	4.80647	5.78515	5.37122	7.21951	5.01023	4.75601	5.32079	4.6947	4.80647	5.78515	5.37122	7.21951	-0.075125	0.086764	-0.093844	-0.059899	0.207478	0.100373	0.527024	0.725236	1	0.800901	0.495797	0.999933
K.n[305.21]TMFAQVES[167.00]DDEEAK[432.30].N	Q9NW82,A8K564	WDR70	S638	0.041552	1.38141	0.272452	0.170557	0.329937	0.175675	0.268797	0.280866	0.235766	0.262721	0.490386	0.348018	0.474984	0.404285	0.383014	0.44919	0.369557	0.462805	0.669311	0.537437	0.980223	0.623315	0.812	0.802001	0.804586	1.0187	0.49039	0.34802	0.47498	0.40429	0.38301	0.44919	0.36956	0.4628	-0.494759	-0.046063	-0.278539	-0.356548	-0.126604	-0.408121	-0.083541	0.586621	0.653801	0.936258	1	0.99948
K.n[305.21]TMFAQVES[167.00]DDEEAK[432.30]NEPEWK[432.30].K	Q9NW82,A8K564	WDR70	S638	0.00881048	2.055	0.449509	0.636863	0.33852	0.619738	0.387341	0.461943	0.497039	0.506207	0.205185	0.282377	0.138027	0.254152	0.185879	0.17605	0.156272	0.149991	0.425906	0.494945	0.371127	0.370399	0.307354	0.434559	0.342929	0.395925	0.42591	0.49495	0.33852	0.3704	0.30735	0.43456	0.34293	0.39592	0.216734	-0.331308	-0.201465	-0.470666	0.029007	-0.312634	-0.10534	0.217276	0.601595	0.884861	0.750435	1
K.n[305.21]TPPPYSVY[243.03]ER.T	Q8N1I0,A4D0S8,B7Z2H5,B7Z2K9,F5GXW1,H0Y599,H0Y7H7,Q149N5,Q149N6,Q75MU6	DOCK4	Y1906	0.00351961	2.45351	0.42265	2.47711	1.55852	0.813233	0.5993	0.551956	0.473216	0.412835	0.70061	2.35557	1.60235	0.903995	0.664369	0.496079	0.568697	0.605912	0.73184	1.1419	0.852814	0.715108	0.635942	0.752107	0.609874	0.957861	0.70061	2.35557	1.55852	0.81323	0.63594	0.55196	0.5687	0.60591	1.74939	1.15349	0.215052	-0.139721	-0.344048	-0.300944	-0.209508	0.00351961	0.224896	0.99551	1	1
K.n[305.21]TPSPK[432.30]EEDEEPES[167.00]PPEK[432.30]K[432.30].T	Q9H1E3	NUCKS1	S214	0.508059	0.294086	6.68348	5.84323	3.10121	5.48549	5.35251	2.97865	5.87188	5.27545	0.108558	0.0973225	0.0487833	0.0935739	0.0811326	0.0873571	0.0988538	0.104814	0.123132	0.143483	0.0711754	0.097702	0.0966768	0.104523	0.096901	0.14464	0.12313	0.14348	0.07118	0.0977	0.09668	0.10452	0.09885	0.14464	0.220667	-0.790638	-0.333752	-0.348893	-0.236403	-0.316869	0.232284	0.999746	0.523486	0.996767	0.993665	0.508059
K.n[305.21]TPT[181.01]PEPAEVETR.K	Q9UHY1,B4DW31,F8W6G1	NRBP1	T433	0.0520008	1.28399	1.37614	1.08575	1.3784	1.00074	1.00367	1.15608	1.31216	1.31048	0.996903	1.08037	1.60057	0.896221	1.15984	0.940205	1.19438	1.62558	0.423059	0.433125	0.523476	0.365196	0.370309	0.419929	0.414907	0.517488	0.9969	1.08037	1.3784	0.89622	1.00367	0.94021	1.19438	1.31048	0.116005	0.467474	-0.153596	0.009764	-0.084466	0.260741	0.394575	0.998925	0.515663	0.791211	0.993801	0.990897
K.n[305.21]TPVQYSQQQNS[167.00]PQK[432.30].H	P46013	MKI67	S357	0.905765	0.0429844	8.66568	10.3734	7.32392	9.34712	9.37575	6.38286	8.31559	9.18143	8.52629	8.47179	7.61465	8.94373	7.59263	10.5764	12.3636	12.1924	0.445179	0.381743	0.313438	0.335747	0.31494	0.340862	0.408877	0.451525	8.52629	8.47179	7.32392	8.94373	7.59263	6.38286	8.31559	9.18143	-0.009251	-0.219302	0.068959	-0.167318	-0.417715	-0.036099	0.106801	0.999636	0.995315	0.999985	1	1
K.n[305.21]TSDDEVGS[167.00]PK[432.30]EESR.K	Q6ULP2,B8ZZI9,Q3LIF3,Q53GW0	AFTPH	S382	0.0372753	1.42858	1.71681	2.74485	2.48229	3.06012	2.06856	2.2048	2.49245	1.98016	0.999419	1.27438	1.36417	1.72033	1.12901	1.50303	1.45282	1.25119	1.62595	1.58226	1.03408	1.81585	1.4309	1.50454	1.59493	0.931458	1.62595	1.58226	1.36417	1.81585	1.4309	1.50454	1.59493	1.25119	-0.039296	-0.253259	0.159362	-0.18436	-0.11196	-0.02779	-0.377982	0.478596	0.983126	0.0372753	0.999647	0.831315
K.n[305.21]TSGAPGS[167.00]PQTPPER.H	Q96MH2,K7EIM4,K7EJA3,K7ELS4,K7ERG7,K7ESM2	HEXIM2	S29	0.0901914	1.04483	0.509546	0.540938	0.645915	0.490329	0.532048	0.375224	0.541177	0.44032	0.517729	0.533562	0.778996	0.593809	0.477353	0.587665	0.622626	0.525217	0.426771	0.486755	0.542857	0.482383	0.413776	0.491248	0.52921	0.172511	0.50955	0.53356	0.64591	0.49033	0.47735	0.49125	0.54118	0.44032	0.066427	0.342109	-0.055471	-0.094176	-0.052766	0.086885	-0.210671	0.997978	0.134082	0.997287	1	1
K.n[305.21]TSQC[160.03]SSPSLSASPGS[167.00]PTRPQIR.Q	P37275,A0JLS9,B2RBI8,B4DGU2,B4DJV0,B4DS26,B4DSB8,B4DUW9,E9PCM7,F5H4I8,G3V1R3,H0YK86,H0YKM9,H0YMD3,H0YME0,H0YND9,Q13088,Q32Q63,Q5VZ84,Q8NB68	ZEB1	S322	0.733561	0.134564	0.766238	0.748514	0.795653	0.656561	0.790609	0.756034	0.832431	0.98394	0.654935	0.557444	0.607233	0.414225	0.604632	0.775572	0.566044	0.489601	0.623074	0.66929	0.590907	0.527078	0.675826	0.709985	0.770417	0.275374	0.65494	0.66929	0.60723	0.52708	0.67583	0.75603	0.77042	0.4896	0.031269	-0.10912	-0.313341	0.045298	0.207081	0.234282	-0.419759	0.999997	1	0.782337	1	0.99646
K.n[305.21]TSQVGAASAPAK[432.30]ES[167.00]PRK[432.30].G	Q13428,E7ETY2,E9PHK9,J3KQ96	TCOF1	S381	0.0354934	1.44985	4.84346	4.31197	3.3297	4.56119	4.34636	3.64847	4.33065	3.58301	2.74448	2.33638	2.10259	2.20295	2.47952	2.37511	2.56095	2.1542	6.98737	7.87311	6.06568	6.71064	6.4844	6.62816	7.22492	6.27388	4.84346	4.31197	3.3297	4.56119	4.34636	3.64847	4.33065	3.58301	-0.167691	-0.540646	-0.086628	-0.15623	-0.408746	-0.161454	-0.434866	1	0.0354934	0.872689	0.781135	0.344385
K.n[305.21]TSSGDPPS[167.00]PLVK[432.30].Q	Q99618,B2R749,F5GX58,F8WDL1	CDCA3	S87	0.0084687	2.07218	1.35885	1.24775	1.34533	1.61672	1.81088	2.03707	1.88189	1.85202	3.16092	3.05241	2.82096	3.43396	3.46078	3.62639	3.43268	3.53785	3.87119	3.99378	4.00358	4.87513	5.09186	5.3725	5.30743	4.47117	3.16092	3.05241	2.82096	3.43396	3.46078	3.62639	3.43268	3.53785	-0.050396	-0.164158	0.119529	0.130753	0.19819	0.118991	0.162528	1	0.999916	0.225675	0.0660331	0.0084687
K.n[305.21]TSSVSNPQDS[167.00]VGSPC[160.03]SR.V	P49023,B3KVL0,F5GZ78,F5H836,Q59GS5	PXN	S103	0.0146055	1.83548	0.324739	0.386222	0.731278	0.695577	0.895255	0.711153	0.695705	0.676768	0.678676	0.951808	1.24393	1.39386	1.61966	1.72392	1.70217	1.15169	0.485483	0.595101	0.738961	0.802853	0.860021	0.916739	0.930267	0.117176	0.48548	0.5951	0.73896	0.80285	0.89525	0.91674	0.93027	0.67677	0.29372	0.606084	0.725719	0.882879	0.917101	0.938238	0.479254	0.968154	0.188882	0.0986643	0.0146055	0.0160494
K.n[305.21]TSVLGGGEDGIEPVS[167.00]PPEGMTEPGHSR.S	Q9Y618,C9J0Q5,C9J239,C9J7T7,C9JE98,C9JFD3,H7C2D4,Q9BT61	NCOR2	S2234	0.273254	0.563434	0.412793	0.322004	0.339218	0.302863	0.360811	0.362231	0.40831	0.400795	0.152214	0.195005	0.173901	0.209738	0.16051	0.220261	0.208911	0.266929	0.881812	0.797723	0.763113	0.718472	0.678131	0.786815	0.813828	0.847101	0.41279	0.322	0.33922	0.30286	0.36081	0.36223	0.40831	0.4008	-0.358347	-0.283187	-0.446757	-0.194169	-0.188502	-0.015743	-0.042526	0.872532	0.677052	0.419251	0.273254	0.991589
K.n[305.21]TVC[160.03]STY[243.03]LQSR.Y	Q9H422	HIPK3	Y359	0.00172686	2.76274	3.85179	2.99541	3.35467	2.92643	3.1896	2.81286	3.0354	2.91843	5.06112	3.01404	3.5952	3.57803	3.08277	3.61366	3.30936	3.02131	4.08521	3.10198	3.24825	3.51724	3.09922	3.40248	3.30174	1.22813	4.08521	3.01404	3.35467	3.51724	3.09922	3.40248	3.30174	2.91843	-0.438712	-0.284239	-0.215966	-0.398505	-0.263824	-0.307184	-0.485218	0.0432594	0.232903	0.181144	0.0662098	0.136
K.n[305.21]TVFPGAVPVLPAS[167.00]PPPK[432.30].D	Q9UBC2,A5PKY0,A5PL29,A8K5P4,B4DME4,B4DQX5	EPS15L1	S229	0.189051	0.723422	0.775819	0.530873	0.416978	0.578784	0.522451	0.699149	0.695183	0.792136	0.636995	0.894875	0.445691	0.731252	0.599027	0.773086	0.814057	0.72539	1.08896	1.27408	1.05531	1.39163	1.44845	1.34167	1.50133	1.29143	0.77582	0.89487	0.44569	0.73125	0.59903	0.77309	0.81406	0.79214	0.205956	-0.799681	-0.085357	-0.373094	-0.005086	0.069413	0.030033	0.995891	0.492014	0.995653	0.999996	0.948751
K.n[305.21]TVLPTVPES[167.00]PEEEVK[432.30].A	O75152,B4DLG2,E9PBY7,E9PQ61,Q0D2N5	ZC3H11A	S108	0.699763	0.155049	0.209111	0.132941	0.230547	0.199354	0.158606	0.203206	0.248195	0.273453	0.227176	0.164228	0.194174	0.197439	0.194434	0.220259	0.271295	0.312861	1.91638	1.82922	1.43219	1.81202	1.64392	1.9356	2.18672	2.41488	0.22718	0.16423	0.23055	0.19935	0.19443	0.22026	0.27129	0.31286	-0.468118	0.021244	-0.188532	-0.224585	-0.044628	0.256	0.461681	0.998551	0.891548	0.999925	0.978846	1
K.n[305.21]TVLS[167.00]LFDEEEDK[432.30].M	Q641Q2,Q5SNT6,Q9Y4E1,A8K5W5,B1AP61,B4DF48,B7ZME8,E7ESD2,F8W7U3,J3KP36,Q5T1D7,Q9NVB8	FAM21A	S802	0.0994061	1.00259	0.0903976	0.157209	0.171831	0.122082	0.187985	0.122254	0.11347	0.143382	0.0922372	0.130188	0.124028	0.0998378	0.112762	0.160772	0.0958166	0.106134	0.239963	0.414145	0.761299	0.443171	0.531547	0.500169	0.455795	0.626992	0.09224	0.15721	0.17183	0.12208	0.18798	0.16077	0.11347	0.14338	0.769229	0.897518	0.404362	1.02712	0.801534	0.298846	0.636379	0.853397	0.0994061	0.920076	0.50158	0.641666
K.n[305.21]TVMYTAVGSEWRPFGY[243.03]PR.R	Q9Y276,A8JZZ8,C9J1S9,C9J8G3,Q53EX1,Q53RT4	BCS1L	Y181	0.0367215	1.43508	1.55832	1.12505	1.09248	1.08136	1.21167	1.43148	1.24557	1.18189	5.93094	3.07665	3.30683	3.11619	3.35231	4.0937	4.12972	3.77402	3.37742	2.36888	2.46393	2.57445	2.65416	3.03121	3.05347	1.6411	3.37742	2.36888	2.46393	2.57445	2.65416	3.03121	3.05347	1.6411	-0.511716	-0.45496	-0.391657	-0.347666	-0.156028	-0.145472	-1.04126	0.0367215	0.0573812	0.0499372	0.0972314	0.519325
K.n[305.21]TVSS[167.00]PPTS[167.00]PRPGSAATVSASTSNIIPPR.H	O76094,Q71V07	SRP72	S621,S625	0.201628	0.695449	2.15714	1.43876	1.91016	2.41541	2.84392	2.97529	3.62885	3.44308	0.683538	0.538479	0.666604	0.789217	0.857087	0.812162	0.924394	1.10643	1.96804	2.0325	2.08835	2.52407	3.07274	3.33452	3.19537	1.83983	1.96804	1.43876	1.91016	2.41541	2.84392	2.97529	3.19537	1.83983	-0.451934	-0.043066	0.295509	0.531121	0.596271	0.699223	-0.097187	0.994198	1	0.986838	0.628611	0.446926
K.n[305.21]TVTY[243.03]EDPQAVGGLASALDNR.K	Q6ZVM7,B7Z2L7,B7Z2U2,B7Z671,F5H3S6	TOM1L2	Y404	7.21393e-08	7.14183	0.741557	0.867772	1.81661	0.771091	0.787688	0.781228	0.731139	0.698588	0.659057	0.950235	1.88189	0.734882	0.746182	0.625127	0.605713	0.547257	0.765409	0.922781	1.48284	0.787639	0.663436	0.685578	0.699285	0.477693	0.74156	0.92278	1.81661	0.77109	0.74618	0.68558	0.69928	0.54726	0.315423	1.29261	0.056336	0.00896	-0.113238	-0.084693	-0.438337	0.277045	7.21393e-08	0.999001	1	0.999972
K.n[305.21]TVTY[243.03]EDPQAVGGLASALDNRK[432.30].Q	Q6ZVM7,B7Z2L7,B7Z2U2,B7Z671,F5H3S6	TOM1L2	Y404	0.00658767	2.18127	1.09902	2.71831	4.20637	1.69859	1.56931	1.25609	0.999155	0.90823	1.43531	4.83835	6.73718	2.4724	2.19873	1.77408	1.50139	1.27725	0.51513	1.16097	1.37597	0.699525	0.613336	0.452364	0.540428	0.402888	1.09902	2.71831	4.20637	1.69859	1.56931	1.25609	0.99916	0.90823	1.30649	1.93636	0.62812	0.513913	0.192722	-0.13743	-0.275088	0.158786	0.00658767	0.979377	0.996631	0.999998
K.n[305.21]TY[243.03]IDPETYEDPNR.A	Q15375	EPHA7	Y608	5.60242e-05	4.25162	0.731079	0.446127	0.453782	0.45386	0.563868	0.612906	0.540869	0.555482	1.06923	0.502428	0.573655	0.490996	0.489098	0.538983	0.637356	0.588571	1.42381	0.993891	1.04102	1.00294	1.06828	1.14958	1.04069	1.03179	1.06923	0.50243	0.57366	0.491	0.56387	0.61291	0.63736	0.58857	-1.08958	-0.898304	-1.12278	-0.923138	-0.802825	-0.746392	-0.861286	5.60242e-05	0.000174407	5.87277e-05	0.000286006	0.00168662
K.n[305.21]VAAETQS[167.00]PSLFGSTK[432.30].L	Q9UKX7	NUP50	S221	0.00500305	2.30077	0.365093	0.331844	0.455787	0.593995	0.621821	0.533658	0.478792	0.49288	0.310979	0.415895	0.632553	1.42511	1.39229	1.09615	0.748985	0.82082	0.749582	0.888692	1.27437	2.19457	2.50702	1.86367	1.35955	1.63442	0.36509	0.4159	0.63255	1.42511	1.39229	1.09615	0.74898	0.82082	0.187985	0.792927	1.96475	1.93114	1.58612	1.03668	1.16881	0.999968	0.81699	0.0117911	0.00500305	0.0864086
K.n[305.21]VDGETAS[167.00]DSESRAESAPLPVSADDTPEVLNR.A	O95674,B3KM95,B3KNK4	CDS2	S33	0.662726	0.178666	0.268245	0.216682	0.236698	0.208558	0.243794	0.318915	0.330613	0.291338	0.214088	0.145288	0.177233	0.162226	0.209874	0.217276	0.184232	0.192272	0.142367	0.136475	0.156649	0.1288	0.117794	0.140786	0.129628	0.0935358	0.21409	0.14529	0.17723	0.16223	0.20987	0.21728	0.18423	0.19227	-0.559282	-0.272595	-0.400177	-0.028721	0.021338	-0.216709	-0.155084	0.662726	0.993431	0.671561	0.994071	0.99471
K.n[305.21]VDLTLDWLT[181.01]ETSEEAK[432.30].G	P49321,B4DQP3,B4DS57,E9PPR5,F5H3J2,Q53H03,Q6PJY7	NASP	T207	0.884933	0.0530896	0.122933	0.103656	0.0920223	0.0801727	0.0965723	0.114313	0.0988811	0.0940111	0.317059	0.236923	0.302439	0.225687	0.296604	0.21763	0.284864	0.265699	0.228356	0.236938	0.26573	0.256994	0.249325	0.319292	0.266011	0.320973	0.22836	0.23692	0.26573	0.22569	0.24932	0.21763	0.26601	0.2657	0.05309	0.218651	-0.016967	0.126689	-0.069433	0.220171	0.218488	0.941817	1	0.884933	0.999973	0.999998
K.n[305.21]VDTTLSDS[167.00]YNYSGTENLK[432.30].D	Q7Z3T8	ZFYVE16	S218	0.00618754	2.20848	0.171463	0.281639	0.491521	0.707294	0.641529	0.396752	0.236413	0.141429	1.00058	0.837605	1.81714	2.08363	2.24804	1.24721	1.00574	0.81634	0.607908	0.572377	1.01152	1.26689	1.2144	0.72295	0.733133	0.505588	0.60791	0.57238	1.01152	1.26689	1.2144	0.72295	0.73313	0.50559	-0.086884	0.734595	1.05936	0.998314	0.250038	0.270211	-0.26589	0.999999	0.103227	0.00730176	0.00618754	0.923882
K.n[305.21]VEEEQEADEEDVS[167.00]EEEAESK[432.30].E	Q9H3N1,B4DZX7	TMX1	S247	0.254933	0.593573	1.91715	1.26056	1.79041	1.12982	1.47331	1.5028	1.63157	1.48658	2.38082	1.67371	2.27552	1.73076	2.08545	1.9953	2.21076	2.29419	1.50291	1.57934	1.56482	1.70434	1.70267	1.80862	1.87626	2.22126	1.91715	1.57934	1.79041	1.70434	1.70267	1.80862	1.87626	2.22126	-0.279641	-0.098673	-0.16975	-0.171164	-0.084074	-0.031103	0.212415	0.254933	0.999962	0.29489	0.954163	0.970807
K.n[305.21]VEEESTGDPFGFDS[167.00]DDESLPVSSK[432.30].N	Q7Z5K2,A8K273,B2RTX8	WAPAL	S77	0.323957	0.489513	0.774832	0.57225	0.57898	0.495086	0.585877	0.583873	0.640644	0.762009	0.222749	0.178775	0.374389	0.223082	0.180462	0.231207	0.225545	0.257211	0.348484	0.287452	0.396641	0.260057	0.331513	0.438072	0.375814	0.423334	0.34848	0.28745	0.39664	0.26006	0.33151	0.43807	0.37581	0.42333	-0.277765	0.186754	-0.422231	-0.072023	0.330086	0.108928	0.280707	0.536017	1	0.335394	0.752783	0.99842
K.n[305.21]VELS[167.00]PGPPK[432.30]PAGR.E	Q8IZ73,B4DDD1,B4DWW6	RPUSD2	S68	0.287851	0.540832	4.46248	2.73586	3.14775	3.08186	4.08607	4.05951	3.66634	3.54837	2.13894	2.00873	1.90082	1.64475	1.92644	1.84439	1.76729	1.83808	4.25315	4.41921	3.62862	3.93497	4.12788	4.32459	4.75256	4.14742	4.25315	2.73586	3.14775	3.08186	4.08607	4.05951	3.66634	3.54837	-0.636537	-0.434211	-0.46473	-0.057818	-0.067226	-0.214191	-0.261375	0.575427	0.295035	0.287851	0.990265	0.995523
K.n[305.21]VENMSSNQDGNDS[167.00]DEFM.-	Q86WR0,Q0P663	CCDC25	S204	0.00976512	2.01032	0.138876	0.105743	0.16887	0.126141	0.113082	0.100911	0.115333	0.120866	0.258501	0.282262	0.43169	0.274407	0.25781	0.237093	0.247497	0.383164	0.297535	0.234807	0.373327	0.2677	0.241194	0.254658	0.302707	0.326953	0.2585	0.23481	0.37333	0.2677	0.24119	0.23709	0.2475	0.32695	-0.13867	0.530287	0.050453	-0.099994	-0.124729	-0.062736	0.338906	0.979888	0.0500765	0.999961	0.958104	0.887467
K.n[305.21]VFIDQNLS[167.00]PGK[432.30].G	Q14186,Q5JSB5,Q5JSB6	TFDP1	S23	0.824591	0.0837615	0.649629	0.562206	0.426393	0.509107	0.674836	0.548793	0.734621	0.549292	0.665952	0.608572	0.491407	0.55743	0.449307	0.600347	0.486737	0.465866	0.771472	0.744292	0.867894	0.703351	0.791773	0.726341	0.712905	0.832874	0.66595	0.60857	0.49141	0.55743	0.67484	0.60035	0.71291	0.54929	-0.129991	-0.438487	-0.256623	0.019132	-0.14961	0.098306	-0.277846	0.991541	0.856783	0.824591	0.99177	0.973093
K.n[305.21]VIY[243.03]DFIEK[432.30].T	O00401,A1JUI9,A4D0Y1,A8K180	WASL	Y256	0.00195033	2.70989	2.25423	1.31391	0.981847	1.16123	1.10318	1.03534	0.826113	1.06264	8.17644	4.41498	2.32424	3.07352	2.65368	2.01821	1.86934	2.03843	5.26566	3.95572	2.51979	2.77071	2.35993	1.67328	1.52305	2.349	5.26566	3.95572	2.32424	2.77071	2.35993	1.67328	1.52305	2.03843	-0.412674	-1.17986	-0.926359	-1.15787	-1.65393	-1.78965	-1.36916	0.171343	0.0073372	0.0197576	0.00936491	0.00295167
K.n[305.21]VLLPEY[243.03]GGTK[432.30].V	P61604,B8ZZ54,B8ZZL8,Q9UNM1	HSPE1	Y76	0.000255984	3.59179	0.678941	0.384089	0.492548	0.393756	0.4859	0.628524	0.481305	0.513828	0.499912	0.321682	0.239573	0.273566	0.260218	0.369174	0.395553	0.328369	0.495868	0.289923	0.325432	0.276091	0.299441	0.360241	0.339897	0.433448	0.49991	0.32168	0.32543	0.27609	0.29944	0.36917	0.39555	0.43345	-0.636042	-0.619321	-0.85653	-0.739401	-0.437383	-0.337808	-0.205803	0.000549931	0.00140468	0.000255984	0.00116729	0.160384
K.n[305.21]VLT[181.01]PELYAELR.A	P12277,B4DP56,G3V461,G3V4N7	CKB	T35	0.541956	0.266036	0.289641	0.251457	0.304749	0.256354	0.233267	0.273498	0.263929	0.301606	0.392477	0.319876	0.389471	0.39448	0.441709	0.380021	0.424612	0.521123	1.42129	1.2746	1.85595	1.30583	1.77083	1.80052	1.92559	1.54722	0.39248	0.31988	0.38947	0.39448	0.44171	0.38002	0.42461	0.52112	-0.295088	-0.011107	0.007333	0.17048	-0.046544	0.113519	0.408996	0.995086	0.906555	0.999864	0.974817	0.971438
K.n[305.21]VNGDAS[167.00]PAAAESGAK[432.30]EELQANGSAPAADK[432.30]EEPAAAGSGAASPSAAEK[432.30].G	P29966,Q6NVI1	MARCKS	S46	0.00473457	2.32472	0.487921	0.514425	0.272742	0.494724	0.309376	0.349412	0.44209	0.398184	0.218397	0.32776	0.106489	0.288552	0.226271	0.249734	0.230858	0.299293	0.435554	0.328409	0.157136	0.34179	0.222615	0.253341	0.167324	0.358795	0.43555	0.32841	0.15714	0.34179	0.22627	0.25334	0.23086	0.3588	-0.40734	-1.47079	-0.349728	-0.944793	-0.781763	-0.91582	-0.279658	0.999998	0.00700601	1	0.139276	0.400768
K.n[305.21]VNGDASPAAAESGAK[432.30]EELQANGSAPAADK[432.30]EEPAAAGSGAAS[167.00]PSAAEK[432.30].G	P29966,Q6NVI1	MARCKS	S81	0.209022	0.679808	0.299302	0.243822	0.0949261	0.364151	0.186582	0.21477	0.299856	0.364456	0.193026	0.319686	0.146193	0.411664	0.219529	0.207818	0.27336	0.25317	0.304356	0.390188	0.275873	0.250878	0.292643	0.413952	0.399399	0.579041	0.2993	0.31969	0.14619	0.36415	0.21953	0.21477	0.29986	0.36446	0.095081	-1.03375	0.282941	-0.447174	-0.4788	0.002697	0.284168	0.988559	0.812303	0.917183	0.999364	0.999999
K.n[305.21]VNGDDHHEEDMDMS[167.00]D.-	Q05519,Q5HYN2,Q5T757,Q6MZM2,Q6N079	SRSF11	S483	0.475482	0.322866	0.434498	0.44882	0.506531	0.513564	0.327198	0.340752	0.540815	0.506796	3.56498	4.0235	5.35642	4.47166	3.05416	3.53397	4.05153	3.88181	4.0497	4.07224	4.02738	3.95659	3.21846	3.55993	3.90676	2.36171	3.56498	4.0235	4.02738	3.95659	3.05416	3.53397	3.90676	2.36171	0.174557	0.175948	0.150364	-0.223118	-0.012604	0.132079	-0.594062	0.999779	0.729472	0.991071	0.891791	0.999091
K.n[305.21]VPAS[167.00]PLPGLER.K	Q7KZI7,A8K2S4,A9CP04,E7ETY4,E9PC69	MARK2	S456	0.132863	0.876596	0.944806	0.586464	0.756525	0.486707	0.626277	0.828546	0.870076	0.656378	1.41893	1.20982	0.769133	1.02117	1.34178	1.30618	1.17158	1.14193	1.7475	1.27545	1.42636	1.38172	1.61765	1.82253	1.66253	2.06632	1.41893	1.20982	0.76913	1.02117	1.34178	1.30618	1.17158	1.14193	-0.230011	-0.883504	-0.47458	-0.080655	-0.11945	-0.276348	-0.313329	0.264129	0.169671	0.132863	0.895269	0.999924
K.n[305.21]VPLSNENSQVPQS[167.00]PEDWRK[432.30].S	Q8IZT6,B3KWI2	ASPM	S425	0.426906	0.369667	1.13	0.750832	0.881551	0.907048	0.928714	1.08884	1.00666	1.14257	0.68027	0.577152	0.60701	0.636767	0.787678	0.804234	0.810374	0.726296	1.17739	1.0963	1.23983	1.37799	1.78646	1.67964	1.63909	1.92166	1.13	0.75083	0.88155	0.90705	0.92871	1.08884	1.00666	1.14257	-0.589765	-0.358208	-0.317069	-0.283023	-0.053531	-0.166746	0.01596	0.789329	0.995743	1	0.849617	0.75799
K.n[305.21]VQGEAVSNIQENT[181.01]QTPTVQEESEEEEVDETGVEVK[432.30].D	Q13765,B2R4P8,B4DDI8,E9PAV3,F8VZJ2,F8W0W4,H0YHX9	NACA	T157	0.17537	0.756044	2.22052	1.78588	1.59143	1.62855	1.90932	1.73062	1.79403	2.2144	3.77237	2.6832	2.43204	2.67769	2.68578	2.73927	2.9684	3.23837	1.84164	1.80028	2.09811	1.87741	1.61381	1.75291	2.08983	2.63673	2.22052	1.80028	2.09811	1.87741	1.90932	1.75291	2.08983	2.63673	-0.302676	-0.081807	-0.242154	-0.217839	-0.341146	-0.087512	0.247852	0.252977	0.17537	0.205409	0.218654	0.225978
K.n[305.21]VQGEAVSNIQENTQT[181.01]PTVQEESEEEEVDETGVEVK[432.30].D	Q13765,B2R4P8,B4DDI8,E9PAV3,F8VZJ2,F8W0W4,H0YHX9	NACA	T159	0.055862	1.25288	0.614721	0.439107	0.453884	0.473756	0.547825	0.482676	0.437097	0.559451	0.852264	0.545959	0.759277	0.622275	0.653744	0.64554	0.649341	0.8508	0.839747	0.632768	0.744604	0.689559	0.698948	0.721439	0.796538	1.20696	0.83975	0.54596	0.7446	0.62228	0.65374	0.64554	0.64934	0.8508	-0.621165	-0.173494	-0.432396	-0.361243	-0.379453	-0.370986	0.01886	0.0811453	0.717731	0.286512	0.5616	0.428031
K.n[305.21]VQGEAVSNIQENTQTPT[181.01]VQEESEEEEVDETGVEVK[432.30].D	Q13765,B2R4P8,B4DDI8,E9PAV3,F8VZJ2,F8W0W4,H0YHX9	NACA	T161	0.151719	0.818961	0.843765	0.76927	0.747558	0.741798	0.758435	0.808484	0.767442	0.930694	3.86064	2.96122	2.72835	2.69496	2.61678	2.74836	2.89057	3.33515	2.39874	1.9663	2.16419	2.15736	2.04852	2.011	2.23915	2.9872	2.39874	1.9663	2.16419	2.15736	2.04852	2.011	2.23915	2.9872	-0.286793	-0.14845	-0.15301	-0.227695	-0.254364	-0.099326	0.316517	0.307379	0.267668	0.238661	0.151719	0.222851
K.n[305.21]VQGGHS[167.00]PDDHR.V	A2AJT9	CXorf23	S139	0.66541	0.17691	0.458494	0.711077	0.871856	0.791688	0.499224	0.474129	0.491812	0.393163	0.0893638	0.108362	0.164708	0.123895	0.0912064	0.0842777	0.101974	0.0872706	0.403494	0.277068	0.269033	0.29905	0.202724	0.187055	0.239352	0.155227	0.40349	0.27707	0.26903	0.29905	0.20272	0.18705	0.23935	0.15523	-0.542282	-0.584766	-0.432146	-0.993044	-1.10911	-0.753411	-1.37813	0.998308	0.814745	0.949663	0.997118	0.986337
K.n[305.21]VQGLLENGDSVTS[167.00]PEK[432.30].V	P41229,A6N6J7,B0QZ44	KDM5C	S1359	0.469601	0.328271	0.401007	0.360314	0.300016	0.241819	0.329364	0.307028	0.492718	0.396166	0.203322	0.156636	0.13739	0.134977	0.124724	0.156045	0.168678	0.176777	0.124758	0.118972	0.149863	0.126764	0.0991017	0.123049	0.11257	0.122736	0.20332	0.15664	0.14986	0.13498	0.12472	0.15604	0.16868	0.17678	-0.376299	-0.440137	-0.591006	-0.705059	-0.381836	-0.269463	-0.201797	0.985374	0.881518	0.469601	0.731144	0.877208
K.n[305.21]VQIS[167.00]PDSGGLPER.S	Q92945,B4DV73	KHSRP	S181	0.47811	0.320472	1.42094	1.14268	1.19876	1.45472	1.05415	1.3861	1.41027	1.66566	3.14853	2.46715	2.21768	2.47839	2.46747	2.49832	2.29594	2.86786	1.09899	1.25821	1.36061	1.01016	1.07986	1.15572	1.15978	1.1688	1.42094	1.25821	1.36061	1.45472	1.07986	1.3861	1.41027	1.66566	-0.175473	-0.062592	0.033896	-0.396001	-0.035814	-0.010874	0.229248	0.770983	0.674285	0.841645	0.47811	0.91399
K.n[305.21]VQSGMGLILQGY[243.03]ES[167.00]GSEEEGEIHEK[432.30].A	Q13523,B4DZQ5,F5H2U2	PRPF4B	Y140,S142	0.700949	0.154314	0.209858	0.151692	0.252425	0.228193	0.180507	0.158691	0.189256	0.158648	0.1437	0.108309	0.145413	0.162864	0.136404	0.095914	0.163454	0.169648	0.140521	0.165615	0.158398	0.127955	0.10894	0.122619	0.127706	0.228245	0.1437	0.15169	0.1584	0.16286	0.1364	0.12262	0.16345	0.16965	0.078066	0.140512	0.180572	-0.075216	-0.228866	0.185789	0.239501	0.983482	0.990431	0.999972	0.983801	0.795845
K.n[305.21]VRGEGPGEAGGPLT[181.01]PR.R	P50548,B7Z4R0,B7Z6N1	ERF	T526	0.503565	0.297945	0.714978	0.684788	1.01885	0.697104	0.959892	0.770864	0.786666	0.69202	1.21553	0.902476	1.26258	1.20741	0.965541	1.38312	1.27463	1.69433	3.07445	2.87085	3.43116	3.28286	4.49366	3.9311	5.10728	5.09325	1.21553	0.90248	1.26258	1.20741	0.96554	1.38312	1.27463	1.69433	-0.429619	0.054789	-0.00967	-0.332178	0.186341	0.068493	0.479129	0.999746	0.998653	1	0.932595	0.98322
K.n[305.21]VSAGEPGSHPS[167.00]PAPR.R	Q9Y4F1,C9JME2	FARP1	S427	0.134836	0.870196	0.94236	0.690219	0.612695	0.517865	0.845813	0.652164	0.789293	0.822228	2.79955	2.93844	2.77824	2.1376	2.66766	2.96729	2.96012	2.62403	3.75141	3.79765	3.56744	3.18141	3.21211	3.46064	3.98676	2.80945	2.79955	2.93844	2.77824	2.1376	2.66766	2.96729	2.96012	2.62403	0.069855	-0.011024	-0.389203	-0.06962	0.083951	0.080461	-0.093411	1	0.974307	0.134836	0.857798	0.994022
K.n[305.21]VSEEAESQQQWDTSK[432.30]GEQVSQNGLPAEQGS[167.00]PR.M	Q01082,B2ZZ89,B4DIF8,D6W5C0,K9MS24,Q8WYB3	SPTBN1	S2138	0.860642	0.0651773	0.405342	0.357179	0.320047	0.411265	0.252115	0.400787	0.307018	0.345057	0.590717	0.706681	0.561629	0.345059	0.739764	0.592008	0.541591	0.565087	0.435817	0.383625	0.358502	0.390191	0.37379	0.514402	0.368476	0.480095	0.43582	0.38363	0.3585	0.39019	0.37379	0.5144	0.36848	0.48009	-0.184017	-0.281759	-0.159556	-0.221504	0.239158	-0.242146	0.139572	1	0.981314	0.869912	0.999978	0.999946
K.n[305.21]VSNLQVS[167.00]PK[432.30].S	O00443,B4DRX6,B4E2G4	PIK3C2A	S259	0.349817	0.456159	0.402239	0.273551	0.256809	0.237189	0.357736	0.462567	0.429605	0.355174	0.530867	0.495845	0.521333	0.569107	0.629496	0.717278	0.820768	0.75594	1.31831	1.19079	1.10842	1.56045	2.04282	2.24636	2.30656	1.73872	0.53087	0.49585	0.52133	0.56911	0.6295	0.71728	0.82077	0.75594	-0.098455	-0.026162	0.100349	0.245848	0.434178	0.628619	0.509913	0.999348	0.997292	0.999999	0.851898	0.468283
K.n[305.21]VSS[167.00]IDLEIDSLSSLLDDMTK[432.30].N	Q15942,B4DY85,C9IZ41,H7C3R3,Q28617,Q96AF9	ZYX	S143	0.0114836	1.93992	0.823881	0.80228	2.16085	2.37972	3.92626	4.21711	3.51049	3.64638	0.226455	0.200506	0.727642	1.02479	1.70316	1.56689	1.56986	1.52556	0.109114	0.150543	0.574131	0.528677	0.911047	0.960113	0.858181	1.07376	0.22645	0.20051	0.72764	1.02479	1.70316	1.56689	1.56986	1.52556	-0.175518	1.68403	2.17806	2.91095	2.79064	2.79337	2.75207	1	0.63382	0.426635	0.0152923	0.0114836
K.n[305.21]VVDYSQFQES[167.00]DDADEDYGR.D	Q9H1E3,B4DTY3,Q6IA16	NUCKS1	S19	1.66426e-05	4.77878	2.1077	1.61057	3.27085	1.78118	1.87622	2.72383	2.20284	2.51816	1.05996	0.846071	2.09754	0.963012	0.920874	0.860248	0.742502	1.1529	2.2537	2.05233	3.41142	2.18084	2.27664	2.58288	2.55225	2.98426	2.1077	1.61057	3.27085	1.78118	1.87622	2.58288	2.20284	2.51816	-0.388098	0.633996	-0.242836	-0.167841	0.293311	0.063695	0.2567	0.63443	0.000241896	0.970951	0.996187	0.813805
K.n[305.21]VVDYSQFQES[167.00]DDADEDYGRDSGPPTK[432.30].K	Q9H1E3,B4DTY3,Q6IA16	NUCKS1	S19	0.375263	0.425665	1.74236	1.10127	0.95155	1.13971	1.29136	1.49977	1.40597	1.56471	1.64037	1.06102	1.3662	1.35657	1.41584	1.0559	1.37882	1.51936	1.42284	1.68163	1.54473	1.06295	1.56491	1.69121	1.46046	2.0656	1.64037	1.10127	1.3662	1.13971	1.41584	1.49977	1.40597	1.56471	-0.574853	-0.263853	-0.525354	-0.212363	-0.12928	-0.222455	-0.068126	0.661641	0.68084	0.375263	0.972125	0.964489
K.n[305.21]VVQDTY[243.03]QIMK[432.30].V	O14964,B4DFP5,B4E1E2,I3L165,I3L1P5	HGS	Y132	0.0131688	1.88045	0.566678	0.363004	0.473088	0.516177	0.646537	0.733458	1.00236	1.11192	1.25015	0.634778	0.741069	1.17472	1.13126	1.60056	2.07904	2.16864	0.638465	0.473507	0.458012	0.642268	0.690101	0.989239	1.05562	1.12351	0.63846	0.47351	0.47309	0.64227	0.6901	0.98924	1.05562	1.12351	-0.431201	-0.432482	0.008584	0.112209	0.631724	0.725422	0.815345	0.428667	0.678661	0.999992	1	0.569724
K.n[305.21]VVQEYIDAFSDY[243.03]ANFK[432.30].-	P18433,B7Z2A4,B7Z4F4,B7Z4Q5,J3KP22,Q59EV9	PTPRA	Y798	0.0530547	1.27528	2.21268	2.00197	1.77568	1.75736	1.63273	1.70854	1.50402	1.71804	4.02772	3.32579	2.71386	3.11093	2.81384	2.76879	2.57205	2.41566	0.937692	0.976057	0.805557	0.784384	0.957842	0.836171	0.881976	0.918871	2.21268	2.00197	1.77568	1.75736	1.63273	1.70854	1.50402	1.71804	-0.144374	-0.317423	-0.332385	-0.438509	-0.373031	-0.556971	-0.365031	0.853592	0.131458	0.310777	0.173515	0.137868
K.n[305.21]VWS[167.00]PLVTEEGK[432.30]R.H	O00151	PDLIM1	S90	0.029002	1.53757	1.06467	0.881259	1.03443	1.12261	1.2662	1.19127	0.897185	0.999289	1.26569	1.40853	1.2116	1.19329	1.22863	1.18339	0.877383	1.10417	1.87293	1.63399	1.90617	1.91269	2.07813	2.06092	1.55289	1.64663	1.26569	1.40853	1.2116	1.19329	1.2662	1.19127	0.89718	1.10417	0.154266	-0.063011	-0.084979	0.000581	-0.087424	-0.496455	-0.196962	0.972188	1	1	0.892127	0.990184
K.n[305.21]VYEDSGIPLPAES[167.00]PK[432.30].K	Q8IXM2,C9J4G0,F8W038,F8W1H0,H0YIS7	BAP18	S96	0.00379725	2.42053	0.360418	0.163005	0.390903	0.213562	0.257996	0.354974	0.395804	0.327788	1.12325	0.729985	0.845476	0.772199	0.980451	0.997992	0.945934	0.987893	0.865807	0.694407	0.959132	0.763641	0.884552	0.869317	0.916727	0.862877	0.86581	0.69441	0.84548	0.76364	0.88455	0.86932	0.91673	0.86288	-0.318263	-0.03428	-0.181158	0.030893	0.005837	0.082446	-0.004891	0.00379725	0.966547	0.0252913	0.808376	0.988211
K.n[305.21]VYEDSGIPLPAES[167.00]PK[432.30]K[432.30].G	Q8IXM2,C9J4G0,F8W038,F8W1H0,H0YIS7	BAP18	S96	0.128282	0.891833	1.85422	1.73157	1.48543	1.71835	1.72751	1.45154	1.97277	2.02074	2.24782	1.7389	0.889184	1.85598	1.4857	1.91268	1.71188	1.77223	1.68227	1.83019	1.49836	1.25494	1.3086	1.63281	1.59584	2.27078	1.85422	1.7389	1.48543	1.71835	1.4857	1.63281	1.71188	2.02074	-0.092637	-0.319932	-0.109789	-0.31967	-0.183456	-0.115231	0.124071	0.993147	0.128282	0.801537	0.532775	0.910611
K.n[305.21]VYTY[243.03]IQSR.F	Q9NR20,Q92630,A8K8F7,F5H6L9	DYRK4	Y264	0.011245	1.94904	6.43418	4.57475	5.54674	4.8334	5.27728	5.75556	5.24958	4.72572	31.522	16.3902	21.5804	18.2698	19.6303	23.0752	23.447	16.999	18.2057	13.6697	17.5507	13.207	13.1591	14.6829	14.5791	5.53696	18.2057	13.6697	17.5507	13.207	13.1591	14.6829	14.5791	5.53696	-0.413411	-0.052861	-0.463083	-0.468333	-0.310251	-0.320489	-1.71722	0.0815443	0.668816	0.124912	0.191182	0.567097
K.n[305.21]WLREAEEES[167.00]DHN.-	Q04637,B2RU06,B2RU10,B4DGF1,B4DSI9,D3DNT2,E7EUU4,E7EX73,E9PFM1,E9PGM1,G5E9S1,Q4LE58,Q96I65	EIF4G1	S1596	0.177626	0.750495	0.410189	0.278118	0.315357	0.386974	0.286037	0.404988	0.38387	0.404278	0.783059	0.625169	0.688856	0.650702	0.733616	0.900175	0.688897	0.497778	0.461818	0.414172	0.534599	0.345458	0.522016	0.553365	0.489227	0.166119	0.46182	0.41417	0.5346	0.38697	0.52202	0.55337	0.48923	0.40428	-0.157108	0.211129	-0.255109	0.176774	0.260914	0.083182	-0.191976	0.74483	0.999014	0.889469	0.999156	0.972865
K.n[305.21]WVEENVPSSVTDVALPALLDS[167.00]DEER.M	Q8NBN3,A8K0M6,A8K285,A8K369,B4DN92	TMEM87A	S540	0.578544	0.237664	0.400297	0.331577	0.422989	0.396234	0.394207	0.518501	0.41358	0.416117	0.099554	0.0605327	0.093304	0.0562333	0.0632414	0.0744592	0.084114	0.0983984	0.0900201	0.0524014	0.0645005	0.093696	0.104986	0.0755459	0.0640666	0.0857448	0.09955	0.06053	0.0933	0.0937	0.10499	0.07555	0.08411	0.0984	-0.717771	-0.093544	-0.087372	0.076759	-0.39799	-0.243144	-0.016763	0.578544	1	0.998793	0.999943	0.963058
K.n[305.21]Y[243.03]AFVNWINK[432.30].A	P13796,P13797,B4DGB4,B4DPW9,B7Z6M1,F8W8D8,Q53FI1,Q53GY0,Q59GX5,Q5TBN3	LCP1	Y124	0.00468483	2.32931	2.44813	1.66657	2.05702	1.77406	1.92197	2.1744	2.07474	2.24617	2.65246	1.35954	1.51571	1.50693	1.5194	1.70859	2.23879	2.22911	0.924672	0.667169	0.71099	0.640103	0.726588	0.813301	0.925745	1.03405	2.44813	1.35954	1.51571	1.50693	1.5194	1.70859	2.07474	2.22911	-0.848562	-0.691686	-0.700068	-0.688178	-0.518874	-0.23875	-0.135212	0.00468483	0.0424759	0.0109398	0.0275532	0.181832
K.n[305.21]Y[243.03]ATPQVIQAPGPR.A	Q07912,B3KXJ4,C9J1X3,H0Y5H7	TNK2	Y827	2.31844e-05	4.6348	3.25847	2.41227	4.45941	2.8666	2.5538	2.49425	2.33973	2.01052	3.9394	2.52466	5.81354	3.28905	2.53517	1.84745	1.93398	1.63272	3.27662	2.7051	4.58352	2.76881	2.1839	2.05176	2.147	1.80291	3.27662	2.52466	4.58352	2.8666	2.53517	2.05176	2.147	1.80291	-0.376119	0.484248	-0.192868	-0.370126	-0.675346	-0.609886	-0.861881	0.0885673	0.00390155	0.658204	0.0427241	0.00715686
K.n[305.21]Y[243.03]FSLK[432.30]PEEK[432.30].D	Q9Y5K6	CD2AP	Y361	0.044252	1.35407	0.271765	0.862314	0.611658	0.481482	0.489526	0.336401	0.252633	0.199723	1.54171	5.98422	3.82126	3.3167	2.53338	1.98528	1.46447	1.2172	0.728951	2.15177	1.53121	1.32833	1.20418	0.970683	0.799544	0.609782	0.72895	2.15177	1.53121	1.32833	1.20418	0.97068	0.79954	0.60978	1.56163	1.07078	0.865722	0.724159	0.413176	0.13335	-0.257531	0.044252	0.567753	0.824845	0.976333	0.999836
K.n[305.21]Y[243.03]GTDLSR.G	P05023,B7Z2T5,B7Z3V1,F5H3A1,Q5TC01,Q5TC02	ATP1A1	Y55	0.218438	0.660673	6.92494	7.15923	10.5349	10.4502	6.70693	8.88092	7.78355	7.52655	13.6616	9.84335	12.2366	15.0882	7.58763	11.7869	14.8821	10.9208	16.2124	9.17232	6.76778	9.7935	6.79999	8.89183	9.97895	2.34344	13.6616	9.17232	10.5349	10.4502	6.79999	8.89183	9.97895	7.52655	-0.574771	-0.374954	-0.386599	-1.00652	-0.619577	-0.45317	-0.860069	0.656551	0.919729	0.999996	0.235672	0.920747
K.n[305.21]Y[243.03]IDQEELNK[432.30].T	Q58FF8,Q14568,P07900,P08238,B4DGL0,B4DMA2,K9JA46,O75322,Q2VPJ6,Q6PK50,Q86U12,Q8TBA7	HSP90AB2P	Y198	0.0113603	1.94461	3.84389	2.98428	2.83397	3.31545	3.55565	3.40401	3.78295	3.31709	3.19056	1.90667	2.11829	2.02941	2.09078	2.55946	2.7519	2.66387	1.71858	1.41159	1.35137	1.24232	1.33277	1.45545	1.56344	1.96833	3.19056	1.90667	2.11829	2.02941	2.09078	2.55946	2.7519	2.66387	-0.742754	-0.59091	-0.652749	-0.609768	-0.31797	-0.213382	-0.260286	0.0113603	0.0113774	0.0281943	0.0959797	0.323439
K.n[305.21]Y[243.03]QYGGLNSGRPVTPPR.T	P62140,B4DJ75	PPP1CB	Y304	0.000790241	3.10224	0.447977	0.595435	0.607494	0.634447	0.658302	0.601392	0.479741	0.424817	0.567558	0.787616	0.986273	0.877349	0.831303	0.631478	0.63616	0.572798	0.575982	0.749558	0.808116	0.739734	0.788881	0.642034	0.660416	0.474077	0.56756	0.74956	0.80812	0.73973	0.78888	0.63148	0.63616	0.47408	0.401271	0.509797	0.382226	0.475033	0.153964	0.164617	-0.259642	0.0247859	0.000790241	0.0052588	0.00371355	0.483871
K.n[305.21]Y[243.03]VDSEGHLYTVPIR.E	Q03135,Q2TNI1	CAV1	Y6	0.55186	0.258171	0.809704	0.907407	0.810205	0.678878	0.851095	0.958458	0.720314	0.67043	1.1228	1.30674	1.06428	1.20208	1.02965	1.05806	1.0796	1.00153	0.39358	0.430681	0.408059	0.413327	0.366567	0.406216	0.373212	0.393339	0.8097	0.90741	0.8102	0.67888	0.8511	0.95846	0.72031	0.67043	0.164367	0.000891	-0.254231	0.071941	0.243331	-0.16877	-0.272301	0.688077	0.999997	1	0.999832	0.999363
K.n[305.21]YC[160.03]RPESQEHPEADPGSAAPY[243.03]LK[432.30].T	P40763,B4DNP0,B4DVR6,G8JLH9,K7ENL3	STAT3	Y705	0.00129459	2.88787	0.722613	1.40669	1.21859	1.10611	1.14482	0.81695	0.80113	0.77801	1.42318	2.22898	2.21835	1.98657	1.66327	1.45653	1.51033	1.51854	0.466953	0.784648	0.898478	0.654223	0.685797	0.569136	0.459882	0.704884	0.72261	1.40669	1.21859	1.10611	1.14482	0.81695	0.80113	0.77801	0.961015	0.753924	0.614206	0.663832	0.177031	0.148819	0.106571	0.00129459	0.00204078	0.0521452	0.193909	0.995114
K.n[305.21]YGLQDS[167.00]DEEEEEHPSK[432.30].T	P52948,A8KA17,B4DWF8,J3KP29	NUP98	S888	0.0276831	1.55779	6.35761	3.91714	4.74974	2.81604	3.7217	5.34193	5.22538	4.65339	2.88556	1.61036	2.66649	1.35204	1.87127	1.66019	2.11416	2.55487	0.764047	0.470473	0.884596	0.52503	0.612126	0.731024	0.66302	0.766867	2.88556	1.61036	2.66649	1.35204	1.87127	1.66019	2.11416	2.55487	-0.841468	-0.113909	-1.09371	-0.624834	-0.797503	-0.448767	-0.175601	0.142988	0.906076	0.0276831	0.181877	0.714681
K.n[305.21]YIEIDS[167.00]DEEPRGELLSLR.D	Q9NVU7,B4DT66,E7EW05	SDAD1	S585	0.867877	0.0615419	0.614041	0.466428	0.465956	0.569665	0.545025	0.476184	0.513389	0.640498	1.12731	1.11642	1.09731	0.935748	0.902675	0.923401	0.995032	1.2598	2.1701	2.2475	2.70977	2.22751	2.06834	2.31158	2.32562	1.9621	1.12731	1.11642	1.09731	0.93575	0.90268	0.9234	0.99503	1.2598	-0.014004	-0.038913	-0.268689	-0.320598	-0.287857	-0.180072	0.16031	0.999999	0.98123	0.999758	0.969879	0.999486
K.n[305.21]YLEES[167.00]DEDDLF.-	P11388,J3QR57	TOP2A	S1525	0.547148	0.261895	0.812607	0.652695	0.7063	0.749035	0.681792	0.816801	0.778516	0.784353	9.71952	7.45117	7.02558	7.77454	7.62767	7.43878	7.48293	9.01627	4.51038	4.16903	4.63493	3.45915	4.00328	4.65321	4.18087	3.21599	4.51038	4.16903	4.63493	3.45915	4.00328	4.65321	4.18087	3.21599	-0.113537	0.039299	-0.382831	-0.172066	0.044977	-0.109446	-0.487986	0.654074	0.688582	0.547148	0.668873	0.862826
K.n[305.21]YLLGDAPVSPS[167.00]SQK[432.30].L	Q9NYB0,H3BMI8	TERF2IP	S205	0.410752	0.38642	1.03606	0.696141	0.690318	0.738723	0.930365	0.798346	0.88623	1.06287	0.560428	0.606179	0.497975	0.577662	0.593601	0.622713	0.609376	0.680511	1.19707	1.34459	1.28052	1.05378	1.18408	1.21937	1.17166	1.44544	1.03606	0.69614	0.69032	0.73872	0.93037	0.79835	0.88623	1.06287	-0.573658	-0.58577	-0.488008	-0.155231	-0.376014	-0.225354	0.036858	0.997977	0.858193	0.641293	0.99994	0.997351
K.n[305.21]YSISLS[167.00]PPEQQK[432.30].K	Q15057,H7C3K3	ACAP2	S521	0.00544987	2.26361	0.453323	0.204507	0.293324	0.192981	0.36693	0.398822	0.406265	0.347138	1.41317	0.962378	1.07257	0.908083	1.18351	1.11406	1.29665	1.19382	0.41741	0.363879	0.444023	0.330164	0.468928	0.561763	0.594249	0.505441	0.45332	0.36388	0.44402	0.33016	0.46893	0.56176	0.59425	0.50544	-0.317067	-0.029905	-0.457364	0.048843	0.309424	0.39054	0.15701	0.0148151	0.217903	0.00544987	0.808433	0.928413
K.n[305.21]YSLADQTSGDQS[167.00]PLPPC[160.03]TPTPPC[160.03]AEMR.E	Q06124	PTPN11	S562	0.201221	0.696328	0.379101	0.307215	0.396544	0.294563	0.307174	0.336018	0.310393	0.402471	0.671763	0.513492	0.572335	0.567738	0.605106	0.61553	0.547395	0.611435	0.329965	0.334513	0.321489	0.315578	0.377977	0.337137	0.348487	0.367097	0.3791	0.33451	0.39654	0.31558	0.37798	0.33714	0.34849	0.40247	-0.180529	0.064888	-0.264573	-0.004269	-0.169231	-0.121461	0.086303	0.201221	0.950499	0.299879	0.950282	0.945845
K.n[305.21]YVDEENS[167.00]DGETSNHR.L	Q8N9T8,B4DUY9,B7ZLF4,D3YTE0,H0YFD2,H0YH26	KRI1	S142	0.624872	0.204209	1.55794	2.14055	2.0454	1.59441	1.36084	1.41675	1.56612	1.40916	0.13162	0.186333	0.305272	0.254083	0.178146	0.155892	0.219161	0.197116	0.357439	0.359696	0.397442	0.395258	0.294531	0.335734	0.346698	0.292488	0.35744	0.3597	0.39744	0.39526	0.29453	0.33573	0.3467	0.29249	0.009093	0.153036	0.145101	-0.279287	-0.0904	-0.044013	-0.289314	0.716056	0.624872	0.99941	0.999007	0.999942
R.n[305.21]AAAAAATAPPS[167.00]PGPAQPGPR.A	Q6SPF0	SAMD1	S161	0.375653	0.425213	4.38671	2.34185	3.12546	2.70858	3.28712	3.06883	2.86799	2.62522	5.42954	5.0129	4.78483	4.37372	5.25038	4.89686	4.46223	4.20084	7.68082	7.45555	7.27457	6.8634	7.36155	7.44861	7.03065	9.53547	5.42954	5.0129	4.78483	4.37372	5.25038	4.89686	4.46223	4.20084	-0.115185	-0.182362	-0.311969	-0.048408	-0.148973	-0.283065	-0.370152	0.681767	0.809648	0.375653	0.963744	0.874467
R.n[305.21]AAATGNAS[167.00]PGK[432.30]LEHSK[432.30].A	Q8NB78,H0Y6H0,J3KPL2	KDM1B	S247	0.011508	1.939	3.31569	2.13119	1.87768	1.91783	2.50926	3.04117	2.68534	2.1282	2.98017	2.5534	1.86838	2.3814	2.52215	2.78047	2.51095	2.03749	3.00994	3.52587	2.59568	2.7936	3.29737	3.47602	3.17925	3.21953	3.00994	2.5534	1.87768	2.3814	2.52215	3.04117	2.68534	2.1282	-0.237315	-0.680784	-0.337925	-0.255081	0.014892	-0.16463	-0.500101	0.73979	0.011508	0.0818511	0.828219	1
R.n[305.21]AADEDWDS[167.00]ELEDDLLGEDLLSGK[432.30].K	Q96EV2,A8MTF7	RBM33	S41	0.177685	0.750349	0.87175	0.764735	0.711883	0.701403	0.667199	0.853524	0.678862	0.920095	0.30481	0.275291	0.193342	0.269571	0.27626	0.259528	0.27363	0.297817	0.14291	0.114407	0.0800549	0.0986713	0.117478	0.107686	0.12129	0.186162	0.30481	0.27529	0.19334	0.26957	0.27626	0.25953	0.27363	0.29782	-0.146958	-0.65677	-0.17725	-0.141884	-0.232009	-0.155684	-0.03347	0.855863	0.177685	0.471993	0.433079	0.988776
R.n[305.21]AADEDWDS[167.00]ELEDDLLGEDLLSGK[432.30]K[432.30].N	Q96EV2,A8MTF7	RBM33	S41	5.31693e-05	4.27434	0.703854	0.582771	0.391097	0.476111	0.557003	0.500288	0.506654	0.606197	1.24306	1.04939	0.625037	0.832715	0.891059	0.935101	0.889845	0.965831	0.78465	0.694354	0.475997	0.625095	0.662552	0.67184	0.595288	0.883435	0.78465	0.69435	0.476	0.62509	0.66255	0.67184	0.59529	0.88344	-0.176386	-0.721088	-0.327985	-0.24402	-0.223932	-0.398457	0.171083	0.278558	5.31693e-05	0.0044512	0.0310425	0.0299006
R.n[305.21]AAFTTPDHAPLS[167.00]PQSSVASSGSEQTEEQGSSR.N	Q5PRF9,Q66K25,Q9NW90	SAMD4B	S271	0.122819	0.910736	0.114026	0.129724	0.149732	0.141528	0.141913	0.145942	0.165664	0.164758	0.0706879	0.0884649	0.0757566	0.113024	0.100822	0.0783395	0.0873491	0.146943	0.303258	0.267	0.414148	0.363991	0.40577	0.38844	0.479007	0.443844	0.11403	0.12972	0.14973	0.14153	0.14191	0.14594	0.16566	0.16476	0.185987	0.39295	0.311694	0.315563	0.355962	0.538812	0.530953	1	0.685489	0.812272	0.628043	0.842602
R.n[305.21]AAGGAPS[167.00]PPPPVR.R	Q4KMP7	TBC1D10B	S678	0.454299	0.342658	4.92444	2.27101	2.77109	2.23817	3.86059	5.8194	3.72146	2.91429	4.81595	3.8784	4.63941	3.87787	5.10373	4.85861	4.93877	3.93191	2.47767	2.93191	2.43974	2.57	2.46987	3.14282	2.76233	2.63856	4.81595	2.93191	2.77109	2.57	3.86059	4.85861	3.72146	2.91429	-0.71598	-0.797367	-0.906052	-0.318999	0.012723	-0.371952	-0.724676	0.587706	0.837138	0.454299	0.999653	0.973803
R.n[305.21]AAGGAPS[167.00]PPPPVRR.A	Q4KMP7	TBC1D10B	S678	0.0531521	1.27448	0.702674	0.414449	0.502847	0.449206	0.578754	0.810243	0.616734	0.610377	1.39813	0.948059	0.955468	0.946191	1.21003	1.21469	1.14357	1.31131	1.25439	1.24295	0.97096	1.08776	1.18588	1.21644	1.23536	0.972283	1.25439	0.94806	0.95547	0.94619	1.18588	1.21469	1.14357	0.97228	-0.403936	-0.392703	-0.406784	-0.081028	-0.046398	-0.133441	-0.367542	0.163714	0.0531521	0.0757839	0.827269	0.999811
R.n[305.21]AAK[432.30]LS[167.00]EGS[167.00]QPAEEEEDQETPSR.N	Q9UKV3,B4DQZ7,E7EQT4	ACIN1	S240,S243	8.7148e-06	5.05974	0.888491	0.510718	0.354462	0.551293	1.14548	2.3499	2.81839	2.63014	1.33669	0.69513	0.938137	0.870952	1.64967	2.62632	3.21156	3.24104	0.709876	0.672965	0.55309	0.624401	1.16954	1.63474	2.02654	2.24538	0.88849	0.67297	0.55309	0.6244	1.16954	2.3499	2.81839	2.63014	-0.400813	-0.683841	-0.508885	0.396514	1.40317	1.66544	1.56571	0.625699	0.592623	0.785657	0.652532	0.00039871
R.n[305.21]AALAPAK[432.30]ES[167.00]PRK[432.30].G	Q13428,B4DLB1,B4DRA2,E7ETY2,E9PHK9,H0YAB7,J3KQ96,Q59FZ2	TCOF1	S906	0.000597903	3.22337	3.72123	3.65939	2.58297	3.66586	2.94622	2.55132	3.23774	2.8375	2.8579	2.76842	1.78491	2.80839	2.73397	2.09289	2.4452	2.23919	2.6726	2.66027	1.95689	2.38234	2.39837	2.25798	2.39074	2.44026	2.8579	2.76842	1.95689	2.80839	2.73397	2.25798	2.4452	2.44026	-0.045893	-0.546393	-0.025212	-0.063958	-0.339923	-0.225003	-0.227921	0.999959	0.000597903	0.989026	0.302072	0.00467919
R.n[305.21]AAPTT[181.01]PPPPVK[432.30].R	Q9NZQ3,C9JC20,C9JMQ4,C9JSC3	NCKIPSD	T181	0.0143115	1.84432	2.46396	2.04461	1.95638	1.7773	1.76498	2.05474	1.80782	2.07763	3.13913	2.84601	2.01296	2.59651	2.3556	2.14261	3.01905	2.85131	4.56299	4.54781	3.40132	3.46371	3.41096	3.90737	3.52881	3.92893	3.13913	2.84601	2.01296	2.59651	2.3556	2.14261	3.01905	2.85131	-0.141424	-0.641046	-0.273791	-0.41427	-0.550996	-0.05627	-0.13874	0.946425	0.0143115	0.0507772	0.0222147	0.10209
R.n[305.21]AAS[167.00]PHQVTPQADEK[432.30].M	Q96L73,B2RWP5,Q658U6,Q9H6B5,Q9H6H8	NSD1	S2471	0.143723	0.842473	9.44069	8.86817	8.47572	7.65032	8.24587	6.48306	6.87057	6.21418	2.94317	2.63369	2.87554	2.46201	2.67403	2.62847	2.36101	2.24781	1.00553	0.910243	0.762793	0.917432	0.773791	0.649691	0.766179	0.646284	2.94317	2.63369	2.87554	2.46201	2.67403	2.62847	2.36101	2.24781	-0.160285	-0.033538	-0.257534	-0.138355	-0.163148	-0.317967	-0.388851	0.996791	0.984706	0.741392	0.932914	0.283661
R.n[305.21]AASLNY[243.03]LNQPSAAPLQVSR.G	Q9NSK0,B4DME9	KLC4	Y593	0.0459407	1.3378	0.532748	0.316126	0.37448	0.375857	0.490472	0.475178	0.476588	0.58678	0.659715	0.46302	0.597918	0.470594	0.587653	0.538755	0.539538	0.609083	0.123172	0.11131	0.14836	0.103823	0.157515	0.127492	0.138582	0.146206	0.53275	0.31613	0.37448	0.37586	0.49047	0.47518	0.47659	0.58678	-0.752941	-0.50857	-0.503263	-0.119294	-0.164985	-0.16071	0.139361	0.0459407	0.721826	0.109711	0.996535	0.812979
R.n[305.21]AAVGQES[167.00]PGGLEAGNAK[432.30].A	Q29RF7,B3KMN2,G1UI16,Q96DB6	PDS5A	S1305	0.378616	0.421801	4.74796	3.33993	2.55183	3.5421	3.73248	4.30353	3.38154	3.41697	1.73042	1.73166	1.41062	1.55417	1.42033	1.56211	1.39683	1.55208	3.8008	4.4111	3.85853	4.45599	3.856	4.47243	3.83143	4.97991	3.8008	3.33993	2.55183	3.5421	3.73248	4.30353	3.38154	3.41697	-0.186485	-0.574771	-0.101698	-0.026169	0.179217	-0.168623	-0.153586	0.994316	0.378616	0.996713	0.929321	1
R.n[305.21]AAVVT[181.01]SPPPTTAPHK[432.30].E	P35611,A2A3N8,B4DI79,D6RAH3,D6RF25,D6RJE2,E7ENY0,E7EV99,Q86XM2,Q96D30	ADD1	T11	0.00947553	2.0234	1.95965	1.36389	1.68083	1.91051	2.11911	2.30438	2.11034	1.86949	1.47115	1.60727	1.33101	2.28544	2.1038	2.41589	2.04286	2.27365	1.96355	2.3278	2.36557	2.60401	3.03282	3.1048	2.54645	3.08585	1.95965	1.60727	1.68083	2.28544	2.11911	2.41589	2.11034	2.27365	-0.285984	-0.221422	0.221876	0.112862	0.301959	0.106879	0.214414	1	1	0.242078	0.061398	0.00947553
R.n[305.21]AAVVTS[167.00]PPPTTAPHK[432.30].E	P35611,A2A3N8,B4DI79,D6RAH3,D6RF25,D6RJE2,E7ENY0,E7EV99,Q86XM2,Q96D30	ADD1	S12	0.0546632	1.2623	5.7464	5.67709	7.17848	9.7198	10.1929	10.4631	9.99687	9.93931	3.74605	4.04986	3.53665	5.08802	4.68185	4.84801	4.39602	4.66111	2.35683	3.02194	3.25573	3.29444	4.08636	4.49169	3.68617	4.06238	3.74605	4.04986	3.53665	5.08802	4.68185	4.84801	4.39602	4.66111	0.112502	-0.082987	0.441734	0.321709	0.372023	0.230828	0.315303	0.99989	0.977741	0.189967	0.10313	0.0546632
R.n[305.21]AC[160.03]RPPGS[167.00]PGR.A	O95685,Q86X09	PPP1R3D	S46	0.096036	1.01757	0.0555169	0.0778658	0.0994653	0.107237	0.0882437	0.0646003	0.0826957	0.063815	0.408045	0.556294	0.902996	0.768524	0.489662	0.614547	0.628043	0.474599	0.546381	0.519524	0.671064	0.712241	0.471092	0.526142	0.609364	0.348632	0.40805	0.51952	0.67106	0.71224	0.47109	0.52614	0.60936	0.34863	0.348433	0.717696	0.803618	0.207257	0.366701	0.578549	-0.227049	0.996198	0.096036	0.186607	0.999999	0.977753
R.n[305.21]AC[160.03]RPPGS[167.00]PGRAPPPTPAPSGC[160.03]DPR.L	O95685,Q86X09	PPP1R3D	S46	0.0212928	1.67177	5.51995	4.99558	7.56514	6.8808	6.65995	6.79722	6.62177	5.76608	3.26396	2.96672	3.81864	3.13772	3.32478	3.22902	3.18549	3.11504	2.21396	2.45854	2.98072	2.56027	2.57351	2.9317	2.91615	2.02912	3.26396	2.96672	3.81864	3.13772	3.32478	3.22902	3.18549	3.11504	-0.137755	0.226436	-0.056907	0.026636	-0.015527	-0.035108	-0.067373	0.998526	0.0604935	0.740135	0.75147	0.519222
R.n[305.21]AES[167.00]PDLR.R	Q6UN15,B4DIR3,G3XAD6,rev_Q9HAK2,rev_Q9BQW3,rev_B7Z934,rev_C9J6M4,rev_E5RFQ1,rev_E9PEI2,rev_Q658Y5	FIP1L1	S304	0.328704	0.483195	1.84226	2.93316	3.49893	2.2633	1.74771	1.64774	1.55772	1.53848	0.928192	1.13669	1.66777	1.39375	0.990531	1.01783	0.981163	0.961083	3.43255	3.11869	3.15862	3.34087	2.38066	2.17764	2.54214	2.57138	1.84226	2.93316	3.15862	2.2633	1.74771	1.64774	1.55772	1.53848	0.670979	0.777818	0.296951	-0.076011	-0.160988	-0.242041	-0.259971	0.947336	0.328704	0.982914	0.91702	0.789225
R.n[305.21]AES[167.00]PEEVAC[160.03]R.K	Q7Z6Z7,B4DGF6,H0Y5W0,Q5H924,Q5H962	HUWE1	S1395	0.874775	0.0581037	3.80886	4.09927	4.6923	2.93411	3.6508	2.90794	3.7082	3.46892	1.46253	1.51257	1.9504	1.50409	1.10699	1.26996	1.52734	1.51813	2.62946	2.36079	2.3753	3.09034	2.0791	2.63979	2.29992	3.45685	2.62946	2.36079	2.3753	2.93411	2.0791	2.63979	2.29992	3.45685	-0.155497	-0.146657	0.158156	-0.338807	0.005657	-0.193183	0.394691	1	0.967955	0.999965	0.975189	0.972712
R.n[305.21]AESSSGGGTVPSSAGILEQGPSPGDGS[167.00]PPK[432.30]PK[432.30].D	Q68EM7,B4DVF3	ARHGAP17	S575	0.25624	0.591353	0.364356	0.199141	0.19883	0.234349	0.210043	0.25171	0.183203	0.254893	0.240602	0.241463	0.209677	0.173732	0.283514	0.172635	0.212262	0.23534	0.416893	0.390861	0.300651	0.304419	0.353472	0.368894	0.321931	0.575445	0.36436	0.24146	0.20968	0.23435	0.28351	0.25171	0.21226	0.25489	-0.59358	-0.797175	-0.6367	-0.361965	-0.533602	-0.779532	-0.51549	0.849033	0.367238	0.378889	0.894279	0.707071
R.n[305.21]AGDLLEDS[167.00]PK[432.30]RPK[432.30].E	P51858,A8K8G0,B2RDE8,B7Z525,B7Z958,Q5SZ07	HDGF	S165	0.0191271	1.71835	0.571996	0.439462	0.28171	0.474458	0.575533	0.43748	0.451801	0.536538	1.10862	0.800603	0.488712	0.750954	0.775462	0.645818	0.639087	0.688739	4.37633	3.43779	2.61342	3.50507	3.60148	3.65262	3.12629	4.17983	1.10862	0.8006	0.48871	0.75095	0.77546	0.64582	0.63909	0.68874	-0.469611	-1.18171	-0.561976	-0.515641	-0.779561	-0.794674	-0.686734	0.459888	0.0191271	0.504248	0.699143	0.508856
R.n[305.21]AGEPNS[167.00]PDAEEANSPDVTAGC[160.03]DPAGVHPPR.-	Q08J23,A8K529,B3KP09,G3V1R4	NSUN2	S743	0.119874	0.921274	0.948593	0.835105	0.535738	0.584257	0.500632	0.60378	0.708463	0.933401	1.29637	1.19102	0.835142	0.797908	1.08037	0.828262	0.838936	1.21195	0.193547	0.177371	0.174241	0.192117	0.169571	0.178042	0.184372	0.211457	0.94859	0.83511	0.53574	0.58426	0.50063	0.60378	0.70846	0.9334	-0.183818	-0.824252	-0.699174	-0.92204	-0.651762	-0.421098	-0.023289	0.990741	0.119874	0.141008	0.34436	0.171331
R.n[305.21]AGEPNSPDAEEANS[167.00]PDVTAGC[160.03]DPAGVHPPR.-	Q08J23,A8K529,B3KP09,G3V1R4	NSUN2	S751	0.341087	0.467135	0.347198	0.196844	0.272677	0.210736	0.27343	0.520346	0.356991	0.30597	0.117136	0.115681	0.149485	0.113507	0.123538	0.149953	0.147069	0.119589	0.345439	0.278077	0.338643	0.256603	0.315683	0.347303	0.326332	0.379609	0.34544	0.19684	0.27268	0.21074	0.27343	0.3473	0.32633	0.30597	-0.811412	-0.341226	-0.712971	-0.337264	0.007747	-0.082104	-0.175045	0.701381	0.999922	0.658546	0.99371	0.748492
R.n[305.21]AGGAS[167.00]PAASSTAQPPTQHR.L	Q8IU81,B2RCD8	IRF2BP1	S453	0.0802079	1.09578	2.59332	2.279	2.25843	2.17272	2.28956	1.93888	2.42932	1.70145	1.45369	1.27159	1.99056	1.41453	1.28938	1.59457	1.50746	1.36782	1.70452	1.44638	1.52578	1.59816	1.55502	1.48707	1.48491	1.14437	1.70452	1.44638	1.99056	1.59816	1.55502	1.59457	1.50746	1.36782	-0.236919	0.223809	-0.092954	-0.132432	-0.096198	-0.177246	-0.317487	0.744495	1	0.919342	0.880786	0.771084
R.n[305.21]AGGGGGLGAGS[167.00]PALSGGQGR.R	Q6IQ22	RAB12	S21	0.00025977	3.58541	2.90568	1.7806	1.18848	1.08168	1.61803	1.80684	1.52309	1.95564	5.25595	4.06412	2.6187	2.74014	3.27464	3.6755	3.48361	3.22565	2.51318	2.16585	1.43961	1.61141	1.93759	2.0118	2.15084	1.15811	2.90568	2.16585	1.43961	1.61141	1.93759	2.0118	2.15084	1.95564	-0.423942	-1.0132	-0.850552	-0.584613	-0.530389	-0.433976	-0.571235	0.0862223	0.00025977	0.000373528	0.00680522	0.0287505
R.n[305.21]AGLGS[167.00]PERPPK[432.30].T	Q9H6F5,H0YG79,Q6ZW18	CCDC86	S58	0.13895	0.857142	9.31683	8.63503	6.72491	8.20435	8.87527	7.38419	8.00717	7.86174	6.39033	5.06898	5.28879	5.60006	5.33638	5.60281	5.54314	5.60695	4.81719	4.61262	4.33833	4.38039	4.65164	4.61299	5.04888	6.22568	6.39033	5.06898	5.28879	5.60006	5.33638	5.60281	5.54314	6.22568	-0.334195	-0.272953	-0.190448	-0.260029	-0.18974	-0.205187	-0.037659	0.769942	0.13895	0.719786	0.928969	0.483983
R.n[305.21]AGPLT[181.01]PPK[432.30]PPR.R	Q8TDM6	DLG5	T1011	0.77912	0.108396	0.808938	0.774623	0.560572	0.67069	0.664869	0.699312	0.596785	0.841712	1.49987	1.30646	1.17811	1.60097	1.73408	1.88024	1.63628	1.48599	0.796919	0.821506	0.814425	0.70746	0.764414	0.957953	0.805312	1.05443	0.80894	0.82151	0.81442	0.70746	0.76441	0.95795	0.80531	1.05443	0.022245	0.00974	-0.193384	-0.081686	0.243918	-0.006488	0.382359	0.998832	0.77912	0.999948	1	0.920262
R.n[305.21]AGS[167.00]FTGTSDPEAAPAR.T	Q9Y4F5,E9PFC1,J3KQR7	CEP170B	S1179	0.129522	0.887657	2.13317	1.75563	1.77851	1.59126	2.05071	1.89582	2.20013	2.00231	0.691863	0.66117	0.597655	0.557315	0.640702	0.584686	0.653758	0.56771	1.40391	1.47643	1.31778	1.28941	1.41506	1.41655	1.42379	1.37318	1.40391	1.47643	1.31778	1.28941	1.41506	1.41655	1.42379	1.37318	0.072663	-0.091341	-0.122739	0.011413	0.012931	0.020286	-0.03193	0.898472	0.507893	0.129522	0.999686	0.903465
R.n[305.21]AGS[167.00]LK[432.30]DPEIAELFFK[432.30]EDPEK[432.30].L	Q7L7X3,J3QS76	TAOK1	S9	0.0039732	2.40086	1.11245	1.20264	0.806185	1.37569	1.31356	0.964537	0.825182	0.837374	0.562328	0.792102	0.465344	0.771157	0.683573	0.464281	0.484212	0.499623	0.673826	0.962519	0.734571	1.24463	1.06287	0.752491	0.710641	1.08413	0.67383	0.96252	0.73457	1.24463	1.06287	0.75249	0.71064	0.83737	0.514432	0.124515	0.88526	0.657509	0.159288	0.076734	0.313481	0.420871	0.912255	0.0356117	0.255918	0.998354
R.n[305.21]AGSC[160.03]C[160.03]LS[167.00]PGGR.A	Q969V6,A4FUJ8,B0QY83,E7ER32	MKL1	S511	0.000920928	3.03577	0.80553	1.78996	3.25594	3.55323	3.38665	2.33615	2.19382	1.27252	0.607383	0.764051	1.56965	1.42226	1.14803	1.16895	0.906987	0.730686	1.8659	2.36915	2.82814	3.91899	3.39813	2.82496	2.75138	1.96629	0.80553	1.78996	2.82814	3.55323	3.38665	2.33615	2.19382	1.27252	1.15192	1.81184	2.14112	2.07185	1.53612	1.44544	0.659678	0.691395	0.00864578	0.000920928	0.00516961	0.0976223
R.n[305.21]AGSNEDPILAPSGT[181.01]PPPTIPPDETFGGR.V	Q8IZL8,A8K548,B4DEX7,B4DR36,C9JFV4,E7EV54,F8WDZ1,I3L3A8,O15451	PELP1	T745	0.285942	0.543723	0.743025	0.570654	0.719262	0.720987	0.761073	0.957618	0.600983	0.935134	0.72955	0.530224	0.83176	0.63897	0.601801	0.632732	0.650384	0.924473	0.119049	0.132194	0.169974	0.135478	0.168915	0.170471	0.203524	0.16566	0.72955	0.53022	0.71926	0.63897	0.6018	0.63273	0.60098	0.92447	-0.460416	-0.020493	-0.191259	-0.277723	-0.205417	-0.27969	0.34162	0.772067	0.998911	0.999844	0.999994	0.994317
R.n[305.21]AGSST[181.01]PGDAPPAVAEVQGR.S	Q7Z6Z7,H0Y5W0,Q5H924	HUWE1	T2889	0.220405	0.656779	0.80658	0.559589	0.61891	0.558719	0.712105	0.999217	1.02113	1.11912	0.605489	0.466409	0.459206	0.337095	0.507172	0.526658	0.511159	0.428565	1.18503	1.02847	1.26376	0.915144	1.20626	1.22327	1.18512	1.18103	0.80658	0.55959	0.61891	0.55872	0.71211	0.99922	1.02113	1.11912	-0.527447	-0.382088	-0.529692	-0.179718	0.308985	0.340277	0.472475	0.617861	0.985699	0.220405	0.998685	0.99939
R.n[305.21]AGT[181.01]EDEEEEEEGRRETPEDR.E	O95456,B2RD51,F8WBH7	PSMG1	T18	0.513291	0.289636	0.667738	0.616562	0.640697	0.448001	0.610161	0.584425	0.66359	0.521658	0.376507	0.380718	0.484649	0.381118	0.3536	0.411227	0.386917	0.391084	0.304494	0.267891	0.307416	0.340429	0.258608	0.257508	0.247279	0.165183	0.37651	0.38072	0.48465	0.38112	0.3536	0.41123	0.38692	0.39108	0.016042	0.364255	0.017557	-0.09057	0.127257	0.039347	0.054776	0.997946	0.997886	0.874982	0.976928	0.995327
R.n[305.21]AHT[181.01]PTPGIYMGRPTHSGGGGGGGGGGGGGGGGR.R	Q13595,B4DQI6,B4DUA9,Q549U1	TRA2A	T202	0.00613225	2.21238	3.5603	2.88487	4.7074	3.59149	3.51819	2.98979	2.9584	3.88285	4.57078	4.04642	9.90062	3.77504	4.26526	3.58306	3.88958	3.36094	3.54748	3.56521	6.32037	3.2352	3.0214	3.12248	3.28691	2.20311	3.5603	3.56521	6.32037	3.59149	3.51819	3.12248	3.28691	3.36094	0.001988	0.82801	0.012584	-0.017165	-0.189306	-0.115267	-0.083134	0.9992	0.0159829	0.999563	0.99989	0.981951
R.n[305.21]AHTPT[181.01]PGIYMGRPTHSGGGGGGGGGGGGGGGGR.R	Q13595,B4DQI6,B4DUA9,Q549U1	TRA2A	T204	0.0131907	1.87973	5.54037	4.52112	19.4071	4.66912	4.85756	5.51469	5.01356	5.45532	2.07731	2.03559	7.21983	2.17524	1.91094	1.54751	2.03826	1.92643	2.36969	2.12765	4.77702	1.88817	2.02383	1.95232	2.05654	1.72943	2.36969	2.12765	7.21983	2.17524	2.02383	1.95232	2.05654	1.92643	-0.155437	1.60727	-0.123524	-0.22761	-0.279509	-0.204479	-0.298769	0.999996	0.0205186	0.999997	0.999998	0.999999
R.n[305.21]AHTPTPGIY[243.03]MGRPTHSGGGGGGGGGGGGGGGGR.R	Q13595,B4DQI6,B4DUA9,Q549U1	TRA2A	Y208	0.0574484	1.24072	3.05765	1.80857	1.84672	1.97719	2.16755	2.37257	2.09171	1.69127	2.05376	1.63423	1.66445	1.45047	1.7883	1.58593	1.685	1.33665	1.12155	1.0995	1.84335	1.04971	1.09951	0.953539	0.946106	0.763194	2.05376	1.63423	1.84335	1.45047	1.7883	1.58593	1.685	1.33665	-0.329657	-0.155938	-0.501747	-0.199679	-0.372939	-0.285519	-0.619646	0.31599	0.905279	0.277548	0.707622	0.590964
R.n[305.21]AIPGDQHPES[167.00]PVHTEPMGIQGR.G	Q14676,E7EVA7,F8VV34	MDC1	S793	0.298379	0.525231	10.3872	7.08224	7.21136	8.31788	8.33589	9.71671	8.40873	9.22684	4.92055	4.99922	4.44906	5.10403	5.40661	4.91152	5.38613	6.12692	6.61703	6.28251	6.25353	5.97032	6.20574	6.00247	6.59752	7.87486	6.61703	6.28251	6.25353	5.97032	6.20574	6.00247	6.59752	7.87486	-0.074843	-0.081513	-0.148376	-0.092581	-0.140628	-0.00426	0.25107	0.427628	0.298379	0.778066	0.919787	0.991356
R.n[305.21]AK[432.30]S[167.00]PQPPVEEEDEHFDDTVVC[160.03]LDTYNC[160.03]DLHFK[432.30].L	Q00839,B3KX72,B4DLR3,Q5RI17,Q5RI18,Q96BA7	HNRNPU	S271	0.0368966	1.43301	2.08326	1.47762	1.08785	1.93595	1.78366	1.89714	1.71342	1.91167	0.913354	0.824015	0.691382	0.828591	0.800678	0.787781	0.682859	0.844695	0.575523	0.474788	0.372142	0.49053	0.465301	0.433849	0.383431	0.593528	0.91335	0.82402	0.69138	0.82859	0.80068	0.78778	0.68286	0.8447	-0.148488	-0.401689	-0.140509	-0.189942	-0.213375	-0.419578	-0.112729	0.473761	0.0368966	0.988358	0.860252	0.924927
R.n[305.21]AK[432.30]SPQPPVEEEDEHFDDT[181.01]VVC[160.03]LDTYNC[160.03]DLHFK[432.30].L	Q00839,B3KX72,B4DLR3,Q5RI17,Q5RI18,Q96BA7	HNRNPU	T286	0.542871	0.265304	2.38825	1.54412	1.48264	1.26855	1.37255	1.415	1.63153	1.65595	0.974492	0.777121	0.666457	0.922417	0.710302	0.809594	0.781152	0.824073	2.16028	2.40591	1.47976	1.95157	1.82323	1.85292	1.7859	3.65417	2.16028	1.54412	1.47976	1.26855	1.37255	1.415	1.63153	1.65595	-0.484433	-0.545855	-0.768038	-0.65436	-0.610416	-0.404993	-0.383559	0.990182	0.56702	0.847418	0.727786	0.817353
R.n[305.21]ALGLLS[167.00]AVER.G	O75064,E9PAK5	DENND4B	S299	0.220463	0.656665	0.252156	0.0979696	0.200675	0.0744069	0.164877	0.271243	0.172924	0.124388	0.697345	0.481819	0.896952	0.573676	0.818222	0.674066	0.734393	0.541742	0.227941	0.181446	0.187714	0.274778	0.224342	0.24702	0.264357	0.105139	0.25216	0.18145	0.20068	0.27478	0.22434	0.27124	0.26436	0.12439	-0.474767	-0.329443	0.123938	-0.168653	0.105231	0.068164	-1.01947	0.461884	0.999085	0.89186	1	1
R.n[305.21]ALPNNTSSS[167.00]PQPK[432.30].K	P04637,B4DMH2,B4DNI2,B6E4X6,E5RMA8,E7ESS1,H2EHT1,H6U5S2,H6U5S3,J3KP33,K7PPA8,K7PPU4,L0ENF7,L0ENG6,L0ENG9,L0EPV7,L0EPW3,L0EPY0,L0EPZ1,L0EQ03,L0EQ05,L0EQ52,L0EQ92,L0EQP1,L0EQP9,L0EQQ9,L0EQU5,L0EQX3,L0ERB4,Q1MSW8,Q1MSX0,Q2XSC7,Q53GA5,Q5U0E4	TP53	S315	0.333639	0.476724	2.58878	2.12989	3.12172	1.58086	2.02541	1.94972	1.78748	1.75707	0.811856	0.922076	0.789174	0.788115	0.700686	0.734538	0.78386	0.618589	0.844883	0.784476	0.768448	0.713868	0.61916	0.724522	0.643792	0.69823	0.84488	0.92208	0.78917	0.78811	0.70069	0.73454	0.78386	0.69823	0.126145	-0.09841	-0.100349	-0.26997	-0.201905	-0.10815	-0.275044	0.998252	0.997483	0.681216	0.874804	0.908907
R.n[305.21]ALPQNDDHY[243.03]VMQEHR.K	Q07912,C9J1X3,H7BZZ3,Q59FX1	TNK2	Y284	0.409918	0.387303	0.208724	0.33083	0.34257	0.349331	0.281124	0.220507	0.200944	0.1809	0.139374	0.249003	0.261384	0.248103	0.198159	0.117272	0.108788	0.0909313	1.01046	1.0479	0.918692	1.08012	0.738598	0.696538	0.745377	1.02759	0.20872	0.33083	0.34257	0.34933	0.28112	0.22051	0.20094	0.1809	0.664521	0.71483	0.743022	0.429617	0.079275	-0.054804	-0.206376	0.889862	0.991313	0.783909	0.996656	0.773216
R.n[305.21]ALS[167.00]PVIPLIPR.A	O14686,Q59FG6	MLL2	S4738	0.1178	0.928854	1.35025	1.03308	1.06021	1.04239	1.11005	1.29447	1.02959	1.11805	0.609257	0.498489	0.45048	0.483495	0.56037	0.601405	0.460618	0.610061	0.386563	0.277236	0.402635	0.302991	0.349449	0.357876	0.391471	0.531851	0.60926	0.49849	0.45048	0.4835	0.56037	0.60141	0.46062	0.61006	-0.289493	-0.435595	-0.333542	-0.120678	-0.018709	-0.403481	0.001893	0.1178	0.294002	0.141902	0.606536	0.999302
R.n[305.21]ANFDEENAYFEDEEEDSSNVDLPYIPAENSPT[181.01]R.Q	Q86XP3,J3KTK9,J3QRI2	DDX42	T98	0.139449	0.855584	0.121752	0.0556222	0.0781029	0.104116	0.0840351	0.0934184	0.105963	0.121797	0.446063	0.379924	0.449401	0.397488	0.329686	0.376568	0.417064	0.469843	0.345704	0.29393	0.336917	0.275539	0.277885	0.301275	0.405893	0.441324	0.3457	0.29393	0.33692	0.27554	0.27789	0.30128	0.40589	0.44132	-0.234048	-0.037115	-0.327259	-0.315007	-0.198416	0.231568	0.352305	0.298996	0.997235	0.630143	0.139449	0.585036
R.n[305.21]APS[167.00]PPVEHPR.L	Q86WR7	PROSER2	S179	0.303126	0.518377	1.35794	1.1788	1.35025	1.00656	1.2711	1.16763	1.2117	1.19315	1.55241	1.49656	1.51806	1.59469	1.33085	1.69535	1.34206	1.21789	3.60578	3.39081	3.06064	3.1941	2.88071	3.64091	3.42483	3.08046	1.55241	1.49656	1.51806	1.59469	1.33085	1.69535	1.34206	1.21789	-0.05286	-0.032281	0.038766	-0.222162	0.127074	-0.21006	-0.350126	0.95704	0.854263	0.695252	0.303126	1
R.n[305.21]APS[167.00]RQDVYGPQPQVR.V	O60716,C9JZR2,E9PIE5,E9PRE2,F8WA43,Q68DU0,Q96FS1	CTNND1	S252	0.00338557	2.47037	12.654	8.08296	7.12777	6.47146	8.64669	9.42475	10.3102	10.1646	15.1262	10.9856	13.9236	9.18535	10.9097	12.3892	11.2707	11.1765	12.351	8.97496	11.17	9.43291	11.3397	12.0961	11.4178	13.7809	12.654	8.97496	11.17	9.18535	10.9097	12.0961	11.2707	11.1765	-0.495616	-0.179967	-0.462187	-0.213981	-0.065054	-0.167019	-0.179129	0.0199582	0.217131	0.00338557	0.106758	0.468773
R.n[305.21]APSASVDSSLY[243.03]NLPR.S	Q13480,B7Z3B9	GAB1	Y259	0.0154356	1.81148	1.59415	1.93834	1.8455	1.47058	1.45113	1.64965	1.8521	1.46006	1.90672	3.26068	2.44288	1.68022	1.72483	1.85002	1.8541	1.53386	2.19467	2.9023	2.26305	1.96371	2.21298	2.04054	2.33693	2.14303	1.90672	2.9023	2.26305	1.68022	1.72483	1.85002	1.8541	1.53386	0.606104	0.247175	-0.182443	-0.144639	-0.043552	-0.040374	-0.313926	0.0154356	0.801742	0.964748	0.999182	0.999991
R.n[305.21]AQIPEGDYLS[167.00]YR.E	Q96RT1,E7EQW9,Q1RMC9	ERBB2IP	S1106	0.167219	0.776714	0.721444	1.1697	0.678575	0.490908	0.623281	0.641909	0.709214	0.700875	1.02591	0.982502	0.694131	0.468142	0.5637	0.561548	0.693976	0.723749	0.185683	0.232414	0.173664	0.178295	0.174228	0.183428	0.211013	0.252479	0.72144	0.9825	0.67858	0.46814	0.5637	0.56155	0.69398	0.70088	0.445578	-0.088361	-0.623939	-0.355952	-0.361465	-0.055985	-0.041712	0.787565	0.884895	0.208895	0.559499	0.609612
R.n[305.21]AQQELVPPQQQAS[167.00]PPQLPK[432.30].A	O15027,A4QN18,A4QN19,F1T0I1,J3KNL6	SEC16A	S891	0.212567	0.672504	1.57414	1.12109	1.13385	1.13312	1.35131	1.40455	1.50117	1.32616	0.423978	0.317545	0.462241	0.408739	0.45282	0.358766	0.465143	0.373433	0.454249	0.338985	0.499352	0.330685	0.415335	0.380341	0.463208	0.587572	0.45425	0.33899	0.49935	0.40874	0.45282	0.38034	0.46514	0.58757	-0.422244	0.136565	-0.152303	-0.004549	-0.256197	0.034178	0.371274	0.212567	0.839664	0.362845	0.978916	0.913564
R.n[305.21]ARPATDSFDDY[243.03]PPR.R	P23588,B4DEP6,B4DRM3,B4DS13,E7EX17,F8VP89,F8VSC7,F8W0K0	EIF4B	Y211	0.0731131	1.136	0.277857	0.502766	0.527332	0.496856	0.426156	0.30733	0.328832	0.291991	0.798588	1.33089	1.81683	1.41283	1.14987	0.849638	0.828298	0.889234	0.259921	0.379615	0.375779	0.356156	0.366599	0.242947	0.269768	0.275324	0.27786	0.50277	0.52733	0.49686	0.42616	0.30733	0.32883	0.29199	0.85554	0.924348	0.838481	0.617037	0.14543	0.242984	0.071561	0.459256	0.0731131	0.39339	0.819651	1
R.n[305.21]ARPATDSFDDY[243.03]PPRRGDDSFGDK[432.30].Y	P23588,B4DEP6,B4DRM3,B4DS13,E7EX17	EIF4B	Y211	0.00857095	2.06697	0.20555	0.298892	0.290118	0.308153	0.284567	0.257001	0.239632	0.237958	0.358127	0.627358	0.767246	0.698398	0.519419	0.418695	0.306115	0.478461	0.253065	0.67495	0.64695	0.594165	0.567432	0.376959	0.352211	0.414988	0.25307	0.62736	0.64695	0.59416	0.51942	0.37696	0.30612	0.41499	1.30976	1.35412	1.23131	1.03737	0.574875	0.274561	0.71354	0.0220307	0.00857095	0.0221378	0.166239	0.919359
R.n[305.21]ARS[167.00]PSVAAMASPQLC[160.03]R.A	J3KPV7,Q59HD5	MPST	S15	0.606055	0.217488	13.4742	12.7023	15.0012	11.8886	11.8764	11.9052	11.3556	10.4356	7.56707	6.64368	6.57975	6.09512	6.09637	6.36675	6.60396	6.60825	3.05442	2.75658	3.04233	2.93565	2.94505	2.96523	2.59174	3.42964	7.56707	6.64368	6.57975	6.09512	6.09637	6.36675	6.60396	6.60825	-0.187752	-0.201702	-0.31208	-0.311784	-0.249178	-0.196403	-0.195467	0.968566	0.999993	0.755169	0.754714	0.83409
R.n[305.21]AS[167.00]PPPQGPLPGPPGALHR.W	Q96G74,G5E9D7	OTUD5	S64	0.294724	0.530585	18.2192	13.538	12.7707	13.3973	16.3087	13.1599	14.8075	16.8047	10.8899	8.70873	7.49949	8.28395	6.9491	8.3633	9.26993	9.73357	17.2099	17.0809	18.1053	17.4124	16.0183	17.1908	18.0462	21.5543	17.2099	13.538	12.7707	13.3973	16.0183	13.1599	14.8075	16.8047	-0.346229	-0.430406	-0.361296	-0.103517	-0.387096	-0.216913	-0.03438	0.433546	0.294724	0.39644	0.425178	0.340226
R.n[305.21]ASAPS[167.00]PNAQVAC[160.03]DHC[160.03]LK[432.30].E	Q14258,Q59GW5	TRIM25	S100	0.0495431	1.30502	10.827	8.27325	6.89794	7.64003	8.18086	8.13938	7.78213	6.93773	3.6482	3.28159	2.62397	2.89732	3.026	2.90931	2.94215	2.71722	4.3333	4.00672	3.60157	3.87566	4.16546	4.07528	3.58385	4.8436	4.3333	4.00672	3.60157	3.87566	4.16546	4.07528	3.58385	4.8436	-0.113044	-0.26684	-0.161024	-0.05699	-0.088567	-0.273956	0.160614	0.503991	0.0495431	0.190557	0.439338	0.361244
R.n[305.21]ASAVSELS[167.00]PR.E	Q9Y2W1,Q05D20,Q6P0P7,Q6PJV4,Q7Z5U1	THRAP3	S243	0.0380884	1.41921	21.6896	17.6413	20.5774	15.9779	18.822	19.4217	21.8531	23.4069	14.481	12.3663	10.7513	10.8583	10.9393	10.1427	11.9033	14.1029	9.4035	9.99168	8.85805	7.71782	9.76284	9.42982	10.5658	11.4882	14.481	12.3663	10.7513	10.8583	10.9393	10.1427	11.9033	14.1029	-0.227742	-0.429643	-0.415354	-0.404641	-0.51372	-0.282794	-0.038166	0.594057	0.629649	0.0380884	0.50213	0.406153
R.n[305.21]ASDPQS[167.00]PPQVSR.H	Q7L7X3	TAOK1	S421	0.261941	0.581796	1.8356	1.53765	1.75599	1.48337	1.96614	1.85893	2.04134	2.00013	0.982202	0.803054	1.13897	0.873849	0.981997	1.05757	1.11679	1.12144	1.72935	1.73581	1.72064	1.79102	1.62373	1.82469	1.82903	2.22196	1.72935	1.53765	1.72064	1.48337	1.62373	1.82469	1.82903	2.00013	-0.169503	-0.007285	-0.221351	-0.090918	0.077421	0.080849	0.209864	0.801277	0.999998	0.89844	1	0.997966
R.n[305.21]ASGQAFELILS[167.00]PR.S	P16949,A2A2D0,B5BU83,Q59G27,Q96CE4	STMN1	S25	0.0242439	1.6154	11.2536	20.776	41.9882	75.0471	78.0433	71.7743	56.7563	60.4376	17.5624	26.9732	46.0277	70.7598	62.1421	63.4294	54.9838	45.873	3.54984	4.19525	4.748	7.17886	7.411	6.8225	6.54269	2.87095	11.2536	20.7761	41.9882	70.7598	62.1422	63.4294	54.9838	45.873	0.884539	1.8996	2.65255	2.46519	2.49477	2.28862	2.02726	0.997481	0.531186	0.0242439	0.0332391	0.0459274
R.n[305.21]ASPS[167.00]PQPSSQPLQIHR.Q	Q9HC35,A6P4T4,A6P4V4,A9YLN7,B3XZL9,B3XZM0,B5MBZ0,B6EXY3,C1PHA0,C1PHA1,J7MA22	EML4	S146	0.000356234	3.44826	7.88385	5.52104	8.53098	4.8348	5.33345	4.49588	5.02885	4.20286	12.78	10.0389	12.5113	9.21236	8.29258	7.84014	8.24334	8.79168	10.0286	10.0678	11.6416	8.52939	9.43208	8.13625	8.0038	8.95567	10.0286	10.0389	11.6416	8.52939	8.29258	7.84014	8.0038	8.79168	0.001474	0.215173	-0.233607	-0.274229	-0.35517	-0.325365	-0.189911	0.096543	0.907293	0.00329434	0.00561201	0.000356234
R.n[305.21]ASS[167.00]ASVPAVGASAEGTR.R	Q9BZ23	PANK2	S169	0.000110341	3.95726	1.50468	1.1898	0.916457	0.906384	1.18089	1.45585	1.50747	1.52215	2.01143	1.5189	1.52993	1.2641	1.46238	1.61856	1.87073	1.95969	1.54892	1.35132	1.42538	1.17267	1.43664	1.52936	1.64101	1.78296	1.54892	1.35132	1.42538	1.17267	1.43664	1.52936	1.64101	1.78296	-0.196893	-0.119916	-0.401466	-0.108564	-0.018335	0.083321	0.203012	0.0167264	0.00415452	0.000110341	0.0193227	0.572933
R.n[305.21]AT[181.01]SNVFAMFDQSQIQEFK[432.30].E	P19105,O14950,P24844,J3KTJ1,J3QRS3,Q2F834,Q53HL1,Q53X45,Q6IBG1,Q71U02	MYL12A	T18	0.427629	0.368933	0.481928	0.434904	0.296281	0.4103	0.363798	0.460326	0.261229	0.374958	0.929298	1.17602	0.780066	0.720522	1.00063	1.13002	0.540951	0.592507	0.658737	0.630698	0.766154	0.488551	0.881513	0.569865	0.595746	0.643613	0.65874	0.6307	0.76615	0.48855	0.88151	0.56986	0.54095	0.59251	-0.062755	0.217918	-0.431203	0.420268	-0.209102	-0.284214	-0.15287	0.999556	0.99735	0.893621	0.99947	0.999994
R.n[305.21]ATAPQTQHVS[167.00]PMR.Q	P29692,B2RAR6,D3DWK1,E9PI39,E9PK01,E9PK06,E9PL12,E9PL71,E9PPR1,E9PQ49,E9PQZ1,E9PRY8,Q71RH4,Q9BW34,Q9H7G6	EEF1D	S133	0.491119	0.308813	10.9197	11.7346	22.8166	10.5684	10.9817	8.41653	10.4186	8.91283	0.62876	0.563388	0.813588	0.518406	0.521203	0.558446	0.5478	0.424523	1.68971	1.58986	1.97407	1.72992	1.40644	1.69706	1.39585	0.92739	1.68971	1.58986	1.97407	1.72992	1.40644	1.69706	1.39585	0.92739	-0.087876	0.224397	0.03393	-0.264728	0.006262	-0.275632	-0.865528	1	0.529159	1	1	0.999856
R.n[305.21]ATAPQTQHVS[167.00]PMRQVEPPAK[432.30].K	P29692,B2RAR6,D3DWK1,E9PI39,E9PK01,E9PK06,E9PL12,E9PL71,E9PPR1,E9PQ49,E9PQZ1,E9PRY8,Q71RH4,Q9BW34,Q9H7G6	EEF1D	S133	0.0574814	1.24047	2.14048	1.77151	2.26	2.0326	2.1491	2.10911	1.93198	1.67281	3.07321	2.33036	2.47219	2.57258	2.57069	2.6007	2.11745	2.17287	6.11016	6.08202	5.79185	4.72115	5.48143	5.6216	5.53161	5.02728	3.07321	2.33036	2.47219	2.57258	2.57069	2.6007	2.11745	2.17287	-0.399194	-0.313957	-0.25653	-0.257591	-0.240846	-0.537418	-0.500144	0.741033	0.940131	0.168538	0.754714	0.845001
R.n[305.21]ATS[167.00]PLVSLYPALEC[160.03]R.A	Q96G74,G5E9D7,H7BZQ3	OTUD5	S508	0.14429	0.840765	0.502443	0.365804	0.510609	0.33829	0.307481	0.405133	0.336611	0.446549	0.653766	0.532698	0.649838	0.533989	0.529811	0.64206	0.630163	0.624969	0.677544	0.729996	0.986857	0.710545	0.969506	0.830265	0.778039	0.92311	0.65377	0.5327	0.64984	0.53399	0.52981	0.64206	0.63016	0.62497	-0.29546	-0.008699	-0.29197	-0.303308	-0.026075	-0.053065	-0.064996	0.956025	0.735376	0.887465	1	0.999998
R.n[305.21]ATS[167.00]SSSGSLSATGR.L	Q03252,J9JID7	LMNB2	S399	0.0188428	1.72485	0.837738	0.999493	1.10526	1.46239	1.64448	1.67954	1.58594	1.04046	0.992819	1.17613	1.36102	1.41344	1.2974	1.69485	1.56343	1.24552	0.261527	0.246791	0.201676	0.368383	0.339549	0.331037	0.354004	0.241401	0.83774	0.99949	1.10526	1.41344	1.2974	1.67954	1.56343	1.04046	0.25469	0.399811	0.754636	0.631049	1.00349	0.90014	0.312647	0.987693	0.818245	0.144095	0.123501	0.0188428
R.n[305.21]AVVVS[167.00]PK[432.30]EENK[432.30].A	O75909,G3V5E1	CCNK	S340	0.00462796	2.33461	5.26752	4.18498	2.97046	3.87021	4.44652	3.13959	4.4622	4.30072	6.84328	5.39901	4.42318	5.36744	5.11253	5.52741	5.42319	5.49737	2.77163	2.61664	2.27812	2.32974	3.25138	2.65933	2.58118	3.25622	5.26752	4.18498	2.97046	3.87021	4.44652	3.13959	4.4622	4.30072	-0.331903	-0.826438	-0.444712	-0.244447	-0.746548	-0.239369	-0.292546	0.2707	0.00462796	0.106791	0.554086	0.0727962
R.n[305.21]AYADSY[243.03]YYEDGGMK[432.30]PR.V	Q8IVM0	CCDC50	Y144	0.000442407	3.35418	0.484946	5.79363	2.98517	2.32009	1.67685	0.899657	0.662099	0.458878	1.25749	11.6614	6.13052	3.93418	3.52513	1.59194	1.39604	1.08621	0.42326	3.93274	2.17805	1.30942	1.22005	0.549955	0.650654	0.42927	0.48495	5.79363	2.98517	2.32009	1.67685	0.89966	0.6621	0.45888	3.57856	2.6219	2.25827	1.78985	0.891544	0.449213	-0.079719	0.000442407	0.133351	0.660305	0.852819	0.999988
R.n[305.21]AYADSYY[243.03]YEDGGMK[432.30]PR.V	Q8IVM0	CCDC50	Y145	0.00158942	2.79876	0.044225	0.681667	0.339045	0.267569	0.178898	0.0824655	0.060035	0.0318264	0.350223	2.93797	1.32813	0.937211	0.828402	0.437712	0.363308	0.393501	0.381485	1.65017	1.00268	0.698296	0.609418	0.385568	0.358221	0.26313	0.35022	1.65017	1.00268	0.6983	0.60942	0.38557	0.35822	0.26313	2.23628	1.51753	0.995585	0.799175	0.138731	0.032584	-0.412486	0.00158942	0.355397	0.856056	0.962889	1
R.n[305.21]C[160.03]APSAGS[167.00]PAAAVGR.E	Q7L2J0,A8K5Q1	MEPCE	S60	0.058641	1.2318	0.394367	0.30199	0.295439	0.261954	0.395429	0.420306	0.228352	0.277706	2.58004	1.97968	2.12553	2.0132	2.1041	2.11975	2.08431	1.67865	3.62041	3.43012	3.67026	3.57134	4.11934	3.50024	3.66742	2.36932	2.58004	1.97968	2.12553	2.0132	2.1041	2.11975	2.08431	1.67865	-0.382126	-0.279571	-0.357903	-0.29419	-0.283499	-0.307824	-0.620092	0.870016	0.992697	0.938016	1	0.98723
R.n[305.21]C[160.03]GHSEQY[243.03]FFLEVGR.S	O14654	IRS4	Y291	0.0577115	1.23874	0.996639	0.919822	1.19487	1.11561	0.992397	1.78987	1.32287	1.3085	1.97513	1.18099	1.48038	1.59696	1.24458	1.93625	1.66682	1.71063	0.638125	0.424812	0.479743	0.425961	0.491513	0.533267	0.526231	0.616622	0.99664	0.91982	1.19487	1.11561	0.9924	1.78987	1.32287	1.3085	-0.115721	0.261709	0.162688	-0.006151	0.84471	0.408527	0.39277	0.293552	0.962346	0.955124	0.523085	0.814025
R.n[305.21]C[160.03]RS[167.00]PGMLEPLGSSR.T	Q9UQ35,A0AUK8,O60382	SRRM2	S2132	0.00625983	2.20344	11.2947	8.42112	10.042	8.69592	8.38685	8.00498	8.03925	7.77524	7.38507	6.4661	5.93458	6.16221	5.85997	5.77551	5.00589	6.19897	10.1096	10.032	9.66645	8.5571	9.28548	7.95242	7.21928	6.1041	10.1096	8.42112	9.66645	8.5571	8.38685	7.95242	7.21928	6.19897	-0.263639	-0.064665	-0.240529	-0.269522	-0.346257	-0.485796	-0.705623	0.468364	0.691996	0.148084	0.163886	0.031083
R.n[305.21]DAEPPS[167.00]PTPAGPPR.C	O43306	ADCY6	S54	0.611691	0.213468	3.28625	1.989	2.68848	2.39387	3.06553	4.21769	3.73896	2.87401	0.67227	0.705497	0.822863	0.68047	0.867734	0.784147	0.895175	0.796754	1.69631	1.83193	2.28266	2.17838	2.28727	2.41008	2.31553	2.1525	1.69631	1.83193	2.28266	2.17838	2.28727	2.41008	2.31553	2.1525	0.110965	0.428316	0.360856	0.431227	0.506681	0.448943	0.343613	0.926412	1	0.999833	0.998465	0.611691
R.n[305.21]DAGGPRPES[167.00]PVPAGR.A	Q9BVG9,E9PLE4,E9PS47	PTDSS2	S16	0.121361	0.915921	4.53395	3.57415	3.91963	3.32735	3.48424	3.15906	3.41944	3.3031	4.71158	3.79302	5.35405	3.97623	4.13698	4.05902	4.26694	4.15903	6.79393	6.90465	6.99613	6.71203	6.29374	6.89811	7.16897	4.00782	4.71158	3.79302	5.35405	3.97623	4.13698	4.05902	4.26694	4.00782	-0.312864	0.18442	-0.24481	-0.187633	-0.215079	-0.143009	-0.233393	0.929277	1	0.870958	0.842816	0.896283
R.n[305.21]DALGDSLQVPVS[167.00]PSSTTSSR.C	Q9Y2D5,B4E2K2,C9JVY5	AKAP2	S152	0.0253156	1.59661	0.599054	0.630984	1.18301	0.701869	0.925218	1.18865	0.686896	0.846549	0.41024	0.336243	0.477397	0.541322	0.63319	0.570106	0.572913	0.625812	0.572912	0.714176	0.916641	0.767124	0.937431	0.919612	0.759213	0.866374	0.57291	0.63098	0.91664	0.70187	0.92522	0.91961	0.6869	0.84655	0.139286	0.678047	0.292895	0.691488	0.682714	0.261792	0.563287	0.999946	0.0482583	0.782029	0.0800129	0.0253156
R.n[305.21]DC[160.03]C[160.03]VEPGTELS[167.00]PTLPHQL.-	Q14012,B0YIY3,B5BU41	CAMK1	S363	3.71848e-07	6.42963	0.0876743	0.0642211	0.0587119	0.0842836	0.138579	0.172097	0.286337	0.292482	0.0859584	0.0794215	0.143598	0.0965846	0.125768	0.16809	0.248082	0.277323	0.122031	0.0967388	0.128506	0.154863	0.183298	0.240704	0.297844	0.313493	0.08767	0.07942	0.12851	0.09658	0.13858	0.1721	0.28634	0.29248	-0.142581	0.551725	0.139641	0.660564	0.973092	1.70757	1.73818	0.951716	0.996092	0.991517	0.13146	0.00134501
R.n[305.21]DGT[181.01]QC[160.03]LSGSSDGTIR.L	Q8TAF3	WDR48	T223	1.39412e-05	4.8557	1.88998	1.24553	1.58245	1.37785	1.40678	1.55911	1.58537	1.56695	1.87008	1.20414	1.4627	1.53412	1.41755	1.41079	1.81025	1.72147	2.55798	1.80957	1.90611	2.10512	2.1207	2.29373	2.34901	2.22655	1.88998	1.24553	1.58245	1.53412	1.41755	1.55911	1.81025	1.72147	-0.601611	-0.256211	-0.30096	-0.414971	-0.277648	-0.062182	-0.13473	1.39412e-05	0.00115265	0.00183642	0.00110424	0.0112514
R.n[305.21]DIYETDYY[243.03]RK[432.30].G	P08069,P06213,A4ZPI7,C9J5X1	IGF1R	Y1166	7.13092e-05	4.14685	1.96047	1.12321	1.03609	1.31265	1.36844	1.55363	1.59018	1.81684	1.58208	0.755161	0.575444	0.684766	0.762861	0.866238	0.967228	1.05906	0.63236	0.291244	0.248858	0.318963	0.439993	0.387796	0.435986	0.626824	1.58208	0.75516	0.57544	0.68477	0.76286	0.86624	0.96723	1.05906	-1.06697	-1.45908	-1.20813	-1.05233	-0.868984	-0.709892	-0.579038	0.000333638	7.13092e-05	0.000722389	0.00292561	0.0112331
R.n[305.21]DK[432.30]PSVEPVEEYDY[243.03]EDLK[432.30].E	Q9Y450,A8K9E1,B3KNB9,D9YZV0,E9PLR4,E9PMN1,E9PN23,G5E991,H0YD85,J3QT46,Q5T7G1,Q9P0A5	HBS1L	Y58	0.0648674	1.18797	0.417978	0.665037	0.4796	0.393842	0.38587	0.344386	0.394262	0.342287	1.31069	2.18839	1.12881	1.001	0.862064	0.915309	1.10589	1.03003	0.499332	0.888574	0.65927	0.517531	0.504347	0.431805	0.503402	0.457424	0.49933	0.88857	0.65927	0.51753	0.50435	0.43181	0.5034	0.45742	0.831492	0.400876	0.051649	0.014432	-0.209597	0.011712	-0.126474	0.0648674	1	0.995366	0.954755	0.91938
R.n[305.21]DK[432.30]RPLS[167.00]GPDVGTPQPAGLASGAK[432.30].L	O96013,A8K724	PAK4	S181	0.408338	0.38898	9.13982	5.97013	9.03484	7.90525	7.83437	7.84454	7.16935	7.23972	5.64924	4.95861	3.4974	4.75042	3.41449	3.97845	3.44554	4.67099	5.80485	5.96954	6.55471	5.18574	4.52546	4.544	5.69785	7.0746	5.80485	5.96954	6.55471	5.18574	4.52546	4.544	5.69785	7.0746	0.040361	0.175273	-0.162709	-0.359194	-0.353296	-0.026841	0.28539	0.69741	0.996076	0.901398	0.408338	0.556958
R.n[305.21]DLPPPPPPDRPYS[167.00]VGAESRPQR.R	P22681	CBL	S553	4.32569e-08	7.36394	2.1789	11.7954	7.31309	5.64386	4.87099	3.04283	2.42368	2.04983	1.62075	13.5668	9.28364	6.09366	4.58675	2.5457	1.92079	1.68883	0.965623	8.46755	5.62419	3.88496	2.92743	1.96644	1.50023	0.910212	1.62075	11.7954	7.31309	5.64386	4.58675	2.5457	1.92079	1.68883	2.86349	2.17382	1.80002	1.50081	0.651401	0.245038	0.059363	4.32569e-08	2.36938e-05	0.00321748	0.0480178	0.884451
R.n[305.21]DLPPPPPPDRPYSVGAES[167.00]RPQR.R	P22681	CBL	S558	0.00656537	2.18274	0.576818	1.06166	0.766471	0.757136	0.694625	0.590131	0.586348	0.564024	1.29239	4.58705	3.61005	2.77896	2.33561	1.37417	1.28035	1.20746	0.889072	4.46539	3.17898	2.18592	1.78926	1.32975	1.0116	0.978322	0.88907	4.46539	3.17898	2.18592	1.78926	1.32975	1.0116	0.97832	2.32842	1.8382	1.29787	1.00899	0.580786	0.18627	0.138009	0.00656537	0.116194	0.584685	0.882232	0.999959
R.n[305.21]DLQEQDADAGS[167.00]ER.G	Q6P158,B4DKW2,C9J207,F8WAZ3	DHX57	S127	0.265222	0.576391	1.16601	1.5916	1.04402	0.896755	1.01775	0.788461	0.968996	1.19589	0.212568	0.194827	0.25721	0.211881	0.160231	0.196542	0.242597	0.268001	1.94383	1.36422	1.08895	1.08733	0.820089	1.07612	1.10994	1.10398	1.16601	1.36422	1.04402	0.89675	0.82009	0.78846	0.969	1.10398	0.226496	-0.159431	-0.378802	-0.507726	-0.564471	-0.267012	-0.078866	0.999969	0.647931	0.438479	0.265222	0.314282
R.n[305.21]DLS[167.00]PQHMVVR.E	P49590,B2R7G6,B4DDY8,D6RB22,D6RJE6,E9PG66	HARS2	S67	0.880001	0.055517	0.246694	0.176613	0.392552	0.170837	0.109496	0.154942	0.191737	0.197422	0.307213	0.237717	0.204781	0.297362	0.323332	0.25913	0.231167	0.253726	0.337032	0.293764	0.311322	0.301344	0.282331	0.313701	0.364619	0.346703	0.30721	0.23772	0.31132	0.29736	0.28233	0.25913	0.23117	0.25373	-0.369962	0.019173	-0.047015	-0.121843	-0.245549	-0.410271	-0.275931	0.920429	1	0.990748	0.933805	0.953939
R.n[305.21]DMPGGFLFEGLS[167.00]DDEDDFHPNTR.S	Q96S82,D3DW56,H3BUV9	UBL7	S230	0.000207861	3.68223	1.29516	0.923178	1.13175	1.01127	1.04785	1.19257	1.19193	1.50817	0.845902	0.763972	0.914662	0.695968	0.790251	0.8278	0.891561	1.15673	1.01591	0.928403	1.09757	0.869709	1.01634	0.984104	1.03554	1.53334	1.01591	0.92318	1.09757	0.86971	1.01634	0.9841	1.03554	1.50817	-0.138089	0.11154	-0.224166	0.000611	-0.045896	0.027611	0.570026	0.067367	1	0.044228	0.585168	0.975237
R.n[305.21]DNEVDGQDY[243.03]HFVVSR.E	Q92796,Q59FY1,Q5JUW8	DLG3	Y673	2.39048e-06	5.62152	1.47115	1.71896	2.27712	2.4165	2.5699	2.77858	2.2057	1.8329	1.59544	1.57967	2.37678	3.06185	2.6254	3.05803	2.29313	2.00646	1.24004	1.50693	2.21374	2.57777	2.78784	2.52034	1.90658	1.41868	1.47115	1.57967	2.27712	2.57777	2.6254	2.77858	2.2057	1.8329	0.102679	0.630266	0.809179	0.835593	0.917403	0.584292	0.317184	0.913718	0.000431362	6.08459e-06	7.70887e-06	2.39048e-06
R.n[305.21]DNTFFRES[167.00]PVGR.K	Q8NEY8,B7Z615,B7Z695,B7Z8L1,B7Z8M9,E9PAX8,F8VPY7,F8VWU8,F8W0Q9,F8W6A0,F8WF16	PPHLN1	S133	0.0806786	1.09324	4.44036	3.20597	4.38115	3.27506	3.44093	3.83015	2.59856	3.61311	3.81972	3.67159	4.78097	3.69696	3.33002	2.94881	2.98285	3.5258	1.96811	1.8221	2.01242	1.78951	1.78299	1.80818	1.61548	1.13234	3.81972	3.20597	4.38115	3.27506	3.33002	2.94881	2.59856	3.5258	-0.252706	0.197843	-0.221946	-0.197936	-0.373334	-0.555755	-0.115516	0.721269	0.964126	0.757262	0.631484	0.652333
R.n[305.21]DRPVGGS[167.00]PGGPR.L	Q8NHG8,Q8NEX1	ZNRF2	S135	0.0629001	1.20135	5.41943	7.78176	9.66865	6.93673	5.77619	6.25135	6.58205	7.14721	3.13781	3.22275	5.0245	3.99164	2.51186	3.32283	3.28927	3.34246	3.79287	3.65711	3.68705	4.42907	2.95737	3.07557	3.54756	2.37188	3.79287	3.65711	5.0245	4.42907	2.95737	3.32283	3.54756	3.34246	-0.052586	0.40569	0.223714	-0.358975	-0.190877	-0.096463	-0.18238	0.88354	0.0629001	0.690621	0.997845	1
R.n[305.21]DRT[181.01]PPLLYR.D	Q96T37,A1A693,Q3ZB86,Q86VW9	RBM15	T568	0.0993271	1.00293	1.12121	0.991844	1.35689	0.986985	0.936964	0.959758	1.23804	1.09039	5.77096	4.87363	7.77768	6.65749	6.03989	5.00577	6.84031	6.1654	1.33433	1.20998	1.79284	1.41145	1.17001	1.51827	1.34694	1.1525	1.33433	1.20998	1.79284	1.41145	1.17001	1.51827	1.34694	1.1525	-0.141132	0.426131	0.081063	-0.189595	0.186313	0.01357	-0.211349	0.976739	0.407515	0.99648	1	0.998226
R.n[305.21]DSAIPVES[167.00]DT[181.01]DDEGAPR.L	Q96D46,B3KMN5,B3KT11,B4DKU1,C9JA08	NMD3	S468,T470	0.0327546	1.48473	0.595741	0.294185	0.544613	0.30688	0.457601	0.55146	0.487718	0.482064	0.361164	0.358019	0.971613	0.282152	0.302904	0.327265	0.377526	0.433412	0.133611	0.123218	0.366651	0.178412	0.199705	0.294645	0.267281	0.276949	0.36116	0.29419	0.54461	0.28215	0.3029	0.32727	0.37753	0.43341	-0.29589	0.592585	-0.356176	-0.253797	-0.142157	0.063953	0.263094	0.954536	0.20804	0.948576	0.999768	0.999989
R.n[305.21]DSAIPVES[167.00]DTDDEGAPR.L	Q96D46,B3KMN5,B3KT11,B4DKU1,C9JA08	NMD3	S468	0.649418	0.187475	0.711591	0.378817	0.498849	0.351622	0.442315	0.487437	0.526999	0.507845	0.0681647	0.0684527	0.0638117	0.0811875	0.0640004	0.0664594	0.0554818	0.0769876	0.724172	0.707236	0.934488	0.716118	0.757146	0.846506	0.938999	0.867558	0.71159	0.37882	0.49885	0.35162	0.44232	0.48744	0.527	0.50784	-0.909534	-0.51244	-1.01703	-0.685956	-0.545822	-0.433243	-0.486672	0.665486	1	0.649418	0.920129	0.999352
R.n[305.21]DSLGDFIEHYAQLGPS[167.00]SPEQLAAGAEEGGGPR.R	Q96QR8	PURB	S100	0.208687	0.680504	0.597449	0.376604	0.469745	0.430281	0.494333	0.621996	0.627702	0.48784	0.192823	0.0975074	0.120345	0.142587	0.139205	0.106069	0.114246	0.128913	0.308471	0.259589	0.281183	0.224107	0.273204	0.217128	0.241684	0.234477	0.30847	0.25959	0.28118	0.22411	0.2732	0.21713	0.24168	0.23448	-0.248895	-0.133636	-0.460923	-0.175173	-0.506571	-0.352032	-0.395665	0.208687	0.706791	0.400791	0.840378	0.940427
R.n[305.21]DSQDASAEQS[167.00]DHDDEVASLASASGGFGTK[432.30].V	Q6P2E9	EDC4	S879	0.0548618	1.26073	2.30116	1.72917	1.10983	1.59708	1.59606	1.84859	1.83788	2.01626	0.357535	0.281164	0.227115	0.24267	0.272989	0.250729	0.284082	0.316415	0.92579	0.861833	0.723218	0.700283	0.907999	0.878497	0.828618	1.18912	0.92579	0.86183	0.72322	0.70028	0.908	0.8785	0.82862	1.18912	-0.103282	-0.35625	-0.402753	-0.027993	-0.075643	-0.159974	0.361137	0.730249	0.0548618	0.319435	0.6059	0.850503
R.n[305.21]DSSFTEVPRS[167.00]PK[432.30].H	O95425	SVIL	S245	0.000243309	3.61384	3.39348	2.78789	2.17909	2.29217	3.03817	2.81985	2.83123	3.4486	8.08682	7.20835	5.72855	6.43143	7.02198	7.12235	7.14096	7.0798	5.67596	5.70092	4.62874	5.01385	5.03959	5.68899	5.7664	5.36489	5.67596	5.70092	4.62874	5.01385	5.03959	5.68899	5.7664	5.36489	0.00633	-0.294245	-0.178946	-0.171558	0.003308	0.022806	-0.081316	0.468002	0.000243309	0.00443678	0.137984	0.417801
R.n[305.21]DTTVISHS[167.00]PNTSYDTALEAR.L	Q4VCS5,A2BDD9,A6NP16,E7ERM3	AMOT	S714	0.0161224	1.79257	1.6615	1.36249	1.52041	1.3057	1.413	1.41073	1.48492	1.62446	0.656805	0.460802	0.573812	0.536908	0.48847	0.395095	0.542061	0.674496	2.06279	1.97236	2.10664	1.76723	1.61415	1.82264	2.00168	1.98964	1.6615	1.36249	1.52041	1.3057	1.413	1.41073	1.48492	1.62446	-0.286241	-0.128026	-0.347663	-0.233725	-0.236044	-0.162101	-0.032526	0.1674	0.984643	0.0363757	0.0161224	0.0426661
R.n[305.21]DVTIGGSAPIY[243.03]VK[432.30].N	Q8TEW0,F5GZI3,Q5VWU8,Q5VWV2,Q8IX26,Q8IX27,Q8IX28	PARD3	Y489	0.000238582	3.62236	0.624344	0.368593	0.529592	0.44873	0.463592	0.589891	0.645108	0.63813	0.722258	0.465456	0.474453	0.513073	0.418281	0.527254	0.638062	0.758767	0.699171	0.490295	0.465039	0.490889	0.508414	0.570839	0.646306	0.770033	0.69917	0.46546	0.47445	0.49089	0.46359	0.57084	0.64511	0.75877	-0.586986	-0.559387	-0.510244	-0.592794	-0.292557	-0.116098	0.118019	0.000238582	0.00219303	0.0016892	0.000639346	0.0778228
R.n[305.21]DVY[243.03]LSPR.D	P38159,Q96E39,B3KRG5,B4E352,H0Y6E7,H3BT71,H3BUY5,Q2VIN3	RBMX	Y206	0.109516	0.960524	0.614335	0.641341	0.687931	0.62201	0.604343	0.604759	0.620536	0.645214	1.65626	1.00991	1.23298	1.05514	1.15616	1.14524	1.26921	1.53179	1.12686	0.843076	0.875437	0.796494	0.853162	0.836619	0.969414	0.867946	1.12686	0.84308	0.87544	0.79649	0.85316	0.83662	0.96941	0.86795	-0.418567	-0.364228	-0.50058	-0.40142	-0.429664	-0.217129	-0.376624	0.122976	0.514214	0.109516	0.230362	0.200796
R.n[305.21]DY[243.03]STVSASPTALSTLK[432.30].Q	Q12774,B9EGR7,Q68E09	ARHGEF5	Y656	9.2855e-06	5.03219	1.42155	2.97436	2.61214	2.6539	2.73816	2.37015	2.1114	1.73082	1.79428	3.28136	2.70469	3.15392	2.65584	2.75872	2.33457	2.26434	2.37004	3.75552	2.85958	4.06157	3.35977	3.06949	3.05571	3.06763	1.79428	3.28136	2.70469	3.15392	2.73816	2.75872	2.33457	2.26434	0.870889	0.592058	0.813741	0.609802	0.620594	0.379752	0.335686	9.2855e-06	0.00269624	1.36194e-05	0.000383184	0.00249751
R.n[305.21]DYDS[167.00]PERER.E	P52756,C9J9P7,C9JFQ5,C9JR02,E1CJT4,F8W910	RBM5	S59	0.129101	0.889071	0.290114	0.498481	0.395538	0.466971	0.387211	0.296273	0.327107	0.311393	0.137081	0.255407	0.260195	0.201062	0.150855	0.230431	0.211558	0.178216	0.191605	0.192069	0.214107	0.256045	0.134931	0.156202	0.147047	0.111633	0.19161	0.25541	0.2602	0.25605	0.15086	0.23043	0.21156	0.17822	0.414642	0.441448	0.418253	-0.344963	0.266156	0.142894	-0.104514	0.129101	0.36474	0.177794	0.999511	0.998579
R.n[305.21]EAAEPLSEPK[432.30]EDQEAAELLS[167.00]EPEEESER.H	Q63HN8,J3QTP8	RNF213	S1258	0.00140714	2.85166	0.207671	0.175661	0.335238	0.197733	0.190407	0.251492	0.209548	0.235202	0.189982	0.147904	0.30265	0.134432	0.160461	0.182299	0.191442	0.187337	0.0754745	0.0898917	0.129332	0.0950302	0.0887268	0.0812466	0.104563	0.140263	0.18998	0.1479	0.30265	0.13443	0.16046	0.1823	0.19144	0.18734	-0.361225	0.671803	-0.498992	-0.243634	-0.059533	0.011045	-0.020189	0.976932	0.00729134	0.994793	0.999275	0.997035
R.n[305.21]EAALPPVS[167.00]PLK[432.30].A	Q04637,B2RU06,B2RU10,B4DGF1,B4DSI9,D3DNT2,E7EUU4,E7EX73,E9PFM1,E9PGM1,G5E9S1,Q4LE58,Q96I65	EIF4G1	S1231	0.00180276	2.74406	0.990455	0.607314	0.478718	0.930617	1.1747	1.32199	1.01864	1.22048	1.18143	1.20903	1.3565	1.99845	2.28962	2.5069	2.34612	2.36296	2.15369	2.20256	2.53352	2.87897	3.245	3.31089	3.14073	3.38962	1.18143	1.20903	1.3565	1.99845	2.28962	2.5069	2.34612	2.36296	0.033316	0.199355	0.758347	0.954574	1.08537	0.989743	1.00006	0.998505	1	0.160968	0.00774359	0.00180276
R.n[305.21]EAARS[167.00]PDK[432.30]PGGSPSASR.R	Q9Y3T9,B3KNC3	NOC2L	S49	0.247594	0.606259	3.42135	5.28916	4.67247	4.90491	3.78349	4.17378	4.0862	3.41321	3.40732	4.5091	4.48138	4.70687	3.59006	4.23963	4.526	3.39457	4.93089	4.44672	2.74886	4.6031	3.3961	3.85212	3.79092	3.01247	3.42135	4.5091	4.48138	4.70687	3.59006	4.17378	4.0862	3.39457	0.398274	0.389377	0.460202	0.069442	0.286789	0.256194	-0.011337	0.602642	1	0.615596	0.994069	0.999918
R.n[305.21]EADSSSDY[243.03]VNMDFTK[432.30].R	O14654	IRS4	Y921	5.78625e-05	4.2376	3.78312	8.10943	5.64438	3.87938	4.38407	4.24281	3.91251	3.38304	10.7305	17.7705	12.4401	8.68022	8.80789	9.01506	9.52557	8.37528	9.14456	17.7417	13.364	10.688	11.1413	10.0148	10.8915	11.4935	9.14456	17.7417	12.4401	8.68022	8.80789	9.01506	9.52557	8.37528	0.956158	0.44401	-0.075182	-0.054117	-0.020577	0.058892	-0.126776	5.78625e-05	0.137849	1	0.999994	1
R.n[305.21]EADSSSDY[243.03]VNMDFTK[432.30]R.E	O14654	IRS4	Y921	2.83553e-08	7.54737	4.99691	14.0511	7.70896	6.50151	4.95228	5.51353	5.56249	4.29554	9.54561	21.4804	11.3759	9.17168	8.60526	8.09225	8.30376	7.63714	7.75843	17.3675	9.36899	8.31808	8.11442	6.83695	8.046	7.36474	7.75843	17.3675	9.36899	8.31808	8.11442	6.83695	8.046	7.36474	1.16256	0.272129	0.100486	0.064723	-0.182412	0.052507	-0.07513	2.83553e-08	0.167415	0.99205	0.999987	0.986319
R.n[305.21]EAEEES[167.00]DHN.-	Q04637,B2RU06,B2RU10,B4DGF1,B4DSI9,D3DNT2,E7EUU4,E7EX73,E9PFM1,E9PGM1,G5E9S1,Q4LE58,Q96I65	EIF4G1	S1596	0.327471	0.484827	0.0913747	0.145737	0.128538	0.16622	0.122272	0.0906587	0.0974346	0.122987	0.738318	0.762339	0.917297	0.852951	0.652258	0.953579	0.815985	0.474983	0.289406	0.243516	0.20972	0.256136	0.212169	0.228979	0.254314	0.068179	0.28941	0.24352	0.20972	0.25614	0.21217	0.22898	0.25431	0.12299	-0.249075	-0.46465	-0.176182	-0.447894	-0.337893	-0.186527	-1.23457	1	0.997366	0.994016	0.997825	0.994483
R.n[305.21]EALAEAALES[167.00]PRPALVR.S	O14745,B2R6A3,B3KY21,J3QRP6	SLC9A3R1	S280	0.224775	0.648251	0.402031	0.242022	0.330247	0.259637	0.406096	0.532074	0.396407	0.386957	1.62821	1.33946	1.27603	1.66357	1.85147	1.77425	1.44413	1.37485	1.99591	2.21632	2.52112	2.36279	2.60334	2.67673	1.99149	1.92859	1.62821	1.33946	1.27603	1.66357	1.85147	1.77425	1.44413	1.37485	-0.281635	-0.351625	0.030996	0.185384	0.123923	-0.173086	-0.244013	0.9993	0.999997	0.998401	0.570383	0.415628
R.n[305.21]EATGLS[167.00]PQAAQEK[432.30].D	P17029,C9JRM9,Q7Z4R1	ZKSCAN1	S13	0.00659414	2.18084	2.86679	2.29471	1.69741	2.0347	2.29054	1.9669	2.13951	2.20036	1.59219	1.24189	1.01374	1.13532	1.18156	1.27193	1.15623	1.11466	1.01203	0.953729	0.839094	0.981258	1.04386	1.01778	1.03402	1.13919	1.59219	1.24189	1.01374	1.13532	1.18156	1.27193	1.15623	1.13919	-0.358475	-0.651325	-0.487914	-0.43032	-0.323993	-0.461584	-0.483004	0.321235	0.00659414	0.0884126	0.349848	0.135787
R.n[305.21]EATQPEPIY[243.03]AESTK[432.30].R	Q86YV5	SGK223	Y411	0.00204589	2.68912	1.76941	1.68887	1.46106	1.00497	1.27271	1.25867	1.63342	1.47055	2.85716	1.92975	1.71049	1.17004	1.29816	1.40071	1.82732	1.77208	1.40268	1.3836	1.3	0.956948	1.04421	1.04615	1.57059	1.50545	1.76941	1.68887	1.46106	1.00497	1.27271	1.25867	1.63342	1.50545	-0.06721	-0.276253	-0.816116	-0.475365	-0.491368	-0.115373	-0.233074	0.580282	0.155571	0.00204589	0.00987747	0.0133441
R.n[305.21]EATQPEPIY[243.03]AESTK[432.30]R.K	Q86YV5	SGK223	Y411	0.000165578	3.781	1.01767	1.39929	0.710099	0.857233	0.665021	0.555095	0.938205	0.822065	1.77193	1.65215	1.07291	1.09243	0.944018	1.08218	1.35145	1.31138	1.1183	1.11148	0.712127	0.72795	0.632587	0.535465	0.710501	0.819199	1.1183	1.39929	0.71213	0.85723	0.66502	0.55509	0.9382	0.82207	0.323388	-0.651095	-0.383553	-0.749838	-1.01051	-0.25334	-0.443974	0.966062	0.0013403	0.00469967	0.00025496	0.000165578
R.n[305.21]EDSGLFS[167.00]PIR.S	Q9UKA4,Q6AI61	AKAP11	S448	0.118107	0.927726	0.307049	0.291012	0.354639	0.385422	0.353623	0.393194	0.361938	0.377431	0.746273	0.706477	0.897632	0.798173	0.925361	0.987449	0.974112	1.00991	0.443665	0.558335	0.718563	0.708025	0.691421	0.684571	0.791223	0.450987	0.44367	0.55834	0.71856	0.70803	0.69142	0.68457	0.79122	0.45099	0.331657	0.695622	0.674323	0.640075	0.625711	0.834592	0.023608	0.999988	0.367635	0.57356	0.36847	0.191086
R.n[305.21]EEAS[167.00]DDDMEGDEAVVR.C	O75643,C9JAQ9	SNRNP200	S225	0.00987684	2.00538	0.466398	0.416611	0.558483	0.396593	0.356138	0.388053	0.4845	0.490135	0.48916	0.503183	0.584279	0.47677	0.406888	0.399959	0.488249	0.553629	0.639887	0.53371	0.667687	0.617903	0.501343	0.541864	0.58472	0.744518	0.48916	0.50318	0.58428	0.47677	0.40689	0.39996	0.48825	0.55363	0.040768	0.256353	-0.037013	-0.265668	-0.290451	-0.002686	0.178616	0.651468	0.210071	0.886842	0.017613	0.0748512
R.n[305.21]EEDEHPY[243.03]ELLLTAETK[432.30].K	Q92625,Q05CP0	ANKS1A	Y455	0.0017332	2.76115	0.386465	0.792402	0.82784	0.519162	0.623088	0.52652	0.385347	0.450077	1.57196	2.92058	2.79887	1.80414	1.64417	1.83924	1.76399	1.63499	1.13463	2.15875	2.06717	1.61301	1.27792	1.45064	1.44349	1.47274	1.13463	2.15875	2.06717	1.61301	1.27792	1.45064	1.44349	1.47274	0.927974	0.865435	0.507533	0.171576	0.354468	0.347339	0.376281	0.0017332	0.00317967	0.720388	0.983364	0.839541
R.n[305.21]EEGS[167.00]DIEDEDMEELLNDTR.L	Q8NHQ9,F5H5U2,Q8IYH0	DDX55	S544	0.00520215	2.28382	0.33295	0.250824	0.321901	0.210939	0.24909	0.240351	0.241516	0.25245	0.452052	0.335347	0.438923	0.351538	0.35203	0.302555	0.383283	0.456554	0.363629	0.319272	0.369066	0.283419	0.290707	0.319831	0.310928	0.33845	0.36363	0.31927	0.36907	0.28342	0.29071	0.30255	0.31093	0.33845	-0.187694	0.021423	-0.35953	-0.322891	-0.265298	-0.225881	-0.103529	0.0283028	0.999983	0.00520215	0.0192223	0.00840243
R.n[305.21]EEPEALY[243.03]AAVNK[432.30].K	Q9NZM3,A6H8W8,Q53TK4	ITSN2	Y968	4.37005e-05	4.35951	1.54658	2.88409	2.1389	1.3989	1.64447	1.39916	1.32954	1.3374	0.58772	1.83952	1.24285	0.761533	0.675657	0.606956	0.561673	0.623621	0.630652	1.28609	0.926588	0.786365	0.679734	0.482362	0.634929	0.667927	0.63065	1.83952	1.24285	0.78637	0.67973	0.60696	0.63493	0.66793	1.54442	0.978741	0.318369	0.108122	-0.055238	0.009758	0.082857	4.37005e-05	0.0390623	0.999795	0.998916	0.996999
R.n[305.21]EES[167.00]EES[167.00]EAEPVQR.T	Q9BW71,B2R6A9	HIRIP3	S196,S199	0.519133	0.284721	0.326421	0.472005	0.474703	0.39354	0.353375	0.298504	0.327311	0.334934	0.296264	0.371072	0.377038	0.366371	0.245228	0.350744	0.307261	0.265553	0.105896	0.0778215	0.0804721	0.0920984	0.07154	0.0725921	0.0860264	0.0738624	0.29626	0.37107	0.37704	0.36637	0.24523	0.2985	0.30726	0.26555	0.324828	0.347854	0.306438	-0.272728	0.010867	0.052596	-0.15788	0.582591	0.519133	0.91678	0.99873	1
R.n[305.21]EESREPAPAS[167.00]PAPAGVEIR.S	Q6DEN2	DPYSL3	S102	0.174627	0.757889	2.24016	1.98575	1.84009	2.69736	3.94505	3.22845	3.46004	2.62816	2.70955	2.4957	2.02805	2.76051	3.02483	2.53714	2.63555	2.73209	0.96194	0.637706	0.801719	1.02189	1.28804	1.03507	1.11715	1.02134	2.24016	1.98575	1.84009	2.69736	3.02483	2.53714	2.63555	2.62816	-0.173918	-0.283825	0.267946	0.433252	0.179601	0.234502	0.230451	0.975862	0.807515	0.99645	0.174627	0.956287
R.n[305.21]EFEVY[243.03]GPIK[432.30]R.L	P08621,A8KAQ5	SNRNP70	Y126	0.00300723	2.52183	4.12833	2.7837	2.81238	3.2008	2.84173	3.38769	4.04207	4.16938	9.28078	5.07293	4.406	5.87281	4.49404	5.54286	7.26543	8.20848	6.20761	4.25513	4.04312	4.05368	3.79787	4.40855	4.87638	6.72409	6.20761	4.25513	4.04312	4.05368	3.79787	4.40855	4.87638	6.72409	-0.544835	-0.618569	-0.614806	-0.708847	-0.493734	-0.348227	0.115301	0.00857253	0.00344396	0.0257574	0.00300723	0.0323642
R.n[305.21]EGRGES[167.00]ENAGTNQETR.S	Q08170,A8K644,Q59EF5	SRSF4	S431	0.0789045	1.1029	0.540243	0.885295	0.99352	1.08233	0.565858	0.569583	0.658026	0.521198	0.160161	0.263973	0.231799	0.287572	0.130052	0.159315	0.218879	0.178283	1.00095	0.756946	0.530098	1.02508	0.389249	0.496219	0.556429	0.290865	0.54024	0.75695	0.5301	1.02508	0.38925	0.49622	0.55643	0.29087	0.486598	-0.027336	0.924064	-0.472903	-0.122621	0.0426	-0.893226	0.999386	1	0.670471	0.77687	0.922671
R.n[305.21]EGS[167.00]PIPHDPEFGSK[432.30].L	P85037,A4D1Z4,B4DY33	FOXK1	S445	0.181933	0.740088	1.053	0.631377	0.841983	0.543436	1.08258	0.838034	0.984662	1.27636	0.919623	0.756627	0.884125	0.761945	1.20912	0.705071	0.764947	0.953302	0.882485	1.02709	0.805751	1.00041	1.03299	0.78405	0.721142	1.04497	0.91962	0.75663	0.84198	0.76195	1.08258	0.78405	0.76495	1.04497	-0.28145	-0.127252	-0.271342	0.235364	-0.230092	-0.265672	0.184352	0.921238	0.983723	0.801127	0.894664	0.829015
R.n[305.21]EHALLAY[243.03]TLGVK[432.30].Q	P68104,Q05639,Q5VTE0,A8K9C4,A9X7H1,B4DV42,Q16577,Q53G85,Q53G89,Q53GA1,Q53GE9,Q53HM9,Q53HQ7,Q53HR1,Q53HR5,Q59GP5,Q6IPN6,Q6IPS9,Q6IPT9,Q8IUB0,Q96RE1,Q9H2I7,Q9NZS6	EEF1A1	Y141	0.000167977	3.77475	2.62893	1.76664	1.93314	1.82653	1.96983	2.15575	2.02607	2.17694	4.27777	2.37142	2.10558	2.57863	2.42525	2.79919	2.87169	3.12527	3.0227	2.02633	1.93744	2.12173	2.11685	2.45756	2.41363	2.82234	3.0227	2.02633	1.93744	2.12173	2.11685	2.45756	2.41363	2.82234	-0.576969	-0.641686	-0.510597	-0.513919	-0.298611	-0.324633	-0.098946	0.00028106	0.000167977	0.000789718	0.000754791	0.011526
R.n[305.21]ELDEEGS[167.00]DPPLPGR.A	Q9BRJ6,C9JQV0,H7C0T1,H7C2R9	C7orf50	S175	0.438257	0.358271	0.258519	0.228924	0.150357	0.187065	0.207595	0.0617768	0.277628	0.241712	0.516642	0.535671	0.572228	0.651345	0.345695	0.377972	0.434873	0.49764	0.521495	0.514334	0.523318	0.655674	0.545435	0.525191	0.523946	0.410671	0.51664	0.51433	0.52332	0.65135	0.3457	0.37797	0.43487	0.41067	-0.006465	0.018534	0.334274	-0.579639	-0.450888	-0.248575	-0.33118	1	0.99999	0.953789	0.953226	0.633623
R.n[305.21]ELFDDPSY[243.03]VNVQNLDK[432.30].A	P29353,B4DL02,H0Y539,Q59HB0,Q5T188,Q5T189	SHC1	Y427	2.83857e-08	7.5469	4.00174	13.6846	12.4835	13.8279	14.7133	13.1531	10.2528	7.46793	4.93844	18.4368	18.3961	19.3439	19.4344	18.1145	15.0265	12.1103	5.99699	15.0853	14.1165	14.8854	15.3827	13.9384	11.4436	10.0072	4.93844	15.0853	14.1165	14.8854	15.3827	13.9384	11.4436	10.0072	1.61101	1.51525	1.59177	1.63918	1.49694	1.21241	1.01891	7.05192e-08	1.75341e-07	5.03957e-08	2.83857e-08	1.61033e-07
R.n[305.21]ELVEPLT[181.01]PSGEAPNQALLR.L	P00533,A8K2T7,A9CB80,E7BSV0,E9PFD7,F2YGG7,Q2TTR7,Q504U8,Q59FL8	EGFR	T693	0.00286122	2.54345	0.890315	0.944917	0.766051	0.969606	1.07013	1.17493	1.00327	1.12071	0.69247	0.71898	0.907287	1.09655	1.22547	1.0512	1.0226	0.781101	0.272354	0.47111	0.530425	0.680333	0.908646	0.787874	0.706879	0.536518	0.69247	0.71898	0.76605	0.96961	1.07013	1.0512	1.00327	0.7811	0.0542	0.145687	0.485653	0.627963	0.602214	0.534886	0.173756	0.954612	0.874776	0.0637513	0.00286122	0.010376
R.n[305.21]EMLMEDVGS[167.00]EEEQEEEDEAPFQEK[432.30].D	Q9H1E3,Q6IA16,Q8WYF8	NUCKS1	S113	0.0741237	1.13004	0.396047	0.377546	0.38076	0.388205	0.354188	0.423699	0.376599	0.532845	0.448889	0.441942	0.464591	0.331674	0.28339	0.311555	0.40857	0.44775	0.447876	0.438823	0.398315	0.409141	0.366529	0.361864	0.438662	0.634651	0.44788	0.43882	0.39831	0.38821	0.35419	0.36186	0.40857	0.53285	-0.029483	-0.169221	-0.206275	-0.338589	-0.307681	-0.132529	0.250617	0.999985	0.999842	0.850838	0.295615	0.714909
R.n[305.21]EPWDGRDGELPVEDDIDLS[167.00]DVELDDLGK[432.30]DEL.-	Q15084,B3KY95,B5MCQ5,B7Z254,B7Z4M8,F8WA83	PDIA6	S428	0.00779994	2.10791	0.426396	0.35211	0.319534	0.396103	0.369956	0.358071	0.40018	0.476442	0.564775	0.557151	0.515563	0.52035	0.49121	0.481332	0.500781	0.6369	0.164634	0.117496	0.121958	0.123979	0.136534	0.171173	0.162198	0.237349	0.4264	0.35211	0.31953	0.3961	0.36996	0.35807	0.40018	0.47644	-0.276181	-0.416256	-0.106343	-0.204838	-0.251966	-0.091558	0.160087	0.48732	0.0956592	0.612003	0.266374	0.353863
R.n[305.21]ERDY[243.03]AEIQDFHR.T	Q8TEW0,Q5VWV2	PARD3	Y1080	0.0256043	1.59169	2.46213	1.59258	2.28526	2.00729	2.51799	2.46918	2.89084	2.60284	10.3693	4.9119	5.60604	5.82324	6.10878	8.35552	9.45799	8.94241	6.07092	3.44974	3.9117	4.51522	4.82528	5.77042	6.50606	7.0222	6.07092	3.44974	3.9117	4.51522	4.82528	5.77042	6.50606	7.0222	-0.815428	-0.634119	-0.427119	-0.331303	-0.073239	0.099869	0.210008	0.0256043	0.105358	0.15555	0.32109	0.965741
R.n[305.21]EREES[167.00]EDELEEANGNNPIDIEVDQNK[432.30].E	Q9UKL0,J3KN32	RCOR1	S257	0.136407	0.865163	1.8995	1.51984	1.70981	1.32001	1.41284	1.92647	1.8842	1.68802	1.84914	1.52248	1.62064	1.37544	1.49472	1.44396	1.4429	1.65542	0.0768434	0.0881622	0.1182	0.092363	0.0921654	0.115095	0.0971509	0.125102	1.84914	1.51984	1.62064	1.32001	1.41284	1.44396	1.4429	1.65542	-0.282935	-0.190291	-0.486306	-0.388256	-0.356824	-0.357883	-0.159657	0.530858	0.954027	0.136407	0.338544	0.972847
R.n[305.21]EREVDEDS[167.00]EPER.E	Q53GS9,B3KM40,B8ZZD1,B9A018,F8WC91,G5E9H0	USP39	S82	0.0365579	1.43702	0.948693	1.07094	1.34078	1.23105	0.904377	0.72835	0.814133	0.94841	0.291999	0.305777	0.452619	0.444164	0.27654	0.340998	0.333429	0.310685	0.637235	0.564465	0.628947	0.797748	0.42486	0.459448	0.427162	0.51245	0.63723	0.56446	0.62895	0.79775	0.42486	0.45945	0.42716	0.51245	-0.174943	-0.018869	0.324123	-0.584827	-0.471906	-0.577038	-0.314403	0.999991	0.34458	0.254084	0.930125	0.80011
R.n[305.21]EREVDEDS[167.00]EPEREVR.A	Q53GS9,B3KM40,B8ZZD1,B9A018,F8WC91,G5E9H0	USP39	S82	0.00522394	2.282	7.2176	4.96843	8.10022	5.48867	5.68095	5.6804	5.27517	4.71786	2.38963	1.9341	3.14614	2.33674	2.08838	1.58559	2.02805	2.13714	2.9785	2.60464	4.19348	3.38347	3.19142	3.01022	2.99843	2.64121	2.9785	2.60464	4.19348	3.38347	3.19142	3.01022	2.99843	2.64121	-0.193502	0.493562	0.183918	0.099613	0.015283	0.009621	-0.173387	0.276476	0.355225	0.94384	0.880146	0.593023
R.n[305.21]ERLDGENIY[243.03]IR.H	P11171,Q1WWM3,Q4VB86	EPB41	Y660	0.000408213	3.38911	1.51098	2.0635	1.60314	1.23582	1.21255	1.42032	1.26758	1.23696	1.97909	2.69287	1.86156	1.51908	1.20099	1.35488	1.55083	1.43806	2.04272	2.55623	1.88095	1.40579	1.52942	1.49554	1.67945	1.49726	1.97909	2.55623	1.86156	1.40579	1.21255	1.42032	1.55083	1.43806	0.36918	-0.088325	-0.493456	-0.706793	-0.478621	-0.351797	-0.460713	0.00110566	0.99836	0.0109161	0.00315977	0.0205827
R.n[305.21]ERPC[160.03]SAIY[243.03]PTPVEPSQR.M	Q8N1I0,A4D0S8,B7Z2H5,B7Z2K9,F5GXW1,H0Y599,H0Y7H7,Q149N5,Q149N6	DOCK4	Y1727	0.00698464	2.15586	0.166855	0.504539	0.377484	0.21994	0.240928	0.245334	0.201966	0.170823	0.508969	2.46587	1.66869	0.99123	0.855818	0.703248	0.597816	0.421303	0.373576	1.48186	1.17088	0.76847	0.590528	0.779349	0.387953	0.509539	0.37358	1.48186	1.17088	0.76847	0.59053	0.70325	0.38795	0.4213	1.98792	1.6481	1.04057	0.660593	0.91262	0.054454	0.173431	0.00698464	0.13535	0.897731	0.984686	0.978487
R.n[305.21]ERPC[160.03]SAIYPT[181.01]PVEPSQR.M	Q8N1I0,A4D0S8,B7Z2H5,B7Z2K9,F5GXW1,H0Y599,H0Y7H7,Q149N5,Q149N6	DOCK4	T1729	0.00751667	2.12397	0.551568	1.57449	1.17168	0.660165	0.743162	0.703591	0.551262	0.460559	0.324389	1.17903	0.977633	0.482158	0.420843	0.329204	0.346501	0.230574	0.0843759	0.255403	0.191206	0.127072	0.114294	0.170419	0.0931001	0.0974417	0.32439	1.17903	0.97763	0.48216	0.42084	0.3292	0.3465	0.23057	1.8618	1.59156	0.571783	0.375542	0.021235	0.095126	-0.492525	0.00751667	0.106961	0.995893	0.995136	0.999086
R.n[305.21]ESEK[432.30]QQDS[167.00]QPEEVMDVLEMVENVK[432.30].H	Q9H307,A8K964,B4DTD4,B4E392	PNN	S381	0.428783	0.367762	0.650585	0.405504	0.397283	0.44355	0.387616	0.606097	0.558426	0.496811	0.26041	0.222222	0.207581	0.24105	0.308781	0.186965	0.231802	0.25379	0.107089	0.105966	0.0757926	0.0839558	0.105709	0.0906214	0.0918573	0.086126	0.26041	0.22222	0.20758	0.24105	0.30878	0.18697	0.2318	0.25379	-0.228796	-0.327117	-0.111452	0.245794	-0.477978	-0.167904	-0.03715	0.619895	0.428783	0.746771	0.852083	0.985492
R.n[305.21]ESPRPLQLPGAEGPAIS[167.00]DGEEGGGEPGAGGGAAGAAGAGR.R	Q6PKG0	LARP1	S90	0.329373	0.482312	0.297647	0.363793	0.16107	0.30484	0.308006	0.601645	0.504496	0.455134	0.11517	0.0875335	0.110077	0.101679	0.107323	0.0844811	0.119073	0.113453	0.78564	0.747477	0.766762	0.540454	0.685889	0.980798	0.660818	0.769556	0.29765	0.36379	0.16107	0.30484	0.30801	0.60164	0.5045	0.45513	0.289489	-0.885929	0.034435	0.04936	1.01528	0.761237	0.612662	1	0.996633	0.957765	0.999865	0.540571
R.n[305.21]ESPRPLQLPGAEGPAIS[167.00]DGEEGGGEPGAGGGAAGAAGAGRR.D	Q6PKG0	LARP1	S90	0.0650799	1.18655	0.684312	0.390232	0.614932	0.424541	0.464247	0.548452	0.546961	0.618882	0.517349	0.389499	0.498356	0.361873	0.568544	0.497649	0.463514	0.55065	0.410759	0.351263	0.368461	0.332958	0.4175	0.47312	0.517942	0.572006	0.51735	0.3895	0.49836	0.36187	0.46425	0.49765	0.51794	0.57201	-0.409517	-0.053952	-0.515669	-0.156239	-0.056009	0.001644	0.1449	0.0746964	0.981708	0.0650799	0.943721	0.997471
R.n[305.21]ETAVPGPLGIEDIS[167.00]PNLS[167.00]PDDK[432.30].S	Q12888,A6NNK5,B7Z3E7,F8VY86	TP53BP1	S1426,S1430	0.337699	0.47147	0.132045	0.121552	0.0991474	0.136026	0.180501	0.125793	0.175996	0.158878	0.120587	0.0832063	0.11447	0.10163	0.0988814	0.113582	0.125048	0.103215	0.157285	0.152534	0.168886	0.146406	0.169933	0.14343	0.188291	0.206338	0.13205	0.12155	0.11447	0.13603	0.16993	0.12579	0.176	0.15888	-0.119534	-0.206115	0.042841	0.363856	-0.070067	0.414491	0.266853	0.93152	0.998243	0.998768	0.984838	0.998353
R.n[305.21]ETC[160.03]STLAES[167.00]PR.N	Q6P2E9	EDC4	S844	0.154327	0.811558	0.9219	0.986143	1.2282	0.886888	1.0592	0.889618	1.00613	0.892043	1.02008	1.03864	1.44115	1.22267	1.10614	1.25083	1.27219	1.21656	0.676502	0.61401	0.625884	0.656614	0.578441	0.610574	0.609235	0.524981	0.9219	0.98614	1.2282	0.88689	1.0592	0.88962	1.00613	0.89204	0.097182	0.413863	-0.055855	0.200293	-0.051421	0.126135	-0.047502	1	0.154327	0.997746	0.999219	0.998864
R.n[305.21]ETSAATLS[167.00]PGASSR.G	Q9Y6I9,Q53GI2	TEX264	S244	0.00722151	2.14137	0.787406	0.971419	1.06093	1.4558	1.49259	1.30267	1.41403	1.14008	0.852142	0.893912	1.31809	1.29228	1.50905	1.5298	1.44378	1.36408	2.03967	2.17127	2.43152	3.32998	3.50967	3.2072	3.04338	2.10191	0.85214	0.97142	1.31809	1.4558	1.50905	1.5298	1.44378	1.36408	0.189005	0.629287	0.77265	0.824478	0.844181	0.760689	0.678766	0.998606	0.606765	0.0257223	0.00722151	0.0287351
R.n[305.21]EVDEDS[167.00]EPER.E	Q53GS9,B3KM40,B8ZZD1,B9A018,F8WC91,G5E9H0	USP39	S82	0.459369	0.337838	0.329846	0.466106	0.619441	0.422784	0.371656	0.412585	0.378357	0.374958	0.520427	0.620683	0.739814	0.756446	0.54732	0.71945	0.659201	0.673213	1.31391	1.00099	0.992327	1.15451	0.751238	0.775517	0.886084	0.926376	0.52043	0.62068	0.73981	0.75645	0.54732	0.71945	0.6592	0.67321	0.254146	0.507451	0.539541	0.07268	0.46719	0.341012	0.371352	0.999996	0.99842	0.999164	0.763522	0.989418
R.n[305.21]EY[243.03]FTFPASK[432.30].S	P55196,A8MQ02,C9JX92,G1UI22,J3KN01,Q5JPV5,Q5TIG5	MLLT4	Y1230	1.79179e-06	5.74671	4.50411	6.94932	4.65364	3.86337	3.8094	4.19633	4.22171	4.29239	3.46265	7.46824	3.84691	3.09496	2.7638	3.03026	3.25647	3.64203	3.38635	5.63406	3.39126	2.70274	2.88748	2.70545	2.92658	3.68957	3.46265	6.94932	3.84691	3.09496	2.88748	3.03026	3.25647	3.68957	1.005	0.151824	-0.161956	-0.262066	-0.192435	-0.088568	0.091576	1.79179e-06	0.997782	0.534411	0.407484	0.715843
R.n[305.21]FAGSGNEENRNNAY[243.03]PHK[432.30].A	Q8NBF2,Q7Z658	NHLRC2	Y403	0.00286778	2.54245	0.988364	0.842174	0.753455	0.838909	0.929257	0.960188	0.941189	0.920593	1.97073	1.23687	1.14174	1.31504	1.20873	1.3319	1.62103	1.61953	1.31437	0.864619	0.850825	0.862858	1.02014	1.06171	1.19718	1.13408	1.31437	0.86462	0.85082	0.86286	1.02014	1.06171	1.19718	1.13408	-0.604233	-0.627446	-0.607173	-0.365604	-0.307982	-0.134731	-0.212849	0.00934711	0.00286778	0.0145369	0.0341943	0.107342
R.n[305.21]FDQLFDDES[167.00]DPFEVLK[432.30].A	Q8NC51,D3DQ69,D3DQ70,Q5VU21,Q63HR1	SERBP1	S25	0.00303233	2.51822	0.787387	0.59232	0.596445	0.672605	0.567054	0.60767	0.597911	0.588979	1.04511	0.795733	0.838592	0.846515	0.836799	0.812632	0.740551	0.693486	1.12903	1.08689	1.05494	1.29278	1.00347	1.01393	1.01327	0.854548	1.04511	0.79573	0.83859	0.84652	0.8368	0.81263	0.74055	0.69349	-0.393304	-0.317617	-0.304039	-0.3207	-0.362984	-0.496986	-0.591708	0.122704	0.142974	0.978261	0.0601367	0.080226
R.n[305.21]FIIGSVSEDNS[167.00]EDEISNLVK[432.30].L	Q13085,B2ZZ90,D3YTK0,K7EJ22	ACACA	S29	0.0385655	1.4138	0.833902	0.542423	0.529708	0.548655	0.688875	0.735153	0.673578	0.595827	0.497408	0.375148	0.372417	0.273596	0.343873	0.290383	0.407578	0.428102	0.502349	0.383335	0.467021	0.393597	0.468057	0.48568	0.542556	0.62277	0.50235	0.38333	0.46702	0.3936	0.46806	0.48568	0.54256	0.59583	-0.390106	-0.105209	-0.351963	-0.101999	-0.048687	0.11109	0.246208	0.093271	0.181599	0.0385655	0.525703	0.561267
R.n[305.21]GAGAGHPGAGGAQPPDS[167.00]PAGVR.T	Q13884	SNTB1	S87	0.127323	0.895092	10.549	7.27902	7.9694	6.73077	7.24206	7.31254	7.8862	8.03591	4.16289	3.63622	3.67376	3.41409	3.82363	3.42249	3.45174	3.43665	3.60968	4.05472	3.81417	3.44963	3.80468	3.5239	3.7084	3.97071	4.16289	4.05472	3.81417	3.44963	3.82363	3.5239	3.7084	3.97071	-0.037983	-0.126216	-0.271144	-0.122643	-0.240412	-0.166789	-0.068188	0.450138	0.625387	0.127323	0.417143	0.245915
R.n[305.21]GDEASEEGQNGSS[167.00]PK[432.30].S	P35611,A2A3N8,B4DI79,B4DPW4,E7ENY0,E7EV99,H0Y9H2,Q4TT76,Q86XM2	ADD1	S465	0.159037	0.798503	0.63267	1.07525	0.93233	1.09484	0.794714	0.69018	0.701265	0.896887	0.542276	0.59555	0.585245	0.752458	0.450965	0.538063	0.554203	0.588632	1.03529	0.784864	0.504826	0.846763	0.505442	0.530264	0.580312	0.701359	0.63267	0.78486	0.58524	0.84676	0.50544	0.53806	0.58031	0.70136	0.310982	-0.112425	0.4205	-0.323913	-0.233686	-0.124629	0.148702	0.99375	0.998811	0.814636	0.849723	0.859302
R.n[305.21]GDLAFGAPGPRPPS[167.00]PFDDPADDPEHK[432.30].E	Q93074,B4DYQ3,H0Y7P1,Q7Z3Z5	MED12	S635	0.0106309	1.97343	0.741812	0.503842	0.453648	0.591487	0.641867	0.56754	0.501755	0.574184	1.20152	1.08314	0.991833	1.17358	1.13952	1.07477	1.14166	1.14708	0.674614	0.633267	0.474267	0.681318	0.634149	0.619644	0.78135	0.842074	0.74181	0.63327	0.47427	0.68132	0.64187	0.61964	0.78135	0.84207	-0.228229	-0.645341	-0.122717	-0.208769	-0.259619	0.074919	0.18289	0.26895	0.0106309	0.951397	0.894916	0.386291
R.n[305.21]GDLS[167.00]DVEEEEEEEMDVDEATGAVK[432.30].K	Q96ST3	SIN3A	S832	0.0240431	1.61901	0.685803	0.509579	0.923428	0.556857	0.529186	0.701869	0.696284	0.773985	0.551763	0.43649	0.958136	0.489169	0.405746	0.492475	0.488433	0.564244	0.430839	0.416173	0.414264	0.407544	0.366639	0.390922	0.397933	0.591689	0.55176	0.43649	0.92343	0.48917	0.40575	0.49248	0.48843	0.59169	-0.338092	0.742962	-0.173705	-0.44345	-0.163976	-0.175889	0.100801	0.887689	0.217294	0.980418	0.771278	0.999949
R.n[305.21]GDQPAASGDS[167.00]DDDEPPPLPR.L	O00264,B7Z1L3,Q6IB11	PGRMC1	S57	0.00303747	2.51749	0.255454	0.161281	0.189721	0.129407	0.184352	0.21215	0.188874	0.193998	0.41618	0.281357	0.414278	0.207182	0.300357	0.325459	0.359169	0.336941	0.414637	0.357208	0.462934	0.32115	0.333847	0.422404	0.401967	0.490223	0.41464	0.28136	0.41428	0.20718	0.30036	0.32546	0.35917	0.33694	-0.559442	-0.001253	-1.00097	-0.465167	-0.349379	-0.207192	-0.299368	0.0622658	0.999997	0.00303747	0.0913979	0.795775
R.n[305.21]GDS[167.00]ETDLEALFNAVMNPK[432.30].T	P46937,E3WEB5,E3WEB6,E9PRV2,F5H202	YAP1	S61	0.0316014	1.50029	0.250119	0.250393	0.176438	0.231264	0.2144	0.231037	0.237056	0.269405	0.192814	0.218067	0.181891	0.167631	0.165575	0.199101	0.161754	0.233652	0.134544	0.125881	0.132095	0.117088	0.132097	0.11511	0.137174	0.204964	0.19281	0.21807	0.17644	0.16763	0.16558	0.1991	0.16175	0.23365	0.177611	-0.128002	-0.2019	-0.219651	0.046313	-0.253414	0.277169	0.999923	0.563136	0.863483	0.826005	0.99527
R.n[305.21]GDSET[181.01]DLEALFNAVMNPK[432.30].T	P46937,E3WEB5,E3WEB6,E9PRV2,F5H202	YAP1	T63	0.729095	0.137216	0.269568	0.178572	0.152982	0.149665	0.206327	0.209733	0.210139	0.176813	0.17988	0.133116	0.132938	0.134636	0.122515	0.145084	0.153821	0.129903	0.305668	0.299721	0.267509	0.284872	0.238599	0.25143	0.209311	0.488951	0.26957	0.17857	0.15298	0.14967	0.20633	0.20973	0.20931	0.17681	-0.59417	-0.817317	-0.848875	-0.385706	-0.362127	-0.365019	-0.60846	0.957279	0.808131	0.86056	0.855256	0.949118
R.n[305.21]GEFSAS[167.00]PMLK[432.30].S	Q9UQ35,I3L2L6,O60382	SRRM2	S1124	0.255455	0.592686	2.2321	1.67391	1.87426	1.97289	1.5816	1.81797	1.64305	1.41502	2.28453	2.02896	1.75738	2.14164	2.1792	1.94877	1.6382	1.86404	0.353487	0.319194	0.481648	0.506065	0.415368	0.374013	0.401617	0.602043	2.2321	1.67391	1.75738	1.97289	1.5816	1.81797	1.6382	1.41502	-0.41518	-0.344975	-0.178091	-0.497017	-0.296073	-0.44629	-0.657579	0.622172	0.732996	0.999188	0.80352	0.765322
R.n[305.21]GEPNVS[167.00]YIC[160.03]SR.Y	P49840,P49841,A8MT37,B5BUC0,Q68D16,Q6FI27	GSK3A	S278	0.00543631	2.2647	3.91323	2.81363	2.95796	2.71195	2.98038	3.54605	3.34248	3.45409	8.07484	4.7115	4.94805	4.62349	4.95069	5.21705	6.29817	6.72077	6.11618	4.5788	4.78692	4.45405	4.85951	5.20128	5.86537	7.1611	6.11618	4.5788	4.78692	4.45405	4.85951	5.20128	5.86537	6.72077	-0.417661	-0.353533	-0.457513	-0.33182	-0.233764	-0.060409	0.135996	0.00831629	0.0185404	0.00543631	0.0211845	0.100788
R.n[305.21]GEPNVSY[243.03]IC[160.03]SR.Y	P49840,P49841,A8MT37,B5BUC0,Q68D16,Q6FI27	GSK3A	Y279	0.0196581	1.70646	852.395	535.786	586.447	565.177	639.099	758.24	761.622	817.844	2331.34	1058.75	1227.33	1264.45	1283.77	1436.31	1743.66	1963.67	1179.08	766.256	852.933	788.519	817.973	972.172	1013.55	1701.41	1179.08	766.256	852.933	788.519	817.973	972.172	1013.55	1701.41	-0.621764	-0.467159	-0.580445	-0.527537	-0.278379	-0.218249	0.529065	0.0196581	0.0592034	0.0497842	0.0769973	0.302614
R.n[305.21]GFGDGYNGY[243.03]GGGPGGGNFGGSPGYGGGR.G	P22626	HNRNPA2B1	Y247	0.51974	0.284214	1.23507	1.12601	1.22399	0.994224	1.17767	1.1704	1.52074	1.87698	0.697845	0.493692	0.655405	0.557807	0.634053	0.662875	0.551037	0.74834	0.72937	0.504276	0.807851	0.755285	0.923595	0.810559	0.785402	0.805411	0.72937	0.50428	0.80785	0.75528	0.9236	0.81056	0.7854	0.80541	-0.532426	0.147437	0.050361	0.340617	0.152268	0.106777	0.143073	0.845823	1	0.978829	0.999999	1
R.n[305.21]GFGS[167.00]EEGSR.A	Q9Y5S9	RBM8A	S42	0.150096	0.823631	3.88286	5.13595	6.37066	4.97583	4.12939	3.96526	4.32178	3.70032	3.44784	4.52697	5.59162	4.68039	3.06803	4.24818	4.73481	4.23643	2.80108	2.67541	2.25884	2.88623	2.21728	2.51664	2.57908	2.69706	3.44784	4.52697	5.59162	4.68039	3.06803	3.96526	4.32178	3.70032	0.392853	0.697573	0.440936	-0.16838	0.201723	0.325933	0.101957	0.767352	0.150096	0.68829	0.999426	0.999825
R.n[305.21]GGAPDPSPGATATPGAPAQPSS[167.00]PDAR.R	O95365	ZBTB7A	S526	0.214763	0.668041	0.434446	0.28082	0.368157	0.336705	0.439122	0.316667	0.372322	0.423061	0.439328	0.406877	0.368426	0.382849	0.391333	0.429927	0.382184	0.446396	0.400047	0.300011	0.360364	0.284568	0.421564	0.468099	0.429723	0.389772	0.43445	0.30001	0.36816	0.3367	0.42156	0.42993	0.38218	0.42306	-0.53418	-0.238857	-0.367726	-0.043452	-0.015088	-0.184938	-0.038328	0.214763	0.720792	0.26905	0.999999	0.999032
R.n[305.21]GGGESLQEAS[167.00]PR.L	Q7Z3D7	DKFZp686E2459	S30	0.279399	0.553776	1.35343	1.74953	1.59076	1.53911	1.49439	1.43918	1.42598	1.17875	1.02636	1.07548	1.17988	1.13331	1.06094	1.32468	1.21145	1.05425	1.33315	1.18041	1.03608	1.27365	1.19454	1.18783	1.25547	0.886491	1.33315	1.18041	1.17988	1.27365	1.19454	1.32468	1.25547	1.05425	-0.175551	-0.176199	-0.06587	-0.158384	-0.009195	-0.086612	-0.338622	0.976453	0.999981	0.993445	1	0.992343
R.n[305.21]GGPAS[167.00]PGGLQGLETR.R	Q8NCD3,C9JWC4	HJURP	S473	0.0376997	1.42366	0.539895	0.335931	0.237042	0.299807	0.504385	0.299312	0.331504	0.387786	1.77588	1.52423	1.56041	1.42169	1.48174	1.56662	1.74408	1.65569	0.818748	0.772902	0.726278	0.6775	0.831895	0.785368	0.72915	0.920297	0.81875	0.7729	0.72628	0.6775	0.8319	0.78537	0.72915	0.9203	-0.083141	-0.172897	-0.273202	0.022987	-0.060051	-0.167207	0.168681	0.263846	0.111079	0.0376997	0.75082	0.301992
R.n[305.21]GHTDTEGRPPS[167.00]PPPTSTPEK[432.30].C	Q00613,B3KNQ9,B3KWP0,B4DTG4,E9PMQ6,Q53HT3	HSF1	S363	0.683181	0.165464	1.73644	2.06486	1.7833	1.5109	1.86924	1.29509	1.5665	1.36355	5.55416	5.0667	3.61361	4.59257	4.4109	4.39273	4.70034	4.48145	7.38747	7.64154	6.28353	6.70339	7.58382	8.0044	7.3889	10.057	5.55416	5.0667	3.61361	4.59257	4.4109	4.39273	4.70034	4.48145	-0.132522	-0.620128	-0.274267	-0.332496	-0.338451	-0.240804	-0.309603	1	0.713191	0.960909	0.999735	0.999081
R.n[305.21]GIK[432.30]DDEHIVLEPGDLFPPFS[167.00]PPPS[167.00]PRGEVER.G	Q12767,B4DGC6,B7Z9U5,C9JL75	KIAA0195	S221,S225	0.624554	0.20443	0.506594	0.395706	0.44252	0.478147	0.477979	0.529002	0.539829	0.653041	0.12921	0.135029	0.097672	0.0970028	0.129975	0.0382279	0.145861	0.131263	0.0501076	0.0590839	0.053368	0.0656667	0.075664	0.0435884	0.0644245	0.10209	0.12921	0.13503	0.09767	0.097	0.12997	0.04359	0.14586	0.13126	0.063562	-0.40373	-0.413661	0.008461	-1.56765	0.174867	0.02271	0.984664	0.987757	0.999862	1	0.996383
R.n[305.21]GIVVY[243.03]TGDR.T	P05023,B7Z2T5,B7Z3V1,F5H3A1	ATP1A1	Y260	0.00124648	2.90432	13.6698	7.6577	10.8034	11.3514	10.2648	13.5343	12.036	14.8278	33.2571	14.7915	17.825	20.6866	16.4266	19.6258	22.7644	26.0452	22.901	14.3119	14.3897	13.8866	12.8836	16.8871	17.0013	21.7494	22.901	14.3119	14.3897	13.8866	12.8836	16.8871	17.0013	21.7494	-0.678191	-0.670373	-0.721712	-0.829874	-0.439487	-0.429761	-0.074434	0.00124648	0.00807752	0.0196222	0.0028573	0.0680674
R.n[305.21]GLLYDS[167.00]DEEDEERPAR.K	P49736,B3KXZ4,B7Z8Z6	MCM2	S139	0.106101	0.974279	7.97784	6.19426	8.08657	5.88667	6.46444	7.33134	7.7782	7.94041	3.07791	2.4246	2.93675	2.29911	2.39234	2.4303	2.39868	3.00553	9.95941	8.72523	10.4133	9.83097	9.02521	9.7062	10.5664	11.9469	7.97784	6.19426	8.08657	5.88667	6.46444	7.33134	7.7782	7.94041	-0.365066	0.01953	-0.438546	-0.303473	-0.121921	-0.036562	-0.006785	0.178495	0.999973	0.372931	0.325384	0.928171
R.n[305.21]GLLYDS[167.00]DEEDEERPARK[432.30].R	P49736,B3KXZ4,B7Z8Z6	MCM2	S139	0.202973	0.692562	1.03392	0.8655	0.830922	0.855467	1.028	0.882364	1.11448	1.00071	2.50386	2.20327	1.72951	2.20101	1.83442	2.06564	2.3504	2.4577	0.670095	0.599655	0.607392	0.660468	0.587936	0.814221	0.616331	0.769978	1.03392	0.8655	0.83092	0.85547	1.028	0.88236	1.11448	1.00071	-0.256519	-0.315343	-0.273335	-0.008284	-0.228685	0.108246	-0.047101	0.844267	0.202973	0.895174	0.535485	0.932772
R.n[305.21]GNSRPGT[181.01]PSAEGGSTSSTLR.A	P35269,B4DDB5,B4DXY2,E7EUG6,Q6IBK5	GTF2F1	T389	0.0553916	1.25656	2.40286	1.94769	2.43031	2.64592	2.68047	2.1245	2.25987	2.14706	2.01046	2.07581	2.65791	2.58264	2.41922	2.24327	1.99846	2.32601	1.57263	1.72076	2.05003	1.86055	1.72163	1.65631	1.74279	1.4525	2.01046	1.94769	2.43031	2.58264	2.41922	2.1245	1.99846	2.14706	-0.045762	0.273615	0.361321	0.267016	0.079598	-0.008637	0.094837	0.998271	0.153367	0.186045	0.469722	1
R.n[305.21]GPEGGSTAQVPAPAAS[167.00]PPPEGPVLTFQSEK[432.30].M	Q9UE24	H.sapiens mRNA 3'-region (unknown function)	S274	0.480616	0.318202	0.204451	0.142243	0.124913	0.116034	0.16182	0.191236	0.161497	0.172524	0.210186	0.100077	0.169896	0.106748	0.142214	0.122317	0.220101	0.251285	0.087457	0.126407	0.0846735	0.101596	0.0834092	0.109146	0.103739	0.190908	0.20445	0.12641	0.12491	0.10675	0.14221	0.12232	0.1615	0.19091	-0.693637	-0.710859	-0.937512	-0.523725	-0.741088	-0.340214	-0.098855	0.772711	0.833799	0.480616	0.873358	0.978724
R.n[305.21]GPGGSQGSQGPS[167.00]PQGAR.R	Q96MG7	NDNL2	S64	0.0676286	1.16987	0.495915	0.715199	0.658464	0.605832	0.521689	0.462655	0.647424	0.353862	0.527782	0.676962	0.894987	0.694465	0.555953	0.66228	0.614341	0.435914	0.685355	0.568951	0.468152	0.656401	0.444957	0.462628	0.906614	0.418326	0.52778	0.67696	0.65846	0.6564	0.52169	0.46266	0.64742	0.41833	0.359134	0.319159	0.314639	-0.016744	-0.189984	0.294765	-0.335295	0.983249	0.948262	0.984819	0.997143	0.999817
R.n[305.21]GPGGSQGSQGPS[167.00]PQGARR.A	Q96MG7	NDNL2	S64	0.0840888	1.07526	0.302865	0.388308	0.354829	0.31674	0.230851	0.262801	0.265558	0.203267	0.416531	0.528711	0.508032	0.465171	0.357125	0.462128	0.430727	0.321816	0.556969	0.543914	0.378735	0.436247	0.418689	0.476912	0.460373	0.39708	0.41653	0.52871	0.37874	0.43625	0.35712	0.46213	0.43073	0.32182	0.344056	-0.137213	0.066735	-0.222011	0.149878	0.048363	-0.372166	0.697279	0.999974	0.999217	0.286303	0.996299
R.n[305.21]GPHHLDNS[167.00]SPGPGSEAR.G	Q8WWM7,H3BUF6,Q63ZY4	ATXN2L	S390	0.296668	0.527729	0.200147	0.252087	0.345815	0.21888	0.252661	0.218091	0.218477	0.151309	0.416244	0.455227	0.586285	0.461758	0.401304	0.404644	0.360014	0.535299	0.468174	0.456398	0.469019	0.559785	0.46958	0.384093	0.380085	0.464033	0.41624	0.45523	0.46902	0.46176	0.4013	0.38409	0.36001	0.46403	0.12918	0.172234	0.149728	-0.052734	-0.115971	-0.209379	0.156802	0.99813	0.296668	0.919342	0.999982	0.998324
R.n[305.21]GPHHLDNSS[167.00]PGPGSEAR.G	Q8WWM7,H3BUF6,Q63ZY4	ATXN2L	S391	0.183197	0.737081	0.284503	0.303654	0.344008	0.290295	0.335438	0.301209	0.207194	0.236189	0.422238	0.483323	0.663848	0.406934	0.433112	0.460318	0.445795	0.438272	0.482737	0.46456	0.563958	0.589167	0.429663	0.423711	0.359562	0.515835	0.42224	0.46456	0.56396	0.40693	0.42966	0.42371	0.35956	0.43827	0.137802	0.41753	-0.053283	0.025132	0.005014	-0.231831	0.053757	0.999739	0.183197	0.99561	1	1
R.n[305.21]GPLDGSPY[243.03]AQVQRPPR.Q	Q63HR2,A7E2A6,B3KYA3,C9JVR1,F8VV64	TENC1	Y483	0.0245258	1.61038	1.7379	1.4375	1.4546	1.39489	1.5216	1.48477	1.80847	1.79312	3.36985	2.18007	2.6612	2.22586	2.31305	2.20849	3.03636	3.21801	2.18085	1.56907	1.42744	1.5994	1.41719	1.46451	2.03166	2.67212	2.18085	1.56907	1.4546	1.5994	1.5216	1.48477	2.03166	2.67212	-0.474981	-0.584268	-0.44736	-0.519301	-0.554651	-0.102232	0.293094	0.0270246	0.0860158	0.0302121	0.033521	0.0245258
R.n[305.21]GPSQEEEDNHS[167.00]DEEDRASEPK[432.30].S	Q86VM9,B4DTK7,B4DZ24,E7ERS3,H3BPD0	ZC3H18	S67	0.139352	0.855886	0.904213	1.30809	0.939312	1.11426	1.08415	0.902782	0.994443	1.16943	0.527075	0.516471	0.486824	0.53495	0.446573	0.497301	0.543791	0.680367	0.772527	0.777331	0.452996	0.568993	0.48698	0.633978	0.654102	0.929367	0.77253	0.77733	0.48682	0.56899	0.48698	0.63398	0.6541	0.92937	0.008936	-0.666203	-0.441188	-0.665728	-0.285154	-0.24008	0.266662	0.736404	0.878552	1	0.993128	0.996031
R.n[305.21]GPTSTSIDNIDGT[181.01]PVRDER.S	Q5VT52,B4E2Q6	RPRD2	T723	0.000791438	3.10158	3.25345	1.72744	1.46961	1.86819	1.80352	1.77394	1.64838	2.05575	2.03336	1.59206	1.28957	1.72187	1.61261	1.14684	1.34244	1.76155	1.88168	1.49961	1.04995	1.22758	1.24061	1.2341	1.30688	1.89014	2.03336	1.59206	1.28957	1.72187	1.61261	1.2341	1.34244	1.89014	-0.352971	-0.656976	-0.239889	-0.334468	-0.720406	-0.599008	-0.105373	0.0177221	0.000791438	0.0176507	0.0106344	0.00223098
R.n[305.21]GQSS[167.00]PPPAPPIC[160.03]LR.R	O43379,H7C3R4	WDR62	S33	0.318984	0.496231	0.936283	0.627379	0.769805	0.812915	0.884784	0.761593	0.977005	0.714843	2.04493	1.82368	2.58719	1.79242	2.02365	1.82666	1.9531	1.98313	0.526682	0.537121	0.585208	0.500098	0.648198	0.717042	0.661875	0.582239	0.93628	0.62738	0.76981	0.81291	0.88478	0.76159	0.977	0.71484	-0.577601	-0.282438	-0.203844	-0.081621	-0.297926	0.061419	-0.38932	0.885291	0.950033	0.965686	1	0.999426
R.n[305.21]GQSTGK[432.30]GPPQS[167.00]PVFEGVYNNSR.M	Q8WWM7,H3BSK9,H3BUF6,Q63ZY4	ATXN2L	S111	0.0510843	1.29171	0.552776	0.39695	0.480536	0.706616	0.650744	1.2574	1.59088	1.89862	0.3391	0.309947	0.459019	0.471663	0.526892	0.648888	0.631522	0.814154	0.247635	0.201962	0.298154	0.23539	0.434416	0.487968	0.516765	0.568314	0.3391	0.30995	0.45902	0.47166	0.52689	0.64889	0.63152	0.81415	-0.129675	0.436846	0.476036	0.635791	0.936263	0.897118	1.26358	0.999914	1	0.99973	0.991864	0.48033
R.n[305.21]GRPPAEK[432.30]LS[167.00]PNPPNLTK[432.30].K	P51532,A7E2E1,B3KNW7,B4DSI8,B4E0F1,B9EGQ8,H0YGM3,Q9HBD4	SMARCA4	S1452	0.00297038	2.52719	3.3544	2.48546	1.82668	2.69072	2.79783	2.51159	2.22352	2.59235	2.59473	2.49498	1.62015	2.12528	2.07287	2.16293	2.12082	2.03047	3.00997	2.74789	1.69589	2.68745	2.44131	3.04534	2.24992	3.63304	3.00997	2.49498	1.69589	2.68745	2.44131	2.51159	2.22352	2.59235	-0.270721	-0.827707	-0.163511	-0.302094	-0.261148	-0.436904	-0.215489	0.717732	0.00297038	0.543836	0.404082	0.711433
R.n[305.21]GRRPS[167.00]QDDVEAAPEETR.A	O94761	RECQL4	S27	0.00937139	2.0282	0.375918	0.646448	1.20863	1.51855	1.25926	1.56607	1.64707	1.15927	0.257244	0.334787	0.55023	0.5877	0.546824	0.565714	0.562097	0.462824	0.404151	0.468674	0.588582	0.928358	0.926497	0.910821	0.837817	0.71179	0.37592	0.46867	0.58858	0.92836	0.9265	0.91082	0.83782	0.71179	0.318147	0.646813	1.30426	1.30137	1.27674	1.15621	0.921026	0.979249	0.144013	0.00984597	0.0329379	0.00953686
R.n[305.21]GRS[167.00]PQPPAEEDEDDFDDTLVAIDTYNC[160.03]DLHFK[432.30].V	Q9BUJ2,A8K3W4,A8K6U7,B7Z4B8	HNRNPUL1	S194	0.00114693	2.94046	1.718	1.35702	1.14723	1.40779	1.59133	1.52253	1.4425	1.71974	0.807958	0.653077	0.506681	0.67645	0.657916	0.55987	0.59255	0.709848	1.33598	1.0798	0.996938	1.08557	1.22043	1.06275	0.984324	1.49389	1.33598	1.0798	0.99694	1.08557	1.22043	1.06275	0.98432	1.49389	-0.307134	-0.42232	-0.299446	-0.130509	-0.330096	-0.440699	0.161176	0.0437131	0.00114693	0.0839135	0.611423	0.0687832
R.n[305.21]GRSDY[243.03]DGIGSR.G	O00571,B4DLA0,B4DLU5,B4E3C4,B5BTY4,Q59GX6	DDX3X	Y104	0.000340449	3.46795	0.442248	1.47149	1.72039	1.27631	0.918039	0.6082	0.457633	0.374271	0.433859	1.04216	1.57507	1.06202	0.723034	0.513529	0.418055	0.40966	0.35734	0.714799	0.737807	0.715538	0.517437	0.312729	0.297419	0.304844	0.43386	1.04216	1.57507	1.06202	0.72303	0.51353	0.41805	0.37427	1.26428	1.86011	1.29151	0.736826	0.243219	-0.053554	-0.21315	0.00801885	0.000340449	0.0164202	0.453733	0.999698
R.n[305.21]GS[167.00]PEEELPLPAFEK[432.30].L	Q5JTD0,B3KT40	TJAP1	S300	0.0851496	1.06982	0.258514	0.130675	0.0922104	0.154718	0.130474	0.124313	0.182812	0.215994	0.834812	0.711555	0.734225	0.697569	0.625991	0.704763	0.683665	1.00498	0.952238	0.839367	0.771147	0.915016	0.707372	0.949437	0.873489	1.7175	0.83481	0.71156	0.73422	0.69757	0.62599	0.70476	0.68366	1.00498	-0.230462	-0.185235	-0.25911	-0.415308	-0.244316	-0.288169	0.267647	0.970521	0.917799	0.993456	0.763058	0.994875
R.n[305.21]GSGGGGGPQVPHQS[167.00]PPK[432.30]R.V	Q9NYF3,D6RHW3	FAM53C	S162	7.76069e-05	4.1101	7.02662	5.86784	11.4534	6.15704	6.14578	5.18519	5.9085	5.82154	5.9992	5.28871	8.88506	5.38453	5.42789	5.52065	5.53152	5.14644	6.44001	5.0164	7.78024	6.01357	5.84016	5.75537	5.80031	5.67296	6.44001	5.28871	8.88506	6.01357	5.84016	5.52065	5.80031	5.67296	-0.284147	0.464319	-0.098841	-0.141055	-0.222225	-0.150933	-0.182961	0.503286	0.00208894	0.927626	0.899815	0.605198
R.n[305.21]GSGTAS[167.00]DDEFENLR.L	Q7Z6Z7,H0Y5W0,Q5H924	HUWE1	S1907	0.052915	1.27642	2.06468	1.5871	1.91943	1.58561	1.60137	2.00011	1.68955	1.88957	2.17513	1.57958	2.28506	1.51867	1.49516	1.466	1.69014	1.71824	1.33843	1.27008	1.77535	1.24407	1.27657	1.44771	1.55034	1.90461	2.06468	1.57958	1.91943	1.51867	1.49516	1.466	1.68955	1.88957	-0.386377	-0.10524	-0.44311	-0.465618	-0.494033	-0.289279	-0.12786	0.292445	0.985162	0.221456	0.239434	0.83276
R.n[305.21]GSNEY[243.03]TEGPSVVK[432.30].R	O43609,D6REX7,D6RHD2	SPRY1	Y53	0.000372323	3.42908	0.311677	1.08027	0.864014	1.18432	1.2778	0.798605	0.51084	0.327565	0.841624	2.49331	2.07716	3.1341	3.14817	1.85954	1.07177	0.773848	0.894143	1.94555	1.87379	2.44259	2.24752	1.50823	0.939401	0.711253	0.84162	1.94555	1.87379	2.44259	2.24752	1.50823	0.9394	0.71125	1.20894	1.15472	1.53717	1.41709	0.841616	0.158571	-0.242812	0.00655252	0.0358867	0.000372323	0.000451405	0.159384
R.n[305.21]GSTAPVGGGAFPTIVEREPWDGRDGELPVEDDIDLS[167.00]DVELDDLGK[432.30].D	Q15084,B3KY95,B5MCQ5,B7Z254,B7Z4M8,F8WA83	PDIA6	S428	0.0263347	1.57947	0.217715	0.153445	0.192061	0.151754	0.218044	0.257629	0.21769	0.338395	0.0557244	0.0397834	0.0374035	0.0355441	0.0559258	0.0581583	0.0646089	0.0708643	0.0703154	0.0754939	0.116333	0.0790889	0.102999	0.121019	0.154991	0.210873	0.07032	0.07549	0.11633	0.07909	0.103	0.12102	0.15499	0.21087	0.10235	0.726216	0.16956	0.550637	0.783239	1.14017	1.58435	0.956351	1	0.949172	0.999656	0.881094
R.n[305.21]GTGQSDDS[167.00]DIWDDTALIK[432.30].A	Q16637,B4DP61,E7EQZ4	SMN1	S31	0.277608	0.556568	0.195906	0.198695	0.176627	0.231918	0.19666	0.196546	0.191379	0.227624	0.215148	0.228773	0.220011	0.315995	0.193467	0.205019	0.254866	0.290422	0.512715	0.499561	0.4954	0.428151	0.388485	0.491734	0.452579	0.809378	0.21515	0.22877	0.22001	0.316	0.19666	0.20502	0.25487	0.29042	0.088555	0.032226	0.554582	-0.129639	-0.069578	0.244419	0.432798	1	0.999999	0.999981	0.987168	1
R.n[305.21]GTLDEEDEEADS[167.00]DTDDIDHR.V	Q9HCN4,B4DQM4,B5MBZ5,Q53RZ9	GPN1	S338	0.0196282	1.70712	2.41286	2.26575	2.38062	1.52571	1.79246	1.93291	1.84256	2.25613	1.65832	1.43575	2.24943	1.42006	1.49537	1.38189	1.87607	1.88549	1.63275	1.7694	1.90879	1.42516	1.2776	1.57886	1.55208	2.4379	1.65832	1.7694	2.24943	1.42516	1.49537	1.57886	1.84256	2.25613	0.093538	0.439837	-0.218599	-0.14922	-0.070839	0.151989	0.444128	0.999785	0.764982	0.273589	0.443219	0.788659
R.n[305.21]GVNTFS[167.00]PEGR.L	P28066,Q5U0A0	PSMA5	S16	0.382136	0.417782	1.85511	1.33677	1.7655	1.61355	1.70182	2.34137	2.0946	1.93189	1.81581	1.5639	1.33424	1.2634	1.31774	1.58643	1.53312	1.50404	0.441126	0.545407	0.556873	0.470309	0.623557	0.73921	0.573967	0.691859	1.81581	1.33677	1.33424	1.2634	1.31774	1.58643	1.53312	1.50404	-0.441862	-0.444595	-0.523302	-0.462548	-0.194829	-0.244143	-0.27177	0.814044	0.966687	0.698496	0.9615	0.913506
R.n[305.21]GY[243.03]MMMFPR.V	O14654	IRS4	Y743	0.00115816	2.93623	13.1296	27.4132	23.9819	19.3038	16.501	17.9726	17.2175	19.4917	6.55787	9.20235	8.92849	7.10923	6.56111	7.13582	7.19492	6.85052	13.7265	21.7534	18.561	16.5038	14.9689	14.7763	15.6721	16.0824	13.1296	21.7534	18.561	16.5038	14.9689	14.7762	15.6721	16.0824	0.72842	0.499451	0.329973	0.189143	0.170458	0.255375	0.292657	0.00115816	0.0184048	0.431595	0.958631	0.813434
R.n[305.21]GY[243.03]SFTTTAER.E	P60709,P63261,B3KWQ3,B4DVQ0,B4DW52,B4E335,B4E3A4,B7ZAP6,I3L1U9,I3L3I0,I3L3I4,I3L4N8,Q1KLZ0,Q53G76,Q53G99,Q53GK6,Q6PJ43,Q8WVW5	ACTB	Y198	4.64539e-07	6.33298	0.427227	0.402909	0.566618	0.739617	0.996515	0.851625	0.494902	0.406823	0.832288	0.62058	0.918574	1.26393	1.37818	1.22328	0.857827	0.843565	0.446908	0.530682	0.656945	0.839198	1.03328	0.852149	0.579791	0.603543	0.44691	0.53068	0.65694	0.8392	1.03328	0.85215	0.57979	0.60354	0.247858	0.555777	0.90903	1.20918	0.931123	0.375546	0.433465	0.965648	0.150149	5.81911e-05	4.64539e-07	2.59034e-05
R.n[305.21]HADAEMTGY[243.03]VVTR.W	O15264,B5BTY5,Q53GK9,Q59F75,Q5R3E4,Q5R3E6,Q5U4A5,Q6FHR4	MAPK13	Y182	0.586135	0.232003	1.91488	1.79817	2.03914	2.14961	1.89709	1.81541	2.04924	2.13916	1.10191	0.837031	0.83602	1.01002	0.819485	0.829492	0.917598	1.26491	0.177743	0.169272	0.179693	0.178616	0.133592	0.142779	0.18536	0.115993	1.10191	0.83703	0.83602	1.01002	0.81948	0.82949	0.9176	1.26491	-0.396655	-0.398397	-0.125623	-0.427226	-0.40971	-0.264069	0.199028	0.796354	0.999155	0.998992	0.875568	0.763204
R.n[305.21]HDS[167.00]PDLAPNVTYSLPR.T	Q9BRD0,A8K4Z6,H7C462	BUD13	S271	0.039134	1.40745	1.81513	1.45438	2.14374	1.56291	1.76221	1.71521	1.89107	1.63106	1.45577	0.954741	1.20689	1.12777	1.10515	1.15602	1.12841	1.27491	1.53197	1.44423	1.61113	1.33167	1.44555	1.44549	1.58029	1.64606	1.53197	1.44423	1.61113	1.33167	1.44555	1.44549	1.58029	1.63106	-0.085088	0.072685	-0.202151	-0.08377	-0.083829	0.044801	0.090422	0.0977519	0.999267	0.239681	0.731458	0.738602
R.n[305.21]HDS[167.00]PEDVK[432.30].R	P31948,A8K690,B4DM70,F5H0T1,G3XAD8,H0YGI8,Q3ZCU9	STIP1	S481	0.0573147	1.24173	0.623601	1.11414	0.795764	1.01937	0.825729	0.568228	0.66795	0.584567	2.10876	3.25345	2.68368	3.66431	1.66205	2.74518	2.48931	1.9797	2.05291	1.4719	0.946668	1.99734	0.960471	1.13964	1.19137	1.04816	2.05291	1.4719	0.94667	1.99734	0.96047	1.13964	1.19137	1.04816	-0.479991	-1.11674	-0.03959	-1.09586	-0.849092	-0.785049	-0.969811	0.940347	0.999907	0.501007	0.830577	0.999944
R.n[305.21]HDT[181.01]PDPS[167.00]PLR.G	Q9BRD0,A8K4Z6	BUD13	T159,S163	0.341122	0.46709	1.10185	1.30048	1.32855	0.9781	0.987799	0.767894	1.03992	0.909727	0.531195	0.670496	0.675068	0.538375	0.46055	0.43051	0.643251	0.561706	0.582874	0.594847	0.738692	0.641543	0.542232	0.635578	0.62321	0.346037	0.58287	0.6705	0.73869	0.64154	0.54223	0.63558	0.64325	0.56171	0.202063	0.341795	0.138365	-0.104269	0.1249	0.142205	-0.053349	0.84443	0.457429	0.999997	0.981171	0.782904
R.n[305.21]HEHPPNPPVS[167.00]PGK[432.30].T	Q6VMQ6,B3KNI7,B3KQF8,B4DRL6,B4E2A2,F5GX74,G3V1U0	ATF7IP	S673	0.242775	0.614796	5.73916	4.94028	5.22809	4.64016	5.03521	4.39824	4.68334	4.5499	1.83583	1.86046	2.02441	1.58648	1.63656	1.88727	1.54279	1.56141	4.22536	3.96953	3.3621	3.67059	3.80593	3.86801	3.94445	4.16571	4.22536	3.96953	3.3621	3.67059	3.80593	3.86801	3.94445	4.16571	-0.090106	-0.329712	-0.203062	-0.150825	-0.127483	-0.09925	-0.020512	0.846338	0.741692	0.242775	0.637349	0.392516
R.n[305.21]HK[432.30]MS[167.00]PPPSGFGER.S	E9PAU2,K7EKA4,K7EQG2	RAVER1	S634	0.0159897	1.79616	6.77032	5.56786	4.24584	5.74676	4.48784	4.20048	5.18288	5.50069	11.5491	10.5562	8.34939	9.57217	9.18754	9.72827	9.90014	9.93636	17.1243	18.7155	12.8345	15.2552	12.9216	14.9246	14.2165	17.7336	11.5491	10.5562	8.34939	9.57217	9.18754	9.72827	9.90014	9.93636	-0.129693	-0.468038	-0.270863	-0.33003	-0.247525	-0.22226	-0.216991	0.999995	0.0159897	0.500226	0.0382894	0.188136
R.n[305.21]HLLAPGPQDIY[243.03]DVPPVR.G	P56945,B2RBL9,B3KW85,B3KWE2,B4DEV4,B4DGB5,B7Z7X7,D3DUK1,E9PCL5,E9PCV2,F5GXA2,F5GXV6,F5H7Z0,F5H855,H3BN62,Q6P5Z4,Q8NC57	BCAR1	Y249	4.27763e-06	5.3688	1.15314	0.687227	1.94195	0.938961	1.02643	1.1	1.03132	0.921467	0.755937	0.353865	1.19241	0.497366	0.439485	0.52201	0.685319	0.674647	0.820961	0.581148	1.18206	0.731467	0.604172	0.764457	0.894646	0.675826	0.82096	0.58115	1.19241	0.73147	0.60417	0.76446	0.89465	0.67583	-0.498401	0.538497	-0.166513	-0.442357	-0.102871	0.124011	-0.280652	0.0273505	0.00140371	0.535447	0.354913	0.919253
R.n[305.21]HLLTDLPLPPELPGGDLS[167.00]PPDS[167.00]PEPK[432.30].A	Q9NYV4,J3QSD7	CDK12	S681,S685	0.0674817	1.17081	2.43666	1.81059	1.75968	2.1643	2.029	2.30443	2.14754	2.42723	2.13602	1.68229	1.67499	2.10049	1.86832	1.83932	1.69048	1.95146	1.26478	1.16813	1.26598	1.27574	1.29961	1.18268	1.32833	1.36802	2.13602	1.68229	1.67499	2.10049	1.86832	1.83932	1.69048	1.95146	-0.344499	-0.350773	-0.024199	-0.193184	-0.215753	-0.337492	-0.130371	0.0674817	0.0821655	0.986367	0.613122	0.81573
R.n[305.21]HLPS[167.00]PPTLDSIITEYLR.E	Q9Y4B6,H0Y4P3	VPRBP	S1000	0.170133	0.76921	1.10599	0.708047	0.862634	0.777527	0.762351	0.919615	0.893124	0.92806	0.391795	0.407666	0.456551	0.468095	0.48489	0.458149	0.450515	0.477836	0.65946	0.510687	0.648585	0.603665	0.672428	0.586502	0.603618	0.575537	0.65946	0.51069	0.64858	0.60367	0.67243	0.5865	0.60362	0.57554	-0.368837	-0.024001	-0.127525	0.028099	-0.169154	-0.127645	-0.196369	0.170133	0.966714	0.728631	0.900851	0.963326
R.n[305.21]HTDDEMT[181.01]GYVATR.W	Q16539,B4E0K5,B5TY32,E7EX54,Q15454	MAPK14	T180	0.107326	0.969296	0.793821	1.02292	1.50719	1.31752	1.151	1.15066	1.08637	1.27997	3.74473	4.93535	8.33424	9.56642	6.3367	5.59984	6.66722	10.0473	2.9974	3.55523	5.8832	5.56968	4.34371	4.7418	5.24348	3.93624	2.9974	3.55523	5.8832	5.56968	4.34371	4.7418	5.24348	3.93624	0.246231	0.972889	0.893883	0.535216	0.661723	0.806813	0.393107	0.996149	0.162318	0.107326	0.802354	0.856546
R.n[305.21]HTDDEMTGY[243.03]VATR.W	Q16539,B4E0K5,B5TY32,E7EX54,Q15454	MAPK14	Y182	0.00301735	2.52037	15.2584	28.7851	40.3413	44.8632	35.8427	31.072	30.3139	46.1143	28.7893	39.167	66.72	76.3748	51.527	46.3421	52.7246	80.1839	24.9526	31.0397	45.9702	44.3609	36.6189	36.9568	41.0565	31.8886	24.9526	31.0397	45.9702	44.8631	36.6189	36.9568	41.0565	46.1143	0.314925	0.88151	0.846341	0.553399	0.566652	0.71842	0.886023	0.752796	0.0098439	0.00301735	0.145569	0.314022
R.n[305.21]HY[243.03]GGLTGLNK[432.30].A	P18669,P15259,Q8N0Y7,B4DKL5,Q0D2Q6,Q53G35,Q6FHK8,Q6FHU2,Q6P6D7	PGAM1	Y92	0.00010555	3.97654	4.99124	3.48659	3.5188	3.622	4.43066	4.6865	4.69509	4.01453	4.60214	2.33666	2.07931	2.66507	2.35379	2.83661	3.31194	3.62557	4.73844	2.98064	2.95178	3.13224	3.19121	3.79309	3.92589	4.32322	4.73844	2.98064	2.95178	3.13224	3.19121	3.79309	3.92589	4.01453	-0.66879	-0.682827	-0.597217	-0.570309	-0.321039	-0.271392	-0.239181	0.00017192	0.00010555	0.000586175	0.0018822	0.0359335
R.n[305.21]IAC[160.03]DEEFS[167.00]DS[167.00]EDEGEGGRR.N	Q92769,B3KRS5,B3KUJ5,J3KPW7,Q59GB9	HDAC2	S422,S424	0.0610199	1.21453	1.92732	1.11078	1.90765	1.12504	1.30009	1.5796	1.43032	1.60276	13.2768	11.2057	15.7024	10.4109	12.5026	11.7202	12.7543	15.2145	7.66916	7.74804	9.93273	7.60319	8.10124	9.37953	9.13539	8.01113	7.66916	7.74804	9.93273	7.60319	8.10124	9.37953	9.13539	8.01113	0.014763	0.373122	-0.012464	0.079074	0.290447	0.252398	0.062937	0.936026	0.574028	0.785961	0.999884	1
R.n[305.21]IAC[160.03]EEEFS[167.00]DS[167.00]EEEGEGGRK[432.30].N	Q13547,B4DRG0,B5BU61,F5GXM1,Q5HYD4,Q6IT96	HDAC1	S421,S423	0.188435	0.724838	1.7786	1.28971	1.73426	1.45355	1.60168	1.55751	1.51365	1.47991	2.72769	2.06693	2.77406	1.95765	2.19604	2.13255	2.48493	2.37911	3.80563	3.60326	4.54296	3.30069	3.80686	4.14984	4.43017	5.27693	2.72769	2.06693	2.77406	1.95765	2.19604	2.13255	2.48493	2.37911	-0.40019	0.024319	-0.478557	-0.312775	-0.3551	-0.134474	-0.197258	0.75197	0.984854	0.586473	0.988065	0.998977
R.n[305.21]IADPEHDHTGFLT[181.01]EYVATR.W	P27361,B3KR49,E9PJF0,E9PQW4,Q7Z3H5,Q8NHX0	MAPK3	T202	8.65358e-06	5.0628	9.58358	38.1627	47.5145	49.5377	45.6017	46.1348	43.7234	44.8471	10.2656	49.5111	60.2468	63.501	54.0816	51.0451	55.0804	59.9006	9.85228	27.9022	35.1113	34.1983	28.9396	27.208	30.9555	23.1491	9.85228	38.1627	47.5145	49.5377	45.6017	46.1347	43.7234	44.8471	1.95363	2.26984	2.33	2.21056	2.22732	2.14988	2.18649	0.000291979	1.35219e-05	8.65358e-06	6.3228e-05	0.000102511
R.n[305.21]IADPEHDHTGFLTEY[243.03]VATR.W	P27361,B3KR49,E9PJF0,E9PQW4,Q7Z3H5,Q8NHX0	MAPK3	Y204	1.13935e-07	6.94334	10.7859	93.6948	116.037	117.677	107.477	106.67	96.4853	89.5608	14.417	113.744	152.928	152.817	134.148	121.873	136.781	122.862	15.1725	71.4194	101.933	92.4419	82.3219	84.1989	82.9079	59.2409	14.417	93.6948	116.037	117.677	107.477	106.67	96.4853	89.5608	2.70019	3.00874	3.02899	2.89818	2.88731	2.74254	2.63509	6.59248e-06	1.13935e-07	1.55588e-07	7.91734e-07	1.30252e-06
R.n[305.21]IC[160.03]SIYTQSGENSLVQEGS[167.00]EASPIGK[432.30].S	Q9Y4W2,B3KNR6	LAS1L	S520	0.000714663	3.1459	0.660733	0.497449	0.581001	0.655903	0.725435	1.00078	0.778672	0.856395	0.551348	0.437815	0.509088	0.531422	0.547125	0.682829	0.607244	0.671362	0.389131	0.323353	0.432626	0.45996	0.564362	0.670281	0.624841	0.565845	0.55135	0.43782	0.50909	0.53142	0.56436	0.68283	0.62484	0.67136	-0.332631	-0.115048	-0.053116	0.033647	0.308558	0.180518	0.284118	0.200304	0.997942	0.999935	0.595759	0.000714663
R.n[305.21]IDEDGENTQIEDTEPMS[167.00]PVLNSK[432.30].F	Q12888,A6NNK5,A8KA50,B7Z3E7,C9JXV0,F8VY86	TP53BP1	S552	0.41664	0.380239	0.531258	0.453091	0.707789	0.462607	0.54196	0.576869	0.641018	0.586475	1.77168	1.83433	2.19962	2.02969	1.77195	1.64031	1.85698	2.36103	2.63765	2.32546	2.35783	2.19313	1.93982	1.74045	2.0578	2.65935	1.77168	1.83433	2.19962	2.02969	1.77195	1.64031	1.85698	2.36103	0.050135	0.312136	0.196141	0.00022	-0.11115	0.06784	0.414298	0.996233	0.996526	0.999221	0.831358	0.490996
R.n[305.21]IDS[167.00]PGFK[432.30]PASQQVYR.K	G5E9E7,Q68DX9,Q6MZU1	TJP1	S916	0.47166	0.326371	4.09533	3.62483	3.05031	2.99443	3.9817	3.42869	4.26211	4.12307	5.58563	5.62358	3.93208	4.48701	5.24747	5.99026	6.70873	5.95783	4.35436	4.86448	4.98765	4.15355	4.56142	5.74529	5.43513	5.75996	4.35436	4.86448	3.93208	4.15355	4.56142	5.74529	5.43513	5.75996	0.159825	-0.147168	-0.068116	0.067022	0.399919	0.319854	0.403598	1	0.637879	0.47166	0.999998	0.970819
R.n[305.21]IEDS[167.00]EPHIPLIDDTDAEDDAPTK[432.30]R.N	P20020,A1X4P7,E7ERY9,H0YHH6,Q3L582	ATP2B1	S1193	0.00682964	2.1656	0.62712	0.492793	0.497813	0.457608	0.494918	0.560474	0.452986	0.493515	1.52394	1.16939	0.839168	0.95274	1.02347	1.07149	1.02245	1.03781	1.21139	1.03504	0.873786	0.96285	0.985428	0.999454	1.03372	1.25021	1.21139	1.03504	0.83917	0.95274	0.98543	0.99945	1.02245	1.03781	-0.226977	-0.529628	-0.346509	-0.297838	-0.277457	-0.244633	-0.223121	0.206713	0.00682964	0.0221829	0.0565136	0.135608
R.n[305.21]IET[181.01]DEEESC[160.03]DNAHGDANQPAR.D	Q96T23	RSF1	T1305	0.75948	0.119484	2.58072	2.70601	3.08524	2.54586	2.17666	2.30084	2.24398	2.14946	0.590788	0.62178	0.863561	0.640183	0.521376	0.610185	0.728003	0.752753	1.33733	1.49301	1.34132	1.38387	1.42429	1.58555	1.56219	1.38171	1.33733	1.49301	1.34132	1.38387	1.42429	1.58555	1.56219	1.38171	0.158868	0.004298	0.049353	0.090887	0.245628	0.224214	0.047099	0.997741	0.75948	1	0.991875	1
R.n[305.21]IGELGAPEVWGLS[167.00]PK[432.30].N	Q8N5F7,A0PJ73,Q05D22	NKAP	S149	0.14121	0.850136	0.741665	0.441889	0.667268	0.57051	0.555218	0.649472	0.610019	0.57322	1.07539	0.810618	0.745443	0.774191	0.992931	0.791304	0.979904	0.959144	0.671223	0.63483	0.647391	0.721489	0.661156	0.735832	0.710814	0.670385	0.74166	0.63483	0.66727	0.72149	0.66116	0.73583	0.71081	0.67038	-0.224388	-0.152487	-0.039779	-0.165759	-0.011385	-0.061294	-0.145779	0.14121	0.46927	0.485748	0.862726	0.788906
R.n[305.21]IGELGAPEVWGLS[167.00]PK[432.30]NPEPDS[167.00]DEHT[181.01]PVEDEEPK[432.30]K[432.30].S	Q8N5F7,A0PJ73,Q05D22	NKAP	S149,S157,T161	0.00620871	2.207	0.504091	0.443947	0.214489	0.380762	0.343637	0.38644	0.409132	0.359995	0.989585	0.764735	0.466699	0.851484	0.688049	0.647145	0.678141	0.759881	0.244325	0.200901	0.16168	0.201197	0.273942	0.280439	0.234955	0.229666	0.50409	0.44395	0.21449	0.38076	0.34364	0.38644	0.40913	0.35999	-0.183284	-1.23277	-0.404799	-0.552783	-0.383437	-0.301122	-0.485725	0.67561	0.00620871	0.745756	0.373024	0.394785
R.n[305.21]IIIEELSLVAASPTLS[167.00]PR.Q	Q16513,B1AL79,H0Y5V5,Q5TBX5,Q9UHS4	PKN2	S306	0.361736	0.441609	0.0833293	0.101804	0.0469994	0.0942548	0.0834024	0.122571	0.0963076	0.0830826	0.193911	0.21345	0.151302	0.146789	0.209034	0.206323	0.188831	0.211476	0.186148	0.204332	0.193137	0.235138	0.250517	0.198791	0.248456	0.194027	0.18615	0.20433	0.1513	0.14679	0.20903	0.19879	0.18883	0.19403	0.134435	-0.299054	-0.342712	0.167244	0.09478	0.020622	0.059814	0.965941	0.890585	0.999997	0.833522	0.933946
R.n[305.21]IISVT[181.01]PVK[432.30].N	Q29RF7,B3KMN2,G1UI16,Q96DB6	PDS5A	T1208	0.00685415	2.16405	1.08048	0.768002	0.791303	0.992543	0.982023	0.777333	0.841724	0.820833	0.87532	0.691076	0.412041	0.466601	0.445208	0.597622	0.467239	0.570475	0.476639	0.311434	0.223695	0.209289	0.283551	0.242358	0.275178	0.302916	0.87532	0.69108	0.41204	0.4666	0.44521	0.59762	0.46724	0.57047	-0.340958	-1.08703	-0.907624	-0.975325	-0.550582	-0.905647	-0.61766	0.113759	0.00685415	0.0505652	0.0711521	0.0332521
R.n[305.21]ILELT[181.01]PEPDRPR.L	Q14004	CDK13	T1246	0.0652037	1.18573	1.66423	1.0416	1.45239	1.11858	1.1531	1.08881	1.08041	1.26513	1.51256	1.25962	1.43165	1.23424	1.16988	1.11504	1.09336	1.32965	1.70884	1.58169	1.75069	1.4369	1.52362	1.57815	1.46138	0.942433	1.66423	1.25962	1.45239	1.23424	1.16988	1.11504	1.09336	1.26513	-0.401866	-0.196426	-0.431232	-0.508494	-0.577759	-0.606086	-0.395569	0.265801	0.997707	0.186445	0.232211	0.181025
R.n[305.21]INHTVILDDPFDDPPDLLIPDRS[167.00]PEPTREQLDSGR.L	Q8WUA2,B3KRR4,Q32Q83,Q6P392	PPIL4	S178	0.854049	0.0685175	0.0842693	0.045564	0.0757921	0.0580678	0.0306169	0.0727627	0.0704373	0.0767387	0.195887	0.142274	0.148858	0.0970886	0.13701	0.113974	0.118572	0.145626	0.0392363	0.0693051	0.0643958	0.109813	0.0724567	0.0445004	0.0667656	0.0807969	0.08427	0.06931	0.07579	0.09709	0.07246	0.07276	0.07044	0.0808	-0.281956	-0.153012	0.204304	-0.217834	-0.211874	-0.258624	-0.060664	0.971622	0.999628	0.986343	0.906914	0.854049
R.n[305.21]IQEQES[167.00]S[167.00]GEEDSDLSPEER.E	Q6NXS1,P41236,E7EMN6,G1AUC5	PPP1R2P3	S121,S122	0.37425	0.426839	0.314798	0.229313	0.260518	0.141349	0.232715	0.239739	0.273615	0.239101	0.178636	0.110236	0.157406	0.0998676	0.135782	0.127127	0.136658	0.175392	0.532108	0.524518	0.921418	0.694292	0.621843	0.633403	0.755024	0.854866	0.3148	0.22931	0.26052	0.14135	0.23272	0.23974	0.27361	0.2391	-0.457136	-0.273041	-1.15516	-0.43584	-0.392965	-0.202315	-0.396821	0.992286	0.798537	0.999805	1	1
R.n[305.21]IQQFDDGGS[167.00]DEEDIWEEK[432.30].H	Q5H9R7,B4DTT7,B4DYU6,E9PKF6,E9PQP7,G8JLI3,H0YEN2,H7BXH2,Q7L294	PPP6R3	S617	0.221763	0.65411	2.15783	1.60986	1.53939	1.66791	1.86284	1.82696	1.79956	2.00197	0.925201	0.835891	0.871887	0.707682	0.722309	0.808329	0.723516	0.902547	2.40921	2.22444	2.4312	1.90118	2.25008	2.47048	2.56793	3.06281	2.15783	1.60986	1.53939	1.66791	1.86284	1.82696	1.79956	2.00197	-0.422646	-0.487222	-0.37154	-0.212077	-0.240136	-0.261937	-0.108161	0.640951	0.839772	0.221763	0.832607	0.987412
R.n[305.21]IRAEEEDLAAVPFLAS[167.00]DNEEEEDEK[432.30].G	O95714,A8KAQ8	HERC2	S2928	0.137884	0.860486	0.220183	0.182961	0.133855	0.193668	0.167621	0.218931	0.186551	0.197703	0.865095	0.784919	0.652208	0.659038	0.665658	0.616208	0.592043	0.643359	0.377577	0.35017	0.29441	0.341586	0.306373	0.306403	0.345877	0.416388	0.37758	0.35017	0.29441	0.34159	0.30637	0.3064	0.34588	0.41639	-0.108727	-0.358956	-0.144517	-0.301507	-0.301366	-0.126511	0.141153	0.94359	0.137884	0.479563	0.277941	0.283614
R.n[305.21]ISSY[243.03]PEDNFPDEEK[432.30].A	Q9Y4K4,B2R928,B3KWC4,D3DSB5	MAP4K5	Y401	4.36308e-05	4.36021	0.417276	1.6857	1.1843	0.943383	0.93819	0.631372	0.523583	0.558035	1.1417	4.31745	2.96811	2.19276	2.19896	1.58226	1.14632	1.16184	1.11359	3.30203	2.43267	1.78957	1.78668	1.34178	1.33605	1.21286	1.11359	3.30203	2.43267	1.78957	1.78668	1.34178	1.14632	1.16184	1.56814	1.12732	0.684395	0.682063	0.26893	0.041792	0.061193	4.36308e-05	0.00799804	0.22639	0.227216	0.962273
R.n[305.21]ITS[167.00]EAEDLVANFFPK[432.30].K	P61289,B7Z8D3,J7FRP4,K7ENH2,K9J957	PSME3	S24	0.000558947	3.25263	0.136809	0.114058	0.160525	0.0992295	0.135393	0.221068	0.30601	0.362235	0.263193	0.207588	0.223576	0.21963	0.319409	0.544462	0.500138	0.890485	0.277929	0.244823	0.258737	0.232106	0.414403	0.416841	0.594208	1.09397	0.26319	0.20759	0.22358	0.21963	0.31941	0.41684	0.50014	0.89048	-0.342368	-0.235314	-0.26103	0.279305	0.663389	0.926227	1.75848	0.999864	1	0.999678	0.995697	0.607505
R.n[305.21]IVAHAVEVPAVQS[167.00]PR.R	Q96FF9,B5MBX0,H0YCL8	CDCA5	S75	0.84368	0.0738224	0.284696	0.285497	0.234026	0.325448	0.206897	0.170799	0.324257	0.274549	0.770537	0.963443	0.898139	1.48245	1.34443	1.22599	1.09532	1.00597	1.16629	0.939746	0.805761	0.7695	0.903376	1.21786	0.980979	1.08043	0.77054	0.93975	0.80576	0.7695	0.90338	1.21786	0.98098	1.00597	0.286407	0.06448	-0.001949	0.229463	0.660407	0.348354	0.384646	1	0.997898	0.991692	0.999391	0.985225
R.n[305.21]IYQY[243.03]IQSR.F	Q9Y463,Q13627,B3KQI0,B4DX02,B4DXU2,F8W9I9,F8WAP0,Q15446	DYRK1B	Y273,Y321	0.00854745	2.06816	216.595	143.108	209.868	161.359	183.243	201.045	185.927	151.264	532.617	273.357	400.007	334.2	336.029	424.13	457.23	304.966	323.445	224.314	327.262	252.767	275.769	326.746	348.977	58.1424	323.445	224.314	327.262	252.767	275.769	326.746	348.977	151.264	-0.527998	0.016928	-0.355713	-0.230057	0.014649	0.109611	-1.09645	0.0534756	0.947592	0.225882	0.383774	0.970876
R.n[305.21]K[432.30]ADTTTPTPTAILAPGS[167.00]PASPPGSLEPK[432.30].A	P25440,B0S7P1,B0V072,B0V073,E9PIQ3,F8VXF8,H0Y5T9,H0Y602,H0Y6K2,H0YDJ7,Q63HQ9,Q658Y7	BRD2	S298	0.0128955	1.88956	3.97694	2.97271	2.33087	2.7341	2.86891	2.67039	2.00343	2.00266	1.59143	1.36199	0.842887	1.25111	1.1932	1.12786	1.07316	0.887194	1.30569	1.24589	0.768572	1.16151	1.02912	0.946369	1.07482	0.989555	1.59143	1.36199	0.84289	1.25111	1.1932	1.12786	1.07482	0.98956	-0.224608	-0.916907	-0.347115	-0.415488	-0.496736	-0.566229	-0.685465	0.600511	0.0151683	0.281639	0.250943	0.114768
R.n[305.21]K[432.30]AEDS[167.00]DS[167.00]EPEPEDNVR.L	Q9H0D6,B3KMC9,B4DZC3,B4E0B9	XRN2	S499,S501	0.482319	0.316666	5.16176	5.26582	5.74397	3.97618	4.46395	4.32407	4.8722	4.69007	3.32207	3.52325	3.40432	3.24976	3.17202	3.56252	3.56052	3.33097	3.1315	3.36313	2.79083	2.989	2.79223	3.02465	3.15829	3.36905	3.32207	3.52325	3.40432	3.24976	3.17202	3.56252	3.56052	3.36905	0.084824	0.035284	-0.031749	-0.066681	0.100816	0.100005	0.020259	0.99742	0.999902	0.704679	0.836046	0.987262
R.n[305.21]K[432.30]AEDS[167.00]DSEPEPEDNVR.L	Q9H0D6,B3KMC9,B4DZC3,B4E0B9	XRN2	S499	0.452748	0.344143	3.15099	3.40362	2.97231	2.84657	2.89077	2.69787	3.26969	3.00624	2.03325	2.22814	2.27937	1.89946	1.66144	2.05745	2.32217	2.522	1.02354	0.972908	0.816784	0.839498	0.779204	0.88064	0.864652	0.998921	2.03325	2.22814	2.27937	1.89946	1.66144	2.05745	2.32217	2.522	0.132052	0.164848	-0.098198	-0.291353	0.01707	0.191686	0.310781	0.974107	0.999961	0.79618	0.452748	0.852927
R.n[305.21]K[432.30]AS[167.00]GSENEGDYNPGR.K	Q02880,B4DLV2,B7ZB27,Q59H80,Q71UH4,Q8WTY5	TOP2B	S1550	3.40362e-06	5.46806	0.819419	1.22999	1.62363	3.0039	2.40351	1.86663	1.72456	1.48241	1.044	1.26613	2.21826	4.75071	3.46292	3.38633	3.30763	2.51185	0.988693	1.02933	1.09313	3.46197	2.33377	2.16855	1.86873	1.62486	0.98869	1.22999	1.62363	3.46197	2.40351	2.16855	1.86873	1.62486	0.315056	0.715633	1.808	1.28155	1.13314	0.918468	0.716725	0.992151	0.317573	3.40362e-06	0.000518294	0.00237092
R.n[305.21]K[432.30]ET[181.01]PPPLVPPAAR.E	Q9BQA1,B4DJP0,B4DP38	WDR77	T5	0.0696722	1.15694	16.0282	9.754	9.90057	10.7425	12.0443	13.0269	12.798	10.2588	4.56629	3.61345	3.71443	3.27699	4.2021	3.54705	3.43234	3.6906	13.1734	11.0056	10.9731	10.5906	12.8638	13.9308	13.2284	13.3615	13.1734	9.754	9.90057	10.5906	12.0443	13.0269	12.798	10.2587	-0.433562	-0.412044	-0.314842	-0.129282	-0.01613	-0.041705	-0.360773	0.0696722	0.0795167	0.0806147	0.713268	0.931179
R.n[305.21]K[432.30]GAAPT[181.01]PPGK[432.30].T	Q13428,B4DLB1,B4DRA2,E7ETY2,E9PHK9,H0YAB7,J3KQ96,Q59FZ2	TCOF1	T914	0.000626546	3.20305	4.81578	4.4224	3.29261	4.11313	4.53267	3.66307	3.72373	3.36177	2.08885	1.96713	1.70107	1.89234	1.76714	1.74661	1.56554	1.41505	4.22925	3.80926	2.68489	3.09393	3.33517	3.08579	3.13396	2.74325	4.22925	3.80926	2.68489	3.09393	3.33517	3.08579	3.13396	2.74325	-0.150891	-0.655539	-0.450961	-0.342642	-0.454762	-0.432415	-0.624516	0.767152	0.000977044	0.0643184	0.272698	0.0106817
R.n[305.21]K[432.30]GAGDGS[167.00]DEEVDGK[432.30]ADGAEAK[432.30]PAE.-	P35579,Q60FE2,Q6ZNL4	MYH9	S1943	0.568284	0.245434	1.7235	1.50982	0.875247	1.26194	1.18518	1.13145	1.45672	1.35654	0.821243	0.750373	0.518351	0.74864	0.6582	0.648154	0.851913	0.751281	73.7153	80.9598	41.0317	55.1337	53.4497	68.0626	60.387	86.4975	1.7235	1.50982	0.87525	1.26194	1.18518	1.13145	1.45672	1.35654	-0.190965	-0.977574	-0.449698	-0.540235	-0.607168	-0.242618	-0.34541	0.99997	0.753845	0.981917	0.970259	0.999982
R.n[305.21]K[432.30]GHEY[243.03]TNIK[432.30].Y	Q06124	PTPN11	Y546	0.0109052	1.96237	0.946411	4.25599	2.66596	4.10315	3.79146	2.14032	1.69789	1.03422	0.862532	3.02495	2.39967	4.04844	2.8418	2.45439	1.69136	0.979549	0.143421	0.515845	0.319983	0.679467	0.497808	0.374138	0.274349	0.199861	0.86253	3.02495	2.39967	4.04844	2.8418	2.14032	1.69136	0.97955	1.81027	1.47619	2.23072	1.72016	1.31118	0.971537	0.183544	0.0356365	0.413545	0.0109052	0.0751111	0.560353
R.n[305.21]K[432.30]GS[167.00]SGNASEVSVAC[160.03]LTER.L	Q69YQ0,B2RMV2,B7Z758,C9J8U1,F5H1H6,F8WAN1,Q59GT7	SPECC1L	S384	1.22089e-06	5.91332	0.974222	1.25548	1.28584	2.15014	2.14386	2.65024	2.61426	2.01752	1.40871	1.37696	1.90568	2.17888	2.98848	2.6687	2.62835	2.39239	1.98413	1.89216	2.21823	2.91907	3.16839	3.69228	3.51259	2.85523	1.40871	1.37696	1.90568	2.17888	2.98848	2.6687	2.62835	2.39239	-0.032888	0.435931	0.629212	1.08504	0.921762	0.899783	0.764078	0.999947	0.338488	0.000299551	9.18771e-06	1.22089e-06
R.n[305.21]K[432.30]HS[167.00]PS[167.00]PPPPTPTESR.K	Q92922,B4DYQ1,Q05BW5,Q05CR1,Q58EY4	SMARCC1	S328,S330	0.273143	0.56361	0.763054	0.641577	0.620818	0.493907	0.525608	0.752844	0.792796	0.708895	3.24202	2.97678	3.23721	2.59086	2.64892	2.86465	3.41632	3.41594	1.73337	1.76099	1.56089	1.58976	1.72899	1.77778	2.05848	2.33512	1.73337	1.76099	1.56089	1.58976	1.72899	1.77778	2.05848	2.33512	0.022807	-0.151211	-0.124771	-0.00365	0.036497	0.248	0.429917	0.987141	0.993412	0.273143	0.539233	0.9901
R.n[305.21]K[432.30]LAT[181.01]PPAAQESSR.R	Q9Y4B4,B3KN64,B3KV54,B4E3V6,E7EU19,H0Y760	RAD54L2	T1260	0.536444	0.270476	1.99731	2.66677	2.45884	2.7402	2.81322	2.36761	2.57165	2.12641	7.83613	6.8381	5.84874	6.55255	5.78065	6.57208	6.58497	6.73764	1.52552	1.37685	0.96973	1.25375	1.14612	1.173	1.26205	1.22718	1.99731	2.66677	2.45884	2.7402	2.81322	2.36761	2.57165	2.12641	0.417035	0.29992	0.456223	0.494164	0.245373	0.364636	0.090362	0.999732	0.536444	0.992502	0.78314	0.926779
R.n[305.21]K[432.30]LDNGGY[243.03]YITTR.A	P06241,P07947,B2RA70,B3KPS6,E5RFS5,J3QRU1,Q5R3A8	FYN	Y213	0.000227087	3.64381	4.18184	3.05167	2.66118	3.09152	3.03357	3.30694	3.44705	3.89037	6.32595	3.69334	2.98482	3.96742	3.37321	4.01362	4.43624	4.87021	2.51741	1.65851	1.42482	1.55179	1.56026	1.84463	1.96431	2.61947	4.18184	3.05167	2.66118	3.09152	3.03357	3.30694	3.44705	3.89037	-0.454539	-0.652072	-0.435822	-0.463121	-0.338641	-0.278776	-0.10423	0.00274737	0.000227087	0.00412996	0.00118255	0.0125201
R.n[305.21]K[432.30]LSS[167.00]SDAPAQDTGSSAAAVETDASR.T	Q7Z4S6,B9EGE4,F5H0C3,F5H219,F8WCP6,H0YHT2,H0YIM6	KIF21A	S854	0.0295754	1.52907	0.468177	0.6773	0.574167	0.791738	0.859686	1.11907	0.913567	0.807199	0.658943	1.06743	0.889132	1.04402	1.12269	1.0057	1.2761	1.15294	1.67421	2.06937	2.78114	2.94329	3.091	2.90116	2.68417	2.98564	0.65894	1.06743	0.88913	1.04402	1.12269	1.11907	1.2761	1.15294	0.695922	0.432247	0.66393	0.768741	0.764081	0.953522	0.807098	0.685642	0.299348	0.0710688	0.0295754	0.0341212
R.n[305.21]K[432.30]NSSTDQGS[167.00]DEEGSLQK[432.30].E	Q12789,Q6AHZ7,Q6AWA4	GTF3C1	S1068	0.000371559	3.42997	1.16575	1.56549	0.864191	0.810581	0.588307	0.641775	0.464667	0.547591	1.43891	2.10995	1.20702	0.956477	0.704888	0.57911	0.737687	0.702225	2.08696	1.72581	1.02575	0.984225	0.72239	0.595178	0.850614	0.667183	1.43891	1.72581	1.02575	0.95648	0.70489	0.59518	0.73769	0.66718	0.262297	-0.488297	-0.58917	-1.02951	-1.27358	-0.96389	-1.10883	0.764007	0.0516565	0.0132089	0.00076908	0.000371559
R.n[305.21]K[432.30]PS[167.00]DEEFASR.K	Q14155,B1ALK7,B7Z344,B7Z6G2,E9PDQ5	ARHGEF7	S694	0.000154939	3.80984	1.19026	1.45661	1.9734	2.80686	3.19345	3.66802	4.52557	4.66253	0.809283	0.954413	1.19163	2.01634	1.77775	2.84505	3.14053	2.73109	0.642753	0.886618	0.756665	1.25006	1.46357	1.84467	1.9626	2.11951	0.80928	0.95441	1.19163	2.01634	1.77775	2.84505	3.14053	2.73109	0.23797	0.558226	1.31703	1.13534	1.81374	1.9563	1.75477	0.997322	0.899398	0.0653192	0.0347972	0.00120609
R.n[305.21]K[432.30]QPPK[432.30]EPSEVPT[181.01]PK[432.30].R	Q5T6U8,Q6IPL9	HMGA1	T42	0.167023	0.777225	6.91772	5.82187	2.93288	4.5323	4.80003	3.38209	3.48701	3.73585	0.784401	0.65236	0.322161	0.540812	0.535293	0.485709	0.405028	0.456341	0.912009	0.883907	0.488274	0.723627	0.715412	0.59817	0.499833	0.768888	0.91201	0.88391	0.48827	0.72363	0.71541	0.59817	0.49983	0.76889	-0.04515	-0.901371	-0.333797	-0.350279	-0.608494	-0.867612	-0.246272	0.994499	0.167023	0.727637	0.804688	0.312123
R.n[305.21]K[432.30]QPS[167.00]PAPTPTAPAGAAC[160.03]LER.S	Q9BYV9	BACH2	S315	0.114211	0.942292	1.46198	1.11267	0.927391	1.07708	1.26129	1.14032	1.29574	1.22212	0.532312	0.458231	0.46674	0.455826	0.431647	0.485804	0.455863	0.563029	0.428437	0.531178	0.335582	0.446395	0.38087	0.414015	0.465797	0.513644	0.53231	0.53118	0.46674	0.45583	0.43165	0.4858	0.4658	0.56303	-0.003066	-0.189648	-0.223771	-0.302405	-0.131904	-0.192556	0.080945	0.838388	0.114211	0.542145	0.777872	0.697267
R.n[305.21]K[432.30]TS[167.00]SVSSISQVSPER.G	P42356,B4DYG5,D3DX33,J3KN10,Q4LE69	PI4KA	S198	0.0209212	1.67941	1.96062	1.37031	1.40521	1.83743	2.00547	1.70991	2.13393	1.97272	2.58857	1.95084	1.77842	2.19212	2.51758	2.46063	2.4093	2.37993	1.30201	1.03034	1.07348	1.05919	1.08569	1.58717	1.37931	1.24698	1.96062	1.37031	1.40521	1.83743	2.00547	1.70991	2.13393	1.97272	-0.516808	-0.480524	-0.093621	0.03263	-0.19739	0.122203	0.008876	0.0321509	0.0209212	0.559307	0.998094	0.999997
R.n[305.21]K[432.30]TSS[167.00]VSSISQVSPER.G	P42356,B4DYG5,D3DX33,J3KN10,Q4LE69	PI4KA	S199	0.0584249	1.2334	3.26945	2.36683	1.6903	3.25173	3.35969	2.85555	3.57742	3.01443	2.61429	1.77122	1.64176	2.3137	2.59648	2.54649	2.36711	2.5588	1.71943	1.39787	1.79677	1.98752	2.52402	2.43547	2.22547	2.25964	2.61429	1.77122	1.6903	2.3137	2.59648	2.54649	2.36711	2.5588	-0.561676	-0.62914	-0.176217	-0.009862	-0.037909	-0.143292	-0.030952	0.152108	0.0584249	1	0.912687	0.999969
R.n[305.21]K[432.30]TVTY[243.03]EDPQAVGGLASALDNR.K	Q6ZVM7,B7Z2L7,B7Z2U2,B7Z671,F5H3S6	TOM1L2	Y404	0.0415333	1.3816	0.175415	0.311861	0.547065	0.225164	0.209554	0.193532	0.168575	0.154781	0.554948	1.26409	1.54074	0.877055	0.787355	0.736709	0.486517	0.479335	0.204022	0.44203	0.361721	0.325609	0.274803	0.193843	0.24374	0.172038	0.20402	0.44203	0.54706	0.32561	0.2748	0.19384	0.24374	0.17204	1.11543	1.42299	0.674434	0.429671	-0.073844	0.256632	-0.245967	0.234007	0.0415333	0.924129	0.989642	0.999711
R.n[305.21]K[432.30]TVTY[243.03]EDPQAVGGLASALDNRK[432.30].Q	Q6ZVM7,B7Z2L7,B7Z2U2,B7Z671,F5H3S6	TOM1L2	Y404	8.01734e-06	5.09597	0.583474	2.18446	1.75741	1.21035	0.952707	0.734124	0.603899	0.599374	0.870364	4.52953	2.73849	2.0662	1.60243	0.975935	0.909259	0.743258	0.824494	3.52212	2.51782	1.71968	1.41285	1.0197	1.04768	0.771675	0.82449	3.52212	2.51782	1.71968	1.41285	0.97594	0.90926	0.74326	2.09487	1.6106	1.06057	0.777034	0.24329	0.141191	-0.149635	8.01734e-06	0.00207996	0.114555	0.575033	0.999422
R.n[305.21]K[432.30]VELS[167.00]ES[167.00]EEDK[432.30]GGK[432.30].M	Q8IYB3,A9Z1X7,B7Z7U0,E9PCT1	SRRM1	S463,S465	0.00353795	2.45125	4.80692	3.30636	1.97499	3.14955	3.33905	2.91363	3.79681	3.21192	1.74364	1.70094	0.990157	1.4151	1.46552	1.66625	1.79448	1.51923	3.13006	3.01199	1.87849	2.13179	2.49707	2.84037	2.7641	3.44312	3.13006	3.01199	1.87849	2.13179	2.49707	2.84037	2.7641	3.21192	-0.055473	-0.736617	-0.554125	-0.325954	-0.140111	-0.179381	0.037246	0.676379	0.00353795	0.106819	0.28535	0.338039
R.n[305.21]K[432.30]VQVAALQAS[167.00]PPLDQDDR.A	Q9UDY2,B1AN86,B7Z2R3,B7Z2R8,B7Z7T6,B7Z954,F5H301,F5H886	TJP2	S130	0.698898	0.155586	0.93802	0.668768	0.559113	0.540453	0.680279	0.825914	0.882175	0.790623	0.39123	0.461562	0.371329	0.414547	0.367377	0.353706	0.435657	0.490573	0.0980171	0.114909	0.13218	0.154469	0.1502	0.120457	0.200624	0.191274	0.39123	0.46156	0.37133	0.41455	0.36738	0.35371	0.43566	0.49057	0.238501	-0.075315	0.083529	-0.090744	-0.14545	0.155186	0.326442	0.9873	0.698898	0.813251	0.956074	0.998526
R.n[305.21]K[432.30]VQVAALQAS[167.00]PPLDQDDRAFEVMDEFDGR.S	Q9UDY2,B1AN86,B7Z2R3,B7Z2R8,B7Z7T6,B7Z954,F5H301,F5H886	TJP2	S130	0.200954	0.696904	0.169837	0.0914787	0.121004	0.225309	0.187621	0.167458	0.132889	0.148591	0.27372	0.202814	0.239325	0.224351	0.295427	0.311294	0.258801	0.340642	0.938018	0.73531	0.691949	0.761116	0.862992	0.79632	0.925857	0.855625	0.27372	0.20281	0.23932	0.22531	0.29543	0.31129	0.2588	0.34064	-0.432572	-0.19376	-0.28079	0.110115	0.185558	-0.080863	0.315547	0.200954	0.260848	0.881221	0.999991	0.989108
R.n[305.21]K[432.30]VVDYSQFQES[167.00]DDADEDYGR.D	Q9H1E3,B4DTY3,Q6IA16	NUCKS1	S19	0.0341422	1.46671	3.43659	2.67868	2.33411	2.69966	2.84588	2.39203	2.93874	3.20557	7.01875	5.90172	4.79229	6.41492	5.30313	4.8403	5.8121	6.82248	2.71412	2.59965	2.42471	2.56174	2.19949	2.48546	2.39535	3.69213	3.43659	2.67868	2.42471	2.69966	2.84588	2.48546	2.93874	3.69213	-0.359455	-0.503166	-0.3482	-0.272103	-0.467465	-0.22578	0.103476	0.481772	0.0341422	0.773008	0.141703	0.0464024
R.n[305.21]K[432.30]VVDYSQFQES[167.00]DDADEDYGRDSGPPTK[432.30].K	Q9H1E3,B4DTY3,Q6IA16	NUCKS1	S19	0.516082	0.287281	0.124153	0.122646	0.0670512	0.0827497	0.0626295	0.104179	0.109372	0.128952	3.13204	1.63641	2.20972	2.3736	2.52368	2.60246	2.20861	2.50989	1.17935	1.32471	0.944795	1.08852	1.18646	1.25397	1.27946	1.731	1.17935	1.32471	0.9448	1.08852	1.18646	1.25397	1.27946	1.731	0.167685	-0.319911	-0.115624	0.008672	0.088511	0.117543	0.553614	0.516082	0.634573	0.879039	0.970554	0.995525
R.n[305.21]LAAFADALEFADEEK[432.30]ES[167.00]PVEFTGHK[432.30].L	Q5SY16	NOL9	S487	0.315616	0.500841	0.0720759	0.0661507	0.0368275	0.0616715	0.0510056	0.0579656	0.0583599	0.0886709	0.100122	0.0903728	0.0689799	0.103866	0.0679773	0.0859977	0.10256	0.115113	0.379945	0.366163	0.285791	0.321021	0.300821	0.321499	0.349675	0.570839	0.10012	0.09037	0.06898	0.10387	0.06798	0.086	0.10256	0.11511	-0.147814	-0.53748	0.053049	-0.558548	-0.219322	0.034738	0.201283	0.999992	0.818516	0.998409	0.91968	0.991332
R.n[305.21]LAEDEGDS[167.00]EPEAVGQSR.G	Q9UIG0	BAZ1B	S1468	0.192851	0.714778	3.42616	2.30037	2.63458	2.14732	2.63206	2.85004	3.20653	2.70303	4.17196	3.57277	4.50866	3.0212	3.36667	2.82949	3.37641	4.05633	1.8411	1.67025	2.36846	1.87604	1.80992	1.74542	1.98259	2.14951	3.42616	2.30037	2.63458	2.14732	2.63206	2.82949	3.20653	2.70303	-0.574727	-0.37902	-0.674055	-0.3804	-0.27605	-0.09558	-0.342015	0.462402	1	0.218225	0.629927	0.39347
R.n[305.21]LAGLEQAILS[167.00]PGQNSGNYFAPIPLEDHAENK[432.30]VDILEMLQK[432.30].A	Q9NRA8,B1AKL3,B1AKL4,B4DR76,Q6PJR2	EIF4ENIF1	S374	0.0026917	2.56997	0.0903495	0.0579146	0.0876428	0.170766	0.189475	0.182971	0.200435	0.171438	0.0537971	0.0509658	0.0448013	0.0983358	0.107271	0.133963	0.114002	0.10355	0.0523574	0.0747914	0.0669248	0.111618	0.125835	0.109235	0.127169	0.155807	0.0538	0.05791	0.06692	0.11162	0.12583	0.13396	0.12717	0.15581	0.106206	0.314831	1.05292	1.2258	1.31612	1.24108	1.53411	0.999991	1	0.0267516	0.00547425	0.00478205
R.n[305.21]LALDGETLGEEEQEDEQPPWASPS[167.00]PTSR.Q	Q14160,H0YCG0,Q8WYU8	SCRIB	S1439	0.0996646	1.00146	0.195951	0.110159	0.184527	0.171342	0.149609	0.184282	0.212716	0.227353	0.187182	0.146832	0.176863	0.230782	0.254267	0.269522	0.282804	0.305769	0.236648	0.169211	0.266975	0.233504	0.259887	0.285057	0.274535	0.258945	0.19595	0.14683	0.18453	0.23078	0.25427	0.26952	0.27454	0.25895	-0.416339	-0.08663	0.236033	0.375876	0.459907	0.486531	0.402188	0.124666	1	0.999995	0.996234	0.604605
R.n[305.21]LDGENIY[243.03]IR.H	P11171,Q1WWM3,Q4VB86	EPB41	Y660	0.0325798	1.48705	0.728969	1.04898	0.965425	0.7603	0.914691	0.956545	0.796688	0.702472	1.56759	2.25842	1.95408	1.70917	1.82242	1.7301	1.59547	1.32165	0.299647	0.408384	0.416732	0.292569	0.332876	0.360907	0.382455	0.195151	0.72897	1.04898	0.96542	0.7603	0.91469	0.95655	0.79669	0.70247	0.525056	0.405297	0.060709	0.327423	0.391981	0.128159	-0.053423	0.0325798	0.273464	0.998932	0.74693	0.786112
R.n[305.21]LDGLVET[181.01]PTGYIESLPR.V	P55209,B3KNT8,B3KV44,B7Z2V4,B7Z5H0,B7Z9C2,F5H1X5,F5H4R6,F8VRJ2,F8VUX1,F8VV59,F8VXI6,F8VY35,F8W020,F8W0J6,F8W118,H0YHC3,H0YIV4	NAP1L1	T62	0.00991209	2.00383	0.416367	0.199489	0.261477	0.214752	0.21289	0.299562	0.230212	0.243236	0.876895	0.576352	0.65693	0.492757	0.537786	0.515254	0.543378	0.509279	0.74273	0.655031	0.794091	0.595823	0.771254	0.740405	0.685598	0.497993	0.74273	0.57635	0.65693	0.49276	0.53779	0.51525	0.54338	0.49799	-0.365893	-0.177098	-0.591953	-0.465795	-0.527565	-0.450876	-0.576721	0.0612905	0.615512	0.0169655	0.146127	0.196882
R.n[305.21]LDSQPQET[181.01]SPELPR.R	O14545	TRAFD1	T414	0.21185	0.673971	0.37688	0.217267	0.327944	0.318071	0.275321	0.345408	0.349723	0.315032	0.380923	0.429555	0.399322	0.327148	0.342309	0.305403	0.370988	0.387295	0.595258	0.352474	0.308263	0.329998	0.327859	0.2881	0.365147	0.154879	0.38092	0.35247	0.32794	0.32715	0.32786	0.3054	0.36515	0.31503	-0.111988	-0.216056	-0.219536	-0.216408	-0.318788	-0.060999	-0.273999	0.571438	0.684245	0.497134	0.4112	0.39328
R.n[305.21]LDSQPQETS[167.00]PELPR.R	O14545	TRAFD1	S415	0.273902	0.562404	0.482018	0.372177	0.443246	0.400267	0.421928	0.485413	0.489367	0.517176	0.976679	1.01699	1.12703	0.940413	0.876372	0.938704	0.914556	0.909392	0.63189	0.510233	0.683888	0.506798	0.44699	0.570328	0.551852	0.390966	0.63189	0.51023	0.68389	0.5068	0.44699	0.57033	0.55185	0.51718	-0.308526	0.114091	-0.318257	-0.499431	-0.147877	-0.195397	-0.289007	0.927712	0.966634	0.801168	0.450565	0.998477
R.n[305.21]LEVSVDGLTLSPDPEERPGAEGAPLLPPPLPPPS[167.00]PPGSGR.G	Q9H3P7	ACBD3	S43	0.78028	0.10775	0.71469	0.567852	0.808398	0.457719	0.668599	0.58854	0.705185	0.586489	0.265383	0.197771	0.213474	0.208884	0.236138	0.236902	0.216022	0.22046	0.286985	0.256371	0.307948	0.420661	0.407704	0.468299	0.464243	0.320796	0.28698	0.25637	0.30795	0.42066	0.4077	0.4683	0.46424	0.3208	-0.162723	0.101746	0.551704	0.506558	0.706483	0.693921	0.160724	0.913221	0.999977	0.981827	0.999998	1
R.n[305.21]LFRPPS[167.00]PAPAAPGAR.L	Q86U90	YRDC	S37	0.173998	0.759457	5.80458	3.64828	6.10068	4.48909	4.53715	5.48778	5.19346	4.93518	2.53452	1.99754	2.58074	1.46048	1.6332	1.64808	1.79046	1.50709	1.13444	1.20489	1.48237	1.09333	1.66078	1.73884	1.77392	0.661487	2.53452	1.99754	2.58074	1.46048	1.66078	1.73884	1.79046	1.50709	-0.343488	0.026072	-0.79527	-0.609852	-0.543587	-0.501382	-0.749947	0.401422	0.998595	0.487328	0.850444	0.999434
R.n[305.21]LGAAPEEESAY[243.03]VAGEK[432.30].R	Q9UNZ2,F2Z2K0,J3QK90,Q53FE8,Q53FF5	NSFL1C	Y167	0.000671413	3.17301	0.542703	1.50623	1.15608	0.999139	0.997478	0.739353	0.604839	0.634534	1.81393	3.14519	2.83486	2.13499	2.09642	1.42861	1.54607	1.76761	1.38918	2.16917	1.86716	1.35757	1.53995	1.37588	1.36715	1.50652	1.38918	2.16917	1.86716	1.35757	1.53995	1.37588	1.36715	1.50652	0.64291	0.426612	-0.033207	0.14865	-0.013879	-0.023062	0.116986	0.000671413	0.0178953	0.82077	0.673951	0.999894
R.n[305.21]LGAGGGS[167.00]PEK[432.30].S	Q9UNE7,H3BS86	STUB1	S19	0.179479	0.745987	2.23116	3.0841	1.90385	3.385	2.33415	1.61732	1.63642	1.69559	0.320593	0.33719	0.30554	0.329823	0.400156	0.417835	0.267843	0.239037	7.48817	6.17665	4.77662	8.55287	4.81116	5.50913	5.98986	4.54134	2.23116	3.0841	1.90385	3.385	2.33415	1.61732	1.63642	1.69559	0.467056	-0.228874	0.601362	0.065103	-0.464189	-0.447251	-0.396007	0.999997	0.742426	0.928396	0.881323	0.881068
R.n[305.21]LGEY[243.03]EDVSR.V	Q99426,A8MVD5,K7EK42,K7EL99,K7ELT5,K7ENS2,K7EP07,Q6FGY5	TBCB	Y98	0.00119802	2.92153	1.32748	3.50896	3.67654	2.86744	2.84719	1.74948	1.79032	1.69515	4.03726	8.00411	7.85204	5.65675	4.74031	3.72655	4.29712	4.38012	2.40577	4.60248	3.75105	3.50248	3.0652	2.59626	2.71683	1.54958	2.40577	4.60248	3.75105	3.50248	3.0652	2.59626	2.71683	1.69515	0.935913	0.640796	0.541878	0.349482	0.109936	0.175426	-0.505086	0.00119802	0.00319158	0.15297	0.546201	0.999999
R.n[305.21]LGGLRPES[167.00]PESLTSVSR.T	Q9H6F5,H0YG79,Q6ZW18	CCDC86	S18	0.367864	0.434313	3.68962	2.87135	3.48106	3.17426	2.91238	4.12947	3.05321	3.48558	8.15156	7.25844	8.0704	6.73483	7.40801	7.32707	6.58545	6.63313	12.5501	10.6929	14.4583	12.4554	13.4091	11.3976	12.8711	3.56956	8.15156	7.25844	8.0704	6.73483	7.40801	7.32707	6.58545	3.56956	-0.167417	-0.014436	-0.275435	-0.13799	-0.15384	-0.307794	-1.19133	0.992838	0.999955	0.999797	1	0.999968
R.n[305.21]LGGSVLGQIPFLQNC[160.03]EDEDS[167.00]DEDDELDSVQHK[432.30].K	Q9NRL3,B4DMU7,B4DQH7,F5GYK2,F8VYA6,Q59GV6	STRN4	S276	0.0123223	1.90931	0.491203	0.375078	0.443376	0.389909	0.456459	0.475213	0.473965	0.530615	0.423091	0.295049	0.287787	0.258743	0.296139	0.285636	0.285767	0.309505	0.134463	0.0731444	0.130318	0.0658908	0.102	0.133834	0.0787458	0.165063	0.42309	0.29505	0.28779	0.25874	0.29614	0.28564	0.28577	0.30951	-0.520005	-0.555948	-0.709461	-0.514685	-0.566767	-0.56611	-0.450979	0.0240233	0.305198	0.0123223	0.268724	0.521358
R.n[305.21]LGIAVIHGEAQDAESDLVDGRHS[167.00]PPMVR.S	O60256,B4E329,B7ZKZ1,C9K0K7,E7EPA1,I3L0S1	PRPSAP2	S227	0.503054	0.298386	1.20385	0.972477	1.66721	0.645431	0.795486	0.944753	0.851877	1.12528	0.698468	0.415927	0.681011	0.541749	0.638663	0.792096	0.529832	0.424329	1.73828	1.75225	1.83072	1.54817	1.74532	1.73577	2.03022	0.590536	1.20385	0.97248	1.66721	0.64543	0.79549	0.94475	0.85188	0.59054	-0.307915	0.46978	-0.899323	-0.59774	-0.349651	-0.498934	-1.02755	0.996531	0.99455	0.91327	0.997894	0.999997
R.n[305.21]LGLAVIHGEAQC[160.03]TELDMDDGRHS[167.00]PPMVK[432.30].N	Q14558,B4DP31,C9J168,C9JUN4	PRPSAP1	S215	2.15056e-05	4.66745	0.270089	0.195869	0	0.146642	0.255084	0.119799	0.167703	0.223355	0.815985	0.639424	0.413046	0.624433	0.606546	0.569367	0.564153	0.697778	0.439005	0.335084	0.236847	0.291035	0.283013	0.257544	0.243334	0.427383	0.439	0.33508	0.23685	0.29104	0.28301	0.25754	0.24333	0.42738	-0.389715	-0.890247	-0.593003	-0.633368	-0.769424	-0.851307	-0.038702	0.0713708	2.15056e-05	0.0116572	0.0467422	0.00171194
R.n[305.21]LGS[167.00]PVDNLEDMDRDDLTDDSVFTR.S	Q5VUA4	ZNF318	S173	0.0101547	1.99333	0.68258	0.525054	0.486738	0.336488	0.449774	0.475958	0.495814	0.581384	1.68339	1.27929	1.32916	0.995206	0.954228	0.977015	1.08876	1.19317	1.17342	1.10025	0.987965	0.837381	0.732688	0.916851	0.887035	0.573685	1.17342	1.10025	0.98797	0.83738	0.73269	0.91685	0.88703	0.58138	-0.092888	-0.24818	-0.486765	-0.679445	-0.355962	-0.403665	-1.01317	0.515084	0.349543	0.0122068	0.0101547	0.0380742
R.n[305.21]LGS[167.00]VDSFER.S	O60343,Q5JU47	TBC1D4	S588	0.281399	0.550678	0.659938	0.507273	0.893372	0.796626	0.825324	0.990347	0.720283	0.802969	9.94974	9.19553	12.0613	10.9586	12.1329	13.113	11.7579	12.055	1.54463	1.40687	2.23377	1.81853	2.04784	2.09359	2.00861	1.11904	1.54463	1.40687	2.23377	1.81853	2.04784	2.09359	2.00861	1.11904	-0.134772	0.532219	0.235511	0.406842	0.438718	0.378936	-0.465	0.997602	0.60749	0.985246	0.672294	0.290781
R.n[305.21]LGSQHS[167.00]PGR.T	Q8IZP0,A6NFN2,B4DKX2,B6VEX3,B6VEX4,B6VEX5,B7Z9E9,F5H1G9,F8WA55,F8WA56,Q59G41	ABI1	S225	0.354355	0.450561	3.176	3.76446	4.43494	3.4196	3.10747	3.47725	2.75701	2.51701	0.984987	1.14472	1.54188	1.41621	0.793076	1.30185	1.15277	0.917187	1.34369	1.00529	1.08826	1.38568	0.863365	1.01716	0.896745	0.360199	1.34369	1.14472	1.54188	1.41621	0.86337	1.30185	1.15277	0.91719	-0.231206	0.19849	0.075835	-0.638149	-0.045637	-0.221096	-0.550908	0.998989	0.457332	0.972515	0.967142	0.999891
R.n[305.21]LHRIET[181.01]DEEES[167.00]C[160.03]DNAHGDANQPAR.D	Q96T23	RSF1	T1305,S1310	0.546311	0.26256	2.25033	2.75616	2.93646	2.45969	2.41409	2.33751	2.16411	2.38878	0.731801	0.56522	0.78398	0.711463	0.721178	0.736124	0.698781	0.687564	0.294324	0.276246	0.289426	0.253727	0.279431	0.298266	0.252421	0.209096	0.7318	0.56522	0.78398	0.71146	0.72118	0.73612	0.69878	0.68756	-0.372637	0.099367	-0.040667	-0.02109	0.008492	-0.066611	-0.089964	0.986177	0.546311	0.99989	0.999931	0.999994
R.n[305.21]LIEDNEY[243.03]TAR.Q	P06241,P06239,P12931,P07947,B2RA70,B3KPS6,B3KUV3,B4DZS7,J3QRU1,Q573B4,Q5R3A8,Q9H7V3,Q9P134	FYN	Y420	0.0252522	1.5977	8.24182	3.53777	5.3299	5.29941	6.52428	8.6607	8.02428	9.5812	19.174	7.21754	10.3867	10.9293	12.0587	19.6721	21.9948	18.1474	10.296	5.85746	7.70875	8.65036	9.59094	13.1965	12.1823	8.66113	10.296	5.85746	7.70875	8.65036	9.59094	13.1965	12.1823	9.5812	-0.813731	-0.41751	-0.251246	-0.102334	0.35808	0.242703	-0.1038	0.0252522	0.216995	0.32061	0.648533	0.995299
R.n[305.21]LIEDNEYT[181.01]AR.Q	P06241,P06239,P12931,P07947,B2RA70,B3KPS6,B3KUV3,B4DZS7,J3QRU1,Q573B4,Q5R3A8,Q9H7V3,Q9P134	FYN	T421	0.0300395	1.52231	1.1048	0.734491	1.09982	0.848206	1.05071	1.0656	1.17597	1.18854	1.85885	0.843284	1.09082	0.947551	1.08781	1.48581	1.83417	1.64493	0.698115	0.402942	0.462837	0.546084	0.592954	0.790114	0.727224	0.67104	1.1048	0.73449	1.09082	0.84821	1.05071	1.0656	1.17597	1.18854	-0.58897	-0.018372	-0.381292	-0.072421	-0.052119	0.090066	0.105405	0.0300395	0.362479	0.124897	0.452724	0.994481
R.n[305.21]LLHMDS[167.00]DDEIPIR.K	Q1MSJ5,Q9H688	CSPP1	S966	0.0355345	1.44935	0.308696	0.205886	0.193811	0.174833	0.187528	0.188582	0.213999	0.21341	0.465751	0.334321	0.147336	0.235063	0.14696	0.13183	0.324183	0.365031	0.349592	0.338106	0.309906	0.242812	0.257557	0.301181	0.323933	0.297642	0.34959	0.33432	0.19381	0.23506	0.18753	0.18858	0.32393	0.29764	-0.064434	-0.851021	-0.572635	-0.898543	-0.890487	-0.109982	-0.232095	0.676743	0.0734433	0.0749865	0.0355345	0.0512361
R.n[305.21]LLLAEDS[167.00]EEEVDFLSER.R	Q14676,A1Z5I6,A1Z5I7,B4DYH4,E7ENQ0,E7EVA7,E9PGY5,F8VU38,F8VV34,F8VZP8,F8W1C2	MDC1	S168	0.130205	0.885373	1.24754	0.839171	0.910699	1.03211	0.953285	1.00126	0.961098	0.943105	1.23817	1.05163	1.04291	0.90679	0.940117	0.945794	1.00821	1.08297	0.757854	0.72153	0.72515	0.787063	0.842148	0.738006	0.753221	0.670729	1.23817	0.83917	0.9107	0.90679	0.94012	0.94579	0.9611	0.9431	-0.561174	-0.443162	-0.449369	-0.397293	-0.388618	-0.365451	-0.392727	0.130205	0.21353	0.295839	0.315059	0.223236
R.n[305.21]LLLAEDS[167.00]EEEVDFLSERR.M	Q14676,A1Z5I6,A1Z5I7,B4DYH4,E7ENQ0,E7EVA7,E9PGY5,F8VU38,F8VV34,F8VZP8,F8W1C2	MDC1	S168	0.0709909	1.1488	0.999398	0.559868	0.74301	0.655644	0.566496	0.858424	0.721619	0.796218	0.776131	0.64958	0.597326	0.60949	0.719746	0.657615	0.677097	0.787134	0.691742	0.562412	0.66229	0.450992	0.728988	0.649772	0.693051	0.566838	0.77613	0.56241	0.66229	0.60949	0.71975	0.65761	0.69305	0.78713	-0.464676	-0.228835	-0.348696	-0.108802	-0.239066	-0.163339	0.020304	0.10823	0.481125	0.0709909	0.512376	0.870546
R.n[305.21]LLPEGEETLES[167.00]DDEK[432.30].D	Q8N6N3	C1orf52	S158	0.011204	1.95063	0.151044	0.090673	0.207098	0.0752664	0.150545	0.120604	0.172397	0.179915	0.326879	0.228625	0.311166	0.161596	0.212387	0.297204	0.322536	0.302566	0.286349	0.284158	0.490018	0.30433	0.334996	0.40623	0.477134	0.488153	0.28635	0.22863	0.31117	0.1616	0.21239	0.2972	0.32254	0.30257	-0.324765	0.119923	-0.825352	-0.431064	0.053655	0.171698	0.079489	0.794931	0.366548	0.467926	0.997921	0.998914
R.n[305.21]LLPPAS[167.00]P.-	Q9Y4R8,A6NGB9,B1APK3,B3KMG2,B8ZZV2,H0Y6P4	TELO2	S836	1.8368e-08	7.73594	0.159618	0.166	0.169974	0.471477	0.211551	0.149819	0.17898	0.218389	0.160068	0.135864	0.196769	0.61402	0.189508	0.204657	0.186939	0.240978	0.128405	0.192087	0.158974	0.51455	0.196572	0.190359	0.170787	0.169672	0.15962	0.166	0.16997	0.51455	0.19657	0.19036	0.17898	0.21839	0.056542	0.090639	1.68867	0.300402	0.254089	0.165157	0.452265	0.998687	0.971219	1.8368e-08	0.586034	0.914764
R.n[305.21]LLQQQEEEEAC[160.03]LEEEEEEEDS[167.00]DEEDQRSGK[432.30].D	Q96F63	CCDC97	S257	0.507763	0.294339	0.174342	0.0939282	0.175476	0.12028	0.0996159	0.292309	0.160454	0.142058	0.20958	0.138851	0.282899	0.140343	0.170604	0.12484	0.186891	0.184027	0.0532311	0.070782	0.0748667	0.0422861	0.0603595	0.0657558	0.0707518	0.0927252	0.17434	0.09393	0.17548	0.12028	0.09962	0.12484	0.16045	0.14206	-0.892246	0.009403	-0.535507	-0.807396	-0.481823	-0.11978	-0.295403	0.929175	0.987272	0.927319	0.977393	0.999879
R.n[305.21]LPAPPS[167.00]PER.R	O95072,H0YLK4	REC8	S286	0.0442738	1.35385	34.122	32.4171	33.7476	23.5271	29.9444	28.5384	28.5238	27.4835	12.5568	12.496	12.0357	10.0392	10.0013	10.1943	10.9639	9.26893	16.8439	17.8529	17.241	15.922	15.5972	16.0813	17.2709	7.66518	16.8439	17.8529	17.241	15.922	15.5971	16.0813	17.2709	9.26893	0.083935	0.033616	-0.081205	-0.110945	-0.06684	0.036119	-0.861753	1	1	0.218841	0.794434	0.721227
R.n[305.21]LPDS[167.00]DDDEDEETAIQR.V	Q96K21,H3BRF9,H3BRM1,Q59G85	ZFYVE19	S354	0.249908	0.602219	0.995409	0.783517	1.07143	0.694559	0.967345	1.07801	1.12609	1.0766	0.211872	0.131689	0.189784	0.191547	0	0.152139	0.138656	0.223553	0.775186	0.704251	1.11885	0.83291	0.729881	1.06382	0.866416	1.25778	0.77519	0.70425	1.07143	0.69456	0.72988	1.06382	0.86642	1.0766	-0.138462	0.466916	-0.158451	-0.086891	0.456632	0.160517	0.47386	0.913105	0.870918	0.982838	0.973607	0.958399
R.n[305.21]LPLVPES[167.00]PRR.M	Q86WB0,A4D1L4,C9J0I9	ZC3HC1	S321	0.21323	0.671152	0.510825	0.480373	0.431457	0.628193	0.758712	0.855008	0.618316	0.776106	0.756034	0.531134	0.520485	0.724529	0.750349	0.876853	0.821848	0.682613	0.24126	0.271172	0.238974	0.264105	0.423826	0.307831	0.377929	0.407672	0.51083	0.48037	0.43146	0.62819	0.75035	0.85501	0.61832	0.68261	-0.088697	-0.243616	0.298358	0.55472	0.743098	0.27551	0.418218	0.939478	0.750604	0.999085	0.445288	0.21323
R.n[305.21]LQAALDDEEAGGRPAMEPGNGS[167.00]LDLGGDSAGR.S	Q00839,B4DLR3,Q9UEL2	HNRNPU	S59	0.799752	0.0970447	0.525841	0.464455	0.588462	0.447911	0.370865	0.627469	0.49679	0.648681	0.707949	0.686518	0.604903	0.66387	0.558884	0.464031	0.67759	0.782368	0.731491	0.704604	0.761458	0.666579	0.619875	0.700463	0.692197	0.400891	0.70795	0.68652	0.6049	0.66387	0.55888	0.62747	0.67759	0.64868	-0.044346	-0.226951	-0.092747	-0.341109	-0.174101	-0.063235	-0.126141	0.999889	1	0.99659	0.799752	0.997855
R.n[305.21]LQQQHSEQPPLQPS[167.00]PVMTR.R	Q5JTV8,E9PKD1,H0YD16,H0YDU3,J3KN66	TOR1AIP1	S143	0.0123008	1.91007	6.12616	4.44263	4.01239	3.68117	5.05114	5.29985	5.51354	4.88896	3.9013	3.49104	3.30129	3.20872	3.4427	3.58412	3.68347	3.95526	6.06231	6.26728	6.03353	4.98059	6.06051	6.08835	6.70086	6.34166	6.06231	4.44263	4.01239	3.68117	5.05114	5.29985	5.51354	4.88896	-0.448454	-0.595406	-0.719703	-0.263259	-0.193916	-0.136889	-0.31034	0.554551	0.170805	0.0123008	0.76069	0.935991
R.n[305.21]LRS[167.00]PPEALVQGR.Y	Q9UHB6,B4DN52,F8VRN8,Q53GG0,Q59FE8	LIMA1	S132	0.172243	0.763857	8.35409	6.74238	8.71578	7.02271	7.89753	9.44526	8.57776	9.07432	3.38024	2.84186	3.80541	2.93351	3.19513	2.82816	2.89787	3.42606	3.51513	3.31291	3.94753	3.53538	3.43445	3.62935	3.95299	3.58728	3.51513	3.31291	3.94753	3.53538	3.43445	3.62935	3.95299	3.58728	-0.085479	0.167372	0.008287	-0.033499	0.046133	0.169366	0.029312	0.605477	0.974036	0.853696	0.998822	0.999378
R.n[305.21]LSASTASELS[167.00]PK[432.30].S	Q3KQU3,B3KU03,D3DPS3,H0YF21,Q6NX58	MAP7D1	S460	0.0475531	1.32282	1.74999	1.24054	1.16149	1.22406	1.36402	1.55191	1.15281	1.51132	2.17106	1.8695	1.93228	1.85855	1.81824	1.65359	2.01792	2.00305	1.44178	1.40464	1.26347	0.988602	1.08169	1.30721	1.20907	1.17919	1.74999	1.40464	1.26347	1.22406	1.36402	1.55191	1.20907	1.51132	-0.317146	-0.469955	-0.515672	-0.359482	-0.173302	-0.533449	-0.211538	0.340228	0.179341	0.0475531	0.118299	0.337631
R.n[305.21]LSGLANVVLHELS[167.00]GDDDTDQNMR.A	Q14789,B4DTZ9,C9J8Q0,E7EU81,F8WF12	GOLGB1	S17	0.917381	0.0374502	0.101678	0.0583055	0.0611197	0.0587084	0.0634853	0.0902644	0.0596243	0.0824692	0.108044	0.0822599	0.105419	0.0900794	0.0827029	0.0934413	0.0683831	0.0866979	0.102417	0.151966	0.188722	0.140674	0.127282	0.128587	0.168619	0.128887	0.10242	0.08226	0.10542	0.09008	0.0827	0.09344	0.06838	0.0867	-0.316234	0.041651	-0.185219	-0.308538	-0.132385	-0.582851	-0.240394	0.999941	0.99091	0.999844	0.995291	1
R.n[305.21]LSLFSDGDS[167.00]SESEDTLSSSER.S	Q8IV63,B4E0U5,E7EMG6	VRK3	S82	0.673422	0.171713	0.236793	0.182049	0.203338	0.206267	0.2174	0.200359	0.272072	0.318714	0.3101	0.270422	0.334615	0.262405	0.306139	0.278198	0.285592	0.328516	0.892456	0.856015	0.567758	0.656202	0.586796	0.570919	0.519974	0.56813	0.3101	0.27042	0.33461	0.26241	0.30614	0.2782	0.28559	0.32852	-0.197532	0.109747	-0.240911	-0.018542	-0.156611	-0.118788	0.083248	0.99863	0.807563	0.847009	0.817398	0.673422
R.n[305.21]LSLFSDGDSS[167.00]ESEDTLSSSER.S	Q8IV63,B4E0U5,E7EMG6	VRK3	S83	0.207723	0.682515	0.238568	0.165388	0.214566	0.190223	0.186714	0.245956	0.278775	0.273396	0.419193	0.332129	0.324266	0.319994	0.355611	0.248703	0.30629	0.363064	0.536944	0.41724	0.269064	0.363917	0.31316	0.286905	0.256733	0.274997	0.41919	0.33213	0.26906	0.31999	0.31316	0.2487	0.27877	0.275	-0.335856	-0.639676	-0.389577	-0.420704	-0.753198	-0.588529	-0.608173	0.621868	0.268006	0.47125	0.407036	0.207723
R.n[305.21]LSLGPLS[167.00]PEK[432.30]LEEILDEANR.L	Q6PGN9,A8K0M8,Q5T2Z0,Q5T2Z1	PSRC1	S70	0.472215	0.325861	0.165397	0.132114	0.127326	0.119508	0.195552	0.219029	0.194981	0.184946	0.291104	0.19092	0.219994	0.209882	0.273457	0.229812	0.265256	0.271129	0.0940577	0.0959114	0.081782	0.0872826	0.0730537	0.0897062	0.0779748	0.0972134	0.1654	0.13211	0.12733	0.11951	0.19555	0.21903	0.19498	0.18495	-0.32422	-0.377387	-0.468828	0.241578	0.405169	0.237367	0.161176	0.491357	0.581779	0.472215	1	0.999999
R.n[305.21]LSLTSDPEEGDPLALGPES[167.00]PGEPQPPQLK[432.30].K	Q5T1M5,B4DVS2	FKBP15	S1114	0.345971	0.46096	0.0948219	0.0574557	0.0741664	0.0541056	0.0464003	0.054015	0.0530904	0.0565613	0.286479	0.244415	0.24262	0.348367	0.185241	0.203181	0.25527	0.184733	0.677748	0.481472	0.725788	0.548033	0.502592	0.587712	0.503016	0.626902	0.28648	0.24441	0.24262	0.34837	0.18524	0.20318	0.25527	0.18473	-0.229131	-0.239736	0.282186	-0.629039	-0.495676	-0.16641	-0.633016	0.530362	1	0.991877	0.345971	0.780015
R.n[305.21]LTPSPDIIVLS[167.00]DNEASSPR.S	Q8WXI9,B3KSZ4	GATAD2B	S129	0.424721	0.371896	0.322461	0.232477	0.279886	0.260443	0.290723	0.375821	0.365032	0.323907	0.123919	0.0824414	0.089075	0.0921578	0.0998813	0.116001	0.148076	0.126859	0.120139	0.130306	0.113449	0.106557	0.156095	0.163343	0.163995	0.0893531	0.12392	0.13031	0.11345	0.10656	0.1561	0.16334	0.16399	0.12686	0.072539	-0.127352	-0.217743	0.333061	0.398469	0.404199	0.033828	0.562948	0.873848	0.690608	0.999977	0.842718
R.n[305.21]LVREDENDAS[167.00]DDEDDDEK[432.30].R	Q9Y5B6,Q8N6E6	GCFC1	S262	0.165204	0.781979	1.17407	1.28483	1.0477	1.01295	0.94986	0.998828	0.992794	0.817087	0.630799	0.763244	0.749453	0.777296	0.59491	0.658647	0.848109	0.6845	1.57907	1.46779	1.24897	1.47363	1.33268	1.218	1.51149	1.18076	1.17407	1.28483	1.0477	1.01295	0.94986	0.99883	0.99279	0.81709	0.130059	-0.164293	-0.212955	-0.305732	-0.233207	-0.241958	-0.522952	0.999211	0.860767	0.999573	0.492372	0.487861
R.n[305.21]MAPTPIPTRS[167.00]PSDSSTASTPVAEQIER.A	Q16643,A8MV58,B3KSQ7,B7Z2Z0,D6R9Q9,F8W9Z3	DBN1	S337	0.272046	0.565358	0.854353	0.52812	0.546567	0.664191	0.65506	0.700443	0.59267	0.698764	1.04822	0.924256	0.939471	0.87144	0.91967	0.995479	0.981793	1.01651	1.25601	1.07598	1.1452	0.903742	1.10324	1.31305	1.22464	0.745247	1.04822	0.92426	0.93947	0.87144	0.91967	0.99548	0.98179	0.74525	-0.181571	-0.158023	-0.266468	-0.188753	-0.074477	-0.094455	-0.492145	0.412913	0.612831	0.272046	0.706344	0.999325
R.n[305.21]MDSNFGLAGLPGS[167.00]PK[432.30].K	O43463,B4DST0	SUV39H1	S391	0.223129	0.651444	0.76787	0.530441	0.628531	0.687531	0.513639	0.658434	0.683538	0.756893	0.616151	0.477156	0.430541	0.452802	0.523656	0.502512	0.615691	0.574907	0.325315	0.314667	0.242378	0.284914	0.285143	0.373814	0.304707	0.240067	0.61615	0.47716	0.43054	0.4528	0.51364	0.50251	0.61569	0.57491	-0.368809	-0.517134	-0.444408	-0.262524	-0.294129	-0.001077	-0.099945	0.272273	0.223129	0.611595	0.272704	0.940106
R.n[305.21]METVSNASSSSNPS[167.00]SPGR.L	Q9NTI5,A9IYQ1,B7Z5S1	PDS5B	S1165	0.050649	1.29543	1.10981	0.968716	1.09268	0.958077	1.0226	1.07551	1.08529	0.93864	1.31445	1.1459	1.4331	1.07928	1.24888	1.15607	1.27	1.04599	1.11193	1.22649	1.41384	1.15254	1.2522	1.30173	1.48298	0.385831	1.11193	1.1459	1.41384	1.07928	1.24888	1.15607	1.27	0.93864	0.043415	0.346553	-0.042997	0.167569	0.056163	0.191763	-0.244422	0.999658	0.972009	0.987969	1	1
R.n[305.21]MHLPS[167.00]PTDSNFYR.A	P00533,A8K2T7,A9CB80,B7Z2I3,E7BSV0,E9PFD7,F2YGG7,Q2TTR7,Q504U8,Q59FL8,Q75MF2	EGFR	S991	0.678043	0.168743	0.308323	0.313041	0.260499	0.367489	0.51293	0.333215	0.585762	0.332555	0.312188	0.314234	0.3426	0.374353	0.41508	0.259453	0.387323	0.303852	1.31495	1.18809	1.22408	1.11155	1.35447	1.5516	1.21046	1.08833	0.31219	0.31423	0.3426	0.37435	0.51293	0.33321	0.58576	0.33256	0.009397	0.134101	0.261963	0.716338	0.094007	0.907885	0.09119	0.999732	0.999865	0.999979	0.884934	0.99151
R.n[305.21]MHLPSPTDSNFY[243.03]R.A	P00533,A8K2T7,A9CB80,B7Z2I3,E7BSV0,E9PFD7,F2YGG7,Q2TTR7,Q504U8,Q59FL8,Q75MF2	EGFR	Y998	9.52258e-06	5.02125	6.35829	9.45302	7.40043	8.9367	9.31903	6.65476	6.01634	6.03598	5.71959	9.94105	7.85961	9.98635	9.44847	5.79919	5.34386	4.77969	6.27927	9.41837	7.74755	9.37439	8.17223	6.0068	5.93819	5.35632	6.27927	9.45302	7.74755	9.37439	9.31903	6.0068	5.93819	5.35632	0.590178	0.303143	0.578128	0.569583	-0.064	-0.080574	-0.229355	9.52258e-06	0.0252119	1.72465e-05	9.1221e-05	1
R.n[305.21]MLPHAPGVQMQAIPEDAIPEES[167.00]GDEDEDDPDK[432.30]R.L	Q13547,B4DRG0,B5BU61,F5GXM1,Q5HYD4,Q6IT96	HDAC1	S393	0.417726	0.379109	1.88582	1.39633	1.59057	1.64119	1.3677	2.06905	1.95167	2.43162	1.39565	1.38208	1.67378	1.32228	1.29692	1.24791	1.4479	1.58448	2.13992	1.74811	1.73264	1.41747	1.66065	1.82573	2.01314	2.14292	1.88582	1.39633	1.67378	1.41747	1.3677	1.82573	1.95167	2.14292	-0.433552	-0.172082	-0.411874	-0.46344	-0.046719	0.049517	0.184386	0.642874	0.986902	0.47654	0.417726	0.998967
R.n[305.21]MLPHAPGVQMQAIPEDAVHEDS[167.00]GDEDGEDPDK[432.30].R	Q92769,B3KRS5,B3KUJ5,J3KPW7,Q59GB9	HDAC2	S394	0.348328	0.458011	0.167755	0.0985538	0.129751	0.116877	0.140293	0.199774	0.140579	0.157028	0.371803	0.261292	0.335215	0.176442	0.348157	0.286814	0.365625	0.342839	0.328616	0.326626	0.464339	0.335111	0.399219	0.498748	0.539363	0.503968	0.32862	0.26129	0.33521	0.17644	0.34816	0.28681	0.36563	0.34284	-0.330768	0.028645	-0.897243	0.08333	-0.196325	0.153964	0.061115	0.843471	0.999638	0.602571	1	0.980854
R.n[305.21]MLPHAPGVQMQAIPEDAVHEDS[167.00]GDEDGEDPDK[432.30]R.L	Q92769,B3KRS5,B3KUJ5,J3KPW7,Q59GB9	HDAC2	S394	0.370823	0.430833	7.22525	6.66633	5.70845	6.87024	6.53375	7.31354	7.31191	8.04702	2.43924	2.77519	2.02988	2.40879	2.40207	1.87021	2.4888	2.74258	3.65056	3.4996	3.27182	2.48262	2.84721	3.10249	3.19401	3.86419	3.65056	3.4996	3.27182	2.48262	2.84721	3.10249	3.19401	3.86419	-0.060928	-0.158024	-0.556254	-0.358569	-0.234691	-0.192749	0.082048	0.999929	0.370823	0.780484	0.791087	0.964457
R.n[305.21]MNS[167.00]TGGQTPR.R	Q96ST2,B4DGM5,B4DL52	IWS1	S720	3.04392e-05	4.51657	0.457748	0.857101	1.35147	1.92079	1.22448	1.04665	0.987519	0.806574	0.431148	0.765267	1.17949	1.84636	0.979997	1.55621	1.32507	0.865139	0.878684	0.800439	0.913283	2.0416	1.1126	1.24544	1.18598	0.371813	0.45775	0.80044	1.17949	1.92079	1.1126	1.24544	1.18598	0.80657	0.806233	1.36553	2.06907	1.2813	1.44402	1.37345	0.81724	0.887974	0.0742879	3.04392e-05	0.113556	0.0180226
R.n[305.21]MREDYDS[167.00]VEQDGDEPGPQR.S	Q9Y5S9	RBM8A	S56	0.0215743	1.66606	0.544291	0.413116	0.742281	0.380458	0.448014	0.667359	0.486633	0.466823	0.257213	0.171585	0.435827	0.257147	0.271879	0.236943	0.265977	0.26255	0.196292	0.181906	0.250865	0.22968	0.2196	0.19298	0.244754	0.214886	0.25721	0.18191	0.43583	0.25715	0.27188	0.23694	0.26598	0.26255	-0.499722	0.760819	-0.000337	0.080023	-0.118425	0.048371	0.029645	0.845118	0.232146	0.991087	0.999948	0.998282
R.n[305.21]NC[160.03]PS[167.00]PVLIDC[160.03]PHPNC[160.03]NK[432.30]K[432.30].Y	O15014	ZNF609	S491	0.00756629	2.12112	3.23546	2.73597	1.80089	2.75218	2.94367	1.90286	3.02435	2.60547	5.85589	5.18395	2.84763	4.95766	4.11037	4.23175	4.16806	4.07535	1.98406	1.8126	1.23341	1.51596	1.59026	1.78889	1.36398	2.06007	3.23546	2.73597	1.80089	2.75218	2.94367	1.90286	3.02435	2.60547	-0.241918	-0.845261	-0.233396	-0.136355	-0.765801	-0.097346	-0.312427	0.923799	0.00756629	0.726444	0.434684	0.176917
R.n[305.21]NDS[167.00]WGSFDLR.A	Q7Z417,A1L3A7	NUFIP2	S652	0.749769	0.125072	0.075908	0.0521853	0.120075	0.0774203	0.0796461	0.093324	0.0772342	0.0868822	0.446991	0.326131	0.524805	0.450475	0.428478	0.416582	0.409435	0.507898	2.88085	3.14464	4.37104	3.74735	3.9926	4.05557	3.79419	2.21108	0.44699	0.32613	0.52481	0.45047	0.42848	0.41658	0.40943	0.5079	-0.454795	0.231553	0.011188	-0.061015	-0.101649	-0.126626	0.184302	1	0.749769	0.985483	0.950891	0.935118
R.n[305.21]NFDFEGSLS[167.00]PVIAPK[432.30].K	Q9H1A4,H0Y564	ANAPC1	S688	0.12917	0.888837	0.692356	0.590094	0.477415	0.742968	0.655201	0.798917	0.821904	0.738906	0.860381	0.54548	0.631551	0.844572	0.740003	0.906848	0.944564	1.22525	0.646168	0.324738	0.33486	0.395065	0.440934	0.38198	0.419818	0.654733	0.69236	0.54548	0.47742	0.74297	0.6552	0.79892	0.8219	0.73891	-0.343996	-0.536263	0.101782	-0.079587	0.206529	0.24744	0.093876	0.143612	0.12917	0.986074	0.829809	0.999774
R.n[305.21]NGAAGPHS[167.00]PDPLLDEQAFGDLTDLPVVPK[432.30].A	Q9H3Q1,B2R6D8,B3KUS7	CDC42EP4	S174	0.123407	0.908661	0.545555	0.568324	0.777958	0.87485	0.836485	1.05704	0.888823	0.908713	0.0929991	0.109758	0.137618	0.136136	0.192373	0.171342	0.162651	0.161548	0.17698	0.145961	0.284942	0.211114	0.228271	0.244409	0.234502	0.165487	0.17698	0.14596	0.28494	0.21111	0.22827	0.24441	0.2345	0.16549	-0.278013	0.687072	0.254409	0.367155	0.465717	0.406002	-0.096842	1	0.653915	0.59653	0.504218	0.123407
R.n[305.21]NGS[167.00]PPPGAPSSR.F	Q9Y3Q8,Q8IV54	TSC22D4	S62	0.15437	0.811436	0.336155	0.516361	0.509845	0.487825	0.390894	0.412235	0.434155	0.331927	0.327682	0.442392	0.571789	0.435528	0.347488	0.423792	0.468297	0.347057	0.723306	0.626704	0.576941	0.718526	0.501286	0.536056	0.625386	0.169902	0.33615	0.51636	0.57179	0.48783	0.39089	0.42379	0.4683	0.33193	0.619272	0.76638	0.537273	0.217658	0.334244	0.478328	-0.018226	0.987427	0.934847	0.952178	0.99785	1
R.n[305.21]NLLEDDS[167.00]DEEEDFFLR.G	O75379,Q6IAZ3	VAMP4	S30	0.814721	0.0889912	0.0831072	0.0586076	0.057172	0.0362405	0.0466947	0.0586886	0.0577592	0.0677031	0.211567	0.185969	0.202427	0.239782	0.195848	0.230073	0.19988	0.286368	0.148602	0.138162	0.15521	0.147001	0.136015	0.136495	0.171051	0.149793	0.1486	0.13816	0.15521	0.147	0.13602	0.1365	0.17105	0.14979	-0.105094	0.062787	-0.015618	-0.127615	-0.122533	0.202984	0.011507	0.925853	0.998956	0.999888	0.899089	0.999949
R.n[305.21]NLLEDDS[167.00]DEEEDFFLRGPSGPR.F	O75379,Q6IAZ3	VAMP4	S30	0.459277	0.337925	0.152213	0.12235	0.148385	0.14559	0.126354	0.176023	0.133557	0.162817	1.08542	0.964258	0.839583	0.841455	0.868995	0.85124	0.831843	0.901979	0.958086	0.954971	0.997706	0.731146	1.00241	1.0759	0.996769	0.714486	0.95809	0.95497	0.83958	0.73115	0.86899	0.85124	0.83184	0.71449	-0.004706	-0.190493	-0.389994	-0.140822	-0.170595	-0.203855	-0.423247	0.996422	0.978479	0.459277	0.984466	0.999865
R.n[305.21]NLSEGNNANYTEY[243.03]VATR.W	O76039	CDKL5	Y171	0.0372031	1.42942	0.246828	0.145071	0.216887	0.240727	0.207401	0.289416	0.303178	0.233282	0.351321	0.155121	0.260005	0.218966	0.211768	0.229721	0.319924	0.222	0.199974	0.146466	0.200214	0.127951	0.19291	0.196802	0.200742	0.070279	0.24683	0.14647	0.21689	0.21897	0.2074	0.22972	0.30318	0.222	-0.752913	-0.186554	-0.172785	-0.251102	-0.103641	0.296657	-0.152958	0.0372031	0.894791	0.399562	0.539456	0.984938
R.n[305.21]NNYALNTTATY[243.03]AEPYRPIQYR.V	Q99569,Q4W5T8,Q6LCG8	PKP4	Y478	0.00601925	2.22046	0.801202	0.388716	0.399593	0.378698	0.475408	0.565492	0.575596	0.586662	1.62366	0.720217	0.599501	0.672192	0.777926	0.933855	1.14097	0.893542	0.568838	0.326697	0.364833	0.348145	0.414777	0.460111	0.569659	0.252415	0.8012	0.38872	0.39959	0.3787	0.47541	0.56549	0.5756	0.58666	-1.04343	-1.00364	-1.08111	-0.75299	-0.502661	-0.477096	-0.449638	0.00872745	0.00601925	0.00721912	0.0292582	0.12644
R.n[305.21]NPGFY[243.03]VEANPMPTFK[432.30].C	P19174,A2A284,B4DMA3,Q4LE43,Q9UFY1	PLCG1	Y783	1.75053e-05	4.75683	4.21223	10.1931	7.51325	7.51721	6.29377	5.65095	5.58599	4.88042	5.47451	17.9696	12.0305	11.4865	9.08069	7.06527	7.6721	7.03171	4.37314	11.1522	6.55082	7.1057	6.19689	5.35632	5.5891	5.08537	4.37314	11.1522	7.51325	7.51721	6.29377	5.65095	5.5891	5.08537	1.35058	0.780768	0.781528	0.525255	0.369824	0.353946	0.217683	1.75053e-05	0.0223532	0.0221038	0.276637	0.874174
R.n[305.21]NQIPRT[181.01]PENLITEIR.S	Q7Z4H7,Q5SYF9,Q5VY60	HAUS6	T584	0.493492	0.30672	0.936158	0.532996	0.816688	0.813962	1.03872	1.1047	0.838879	0.817131	0.534856	0.418409	0.488818	0.553071	0.529407	0.622369	0.420575	0.490554	0.839018	0.921592	1.00767	0.993835	1.17241	1.15979	1.12456	0.660586	0.83902	0.533	0.81669	0.81396	1.03872	1.1047	0.83888	0.66059	-0.65457	-0.038917	-0.043747	0.30803	0.396878	-0.000241	-0.34495	0.773727	1	0.999999	0.785741	0.493492
R.n[305.21]NQVEEDAEDS[167.00]GEADDEEK[432.30]PEIHK[432.30]PGQNSFSK[432.30].S	O75717,A8KAE0,B3KMC2,B3KMD2,B3KMD9,C9JW18,F8W7P7	WDHD1	S868	0.0446602	1.35008	1.19423	0.883059	0.564529	0.734166	0.771309	0.882272	0.959687	0.909864	0.761927	0.690308	0.438345	0.846161	0.508775	0.540014	0.740475	0.840763	0.916925	0.761904	0.623248	0.704551	0.641908	0.764982	0.697785	1.35957	0.91692	0.7619	0.56453	0.73417	0.64191	0.76498	0.74047	0.90986	-0.267194	-0.699746	-0.320682	-0.514425	-0.261374	-0.308355	-0.011151	0.770524	0.0446602	0.690914	0.188351	0.527929
R.n[305.21]NQVIIPLVLS[167.00]PDRDEDLMR.Q	Q96G25	MED8	S82	0.415161	0.381783	0.456446	0.332498	0.390536	0.347438	0.389982	0.52383	0.4169	0.385561	0.19444	0.201779	0.236549	0.157686	0.191749	0.270013	0.230566	0.238033	0.695938	0.671544	0.808703	0.688584	0.803122	0.725846	0.826345	0.416174	0.45645	0.3325	0.39054	0.34744	0.38998	0.52383	0.4169	0.38556	-0.457102	-0.224987	-0.393693	-0.227057	0.198642	-0.130755	-0.243501	0.995258	0.999742	0.992264	0.999999	0.984439
R.n[305.21]NS[167.00]PGSQVASNPR.Q	Q9H0D6,B3KMC9,B4DZC3	XRN2	S448	0.0396597	1.40165	1.79385	2.58986	2.79099	2.20906	2.32304	1.82486	1.36513	1.08455	1.4685	2.00462	2.37144	1.88469	1.5656	1.86123	1.59228	0.987687	1.66361	1.48751	1.25966	1.77045	1.21743	1.29776	1.16039	0.268635	1.66361	2.00462	2.37144	1.88469	1.5656	1.82486	1.36513	0.98769	0.269012	0.511446	0.18001	-0.087602	0.133469	-0.285279	-0.752187	0.723082	0.449163	0.873335	0.999994	1
R.n[305.21]NSNS[167.00]PPS[167.00]PSSMNQR.R	Q7Z5L9,B4DSJ2	IRF2BP2	S457,S460	0.00512392	2.2904	0.430175	0.383207	0.405458	0.352383	0.340203	0.271135	0.262998	0.211489	0.379658	0.401346	0.473225	0.339566	0.361925	0.335013	0.279902	0.234062	0.754631	0.803501	0.779849	0.70762	0.647601	0.635607	0.532983	0.217075	0.43018	0.40135	0.47322	0.35238	0.36192	0.33501	0.2799	0.21707	-0.10008	0.137571	-0.287808	-0.24927	-0.360736	-0.620029	-0.98678	1	0.999464	0.983631	0.935599	0.677855
R.n[305.21]NSNSPPS[167.00]PSSMNQR.R	Q7Z5L9,B4DSJ2	IRF2BP2	S460	0.0515301	1.28794	1.78954	1.54964	1.86306	1.33863	1.29594	1.38246	1.44122	1.46425	1.83465	2.00686	2.4739	1.69836	1.68456	1.60038	1.91548	1.69221	0.0856184	0.0857067	0.110805	0.0801484	0.0813265	0.0882489	0.0916246	0.017204	1.78954	1.54964	1.86306	1.33863	1.29594	1.38246	1.44122	1.46425	-0.207656	0.058085	-0.418832	-0.46559	-0.372351	-0.312298	-0.289427	0.999999	0.544908	0.762051	0.682432	0.695123
[truncated: 250 more rows]
[truncated: 23 more columns]
