# Supplementary material for: Synthesizing Signaling Pathways from Temporal Phosphoproteomic Data
Source: Cell Rep. Author manuscript; Available in PMC 2018 Dec 16. (PMC6295338; doi:10.1016/j.celrep.2018.08.085)
Supplement: 2 [file NIHMS1508952-supplement-2.zip › readme.txt]

initial.xlsx: Mass spectrometry data containing three biological replicates with two technical replicates each and IP and IMAC listed separately.

merged_normalized.xlsx: Mass spectrometry data for each of the biological replicates after merging technical replicates, IMAC, and IP and normalizing.

processed.xlsx: Processed mass spectrometry data for peptides that appear in all biological replicates.  This includes the median intensity at each time point, log2 fold change, and statistical significance from Tukey�s Honest Significant Difference test.
