# Supplementary material for: Synthesizing Signaling Pathways from Temporal Phosphoproteomic Data
Source: Cell Rep. Author manuscript; Available in PMC 2018 Dec 16. (PMC6295338; doi:10.1016/j.celrep.2018.08.085)
Supplement: 3 [file NIHMS1508952-supplement-3.zip]

Archive with 6 entries (6 files):
- pcsf_input_prizes.tsv
- readme.txt
- tps_input_median_time_series.tsv
- tps_input_peptide_mapping.tsv
- tps_input_pvals_first.tsv
- tps_input_pvals_prev.tsv
