# Supplementary material for: Synthesizing Signaling Pathways from Temporal Phosphoproteomic Data
Source: Cell Rep. Author manuscript; Available in PMC 2018 Dec 16. (PMC6295338; doi:10.1016/j.celrep.2018.08.085)
Supplement: 3 [file NIHMS1508952-supplement-3.zip › pcsf_input_prizes.tsv]

1433Z_HUMAN	1.041379133
41_HUMAN	3.389112802
4ET_HUMAN	2.569973509
A8K1N6_HUMAN	1.948221966
A9CQZ4_HUMAN	0.421460919
AAGAB_HUMAN	0.906857382
ABCF1_HUMAN	1.662535462
ABI1_HUMAN	2.262002188
ABI2_HUMAN	6.039545959
ABLM1_HUMAN	1.851877252
ACACA_HUMAN	1.413801552
ACAP2_HUMAN	2.26361378
ACINU_HUMAN	5.059742801
ACK1_HUMAN	4.634804389
ACLY_HUMAN	0.924296287
ACTB_HUMAN	6.332977709
ADAT1_HUMAN	0.15086641
ADCY6_HUMAN	0.213467876
ADDA_HUMAN	2.023396633
ADNP_HUMAN	1.863304115
AFAD_HUMAN	5.746711895
AFTIN_HUMAN	1.428578311
AHNK_HUMAN	1.03846887
AKA10_HUMAN	1.256166574
AKA11_HUMAN	0.927725859
AKA12_HUMAN	0.839912266
AKAP1_HUMAN	1.744860335
AKAP2_HUMAN	1.596611866
AMOT_HUMAN	1.79256998
ANS1A_HUMAN	2.76115098
ANXA2_HUMAN	1.709856841
AP3D1_HUMAN	4.077699923
APC1_HUMAN	0.888837295
AR6P4_HUMAN	0.701112743
AR6P6_HUMAN	2.695059469
ARHG5_HUMAN	7.044363255
ARHG7_HUMAN	3.809839832
ARHGB_HUMAN	2.260010614
ARIP4_HUMAN	0.270475986
ARMX3_HUMAN	0.11573305
ARP8_HUMAN	1.094787599
ASPM_HUMAN	0.369667496
AT133_HUMAN	1.627668371
AT1A1_HUMAN	2.904315518
AT2B1_HUMAN	2.165602139
ATRX_HUMAN	0.701149125
ATX2L_HUMAN	4.425369048
AZI1_HUMAN	1.861521522
B2L13_HUMAN	1.614443902
B4DGC6_HUMAN	0.752406932
B4DM10_HUMAN	0.474391755
B4DQA8_HUMAN	0.12336285
B4DQQ2_HUMAN	0.509838368
B4DSL6_HUMAN	1.401622791
B4DZC2_HUMAN	0.736249376
BACH_HUMAN	0.409715682
BACH2_HUMAN	0.942291628
BAD_HUMAN	0.390261342
BAG6_HUMAN	0.406028443
BAP18_HUMAN	2.420530962
BARD1_HUMAN	0.113513875
BAZ1B_HUMAN	0.714778368
BAZ2A_HUMAN	1.358383434
BBX_HUMAN	1.196178614
BCAR1_HUMAN	5.368797237
BCLF1_HUMAN	3.268307286
BCS1_HUMAN	1.435079955
BIG3_HUMAN	0.978095454
BMS1_HUMAN	1.398231144
BORG1_HUMAN	0.8309547
BORG4_HUMAN	0.908661259
BRAP_HUMAN	0.507219767
BRD2_HUMAN	1.88956051
BRD3_HUMAN	0.351886484
BUD13_HUMAN	1.407446196
BZW2_HUMAN	0.610443432
C170B_HUMAN	0.887656818
C2CD5_HUMAN	0.319586924
CA052_HUMAN	1.950626165
CA172_HUMAN	0.676879108
CAAP1_HUMAN	0.46595922
CAF1B_HUMAN	0.356408629
CALM_HUMAN	0.977490284
CALX_HUMAN	1.062601393
CAV1_HUMAN	0.258171175
CBL_HUMAN	8.769147064
CBLB_HUMAN	7.734379891
CCD25_HUMAN	2.010322541
CCD43_HUMAN	1.116038006
CCD50_HUMAN	3.354177584
CCD86_HUMAN	0.857141606
CCD97_HUMAN	0.294338791
CCDC6_HUMAN	0.152259131
CCNK_HUMAN	2.334610339
CCNL2_HUMAN	1.006534651
CD2AP_HUMAN	1.354067165
CD2B2_HUMAN	0.678693026
CDC20_HUMAN	0.355921365
CDCA3_HUMAN	2.072183324
CDCA5_HUMAN	0.07382236
CDK1_HUMAN	5.284915059
CDK12_HUMAN	1.170814249
CDK13_HUMAN	1.185727819
CDK16_HUMAN	0.811435393
CDK5_HUMAN	4.687685262
CDKL5_HUMAN	1.429420778
CDS2_HUMAN	0.178665681
CDV3_HUMAN	2.77465514
CEBPZ_HUMAN	1.979375439
CFDP1_HUMAN	2.743835706
CG050_HUMAN	0.358271075
CH10_HUMAN	3.59178713
CHAP1_HUMAN	0.866076722
CHD3_HUMAN	0.642111098
CHD4_HUMAN	2.634889563
CHIP_HUMAN	0.745987428
CHM2B_HUMAN	0.269597733
CI078_HUMAN	0.190066548
CK052_HUMAN	0.798347313
CLAP1_HUMAN	3.346476868
CLASR_HUMAN	0.7666283
CLSPN_HUMAN	1.291446804
COF1_HUMAN	0.363525169
CPSF7_HUMAN	1.220915762
CRK_HUMAN	6.545276815
CRKL_HUMAN	8.296206643
CRTC2_HUMAN	0.342365761
CSKI2_HUMAN	0.149093366
CSPP1_HUMAN	1.449349623
CSTFT_HUMAN	0.78914943
CTF18_HUMAN	0.122926304
CTNB1_HUMAN	1.182358691
CTND1_HUMAN	2.470367915
CTR9_HUMAN	0.413950406
CUL4B_HUMAN	1.007958822
CX023_HUMAN	0.176910408
CYTSA_HUMAN	5.913323257
CYTSB_HUMAN	3.608453481
DBNL_HUMAN	0.570543941
DC1L1_HUMAN	0.794719394
DC1L2_HUMAN	0.507681958
DCAF8_HUMAN	0.35336542
DDA1_HUMAN	0.872125054
DDX21_HUMAN	4.016586169
DDX24_HUMAN	0.312606522
DDX3X_HUMAN	4.579670309
DDX3Y_HUMAN	1.733646236
DDX41_HUMAN	0.439652682
DDX42_HUMAN	0.855584012
DDX46_HUMAN	2.012385881
DDX54_HUMAN	2.605173004
DDX55_HUMAN	2.28381716
DEN4B_HUMAN	0.656664862
DENR_HUMAN	2.704039342
DEP1B_HUMAN	1.645992476
DESP_HUMAN	1.924142048
DHX29_HUMAN	0.503843977
DHX57_HUMAN	0.57639098
DIDO1_HUMAN	0.369232207
DJC17_HUMAN	1.844249365
DKC1_HUMAN	0.32638162
DLG3_HUMAN	5.621515746
DLG5_HUMAN	0.108395669
DNLI1_HUMAN	1.037846993
DNLI3_HUMAN	1.349276265
DNM1L_HUMAN	2.606851846
DNMT1_HUMAN	2.657624489
DOCK1_HUMAN	3.511089211
DOCK4_HUMAN	2.453505343
DREB_HUMAN	5.795930546
DYR1B_HUMAN	2.068163368
DYRK4_HUMAN	1.949040201
E41L2_HUMAN	1.513086229
E7EQJ0_HUMAN	0.750779742
E7EW20_HUMAN	5.137837856
E9PAU2_HUMAN	1.79615932
EDC3_HUMAN	0.613533076
EDC4_HUMAN	1.26073022
EF1A1_HUMAN	3.774750081
EF1B_HUMAN	0.768939794
EF1D_HUMAN	1.240472409
EFNB2_HUMAN	2.222686177
EGFR_HUMAN	6.787874699
EGLN1_HUMAN	1.876580206
EIF3B_HUMAN	2.048949271
EIF3G_HUMAN	0.505239033
ELF2_HUMAN	2.091908646
EMAL4_HUMAN	3.448264704
ENPL_HUMAN	1.609266838
EP15R_HUMAN	1.081920179
EPHA2_HUMAN	1.265344964
EPHA3_HUMAN	4.890258242
EPHA7_HUMAN	4.251623959
EPN1_HUMAN	2.366437637
EPS15_HUMAN	2.17910473
ERF_HUMAN	0.297944821
ESF1_HUMAN	0.193582968
EYA4_HUMAN	0.825473321
EZH2_HUMAN	0.596255303
F122A_HUMAN	0.165182041
F122B_HUMAN	0.57123671
F134A_HUMAN	0.357816627
F208A_HUMAN	3.98948863
FA21A_HUMAN	1.002587043
FA21C_HUMAN	0.383121185
FA53C_HUMAN	4.110099934
FACD2_HUMAN	1.547110919
FAK1_HUMAN	2.378937999
FARP1_HUMAN	0.870195531
FBX4_HUMAN	0.409421111
FETUA_HUMAN	0.279664326
FGR_HUMAN	3.030993962
FIP1_HUMAN	0.483195258
FKB15_HUMAN	1.588035249
FNBP4_HUMAN	2.572531179
FOXK1_HUMAN	0.740087924
FRIH_HUMAN	1.041424474
FUBP1_HUMAN	1.89204653
FUBP2_HUMAN	0.320472268
FUND2_HUMAN	4.456793301
FYN_HUMAN	3.643807551
G3BP1_HUMAN	1.113074454
G3V3T3_HUMAN	0.87271031
G5E9E7_HUMAN	0.326371155
GAB1_HUMAN	8.815306611
GAREM_HUMAN	4.841146589
GCP60_HUMAN	0.107749682
GGA3_HUMAN	2.179726191
GIT1_HUMAN	1.245649259
GLCI1_HUMAN	0.816382534
GNL1_HUMAN	0.340091044
GOGA4_HUMAN	0.005260565
GOGB1_HUMAN	0.037450193
GPBL1_HUMAN	0.277084294
GPN1_HUMAN	1.7071206
GRB2_HUMAN	5.98414078
GRM1A_HUMAN	2.179983191
GSK3A_HUMAN	2.264695948
GUAA_HUMAN	0.856813419
H0YLL2_HUMAN	0.237244044
H14_HUMAN	0.480383941
H1X_HUMAN	0.887789081
H2AY_HUMAN	3.280738704
H31T_HUMAN	1.028861148
H90B2_HUMAN	1.94461154
HACD3_HUMAN	2.33003099
HAP28_HUMAN	0.780304258
HAUS6_HUMAN	0.306719814
HBS1L_HUMAN	1.187973612
HDAC1_HUMAN	0.724838077
HDAC2_HUMAN	1.214528615
HDAC4_HUMAN	0.340649889
HDGF_HUMAN	1.718351317
HERC2_HUMAN	0.860486302
HEXI2_HUMAN	1.775588114
HGS_HUMAN	4.113095921
HIPK2_HUMAN	2.608491664
HIPK3_HUMAN	2.762743619
HIRP3_HUMAN	1.817388935
HJURP_HUMAN	1.423661608
HN1_HUMAN	0.792681263
HNRH1_HUMAN	0.74667418
HNRL1_HUMAN	2.940462135
HNRPC_HUMAN	1.502603096
HNRPK_HUMAN	1.390457195
HNRPU_HUMAN	1.433013628
HOIL1_HUMAN	4.929439605
HS90A_HUMAN	1.234298016
HS90B_HUMAN	0.670369851
HSF1_HUMAN	0.165464024
HSP71_HUMAN	0.014872075
HTSF1_HUMAN	3.021004994
HUWE1_HUMAN	1.276421502
I2BP1_HUMAN	1.095783118
I2BP2_HUMAN	2.290397526
ICK_HUMAN	2.942876566
ICLN_HUMAN	1.779946227
IF2B1_HUMAN	0.397153593
IF2P_HUMAN	1.333839578
IF4B_HUMAN	2.066970923
IF4G1_HUMAN	2.744061508
IGF1R_HUMAN	4.146854185
IMA1_HUMAN	0.456177003
IMA3_HUMAN	0.865015974
INADL_HUMAN	0.482587688
IPP2M_HUMAN	0.426838551
IRS4_HUMAN	7.547365483
ITSN1_HUMAN	0.985601405
ITSN2_HUMAN	4.658445396
IWS1_HUMAN	4.516567373
J3KPV7_HUMAN	0.217488248
JIP4_HUMAN	1.037505232
JUN_HUMAN	1.610647615
K.n[305.21]NNTAAETEDDES[167.00]DGEDRGGGTSGVR.R_PSEUDONODE	1.967584866
K0195_HUMAN	0.204430283
KAP2_HUMAN	5.164561338
KAT7_HUMAN	0.462376222
KCC1A_HUMAN	6.429634296
KCD12_HUMAN	0.796035657
KCRB_HUMAN	0.266035628
KDM1B_HUMAN	1.939001645
KDM2B_HUMAN	1.604732401
KDM5C_HUMAN	0.328270733
KHDR1_HUMAN	0.453682829
KI18B_HUMAN	0.357228499
KI21A_HUMAN	1.529069466
KI67_HUMAN	1.597588736
KIF15_HUMAN	0.914514901
KIF4A_HUMAN	2.352298296
KLC4_HUMAN	1.337802724
KMT2D_HUMAN	0.92885412
KPRA_HUMAN	4.667448297
KPRB_HUMAN	0.298385653
KRI1_HUMAN	0.204209274
KS6A1_HUMAN	1.994604375
KSR1_HUMAN	0.924686582
KSYK_HUMAN	0.403657302
LA_HUMAN	1.542455639
LAP2_HUMAN	0.77671361
LAP2A_HUMAN	0.813822943
LAP2B_HUMAN	2.6381885
LAR4B_HUMAN	0.45722427
LARP1_HUMAN	1.689058705
LARP4_HUMAN	0.265064757
LAS1L_HUMAN	3.145898529
LCK_HUMAN	2.206612924
LIMA1_HUMAN	0.763857349
LMNB2_HUMAN	1.724853743
LMO7_HUMAN	0.982815959
LR16A_HUMAN	0.859394019
LRC47_HUMAN	7.07812261
LSR_HUMAN	3.6799322
LYRIC_HUMAN	1.395786276
M4K5_HUMAN	4.3602067
MA7D1_HUMAN	1.322821095
MA7D3_HUMAN	2.401222598
MAGD2_HUMAN	1.165141493
MAGG1_HUMAN	1.169869749
MAP1B_HUMAN	1.59034755
MARCS_HUMAN	3.995716995
MARK2_HUMAN	0.876596207
MBB1A_HUMAN	2.667451487
MBD1_HUMAN	0.15022552
MCAF1_HUMAN	0.614796044
MCM2_HUMAN	0.974279327
MCM9_HUMAN	0.49423583
MCMBP_HUMAN	1.71527119
MCRS1_HUMAN	1.490941396
MDC1_HUMAN	1.148797569
MDN1_HUMAN	0.385563624
MED12_HUMAN	1.97343122
MED13_HUMAN	0.599258914
MED8_HUMAN	0.3817834
MEP50_HUMAN	1.156940696
MEPCE_HUMAN	1.231798941
MFAP1_HUMAN	0.632244168
MGMT_HUMAN	0.968000032
MIPT3_HUMAN	3.39798557
MK01_HUMAN	5.81196008
MK03_HUMAN	6.943344309
MK09_HUMAN	1.94059493
MK13_HUMAN	0.232002612
MK14_HUMAN	2.520374067
MKL1_HUMAN	3.035774107
MKX_HUMAN	2.791836251
ML12A_HUMAN	0.368932545
MMTA2_HUMAN	1.390958084
MP2K7_HUMAN	0.489744023
MPP5_HUMAN	0.314407653
MPRI_HUMAN	1.817481019
MPZL1_HUMAN	1.655056839
MRE11_HUMAN	0.738190636
MYH10_HUMAN	1.849967195
MYH9_HUMAN	0.245434248
MYO6_HUMAN	1.685717043
NAA10_HUMAN	0.345584286
NACA_HUMAN	1.252883357
NADAP_HUMAN	0.485711685
NASP_HUMAN	0.8415347
NCOR2_HUMAN	0.563433691
NELFE_HUMAN	1.712972547
NHLC2_HUMAN	2.542453901
NHRF1_HUMAN	0.648251307
NIPA_HUMAN	0.671152123
NIPBL_HUMAN	1.286280677
NJMU_HUMAN	0.316300452
NKAP_HUMAN	2.206998828
NMD3_HUMAN	1.48472794
NOC2L_HUMAN	2.118994452
NOL9_HUMAN	0.500840669
NOP2_HUMAN	0.911395195
NOVA1_HUMAN	1.305002259
NP1L1_HUMAN	2.00383472
NPM_HUMAN	3.156791285
NRBP_HUMAN	1.283989611
NSD1_HUMAN	0.84247315
NSF1C_HUMAN	3.173010351
NSUN2_HUMAN	0.921274484
NUCKS_HUMAN	4.778779482
NUCL_HUMAN	3.335905044
NUFP2_HUMAN	0.448727418
NUMA1_HUMAN	0.570846909
NUP50_HUMAN	2.300765388
NUP53_HUMAN	0.484320863
NUP62_HUMAN	3.180694509
NUP98_HUMAN	1.5577858
ODPA_HUMAN	0.553174067
OPTN_HUMAN	4.349167634
OSBP1_HUMAN	2.28296418
OTUD4_HUMAN	0.678037528
OTUD5_HUMAN	0.840764562
OTUL_HUMAN	2.244160234
OXSR1_HUMAN	0.253401453
P3C2A_HUMAN	0.45615936
P53_HUMAN	0.476723613
P66B_HUMAN	0.371896181
PAIRB_HUMAN	2.51822385
PAK4_HUMAN	0.388980094
PALLD_HUMAN	0.767217448
PANK2_HUMAN	3.95726334
PARD3_HUMAN	3.62236319
PAXB1_HUMAN	0.781979283
PAXI_HUMAN	3.020694941
PCBP1_HUMAN	0.749287384
PCM1_HUMAN	0.303706831
PCNP_HUMAN	0.71088608
PDCD4_HUMAN	1.107202476
PDIA6_HUMAN	2.107908802
PDLI1_HUMAN	4.359793588
PDS5A_HUMAN	2.164046142
PDS5B_HUMAN	1.295429037
PEBB_HUMAN	2.324148001
PELP1_HUMAN	0.543722582
PGAM1_HUMAN	3.97654265
PGRC1_HUMAN	2.517487336
PHAG1_HUMAN	1.820006712
PHIP_HUMAN	1.103467281
PI4KA_HUMAN	1.679414343
PIAS1_HUMAN	1.852335178
PININ_HUMAN	2.829830316
PKN2_HUMAN	0.441608599
PKP2_HUMAN	0.362666426
PKP4_HUMAN	2.580052488
PLCG1_HUMAN	5.474908717
PLEC_HUMAN	0.406445028
PLSL_HUMAN	2.32930645
PNKP_HUMAN	1.487891637
PO2F1_HUMAN	1.317231008
PODXL_HUMAN	0.704978489
POGZ_HUMAN	1.45915113
PP1B_HUMAN	3.102240692
PP6R3_HUMAN	0.654110399
PPHLN_HUMAN	1.093241707
PPIG_HUMAN	1.074929697
PPIL4_HUMAN	0.068517452
PPR3D_HUMAN	1.671767942
PR38A_HUMAN	0.557098142
PRC2A_HUMAN	1.167535516
PRC2C_HUMAN	1.475510695
PRCC_HUMAN	0.147506532
PRP4B_HUMAN	1.390871947
PRR12_HUMAN	0.509774703
PRSR2_HUMAN	0.51837717
PSA3_HUMAN	0.562193321
PSA5_HUMAN	0.417782172
PSIP1_HUMAN	1.191299642
PSMD1_HUMAN	1.261700313
PSME3_HUMAN	3.252629288
PSMG1_HUMAN	0.28963643
PSRC1_HUMAN	0.325860681
PTN11_HUMAN	5.337797072
PTN18_HUMAN	4.00318551
PTN2_HUMAN	1.070394012
PTPRA_HUMAN	1.275276522
PTSS2_HUMAN	0.915921435
PUM1_HUMAN	1.1897884
PUR6_HUMAN	2.062531946
PURB_HUMAN	0.680503798
PWP1_HUMAN	0.822373246
Q0D2I6_HUMAN	0.459458706
Q5T6U8_HUMAN	0.777224731
Q6DEN2_HUMAN	0.757888678
Q7Z3D7_HUMAN	0.553775924
Q96SA0_HUMAN	0.93702992
Q9UE24_HUMAN	0.318201558
RAB12_HUMAN	3.585410828
RAD50_HUMAN	1.858772717
RAM_HUMAN	0.346897035
RANB3_HUMAN	0.643212967
RB_HUMAN	0.608046504
RBM10_HUMAN	0.401842933
RBM15_HUMAN	1.002932067
RBM33_HUMAN	4.274338683
RBM34_HUMAN	2.396137318
RBM39_HUMAN	0.247819991
RBM5_HUMAN	0.889070975
RBM8A_HUMAN	1.666064214
RBMX_HUMAN	0.960523947
RBP2_HUMAN	1.904638183
RCOR1_HUMAN	0.865162883
REC8_HUMAN	1.353853663
RECQ4_HUMAN	2.028196064
RFC1_HUMAN	0.973589645
RFIP1_HUMAN	0.112424755
RGPA1_HUMAN	2.869531965
RHG17_HUMAN	0.630295518
RIF1_HUMAN	0.265084042
RL14_HUMAN	2.002775674
RL15_HUMAN	1.351011619
RL1D1_HUMAN	4.674779734
RL35A_HUMAN	0.930517337
RLA1_HUMAN	3.285584572
RN213_HUMAN	2.851664106
ROA2_HUMAN	0.284213814
ROCK1_HUMAN	0.315973552
RPRD2_HUMAN	3.101583086
RRAS2_HUMAN	1.818149966
RREB1_HUMAN	3.760139144
RRP36_HUMAN	2.691948639
RS28_HUMAN	1.199977996
RSF1_HUMAN	0.611187852
RU17_HUMAN	2.521833179
RUSD2_HUMAN	0.540831946
S38A2_HUMAN	0.730788351
S6A15_HUMAN	0.774576224
SAC31_HUMAN	0.94307496
SAMD1_HUMAN	0.425212621
SC16A_HUMAN	0.672503677
SCAFB_HUMAN	0.761820137
SCAM3_HUMAN	2.106109234
SCFD1_HUMAN	2.346160986
SCNM1_HUMAN	0.719029187
SCRIB_HUMAN	1.301544279
SDA1_HUMAN	0.061541886
SDE2_HUMAN	1.679042655
SENP3_HUMAN	1.40787111
SEPT2_HUMAN	0.411055936
SEPT9_HUMAN	0.142671537
SF01_HUMAN	2.044259155
SF3A1_HUMAN	0.775578196
SF3A3_HUMAN	1.194999973
SF3B1_HUMAN	1.470648597
SFR19_HUMAN	0.627237552
SG223_HUMAN	3.780996792
SGTA_HUMAN	1.050228151
SH24A_HUMAN	1.002132364
SHC1_HUMAN	7.546900921
SHIP2_HUMAN	8.437838929
SIN3A_HUMAN	1.619010324
SIR1_HUMAN	0.458227657
SKA3_HUMAN	1.084749599
SMAG2_HUMAN	0.910735601
SMAP_HUMAN	0.59280741
SMC3_HUMAN	1.118391998
SMCA4_HUMAN	2.527187477
SMN_HUMAN	0.556568343
SMRC1_HUMAN	0.563609677
SMRCD_HUMAN	1.955206456
SNIP1_HUMAN	0.863432223
SNTB1_HUMAN	0.895092461
SNUT1_HUMAN	0.199576654
SNUT2_HUMAN	2.282001891
SNX15_HUMAN	1.73028212
SO4C1_HUMAN	0.465662642
SON_HUMAN	1.335093161
SPB1_HUMAN	3.108234637
SPF45_HUMAN	1.051702
SPN90_HUMAN	1.844315095
SPTB2_HUMAN	0.471878337
SPTN1_HUMAN	1.115737962
SPY1_HUMAN	3.42908006
SRP14_HUMAN	1.556717997
SRP72_HUMAN	0.695449223
SRPK2_HUMAN	1.67639317
SRRM1_HUMAN	2.451247829
SRRM2_HUMAN	3.361997339
SRS11_HUMAN	0.979500106
SRSF4_HUMAN	1.102898188
SRSF6_HUMAN	1.903664076
SSRP1_HUMAN	0.676450721
ST32C_HUMAN	0.769326404
STA5A_HUMAN	6.882885706
STAM2_HUMAN	4.090988236
STAT3_HUMAN	2.887868462
STIP1_HUMAN	1.24173366
STK39_HUMAN	1.854711439
STML2_HUMAN	0.576888473
STMN1_HUMAN	2.192732251
STRN3_HUMAN	1.334203499
STRN4_HUMAN	1.90930866
SUGP1_HUMAN	0.527575252
SUV91_HUMAN	0.65144438
SVIL_HUMAN	3.613842583
SYHM_HUMAN	0.055517045
T22D4_HUMAN	0.811436232
T2FA_HUMAN	1.25655639
TAOK1_HUMAN	2.400859868
TB10B_HUMAN	1.274479392
TB182_HUMAN	0.703132143
TBA1A_HUMAN	5.367873118
TBCB_HUMAN	2.921534627
TBCD1_HUMAN	0.446451974
TBCD4_HUMAN	0.550677716
TCAL3_HUMAN	1.163540679
TCOF_HUMAN	3.223369409
TCP4_HUMAN	2.023142846
TE2IP_HUMAN	0.386420205
TEBP_HUMAN	0.775708432
TELO2_HUMAN	7.735939158
TENC1_HUMAN	1.610375987
TF3C1_HUMAN	3.429972136
TF3C4_HUMAN	0.992339047
TFDP1_HUMAN	0.083761469
TFP11_HUMAN	1.485256404
TFPT_HUMAN	0.557146512
TICRR_HUMAN	1.305944158
TIF1B_HUMAN	0.320264376
TIM_HUMAN	0.863369747
TJAP1_HUMAN	1.069817499
TM1L1_HUMAN	1.606585284
TM1L2_HUMAN	7.141828062
TM87A_HUMAN	0.237663573
TMX1_HUMAN	0.593573422
TNIK_HUMAN	1.271095902
TOIP1_HUMAN	1.910066228
TOP2A_HUMAN	0.547849196
TOP2B_HUMAN	5.468058424
TP53B_HUMAN	1.203476942
TPC12_HUMAN	0.920673989
TPR_HUMAN	1.927839259
TR150_HUMAN	1.41920725
TRA2A_HUMAN	2.212379915
TRAD1_HUMAN	0.673971499
TRI18_HUMAN	0.997235085
TRI25_HUMAN	1.305017212
TTC33_HUMAN	0.514102133
TX264_HUMAN	2.141372127
TXLNA_HUMAN	0.740262272
U520_HUMAN	2.005382024
UBE2O_HUMAN	2.807881097
UBL7_HUMAN	3.682226141
UBP10_HUMAN	1.192686682
UBP16_HUMAN	0.507055344
UBP24_HUMAN	2.226210731
UBP2L_HUMAN	0.641599057
UBP8_HUMAN	0.613072889
UIMC1_HUMAN	0.439297945
UNG_HUMAN	0.244686456
UNK_HUMAN	1.012344497
VAMP4_HUMAN	1.684655515
VINC_HUMAN	2.334430099
VPRBP_HUMAN	0.769210238
VRK3_HUMAN	0.682514818
WAC_HUMAN	0.771007822
WAP53_HUMAN	1.781641467
WAPL_HUMAN	0.489512544
WASL_HUMAN	2.709891864
WDHD1_HUMAN	2.984224778
WDR4_HUMAN	0.117013281
WDR44_HUMAN	0.165462318
WDR48_HUMAN	4.855701146
WDR55_HUMAN	0.240532253
WDR62_HUMAN	0.496230535
WDR70_HUMAN	2.055000425
WDR75_HUMAN	0.442295245
WIPF2_HUMAN	2.036351908
WIPI2_HUMAN	0.704303272
WIZ_HUMAN	2.423180827
WNK1_HUMAN	0.562340064
WRIP1_HUMAN	0.328288345
XPC_HUMAN	0.139447947
XRCC1_HUMAN	3.759734218
XRCC6_HUMAN	1.36897206
XRN2_HUMAN	1.401650058
YAP1_HUMAN	1.50029366
YBOX1_HUMAN	1.625078319
YBOX3_HUMAN	0.283774141
YRDC_HUMAN	0.759456845
Z280C_HUMAN	3.957096259
Z512B_HUMAN	0.086040691
ZBT7A_HUMAN	0.668040882
ZC11A_HUMAN	0.155049275
ZC3H4_HUMAN	1.420959201
ZC3HD_HUMAN	0.113112056
ZCH18_HUMAN	3.79962429
ZEB1_HUMAN	0.134563631
ZFY16_HUMAN	2.208481722
ZFY19_HUMAN	0.602219063
ZKSC1_HUMAN	2.18084174
ZMYM4_HUMAN	1.074991674
ZN148_HUMAN	0.618912748
ZN318_HUMAN	1.99333318
ZN609_HUMAN	2.121117169
ZN638_HUMAN	1.63818319
ZN703_HUMAN	1.160118644
ZN830_HUMAN	1.172929746
ZNRF2_HUMAN	1.201348674
ZO1_HUMAN	1.998443753
ZO2_HUMAN	2.359999053
ZRAB2_HUMAN	0.282624466
ZYX_HUMAN	1.939922301
