# Supplementary material for: Synthesizing Signaling Pathways from Temporal Phosphoproteomic Data
Source: Cell Rep. Author manuscript; Available in PMC 2018 Dec 16. (PMC6295338; doi:10.1016/j.celrep.2018.08.085)
Supplement: 3 [file NIHMS1508952-supplement-3.zip › readme.txt]

pcsf_input_prizes.tsv: Input to the Prize-Collecting Steiner Forest (PCSF) algorithm.  Protein prizes are computed from the peptide neg.log10.min.tukey.pval.firstprev scores as described in the manuscript.  _PSEUDONODE is used to denote a peptide that only maps to obsolete UniProt IDs.

tps_input_median_time_series.tsv: Input to the Temporal Pathway Synthesis (TPS) algorithm.  The median phosphorylation intensity for each peptide at each time point.

tps_input_peptide_mapping.tsv: Input to TPS.  Maps peptides to UniProt IDs, choosing the first match when multiple proteins correspond to the peptide.  Obtained by mapping the UniProt accession number (e.g. P00533) to the UniProt ID (e.g. EGFR_HUMAN, also known as the UniProt entry name).  _PSEUDONODE is used to denote a peptide that only maps to obsolete UniProt IDs.

tps_input_pvals_first.tsv: Input to TPS.  The p-values from Tukey's Honest Significant Difference test.  Contains p-values from the comparisons of each time point to the first (0 min) time point.

tps_input_pvals_prev.tsv: Input to TPS.  The p-values from Tukey's Honest Significant Difference test.  Contains p-values from the comparisons of each time point to the previous time point.
