# Supplementary material for: Synthesizing Signaling Pathways from Temporal Phosphoproteomic Data
Source: Cell Rep. Author manuscript; Available in PMC 2018 Dec 16. (PMC6295338; doi:10.1016/j.celrep.2018.08.085)
Supplement: 3 [file NIHMS1508952-supplement-3.zip › tps_input_median_time_series.tsv]

peptide	0min	2min	4min	8min	16min	32min	64min	128min
-.n[305.21]MRK[432.30]ET[181.01]PPPLVPPAAR.E	2.76679	2.68569	2.42117	2.81289	2.12906	2.89894	2.7952	3.11382
-.n[305.21]MSTTAGY[243.03]LARR.A	7.69423	3.99119	3.82037	4.3446	4.75965	5.04384	5.77301	8.24482
K.n[305.21]AAASGQPRPEMQC[160.03]PAEHEEDMY[243.03]RAADEIEK[432.30].E	0.1059	0.86109	0.5687	0.49809	0.36445	0.23328	0.15722	0.11192
K.n[305.21]AAGPAS[167.00]PPEEDPER.T	0.70996	0.7609	0.74556	0.58613	0.65659	0.5651	0.70899	0.59856
K.n[305.21]AALGLQDS[167.00]DDEDAAVDIDEQIESMFNSK[432.30].K	5.77342	5.13979	4.39768	4.98842	4.58252	4.63332	4.95409	5.95735
K.n[305.21]AALLAQYADVT[181.01]DEEDEADEK[432.30].D	0.52981	0.41483	0.43154	0.3609	0.46095	0.45981	0.45751	0.68888
K.n[305.21]AALLK[432.30]AS[167.00]PK[432.30].K	1.87341	1.50408	1.06438	1.25504	1.28447	1.20891	1.19738	1.3594
K.n[305.21]AAS[167.00]PPK[432.30]PLLSNASATPVGR.R	2.91753	1.9109	1.62122	1.81581	2.54857	2.21789	2.0652	1.98721
K.n[305.21]AAS[167.00]PS[167.00]PQSVR.R	1.9651	1.89125	1.59243	2.14532	1.37376	1.68344	1.96119	2.25043
K.n[305.21]AAVLS[167.00]DS[167.00]EDEEK[432.30].A	0.53881	0.46642	0.47099	0.41442	0.43759	0.44499	0.50484	0.61086
K.n[305.21]ADVLEAHEAEAEEPEAGK[432.30]S[167.00]EAEDDEDEVDDLPSSR.R	0.1993	0.19864	0.28681	0.18277	0.22324	0.20216	0.23779	0.2283
K.n[305.21]AEEDEILNRS[167.00]PR.N	110.33446	100.90748	118.46344	94.95626	92.32412	106.20391	109.32285	124.54334
K.n[305.21]AEFAEY[243.03]ASVDR.N	2.88139	3.09064	2.58285	2.42156	2.27459	2.56479	2.77014	2.66063
K.n[305.21]AEGEPQEES[167.00]PLK[432.30].S	0.46083	0.27655	0.51557	0.21821	0.37583	0.3728	0.40377	0.34375
K.n[305.21]AEQGS[167.00]EEEGEGEEEEEEGGESK[432.30].A	0.80113	0.86704	0.85889	0.94504	0.64249	0.82115	0.7891	0.93595
K.n[305.21]AFWMAIGGDRDEIEGLS[167.00]S[167.00]DEEH.-	4.02645	3.72514	3.31715	3.35585	3.35305	3.36796	3.53277	3.85745
K.n[305.21]AGGSAALS[167.00]PSK[432.30]K[432.30].R	2.16888	2.13226	0.89612	1.90465	1.30784	1.33495	1.28058	1.15664
K.n[305.21]AGMSSNQSISS[167.00]PVLDAVPR.T	0.22814	0.25768	0.27167	0.23964	0.19525	0.23059	0.21235	0.23604
K.n[305.21]AIPVSPS[167.00]AVEEDEDEDGHTVVATAR.G	1.6535	1.34876	1.61414	1.75534	1.90746	2.38124	2.48404	3.00503
K.n[305.21]AITSLLGGGS[167.00]PK[432.30].N	0.23319	0.23188	0.22308	0.18607	0.24198	0.27062	0.20613	0.19511
K.n[305.21]AK[432.30]PAMPQDSVPS[167.00]PR.S	2.41269	2.58905	1.90856	2.74972	2.24259	2.46421	2.61564	2.48211
K.n[305.21]AK[432.30]PPADPAAAAS[167.00]PC[160.03]R.A	5.44601	5.17165	2.66602	2.37329	2.82392	2.04324	2.51949	2.3437
K.n[305.21]ALAEEASEEELPS[167.00]DVDLNDPYFAEEVK[432.30].Q	0.23706	0.24257	0.2124	0.16549	0.20606	0.20171	0.26981	0.24309
K.n[305.21]ALGGEDS[167.00]ENEEELGDEAMMALDQSLASLFAEQK[432.30].L	1.04156	0.97536	0.65605	0.98091	0.99284	0.61566	0.84888	0.87973
K.n[305.21]ALGGEDSENEEELGDEAMMALDQS[167.00]LASLFAEQK[432.30].L	0.18518	0.14885	0.15607	0.16172	0.13679	0.1413	0.16379	0.19987
K.n[305.21]ALTDDS[167.00]DENEEEDAFTDQK[432.30].L	1.12129	1.11607	1.41172	0.93283	1.02971	1.0592	1.15826	1.13882
K.n[305.21]ALVSSESY[243.03]LQR.L	0.38298	1.3563	0.70101	0.74484	0.81232	0.65499	0.52311	0.41357
K.n[305.21]APVPGT[181.01]PDSLSSGSSR.D	1.13166	1.09384	1.1663	1.00136	1.18229	1.04266	1.28259	1.39596
K.n[305.21]APVPSTC[160.03]SSTFPEELS[167.00]PPSHQAK[432.30].R	0.41091	0.39139	0.34994	0.47794	0.41994	0.41115	0.42506	0.59512
K.n[305.21]AQAVS[167.00]EEEEEEEGK[432.30].S	1.42936	1.52921	1.4181	1.45393	1.43895	1.77808	1.47823	1.53791
K.n[305.21]AQK[432.30]LPDLS[167.00]PVENK[432.30].E	0.48911	0.41883	0.33504	0.44665	0.4412	0.49092	0.56179	0.69052
K.n[305.21]AS[167.00]PVGDGNFR.N	1.18543	0.84157	0.5716	0.77053	0.97994	0.90369	0.92436	0.77719
K.n[305.21]ASEPLLS[167.00]PPPFGESR.K	0.23549	0.19201	0.20834	0.21284	0.22416	0.20046	0.17786	0.26182
K.n[305.21]ASLGSLEGEAEAEASS[167.00]PK[432.30].G	0.70617	0.58196	0.96821	0.75281	0.84005	1.00015	0.94513	1.03671
K.n[305.21]ASLVALPEQTAS[167.00]EEET[181.01]PPPLLTK[432.30].E	0.21305	0.14094	0.15831	0.15218	0.14116	0.14808	0.19258	0.17852
K.n[305.21]ASVSGPNS[167.00]PSETRR.E	0.98085	1.28356	1.6356	1.40546	1.06155	1.24451	1.30415	1.13658
K.n[305.21]AT[181.01]PPPS[167.00]PLLSELLK[432.30].K	0.18685	0.24014	0.25598	0.30936	0.35423	0.36503	0.4159	0.46764
K.n[305.21]ATGGLC[160.03]LLGAY[243.03]ADSDDDDNDVSEK[432.30].L	0.46816	0.41583	0.59349	0.40499	0.40386	0.43161	0.46887	0.46383
K.n[305.21]ATGSAGLLGDPEC[160.03]EGS[167.00]PPEHSPEQGR.S	0.2644	0.32684	0.21029	0.3007	0.26886	0.18269	0.26423	0.29972
K.n[305.21]ATIS[167.00]DEEIER.Q	7.0432	6.29832	7.18406	6.50932	6.00964	5.73191	6.37466	6.37475
K.n[305.21]ATNES[167.00]EDEIPQLVPIGK[432.30].K	1.71504	1.32412	2.7262	1.42059	1.39771	1.51379	1.54372	1.80687
K.n[305.21]ATVTPS[167.00]PVK[432.30].G	8.78217	8.62183	7.32566	7.56566	8.00893	8.59569	8.89181	10.12327
K.n[305.21]AVC[160.03]STY[243.03]LQSR.Y	29.36415	19.63974	22.03106	19.00787	20.3442	22.93131	22.81864	21.91282
K.n[305.21]AVDGY[243.03]VK[432.30]PQIK[432.30].Q	3.10435	8.48716	8.26297	15.69703	17.35822	11.52378	6.38748	3.93097
K.n[305.21]AVELGDELQIDAIDDQK[432.30]C[160.03]DILVQEELLAS[167.00]PK[432.30]K[432.30].L	0.16357	0.14339	0.0903	0.15846	0.18053	0.13425	0.16948	0.18302
K.n[305.21]AVQQHQHGYDS[167.00]DEEVDSELGTWEHQLR.R	1.01352	0.59356	0.69527	0.70886	0.69752	0.6502	0.75062	0.75482
K.n[305.21]AY[243.03]HEQLSVAEITNAC[160.03]FEPANQMVK[432.30].C	1.07473	2.06729	1.57517	1.5802	1.39322	1.47296	1.27124	1.05154
K.n[305.21]AYS[167.00]FC[160.03]GTVEYMAPEVVNR.Q	0.26442	0.18753	0.23486	0.22951	0.32543	0.33593	0.31648	0.33585
K.n[305.21]C[160.03]DILVQEELLAS[167.00]PK[432.30].K	1.12092	0.82997	0.95492	0.76128	0.88875	0.93139	1.09369	0.96342
K.n[305.21]C[160.03]DSSPDS[167.00]AEDVR.K	0.45224	0.38766	0.38583	0.41855	0.38958	0.43429	0.35736	0.19342
K.n[305.21]C[160.03]GLGQENS[167.00]DNEHLVENEVSLLLEESDLRR.S	0.56358	0.61179	0.57177	0.56626	0.55704	0.66068	0.56164	0.44374
K.n[305.21]C[160.03]GSGPVHISGQHLVAVEEDAES[167.00]EDEEEEDVK[432.30].L	6.79174	6.5189	6.53619	6.48954	4.80254	5.20865	6.11439	7.51532
K.n[305.21]DASSQDC[160.03]Y[243.03]DIPR.A	0.6357	2.73756	2.07368	1.38993	1.28256	1.07707	1.05305	0.79589
K.n[305.21]DAY[243.03]SSFGSR.D	0.19022	0.78803	0.76696	0.5763	0.53142	0.35214	0.25661	0.20089
K.n[305.21]DDDDIDLFGS[167.00]DDEEESEEAK[432.30].R	1.10463	0.62707	1.1939	0.61358	1.09704	0.87659	1.08879	1.46107
K.n[305.21]DDDDIDLFGS[167.00]DDEEESEEAK[432.30]R.L	0.91913	0.84209	0.9336	0.88133	0.74477	0.84806	0.91071	1.14592
K.n[305.21]DDSHSAEDS[167.00]EDEK[432.30]EDHK[432.30].N	0.88952	1.12311	0.57224	1.45411	0.56334	0.55446	0.62623	0.70812
K.n[305.21]DELHIVEAEAMNY[243.03]EGSPIK[432.30].V	0.21986	0.21656	0.14981	0.21467	0.1997	0.21473	0.24208	0.28487
K.n[305.21]DELHIVEAEAMNYEGS[167.00]PIK[432.30].V	0.95786	0.86977	1.18211	0.84054	0.96671	0.86547	1.17573	1.2521
K.n[305.21]DELHIVEAEAMNYEGS[167.00]PIK[432.30]VTLATLK[432.30].M	0.15419	0.09311	0.11259	0.13166	0.12895	0.13799	0.15833	0.17578
K.n[305.21]DFQDYMEPEEGC[160.03]QGS[167.00]PQRR.G	5.06188	5.87459	5.36528	5.83508	5.85751	4.33885	5.09503	5.6834
K.n[305.21]DGLNQTTIPVS[167.00]PPSTTK[432.30]PSR.A	4.0651	3.9929	3.01013	3.38347	3.71271	3.94876	4.38988	4.43531
K.n[305.21]DGNGY[243.03]ISAAELR.H	2.15857	2.3664	3.74292	3.21698	2.94783	3.15176	2.84578	1.96296
K.n[305.21]DHT[181.01]VSGDEDYC[160.03]PR.S	0.78623	0.91738	0.91497	0.87809	0.77818	0.88193	0.98568	0.87132
K.n[305.21]DIK[432.30]EES[167.00]DEEEEDDEESGR.L	1.82889	2.07458	1.81871	2.15782	1.44671	1.79842	1.88774	1.77784
K.n[305.21]DIK[432.30]EES[167.00]DEEEEDDEESGRLR.F	1.89176	1.87923	1.6615	1.57355	1.60424	1.80383	1.86734	1.89835
K.n[305.21]DK[432.30]S[167.00]PVREPIDNLTPEER.D	0.55724	0.58446	0.50104	0.46877	0.53396	0.58197	0.56828	0.82681
K.n[305.21]DLDEEGS[167.00]EK[432.30].E	1.7	1.86433	1.70471	1.85795	1.39454	1.24226	1.33652	1.12755
K.n[305.21]DLDEEGS[167.00]EK[432.30]ELHENVLDK[432.30].E	2.18855	2.05288	1.36363	1.70208	1.61566	1.75217	1.63998	1.80571
K.n[305.21]DLFDLNS[167.00]S[167.00]EEDDTEGFSER.G	4.41287	2.89881	3.03313	3.08416	3.23961	3.38506	3.5137	4.16384
K.n[305.21]DLFDLNS[167.00]SEEDDTEGFSER.G	0.1407	0.11647	0.19072	0.09994	0.12474	0.11188	0.12487	0.14909
K.n[305.21]DLFDLNSS[167.00]EEDDTEGFSER.G	0.22869	0.19424	0.1511	0.16331	0.20521	0.17625	0.18736	0.21592
K.n[305.21]DLFDYS[167.00]PPLHK[432.30].N	16.05759	13.05805	9.05612	13.84685	11.48743	12.61206	11.99949	16.65165
K.n[305.21]DLFETGLEDENNS[167.00]PLEDEESLESIR.A	0.11057	0.09211	0.13232	0.10576	0.106	0.10125	0.11555	0.14892
K.n[305.21]DNDSESDY[243.03]MFMAPGAGAIPK[432.30].N	1.33673	1.59678	1.20836	1.27635	1.22442	1.29862	1.40175	1.68673
K.n[305.21]DPNSATATAPPS[167.00]PLK[432.30]R.R	1.86723	1.81826	1.25165	1.44279	1.36208	1.62322	1.36337	1.48925
K.n[305.21]DQEPK[432.30]PS[167.00]PEPAAVSR.G	4.64455	4.4522	4.04741	4.71235	4.66102	4.81799	4.29608	4.90797
K.n[305.21]DTSATSQSVNGS[167.00]PQAEQPSLESTSK[432.30].E	1.01147	0.94593	0.82509	0.82706	0.74854	0.77447	0.79953	0.83602
K.n[305.21]DTVIIVS[167.00]EPS[167.00]EDEESQGLPTMAR.R	0.24388	0.17403	0.24337	0.17816	0.16753	0.24307	0.19884	0.21796
K.n[305.21]DWEDDS[167.00]DEDMSNFDR.F	2.422	2.36147	2.84275	2.4308	2.79029	2.65257	2.49534	3.02209
K.n[305.21]DYEIESQNPLASPTNT[181.01]LLGSAK[432.30].E	0.24076	0.15693	0.15254	0.25187	0.27256	0.21935	0.35372	0.35389
K.n[305.21]EAAGPAPS[167.00]PMR.A	4.69913	5.375	3.85827	3.95132	3.89212	3.2096	3.78632	3.92998
K.n[305.21]EAASSSSGTQPAPPAPAS[167.00]PWDSK[432.30]K[432.30].H	1.48589	1.41324	1.06833	1.37372	1.28158	0.96815	1.25357	1.21261
K.n[305.21]EAASSY[243.03]QEAWSTLR.K	0.20382	0.13639	0.17668	0.19503	0.16167	0.17133	0.16012	0.12817
K.n[305.21]EADDDEEVDDNIPEMPS[167.00]PK[432.30].K	1.74655	1.30165	3.49587	1.78658	2.18084	2.68639	2.51871	2.58972
K.n[305.21]EADPSNFANFSAY[243.03]PSEEDMIEWAK[432.30].R	0.03937	0.9005	0.81521	0.79422	0.47767	0.28	0.19978	0.09924
K.n[305.21]EAK[432.30]PNGIFK[432.30]GSTAENAEY[243.03]LR.V	0.17576	0.43975	0.26969	1.35426	0.34205	0.19372	0.1817	0.09945
K.n[305.21]EAPAEGEAAEPGS[167.00]PTAAEGEAASAASSTSSPK[432.30].A	0.0825	0.32665	0.49298	0.75932	0.90513	0.9207	1.01022	1.25605
K.n[305.21]EAPAEGEAAEPGSPT[181.01]AAEGEAASAASSTSSPK[432.30].A	0.05264	0.08415	0.11413	0.16063	0.19067	0.24472	0.22319	0.32567
K.n[305.21]EAQQK[432.30]VPDEEENEES[167.00]DNEK[432.30].E	1.67124	1.73394	1.162	1.30924	1.489	1.32744	1.309	1.27249
K.n[305.21]EATNTTSEPSAPSQDLLDLSPS[167.00]PR.M	2.10712	1.60823	1.98467	1.76011	2.12222	2.38967	2.12879	1.93259
K.n[305.21]EAVVDLHADDS[167.00]RISEDETER.N	0.17199	0.1333	0.17187	0.15786	0.11979	0.12916	0.14785	0.15461
K.n[305.21]EC[160.03]INAAPDS[167.00]PSK[432.30].Q	2.1904	2.17513	2.1439	2.38416	2.03781	2.20612	2.28642	2.46263
K.n[305.21]EDLSPAFDHS[167.00]PNK[432.30].L	2.97318	2.38209	2.24938	2.22655	2.75964	2.26336	2.61662	2.28664
K.n[305.21]EDNS[167.00]EGEEILEEVGGDLEEEDDHHMEFC[160.03]R.V	0.14065	0.13793	0.17093	0.17746	0.11751	0.15548	0.14413	0.1879
K.n[305.21]EDTDHEEK[432.30]AS[167.00]NEDVTK[432.30].A	0.67824	1.06481	0.6723	1.16122	0.7464	0.63906	0.65512	0.52528
K.n[305.21]EEDEEPES[167.00]PPEK[432.30].K	1.27323	1.39601	1.94129	1.60747	1.4515	1.72561	1.89151	1.99513
K.n[305.21]EEDEEPES[167.00]PPEK[432.30]K[432.30].T	1.33786	1.34039	1.65861	1.21866	1.20302	1.33009	1.63555	1.23902
K.n[305.21]EEEDK[432.30]DDEEK[432.30]PK[432.30]IEDVGS[167.00]DEEDDSGK[432.30].D	1.04344	0.5481	0.5932	0.5564	0.78249	0.70919	0.85923	1.11606
K.n[305.21]EEGAAPSPT[181.01]HVAELATMEVESAR.L	1.11451	0.65048	1.02669	0.62259	0.95797	0.94467	0.88653	0.99483
K.n[305.21]EEGSLSDTEADAVS[167.00]GQLPDPTTNPSAGK[432.30].D	0.15149	0.12872	0.37656	0.11261	0.18432	0.16166	0.1684	0.20975
K.n[305.21]EEK[432.30]ESEDK[432.30]PEIEDVGS[167.00]DEEEEK[432.30].K	7.82843	3.70411	4.08046	2.97377	4.40137	6.03966	7.15339	6.74232
K.n[305.21]EEPQTVPEMPGETPPLS[167.00]PIDMESQER.L	0.2322	0.21162	0.27546	0.24448	0.2587	0.28176	0.28954	0.38815
K.n[305.21]EGEEPTVYS[167.00]DEEEPK[432.30]DESAR.K	4.92674	4.45674	4.41698	4.11755	4.20362	4.28419	5.01541	5.25664
K.n[305.21]EGIQWEAK[432.30]EDNS[167.00]EGEEILEEVGGDLEEEDDHHMEFC[160.03]R.V	0.67457	0.58058	0.53966	0.55189	0.53592	0.53303	0.54583	0.72926
K.n[305.21]EGMNPSYDEY[243.03]ADSDEDQHDAYLER.M	0.82064	0.6465	0.53612	0.72741	0.53394	0.59577	0.72736	0.67609
K.n[305.21]EHNGVPPS[167.00]PDRAPPSRR.D	1.40403	1.31663	1.1389	1.33415	1.05969	1.08097	0.81578	1.06214
K.n[305.21]EIPEDVDMEEEK[432.30]ES[167.00]EDS[167.00]DEENDFTEK[432.30].V	0.59175	0.46641	0.7074	0.51736	0.41099	0.67543	0.5875	0.60528
K.n[305.21]EK[432.30]PELSEPSHLNGPS[167.00]SDPEAAFLSR.D	1.51725	1.50575	1.11291	1.29826	1.36543	1.26423	1.25676	1.56379
K.n[305.21]ELEDLLS[167.00]PLEELVK[432.30].E	0.21815	0.23795	0.23679	0.36542	0.37386	0.42969	0.49597	0.57945
K.n[305.21]ELEQVC[160.03]NPIISGLY[243.03]QGAGGPGPGGFGAQGPK[432.30].G	0.17976	0.21563	0.18062	0.19249	0.23189	0.21069	0.18493	0.20341
K.n[305.21]ELES[167.00]SEEGGSAEER.R	0.90936	1.01708	0.83549	0.9728	0.7088	0.79545	0.68166	0.68732
K.n[305.21]ELQK[432.30]K[432.30]EEENADS[167.00]DDEGELQDLLSQDWR.V	0.70837	0.65763	0.52543	0.45652	0.57298	0.61058	0.46753	0.63514
K.n[305.21]EMEHNTVC[160.03]AAGT[181.01]SPVGEIGEEK[432.30].L	0.35771	0.28967	0.34516	0.24605	0.36449	0.36583	0.32731	0.47411
K.n[305.21]EMFPYEASTPT[181.01]GISASC[160.03]R.R	0.19193	0.18467	0.14782	0.19748	0.16745	0.16614	0.12138	0.12425
K.n[305.21]ENDY[243.03]ESISDLQQGR.D	1.9284	1.99569	1.83358	1.43924	1.40916	1.48353	1.64362	1.56003
K.n[305.21]ENGEEGC[160.03]HQNGLALPVVEEGEVLSHS[167.00]LEAEHR.L	0.22735	0.25692	0.23515	0.20841	0.23182	0.19743	0.17751	0.19636
K.n[305.21]ENQQATSGPNQPS[167.00]VRR.G	0.53278	0.59374	0.59289	0.65977	0.57973	0.54194	0.63342	0.29546
K.n[305.21]EQIS[167.00]DIDDAVR.K	0.55556	0.48487	0.60215	0.55152	0.46205	0.49941	0.52359	0.57809
K.n[305.21]ESDQTLAALLS[167.00]PK[432.30].E	2.0178	1.5072	1.67121	1.82993	1.97267	2.25142	2.26488	2.15299
K.n[305.21]ESEDK[432.30]PEIEDVGS[167.00]DEEEEK[432.30].K	3.36105	2.90616	3.21465	2.85265	3.40954	3.40071	4.43416	4.33804
K.n[305.21]ESEDK[432.30]PEIEDVGS[167.00]DEEEEK[432.30]K[432.30].D	4.05158	3.2161	2.08331	2.96928	2.35862	2.71894	3.10965	2.92575
K.n[305.21]ESLK[432.30]EEDES[167.00]DDDNM.-	2.28421	2.34485	2.32097	2.53289	2.09533	2.15072	2.60771	2.31449
K.n[305.21]ESLTEAEVATEK[432.30]EGEDGDQPT[181.01]TPPK[432.30]PLK[432.30].T	0.95082	0.67403	0.7456	0.83139	0.68484	0.78617	0.80712	1.12927
K.n[305.21]ESSIIAPAPAEDVDT[181.01]PPR.K	0.36374	0.33001	0.37111	0.3239	0.29719	0.26314	0.3532	0.34686
K.n[305.21]ESSIIAPAPAEDVDT[181.01]PPRK[432.30].K	0.72738	0.59156	0.55735	0.57757	0.71855	0.75163	0.62782	0.73371
K.n[305.21]ESVPEFPLS[167.00]PPK[432.30].K	2.88686	2.25905	2.42239	2.41135	2.35105	3.37683	3.40054	4.11707
K.n[305.21]ESVS[167.00]PEDSEK[432.30].K	0.55623	0.76655	0.48692	0.70423	0.44943	0.60794	0.59325	0.56736
K.n[305.21]ETESAPGS[167.00]PR.A	1.27596	2.39813	1.77771	2.58913	1.40397	1.62861	1.57591	0.98573
K.n[305.21]ETIQGTGSWGPEPPGPGIPPAYSS[167.00]PRR.E	0.36018	0.29531	0.28079	0.2391	0.3533	0.357	0.33169	0.33459
K.n[305.21]ETQTHENMSQLS[167.00]EEEQNK[432.30].D	0.23927	0.25137	0.39148	0.2642	0.24495	0.25925	0.32241	0.31383
K.n[305.21]ETVSEAPPLLFS[167.00]DEEEK[432.30].E	0.60798	0.52443	0.57296	0.56968	0.70244	0.64674	0.66949	0.86673
K.n[305.21]EVAENQQNQSS[167.00]DPEEEK[432.30].G	0.94526	1.08034	0.94935	1.37029	0.74975	0.90657	0.87674	0.78434
K.n[305.21]EVEDK[432.30]ES[167.00]EGEEEDEDEDLSK[432.30].Y	0.39608	0.41526	0.51678	0.41908	0.44314	0.47049	0.53907	0.67264
K.n[305.21]EVELVS[167.00]E.-	1.4926	1.34231	1.51678	1.35334	1.22726	1.39167	1.45847	1.54955
K.n[305.21]EVS[167.00]PEVVR.S	1.14599	0.91663	1.179	0.9263	0.92828	1.00704	0.99194	1.20969
K.n[305.21]EVSSLEGS[167.00]PPPC[160.03]LGQEEAVC[160.03]TK[432.30].L	0.54948	0.39566	0.52601	0.47092	0.38523	0.48697	0.57308	0.65359
K.n[305.21]EVSY[243.03]NWDPK[432.30].D	1.61006	6.56913	3.25633	2.2987	2.31707	2.29193	1.90342	1.46193
K.n[305.21]EVYELLDS[167.00]PGK[432.30].V	1.36114	1.06761	1.01012	1.02218	1.40817	1.32764	0.94541	0.94746
K.n[305.21]EWNGVVSES[167.00]DSPVK[432.30].R	0.47488	0.45762	0.49853	0.49104	0.39604	0.35047	0.42962	0.47769
K.n[305.21]EY[243.03]HAEGGK[432.30]VPIK[432.30].W	1.5495	2.13511	1.43423	4.79182	6.0869	4.38776	3.11302	2.4058
K.n[305.21]FAS[167.00]DDEHDEHDENGATGPVK[432.30]R.A	2.56218	2.23697	1.93537	2.15775	1.70316	1.87843	2.2084	2.29004
K.n[305.21]FEDEGAGFEESSET[181.01]GDYEEK[432.30].A	0.17736	0.14123	0.25891	0.14034	0.14698	0.23191	0.19471	0.2873
K.n[305.21]FEEESK[432.30]EPVADEEEEDS[167.00]DDDVEPITEFR.F	1.30189	1.14141	1.08952	1.06295	1.13758	1.28562	1.25939	1.30136
K.n[305.21]FGESEEVEMEVES[167.00]DEEDDK[432.30]QEK[432.30].A	5.94619	6.07565	5.67628	5.62166	5.94234	5.9355	6.92014	7.54255
K.n[305.21]FQEQEC[160.03]PPS[167.00]PEPTRK[432.30].E	3.26719	2.01411	1.87079	2.36704	2.56613	2.30797	2.47876	2.40909
K.n[305.21]FQSPQIQATIS[167.00]PPLQPK[432.30].T	0.33026	0.35341	0.24464	0.32591	0.2839	0.33958	0.31056	0.29642
K.n[305.21]GAAEEAELEDS[167.00]DDEEK[432.30]PVK[432.30]QDDFPK[432.30].D	1.91803	1.71137	1.13402	1.68301	1.48536	1.24792	1.55995	1.76154
K.n[305.21]GAAPT[181.01]PPGK[432.30].T	1.55835	1.46627	0.90501	1.18676	1.12188	1.0328	1.17448	1.11552
K.n[305.21]GAGATSGS[167.00]PPAGRN.-	0.10075	0.13328	0.09684	0.16819	0.09781	0.07157	0.08251	0.05993
K.n[305.21]GAILSEEELAAMS[167.00]PTAAAVAK[432.30].L	0.56141	0.55501	0.40952	0.51954	0.48356	0.558	0.65308	0.66362
K.n[305.21]GAVRS[167.00]PPVDC[160.03]PR.K	2.04181	2.10298	2.32104	2.24719	2.39754	2.71022	2.94886	2.597
K.n[305.21]GAY[243.03]SLSIR.D	5.24342	3.21128	3.75135	4.10786	3.8713	4.16862	4.65272	6.01369
K.n[305.21]GDMS[167.00]DEDDENEFFDAPEIITMPENLGHK[432.30].R	0.43193	0.41506	0.45892	0.39696	0.37689	0.34103	0.44894	0.50761
K.n[305.21]GDMS[167.00]DEDDENEFFDAPEIITMPENLGHK[432.30]R.T	0.68099	0.60032	0.55815	0.61416	0.58657	0.53896	0.6195	0.7635
K.n[305.21]GDQVLNFS[167.00]DAEDLIDDSK[432.30].L	1.93813	1.65749	1.15103	1.6145	1.64259	1.56323	1.48193	1.54435
K.n[305.21]GEAEQS[167.00]EEEADEEDK[432.30].A	0.34824	0.38498	0.46828	0.43034	0.37085	0.56961	0.52141	0.78222
K.n[305.21]GEPAAAAAPEAGAS[167.00]PVEK[432.30].E	4.05976	3.58319	3.45631	3.82366	3.74661	5.34188	6.61589	10.18362
K.n[305.21]GEPPSALGLS[167.00]T[181.01]R.K	4.84148	3.00134	4.61221	3.38987	3.19895	3.90084	4.41051	4.27191
K.n[305.21]GEQVSQNGLPAEQGS[167.00]PR.M	1.09795	0.82632	0.9232	0.70415	0.94097	0.98776	0.96511	1.07445
K.n[305.21]GGEFDEFVNDDT[181.01]DDDLPISK[432.30].K	1.05758	0.96397	1.0634	0.91394	0.97582	1.05612	1.01704	1.64092
K.n[305.21]GGNLPPVS[167.00]PNDSGAK[432.30].L	1.0889	1.09609	1.10088	1.10648	1.26615	1.50205	1.40012	1.98605
K.n[305.21]GGNVFAALIQDQS[167.00]EEEEEEEK[432.30].H	0.67887	0.5327	0.52293	0.50093	0.47539	0.4249	0.50878	0.61646
K.n[305.21]GHEY[243.03]TNIK[432.30].Y	1.1808	5.22154	3.70388	6.61946	4.39444	3.37487	2.55602	1.48795
K.n[305.21]GIENLAFVPS[167.00]SPDILR.R	0.11593	0.09242	0.12588	0.11287	0.14564	0.10176	0.13326	0.14816
K.n[305.21]GIPLATGDT[181.01]S[167.00]PEPELLPGAPLPPPK[432.30].E	0.39462	0.43083	0.44401	0.36768	0.45674	0.41599	0.44538	0.48799
K.n[305.21]GIS[167.00]EDS[167.00]RLESLQDVGQSAAPT[181.01]FMISPETVTGTGK[432.30].K	0.08969	0.05139	0.0766	0.11103	0.0928	0.07299	0.07645	0.08877
K.n[305.21]GK[432.30]LEAIIT[181.01]PPPAK[432.30].K	1.55781	1.4556	0.84988	1.14179	1.27647	1.42725	1.15123	1.33293
K.n[305.21]GK[432.30]LEAIIT[181.01]PPPAK[432.30]K[432.30].A	1.90251	1.91011	0.9015	1.2827	1.35792	1.44762	1.29265	1.3342
K.n[305.21]GLAAEDS[167.00]GGDSK[432.30].D	1.00981	1.21733	1.11031	1.27728	0.98033	1.07215	1.03992	0.89476
K.n[305.21]GLFS[167.00]DEEDSEDLFSSQSASNLK[432.30].G	0.43909	0.35966	0.28818	0.38628	0.32278	0.43097	0.42738	0.44886
K.n[305.21]GPPDFS[167.00]S[167.00]DEEREPTPVLGSGAAAAGR.S	3.23381	2.92948	3.53072	2.72863	3.4313	3.78623	3.23675	4.55856
K.n[305.21]GPPQS[167.00]PVFEGVYNNSR.M	1.29964	1.31546	1.37746	1.6382	1.81742	2.19235	2.64364	4.53905
K.n[305.21]GS[167.00]PVFLPR.K	0.88728	1.15039	1.40217	1.01528	0.9453	0.97313	1.03055	1.23152
K.n[305.21]GSET[181.01]PGATPGSK[432.30].L	0.77931	1.118	0.94902	1.10611	0.74897	1.10683	0.95262	0.83317
K.n[305.21]GSHQISLDNPDY[243.03]QQDFFPK[432.30].E	4.90648	16.01644	10.48739	12.2622	11.05267	7.56999	6.05513	6.70021
K.n[305.21]GSK[432.30]PS[167.00]PLSVK[432.30].N	1.05179	0.87996	0.4817	0.92683	0.86358	0.72951	0.67127	0.90018
K.n[305.21]GSSGGY[243.03]GSGGAALQPK[432.30].G	0.26156	1.15689	0.80501	1.47781	1.25354	0.38178	0.33278	0.27849
K.n[305.21]GSTAENAEY[243.03]LR.V	16.80072	256.20919	241.98289	216.14624	165.70366	83.38926	47.87251	31.78093
K.n[305.21]GSVADY[243.03]GNLMENQDLLGSPTPPPPPPHQR.H	0.38384	0.92422	0.77659	0.62227	0.70249	0.57066	0.61584	0.52121
K.n[305.21]GTDTQTPAVLS[167.00]PSK[432.30].T	3.04384	2.06529	1.72179	2.50783	2.15437	2.575	2.77836	2.75172
K.n[305.21]GTYVPS[167.00]SPTR.L	4.61892	5.5341	5.16183	5.19526	5.51153	6.62378	5.3653	6.17504
K.n[305.21]GVDFES[167.00]S[167.00]EDDDDDPFMNTSSLRR.N	0.81415	0.7877	1.05459	0.78571	0.8576	0.91086	0.95415	1.16337
K.n[305.21]GVPAGNS[167.00]DTEGGQPGRK[432.30].R	3.57555	4.719	3.70602	3.81845	3.60952	2.5035	2.56694	2.58359
K.n[305.21]HAS[167.00]PILPITEFSDIPR.R	0.60171	0.57006	0.55066	0.52154	0.57328	0.50065	0.433	0.58866
K.n[305.21]HLDGEEDGS[167.00]SDQSQASGTTGGR.R	0.19554	0.22641	0.31127	0.24997	0.19897	0.22725	0.28848	0.25019
K.n[305.21]HPDIY[243.03]AVPIK[432.30].T	2.38831	1.4565	1.51945	1.57538	1.95672	2.05659	1.99638	1.93328
K.n[305.21]HQVLLEDPEQEGS[167.00]AEEEELGVLPC[160.03]PSTSLDGENR.G	0.14084	0.10192	0.32712	0.10099	0.1075	0.12242	0.17676	0.17942
K.n[305.21]HRPS[167.00]EADEEELAR.R	3.00275	3.40486	6.53535	10.36489	9.36305	8.73616	6.3958	4.92984
K.n[305.21]HRWPT[181.01]GDNIHAEHQVR.S	5.63401	4.36048	4.82537	4.67205	3.98666	5.63023	5.10451	2.85725
K.n[305.21]HSLDS[167.00]DEEEDDDDGGSSK[432.30].Y	0.7224	1.02247	1.03638	1.0507	0.66403	0.87705	0.86673	0.73907
K.n[305.21]HTGPNS[167.00]PDTANDGFVR.L	53.13229	44.87052	56.66164	53.21928	52.29258	62.04105	83.82167	90.15415
K.n[305.21]HTGPNS[167.00]PDTANDGFVRL.-	2.17592	1.70812	2.26686	2.73352	2.25624	2.38287	2.71393	2.55744
K.n[305.21]HTLGDSDNES[167.00].-	1.05672	0.82364	0.87201	1.11563	0.7561	0.96682	0.86316	0.43311
K.n[305.21]HVHLENATEY[243.03]ATLR.F	1.72831	1.6143	1.79163	1.34756	1.47022	1.43843	1.34729	1.32552
K.n[305.21]IAC[160.03]K[432.30]S[167.00]PPPESMDTPTSTR.R	3.61141	3.04138	2.81453	3.8021	4.1876	4.01071	5.16359	4.549
K.n[305.21]IEDVGS[167.00]DEEDDSGK[432.30].D	2.42558	3.55334	3.0024	2.92073	2.76197	2.17772	2.25649	2.80706
K.n[305.21]IEGVY[243.03]AR.D	0.63633	0.38315	0.51645	0.48936	0.45381	0.54686	0.58941	0.5689
K.n[305.21]IEVDEGFC[160.03]S[167.00]PK[432.30]PSEIK[432.30].D	0.84241	0.75212	0.8222	0.80209	1.00972	1.02852	0.96719	1.13926
K.n[305.21]IGEGT[181.01]YGVVYK[432.30].G	1.91173	1.13503	0.90715	1.24281	1.14639	1.36465	1.46984	1.76435
K.n[305.21]IGEGTY[243.03]GTVFK[432.30].A	6.91328	3.68148	3.99392	4.06275	4.68441	5.19937	5.28389	6.41277
K.n[305.21]IGEGTY[243.03]GVVYK[432.30].G	157.95913	109.59937	100.84581	106.163	114.64051	132.9246	146.58613	182.59549
K.n[305.21]IGTAEPDY[243.03]GALYEGR.N	2.07452	2.85425	2.08496	2.05548	1.84774	1.64066	1.70369	1.41877
K.n[305.21]IIPGSEVK[432.30]REEPEALY[243.03]AAVNK[432.30].K	1.10615	3.56988	1.71567	1.40949	1.08653	0.93501	0.72878	0.63139
K.n[305.21]IK[432.30]PSSSANAIY[243.03]SLAARPLPVPK[432.30].L	1.40151	16.05184	5.70859	6.94427	4.80385	2.58584	2.28249	1.73532
K.n[305.21]ILEGDNGMDS[167.00]DMEEEADDGSK[432.30].M	0.58711	0.63862	0.61596	0.57583	0.50861	0.54671	0.55797	0.65535
K.n[305.21]ILLVDS[167.00]PGMGNADDEQQEEGTSSK[432.30].Q	0.55599	0.45789	0.58083	0.51663	0.42993	0.55217	0.57293	0.69799
K.n[305.21]IQNTGDY[243.03]YDLYGGEK[432.30].F	3.90262	2.74506	2.45172	3.1076	3.26807	3.87498	5.43321	6.47188
K.n[305.21]IVEPEVVGES[167.00]DS[167.00]EVEGDAWR.M	0.89844	0.77875	0.66361	0.6088	0.68254	0.58558	0.83452	0.88584
K.n[305.21]IVEPEVVGES[167.00]DSEVEGDAWR.M	0.37845	0.41035	0.44768	0.42402	0.35302	0.36939	0.37369	0.39979
K.n[305.21]IYHLPDAES[167.00]DEDEDFK[432.30].E	0.58154	0.57729	0.63642	0.55072	0.50601	0.61973	0.65318	0.75448
K.n[305.21]IYHLPDAES[167.00]DEDEDFK[432.30]EQTR.L	1.72496	1.56244	1.58603	1.36851	1.45913	1.53891	1.44251	1.80824
K.n[305.21]K[432.30]AEGEPQEES[167.00]PLK[432.30].S	2.51581	2.32576	2.35925	2.194	2.08658	2.01055	2.27914	2.15322
K.n[305.21]K[432.30]AEPSEVDMNS[167.00]PK[432.30].S	14.03603	11.90592	8.71132	10.24287	10.75821	10.64342	10.68336	11.54816
K.n[305.21]K[432.30]AEQGS[167.00]EEEGEGEEEEEEGGESK[432.30].A	1.09868	1.2616	0.73308	1.34954	0.87524	0.94256	0.90836	0.85041
K.n[305.21]K[432.30]APAGQEEPGT[181.01]PPSSPLSAEQLDR.L	2.27358	1.42154	1.50445	1.44009	1.48935	1.77297	1.92516	1.98182
K.n[305.21]K[432.30]ATGAAT[181.01]PK[432.30]K[432.30].S	3.12111	7.94041	2.94391	8.3296	2.58975	2.98698	3.30639	2.76693
K.n[305.21]K[432.30]AY[243.03]SFC[160.03]GTVEYMAPEVVNR.Q	0.50613	0.45981	0.47291	0.56106	0.53075	0.59086	0.67104	0.60682
K.n[305.21]K[432.30]AYSFC[160.03]GT[181.01]VEYMAPEVVNR.Q	1.30029	1.12806	1.40012	1.39054	1.46477	1.80319	1.54343	1.91657
K.n[305.21]K[432.30]EEENADS[167.00]DDEGELQDLLSQDWR.V	0.47863	0.34392	0.36517	0.31729	0.33138	0.39011	0.3774	0.44006
K.n[305.21]K[432.30]EES[167.00]EES[167.00]DDDMGFGLFD.-	0.84218	0.87674	0.79725	0.80053	0.77484	0.95741	0.96331	1.9235
K.n[305.21]K[432.30]EESEES[167.00]DDDMGFGLFD.-	1.88203	1.84845	1.8425	1.67702	1.60255	1.79458	1.79773	3.19078
K.n[305.21]K[432.30]EK[432.30]PELSEPSHLNGPS[167.00]SDPEAAFLSR.D	0.68611	0.51215	0.50599	0.72438	0.73834	0.80849	0.73986	0.53389
K.n[305.21]K[432.30]FVEWLQNAEEES[167.00]ES[167.00]EGEEN.-	0.5473	0.53563	0.50463	0.50243	0.49789	0.48569	0.51701	0.59389
K.n[305.21]K[432.30]GDVEGSQS[167.00]QDEGEGSGESER.G	1.7	1.41383	0.78825	1.46411	0.92096	1.0099	0.93858	0.967
K.n[305.21]K[432.30]GNSPNS[167.00]EPPTPK[432.30].T	1.21616	1.23941	1.02509	1.19759	1.19577	1.00807	1.28727	1.20509
K.n[305.21]K[432.30]K[432.30]AEPSEVDMNS[167.00]PK[432.30].S	8.38286	7.25928	4.15405	5.45191	5.71147	6.12774	5.44411	7.4892
K.n[305.21]K[432.30]K[432.30]EEPSQNDIS[167.00]PK[432.30].T	2.11858	2.38123	1.23444	1.78968	1.77134	1.6129	1.81893	1.54383
K.n[305.21]K[432.30]MLGEDS[167.00]DEEEEMDTSER.K	3.69095	3.35954	3.64297	3.2646	3.02224	3.52263	3.34159	4.13201
K.n[305.21]K[432.30]NQK[432.30]PSQVNGAPGS[167.00]PTEPAGQK[432.30].Q	3.354	3.2454	1.66187	2.57948	2.58877	2.96512	2.81112	3.31013
K.n[305.21]K[432.30]PATPAEDDEDDDIDLFGS[167.00]DNEEEDK[432.30]EAAQLR.E	1.85528	2.21335	1.19252	2.36518	1.72287	1.43026	1.58139	1.69948
K.n[305.21]K[432.30]PATPAEDDEDDDIDLFGS[167.00]DNEEEDK[432.30]EAAQLREER.L	3.64843	3.15931	2.12014	2.97263	2.51474	2.41293	2.6067	3.48779
K.n[305.21]K[432.30]PTY[243.03]DPVSEDQDPLSSDFK[432.30]R.L	1.84467	2.31411	1.12307	2.55003	1.9655	1.36656	0.90543	0.91165
K.n[305.21]K[432.30]QEY[243.03]LEVQR.Q	1.22091	2.92105	3.00389	4.8389	4.38391	1.92435	1.43994	1.14684
K.n[305.21]K[432.30]VEEEQEADEEDVS[167.00]EEEAESK[432.30].E	6.26583	5.69732	4.60378	5.50583	5.78497	5.33832	5.38071	5.84613
K.n[305.21]K[432.30]VVS[167.00]LNGELGDSWIVPLDNLTK[432.30]DDLDEEEDTHL.-	0.12283	0.15615	0.09946	0.08968	0.11466	0.10174	0.09517	0.15343
K.n[305.21]K[432.30]VVVS[167.00]PTK[432.30].K	15.98172	15.45794	11.31932	13.16287	15.08766	12.89684	16.69378	14.31585
K.n[305.21]LAPEEEAGGAGT[181.01]PVITEIFSLGGTR.F	0.28467	0.24362	0.29296	0.29472	0.32423	0.27862	0.25053	0.26116
K.n[305.21]LASDDRPS[167.00]PPR.G	2.18172	2.03807	2.38771	2.26319	1.92784	2.28078	2.32229	2.40774
K.n[305.21]LC[160.03]DFGSASHVADNDITPY[243.03]LVSR.F	112.77727	67.16192	87.0721	68.73896	70.11535	84.39524	107.14683	130.12225
K.n[305.21]LC[160.03]DFGSASHVADNDITPYLVS[167.00]R.F	15.38614	7.61151	10.06204	8.43997	7.3152	10.00438	13.051	10.56104
K.n[305.21]LDLLGNLPGS[167.00]K[432.30].R	0.35236	0.28188	0.20252	0.24899	0.27183	0.27891	0.17545	0.25116
K.n[305.21]LDQPVSAPPS[167.00]PR.D	1.10225	1.23342	1.38753	1.23716	1.18326	1.78799	1.47121	1.18789
K.n[305.21]LDSS[167.00]PSVSSTLAAK[432.30].D	1.10888	0.94273	0.9006	1.096	0.97603	0.90576	0.8968	0.81413
K.n[305.21]LFDVC[160.03]GS[167.00]QDFESDLDRLK[432.30].E	0.63388	0.33824	0.39892	0.31738	0.36743	0.47227	0.41826	0.63056
K.n[305.21]LFDVC[160.03]GS[167.00]QDFESDLDRLK[432.30]EEIEK[432.30].S	0.44677	0.44286	0.23525	0.39059	0.31395	0.34366	0.27624	0.31105
K.n[305.21]LFEES[167.00]DDK[432.30]EDEDADGK[432.30]EVEDADEK[432.30].L	2.08053	1.48425	1.34413	1.49477	1.83488	1.49624	1.61713	1.83416
K.n[305.21]LGEGTY[243.03]ATVYK[432.30].G	7.54267	5.42594	6.64799	5.61466	6.26399	6.33867	6.93535	8.93229
K.n[305.21]LGPQNFIDETS[167.00]DIENLLK[432.30].E	2.15155	0.98664	1.26355	0.90163	1.36752	1.27368	1.38776	1.62478
K.n[305.21]LHPDGS[167.00]PDVAGEK[432.30].G	2.10941	1.82427	1.72075	1.60056	1.49035	1.48402	1.46383	1.82832
K.n[305.21]LINSSQLLYQEY[243.03]SDVVLNK[432.30].E	0.51003	1.21193	0.8381	0.93977	0.99346	0.81177	0.83664	0.70463
K.n[305.21]LIRDFQEYVEPGEDFPAS[167.00]PQR.R	0.1908	0.17269	0.26079	0.18826	0.1683	0.23868	0.17298	0.25053
K.n[305.21]LLDLSDSTSVAS[167.00]FPSADETDGNLPESR.L	0.14344	0.12487	0.13025	0.1565	0.11444	0.1675	0.1463	0.1299
K.n[305.21]LLGSLDEVVLLS[167.00]PVPELR.D	0.30497	0.24214	0.25714	0.33149	0.36193	0.38585	0.31526	0.33641
K.n[305.21]LNDPFQPFPGNDS[167.00]PK[432.30].E	0.40162	0.39031	0.34162	0.38037	0.42889	0.55155	0.65223	0.59939
K.n[305.21]LNHVAAGLVS[167.00]PSLK[432.30].S	0.3733	0.28917	0.38264	0.49985	0.49682	0.49542	0.39672	0.54405
K.n[305.21]LNWLSVDFNNWK[432.30]DWEDDS[167.00]DEDMSNFDR.F	0.94264	0.86224	0.80759	0.7291	0.86607	0.99173	0.9067	0.95474
K.n[305.21]LPPGEQC[160.03]EGEEDT[181.01]EYMTPSSRPLRPLDTSQSSR.A	0.06224	0.62595	0.47819	0.46075	0.30591	0.27896	0.22657	0.10202
K.n[305.21]LPPGEQC[160.03]EGEEDTEY[243.03]MTPSSRPLRPLDTSQSSR.A	0.11382	0.84475	0.60665	0.5244	0.36203	0.27904	0.162	0.19282
K.n[305.21]LQEEGGGS[167.00]DEEETGSPSEDGMQSAR.T	0.47659	0.4528	0.60759	0.46828	0.41498	0.42713	0.55782	0.45882
K.n[305.21]LQLDNQY[243.03]AVLENQK[432.30].S	0.39463	0.82017	0.4698	0.46062	0.48643	0.41776	0.32076	0.29497
K.n[305.21]LQPSSS[167.00]PENSLDPFPPR.L	0.2242	0.22476	0.21153	0.20016	0.19181	0.21448	0.18341	0.2335
K.n[305.21]LQVYEGGGQPPPQDLPGS[167.00]PK[432.30].S	0.74386	0.67692	0.76548	0.68897	0.84902	0.7644	0.89088	0.90668
K.n[305.21]LRDLLSSDMIS[167.00]PPLGDFR.H	0.39915	0.38288	0.54729	0.45646	0.37358	0.39157	0.46912	0.33138
K.n[305.21]LREVIEIEDAS[167.00]PTK[432.30].C	0.62767	0.53943	0.67362	0.40803	0.54104	0.55653	0.66259	0.63579
K.n[305.21]LSGAVLFEDGGAS[167.00]ER.E	4.65324	4.31248	3.49113	4.77189	4.41699	4.20264	3.55216	2.75575
K.n[305.21]LSLEGDHSTPPSAY[243.03]GSVK[432.30].A	0.86484	0.68606	0.7774	0.78261	0.82727	0.72595	0.86312	1.07652
K.n[305.21]LSSQIS[167.00]AGEEK[432.30].W	0.71158	0.68613	0.80973	0.96142	1.09999	1.2158	1.14198	1.28246
K.n[305.21]LSVPT[181.01]S[167.00]DEEDEVPAPK[432.30]PR.G	2.64393	2.62299	2.61166	2.72632	2.51046	2.33897	2.04986	2.58458
K.n[305.21]LTQTSST[181.01]EQLNVLETETEVLNK[432.30].E	0.19787	0.20523	0.22432	0.16204	0.19695	0.1642	0.20483	0.20224
K.n[305.21]LTRPAAS[167.00]PAVGEK[432.30].L	0.9603	0.95667	0.78836	0.65107	0.7251	0.62452	0.72547	0.89425
K.n[305.21]LTTTGQVT[181.01]SPVK[432.30].G	1.71457	1.19231	1.38737	1.35522	1.45269	1.5405	1.50598	1.37184
K.n[305.21]LTTTGQVTS[167.00]PVK[432.30].G	1.36151	1.16475	1.00264	1.19176	1.24987	1.20107	1.28183	1.25342
K.n[305.21]LTVENS[167.00]PK[432.30]QEAGISEGQGTAGEEEEK[432.30].K	2.38112	1.99462	1.07472	1.6799	1.68016	1.43195	1.43659	1.67143
K.n[305.21]LVHDS[167.00]LEDLQMTR.Y	0.4397	0.4436	0.30198	0.48417	0.29919	0.66314	0.53134	0.50849
K.n[305.21]LVNEAPVYSVY[243.03]SK[432.30].L	1.23792	1.53491	1.74583	2.04897	1.72364	1.39521	1.18429	1.05634
K.n[305.21]LVSFHDDS[167.00]DEDLLHI.-	0.8384	0.64692	0.72263	0.51006	0.479	0.56105	0.65799	0.85823
K.n[305.21]MAEESSSSSSSSS[167.00]PTAATSQQQQLK[432.30].N	0.13684	0.16679	0.11611	0.14983	0.18181	0.21077	0.2272	0.27827
K.n[305.21]MES[167.00]EGGADDS[167.00]AEEGDLLDDDDNEDRGDDQLELIK[432.30]DDEK[432.30].E	1.8933	1.71898	2.01254	2.00057	1.86618	2.50254	2.34501	3.24931
K.n[305.21]MESEGGADDS[167.00]AEEGDLLDDDDNEDRGDDQLELIK[432.30].D	1.05884	0.62647	1.23923	0.67373	0.92391	1.13467	1.16627	1.99042
K.n[305.21]MESEGGADDS[167.00]AEEGDLLDDDDNEDRGDDQLELIK[432.30]DDEK[432.30].E	45.66439	28.83075	22.45089	28.52967	30.81138	34.40058	34.18065	42.24748
K.n[305.21]MESEGGADDS[167.00]AEEGDLLDDDDNEDRGDDQVK[432.30].T	0.6619	0.63772	0.66195	0.57088	0.66585	0.55979	0.75045	0.89913
K.n[305.21]METEADAPS[167.00]PAPSLGER.L	0.85442	0.8069	0.6897	0.83122	0.68967	0.86243	0.79701	0.92323
K.n[305.21]MLGEDS[167.00]DEEEEMDTSER.K	0.5279	0.44602	0.56893	0.57904	0.48695	0.53474	0.55512	0.51912
K.n[305.21]MPC[160.03]ES[167.00]SPPESADTPTSTR.R	0.7707	0.60924	0.53902	0.64947	0.65857	0.74619	0.83742	0.73847
K.n[305.21]MPC[160.03]ESS[167.00]PPESADTPTSTR.R	0.42674	0.24095	0.32338	0.25468	0.23291	0.29505	0.37512	0.29461
K.n[305.21]MVY[243.03]SINLT[181.01]SR.R	1.70509	1.21476	1.57815	1.25315	1.32913	1.74959	1.51273	1.18533
K.n[305.21]NC[160.03]PPS[167.00]PLPLISK[432.30].Q	0.7554	1.01225	0.85096	0.99456	0.92629	0.99985	1.01828	1.0017
K.n[305.21]NEGSES[167.00]APEGQAQQR.R	0.3262	0.3098	0.32587	0.38318	0.26083	0.27762	0.27254	0.14609
K.n[305.21]NGFPHPEPDC[160.03]NPSEAASEES[167.00]NS[167.00]EIEQEIPVEQK[432.30].E	0.60794	0.47886	0.95628	0.47519	0.46037	0.62045	0.57153	0.6599
K.n[305.21]NGGEDT[181.01]DNEEGEEENPLEIK[432.30].E	0.72787	0.49443	0.49872	0.46854	0.42636	0.53369	0.55521	0.57985
K.n[305.21]NGSTAVAESVAS[167.00]PQK[432.30].T	2.48329	2.24077	1.43215	1.91493	2.0591	1.90081	2.07192	2.15107
K.n[305.21]NGVAAEVS[167.00]PAK[432.30]EENPR.R	3.10808	2.78031	2.70207	3.00999	3.11551	3.70875	3.44777	2.94136
K.n[305.21]NGYGFVEFEDS[167.00]RDADDAVYELNGK[432.30].E	0.15925	0.09953	0.21289	0.13008	0.19951	0.1983	0.20122	0.1971
K.n[305.21]NHSVNEEEQEEQGEGS[167.00]EDEWEQVGPR.N	0.61173	0.57579	0.68638	0.46857	0.59311	0.57319	0.61742	0.49742
K.n[305.21]NINMDNDLEVLTSS[167.00]PTR.N	0.36687	0.31154	0.39809	0.35239	0.31562	0.37991	0.36255	0.25642
K.n[305.21]NIVHNY[243.03]SEAEIK[432.30].V	1.30876	1.82864	2.08906	3.22974	3.76461	2.40588	1.55258	1.08917
K.n[305.21]NK[432.30]PGPNIES[167.00]GNEDDDASFK[432.30].L	2.03856	1.79476	1.64578	1.86634	1.851	2.0457	2.03659	1.87471
K.n[305.21]NLGSGS[167.00]PK[432.30]PR.Q	1.54885	2.0773	1.56183	1.98798	1.29886	1.54109	1.70571	1.13301
K.n[305.21]NMTVEQLLTGSPT[181.01]SPTVEPEK[432.30]PTR.E	0.79663	0.74664	0.80787	1.0663	1.18999	1.67866	1.49094	1.28352
K.n[305.21]NNPS[167.00]PPPDSDLER.V	0.71871	0.55789	0.84568	0.6165	0.67668	0.5667	0.56106	0.46281
K.n[305.21]NNTAAETEDDES[167.00]DGEDRGGGTSGSLR.R	0.19633	0.20783	0.29792	0.23838	0.1834	0.20008	0.25872	0.20846
K.n[305.21]NNTAAETEDDES[167.00]DGEDRGGGTSGVR.R	0.37791	0.44935	0.78541	0.57082	0.39281	0.44415	0.62039	0.38203
K.n[305.21]NQQGFS[167.00]PK[432.30].A	1.3836	1.48113	1.26388	1.2376	1.25675	1.24809	1.28464	1.15508
K.n[305.21]NRPDYVS[167.00]EEEEDDEDFETAVK[432.30].K	1.09093	0.90589	1.33702	0.94568	0.84953	1.05233	1.18407	1.27843
K.n[305.21]NSDLLTS[167.00]PDVGLLK[432.30].L	0.69063	0.57843	0.52935	0.71174	0.94152	1.16236	1.06429	1.245
K.n[305.21]NSFNNPAY[243.03]YVLEGVPHQLLPPEPPSPAR.A	0.34959	3.6324	4.44046	2.69827	2.04799	1.62097	1.18869	0.86609
K.n[305.21]NSQEDS[167.00]EDS[167.00]EDK[432.30]DVK[432.30].T	1.36453	2.33461	1.50916	2.6962	1.45274	2.06212	1.79652	1.6654
K.n[305.21]NSQEDS[167.00]EDSEDK[432.30].D	0.3351	0.58096	0.60956	0.65315	0.32303	0.4366	0.50753	0.4915
K.n[305.21]NTETQPTS[167.00]PQLGTK[432.30].T	0.8501	0.86608	0.90172	0.77735	0.9003	1.01886	1.00323	1.12289
K.n[305.21]NTFTAWS[167.00]DEES[167.00]DYEIDDRDVNK[432.30].L	1.69797	1.343	0.93875	1.0632	1.28946	1.2449	1.20523	1.13446
K.n[305.21]NTPSQHSHS[167.00]IQHSPER.S	0.42242	0.42249	0.69142	0.4975	0.42714	0.50375	0.54893	0.47693
K.n[305.21]NVAEALGHS[167.00]PK[432.30]DPGGGGGPVR.A	3.20502	3.02361	2.47333	2.83946	2.86401	3.30767	3.3069	2.85336
K.n[305.21]NYGSY[243.03]STQASAAAATAELLK[432.30].K	0.45214	1.47128	1.06142	0.7295	0.68492	0.57267	0.51142	0.4383
K.n[305.21]NYSEVIEVDES[167.00]DVEEDIFPTTSK[432.30].T	0.73734	0.7335	0.58053	0.62329	0.56051	0.63556	0.68754	0.71516
K.n[305.21]QEPIES[167.00]DEEEAEPPREVEPGQR.Q	1.80352	1.55375	1.39006	1.36874	1.63859	1.65832	1.38838	1.68737
K.n[305.21]QERLS[167.00]PEVAPPAHR.R	3.75247	3.30076	3.16735	4.30052	3.79348	3.20113	4.0307	2.29849
K.n[305.21]QGGSQPSSFSPGQS[167.00]QVTPQDQEK[432.30].A	0.68929	0.55994	0.50527	0.58937	0.51486	0.53446	0.59091	0.50945
K.n[305.21]QGY[243.03]VIYR.L	4.96433	3.21573	4.38555	4.09659	3.60069	4.17822	5.00647	3.93502
K.n[305.21]QHPVPPPAQNQNQVRS[167.00]PGAPGPLTLK[432.30].E	0.82931	0.48145	0.58583	0.7378	0.86228	1.15465	1.05594	1.15096
K.n[305.21]QIC[160.03]LVMLETLSQS[167.00]PQGR.V	0.30466	0.24828	0.23429	0.37172	0.30448	0.2924	0.40882	0.19816
K.n[305.21]QITQEEDDS[167.00]DEEVAPENFFSLPEK[432.30].A	0.6269	0.5109	0.69951	0.51733	0.56653	0.72893	0.67638	0.94002
K.n[305.21]QK[432.30]FNDS[167.00]EGDDTEETEDYR.Q	2.67638	2.22155	2.30803	2.45747	2.30784	2.37991	2.96764	2.81207
K.n[305.21]QK[432.30]FNDS[167.00]EGDDTEETEDYRQFR.K	0.87449	0.5849	0.48995	0.6765	0.59801	0.7388	0.75592	0.72149
K.n[305.21]QK[432.30]IDDRDS[167.00]DEEGASDR.R	0.84641	0.85735	0.54446	0.77617	0.51379	0.61893	0.5666	0.49089
K.n[305.21]QK[432.30]S[167.00]DAEEDGGTVSQEEEDR.K	1.17213	1.37083	1.32017	1.39276	1.00726	1.04096	1.3329	1.49976
K.n[305.21]QLT[181.01]QPETHFGR.E	3.80049	2.69834	3.12578	2.82752	3.21362	3.18506	3.67201	3.45761
K.n[305.21]QLVAGNS[167.00]PK[432.30]K[432.30].Q	3.1832	3.50579	2.09322	2.91157	2.56001	2.59057	2.75301	2.52083
K.n[305.21]QLVRGEPNVSY[243.03]IC[160.03]SR.Y	16.52599	9.30535	10.54043	7.97139	12.46635	16.02003	13.28625	10.10835
K.n[305.21]QMPPPPPC[160.03]PGRELFDDPSY[243.03]VNVQNLDK[432.30].A	0.16501	0.5621	0.45181	0.56824	0.51868	0.511	0.39399	0.30604
K.n[305.21]QPEK[432.30]EEEEEAGES[167.00]VEDIFSEVVGR.K	0.45277	0.4	0.34226	0.36192	0.32543	0.32876	0.28505	0.38338
K.n[305.21]QQGHEPVS[167.00]PR.S	0.6347	0.69075	0.75117	0.70081	0.56066	0.63945	0.63802	0.43176
K.n[305.21]QQLPQT[181.01]PPSC[160.03]LK[432.30].T	1.4164	1.20918	1.46139	1.99928	2.0598	1.88906	1.51755	1.45595
K.n[305.21]QSETVDQNS[167.00]DS[167.00]DEMLAILK[432.30].E	0.67726	0.5416	0.59677	0.53602	0.49115	0.66789	0.66999	0.74373
K.n[305.21]QSFDDNDS[167.00]EELEDK[432.30].D	0.38343	0.32321	0.47126	0.31069	0.45398	0.52192	0.37462	0.42353
K.n[305.21]QSGS[167.00]PTLDTAPNGR.Y	0.7357	0.62105	0.61508	0.45113	0.57462	0.43229	0.53717	0.67331
K.n[305.21]QSNASS[167.00]DVEVEEK[432.30].E	2.28411	2.42942	2.6494	2.56584	2.29363	2.65539	2.63301	2.35009
K.n[305.21]QSSLAEPVS[167.00]PSK[432.30].K	2.78783	2.37685	2.18543	2.65336	2.9227	2.89605	2.90625	3.31878
K.n[305.21]QSSVTQVTEQS[167.00]PK[432.30].V	0.93816	0.83695	0.60719	0.70177	0.90716	0.85162	0.70546	0.66091
K.n[305.21]QTLPSS[167.00]PTTTK[432.30].S	1.05675	0.82795	0.8362	0.92677	0.97249	1.0933	1.13963	1.08781
K.n[305.21]QY[243.03]LRNPPK[432.30].L	0.29989	1.11999	1.10265	0.90653	0.85943	0.69763	0.53452	0.36851
K.n[305.21]QYPDS[167.00]PHPVPHR.S	3.34282	3.18237	4.12928	4.31045	3.3953	3.26239	3.22136	2.63283
K.n[305.21]RAHTPT[181.01]PGIYMGRPTHSGGGGGGGGGGGGGGGGR.R	1.57954	1.31773	4.14577	1.18315	1.40545	1.58523	1.5509	1.66999
K.n[305.21]RAS[167.00]GQAFELILSPR.S	0.8219	0.78696	1.04007	0.66509	0.73135	0.60735	0.83756	0.91207
K.n[305.21]RASGQAFELILS[167.00]PR.S	1.29696	1.11961	2.68285	2.49507	2.75249	2.82102	2.94003	2.7503
K.n[305.21]REDS[167.00]FESLDSLGSR.S	0.5098	0.4326	0.69614	0.42505	0.48949	0.5499	0.55093	0.77716
K.n[305.21]REEPEALY[243.03]AAVNK[432.30].K	0.81489	1.44571	1.13951	0.70655	0.70316	0.56718	0.68389	0.50972
K.n[305.21]RES[167.00]PSPAPK[432.30]PR.K	1.06656	0.90422	0.85415	1.03521	0.68619	0.87539	0.81179	0.77305
K.n[305.21]RIDFIPVS[167.00]PAPS[167.00]PTR.G	0.81158	0.92047	0.91169	0.91387	1.0347	0.94973	0.92179	0.94503
K.n[305.21]RINPPSSGGTSS[167.00]SPIK[432.30].A	2.29214	1.62151	1.12411	1.45761	1.95598	1.37643	1.63177	1.62017
K.n[305.21]RINPPSSGGTSSS[167.00]PIK[432.30].A	2.1021	2.28349	1.98273	2.05608	2.5533	2.29288	2.51277	2.5721
K.n[305.21]RK[432.30]PS[167.00]PEPEGEVGPPK[432.30].L	2.5829	2.58386	2.0224	2.12267	2.34253	2.74693	2.64827	3.84497
K.n[305.21]RLS[167.00]VELTSSLFR.T	0.50467	0.39844	0.29843	0.39211	0.28864	0.44638	0.35216	0.2778
K.n[305.21]RPAAAAAAGSAS[167.00]PR.S	4.16395	3.1778	5.19581	3.48523	2.41258	2.81382	3.07361	2.38036
K.n[305.21]RPAS[167.00]VSSSAAVEHEQR.E	1.71318	1.88236	1.89979	1.7474	2.02299	1.93693	2.10597	1.73015
K.n[305.21]RPDYAPMES[167.00]S[167.00]DEEDEEFQFIK[432.30].K	0.34147	0.3685	0.46904	0.33208	0.34925	0.39248	0.44739	0.68973
K.n[305.21]RPLFLAPDFDRWLDES[167.00]DAEMELR.A	8.80637	7.68262	10.67601	9.51604	7.15332	6.39345	7.50675	8.33126
K.n[305.21]RPPES[167.00]PPIVEEWNSR.A	3.85015	3.32953	2.94428	3.66418	2.98041	3.35704	3.27717	4.06507
K.n[305.21]RPPT[181.01]PC[160.03]SDPER.K	0.68984	0.87373	0.90995	0.75971	0.64969	0.61864	0.80728	0.68332
K.n[305.21]RVPC[160.03]AY[243.03]DK[432.30].T	1.66842	11.12707	7.22944	7.99467	5.53753	4.81501	3.15702	2.15272
K.n[305.21]RVPSPT[181.01]PAPK[432.30].E	2.16213	2.28158	1.65824	1.93762	2.10745	2.17377	2.17836	2.04402
K.n[305.21]RVTNDIS[167.00]PESSPGVGR.R	3.58508	3.06297	3.38049	3.00645	4.33055	3.38745	3.70211	3.48371
K.n[305.21]S[167.00]NQIPTEVR.S	3.47622	3.28577	4.70204	4.88765	5.9414	5.91672	4.92213	3.78713
K.n[305.21]S[167.00]VSGTDVQEEC[160.03]R.E	0.55557	0.60703	0.82017	0.64524	0.68872	0.64761	0.67849	0.7078
K.n[305.21]SEAAAPHTDAGGGLS[167.00]S[167.00]DEEEGTSSQAEAAR.L	0.29956	0.21463	0.26332	0.25428	0.22762	0.25606	0.27406	0.31966
K.n[305.21]SEAPAEVTHFS[167.00]PK[432.30].S	1.77477	1.72568	1.42931	1.99603	1.69888	1.89096	1.85041	1.7131
K.n[305.21]SEGS[167.00]PVLPHEPAK[432.30].V	8.83467	7.41544	6.4051	7.25252	7.10792	7.64117	8.33382	9.69092
K.n[305.21]SELPY[243.03]EELWLEEGK[432.30]PSHQPLTR.S	0.78935	1.65519	1.59144	1.47736	1.92376	1.75142	1.55345	1.37384
K.n[305.21]SEPHS[167.00]PGIPEIFR.T	0.65321	0.61131	0.75522	1.08344	1.12998	1.18341	0.89057	0.97823
K.n[305.21]SESSTSAFST[181.01]PTR.S	0.56542	0.6295	0.62829	0.58954	0.54624	0.45847	0.50961	0.33226
K.n[305.21]SESVVY[243.03]ADIR.K	9.74417	6.8815	7.01819	7.50517	10.26945	10.83305	10.59414	6.20326
K.n[305.21]SFLDSGY[243.03]R.L	3.01478	1.90366	2.13243	2.01757	1.84711	2.10296	2.61988	2.37693
K.n[305.21]SFNYS[167.00]PNSSTSEVSSTSASK[432.30].A	2.00361	1.79984	1.48418	1.3954	1.62606	1.65863	1.5914	1.86245
K.n[305.21]SGMS[167.00]PEQSR.F	0.68918	0.54323	0.39727	0.62235	0.35789	0.38457	0.41735	0.28058
K.n[305.21]SHY[243.03]ADVDPENQNFLLESNLGK[432.30].K	0.18454	0.18845	0.22299	0.23257	0.28327	0.19314	0.2148	0.31213
K.n[305.21]SINEENGEVS[167.00]EDQSQNK[432.30].H	0.99603	0.99638	0.82573	0.98281	1.02729	1.06727	1.20608	1.16289
K.n[305.21]SIPLEC[160.03]PLSS[167.00]PK[432.30].G	0.30922	0.31077	0.36685	0.6047	0.57052	0.61652	0.52367	0.51418
K.n[305.21]SK[432.30]LDWES[167.00]FK[432.30]EEEGIGEELAIHNR.G	0.92575	0.69902	0.30005	0.61874	0.46677	0.45087	0.55843	0.57438
K.n[305.21]SK[432.30]PIPIMPAS[167.00]PQK[432.30].G	4.49474	3.92073	2.86809	3.86937	3.38029	3.8875	3.67783	4.1047
K.n[305.21]SLAQVEEPAIENVK[432.30]PPGS[167.00]PVAK[432.30].L	1.26329	0.91759	0.71564	0.9469	1.03349	0.92658	1.05517	1.41246
K.n[305.21]SLDS[167.00]DES[167.00]EDEEDDYQQK[432.30]R.K	1.7703	1.72512	1.6413	2.04123	1.60103	1.60856	1.54475	1.8038
K.n[305.21]SLDSEPSVPSAAK[432.30]PPS[167.00]PEK[432.30].T	1.61391	1.56246	1.00412	1.39468	1.61072	1.27072	1.55575	1.48063
K.n[305.21]SLSS[167.00]PTDNLELSLR.S	0.89158	0.62036	0.91844	0.71841	0.96726	1.20696	1.05848	1.11393
K.n[305.21]SLY[243.03]PSSEIQLNNK[432.30].V	1.16764	2.00577	3.18114	9.6473	6.15691	2.84811	1.40407	1.30134
K.n[305.21]SNES[167.00]VDIQDQEEK[432.30].V	0.5686	0.79655	0.65132	0.57594	0.50082	0.61717	0.58306	0.51104
K.n[305.21]SNIPDLSIY[243.03]LK[432.30].G	0.26233	0.41037	0.35131	0.42401	0.30915	0.28104	0.25131	0.21791
K.n[305.21]SNLDEEVNVIPPHT[181.01]PVR.T	1.69804	1.46324	1.35868	1.48077	1.48968	1.58741	1.43787	1.57395
K.n[305.21]SPGS[167.00]PPGPELPIETALDDRER.R	0.17005	0.11541	0.11975	0.14987	0.14274	0.16428	0.21388	0.21817
K.n[305.21]SPS[167.00]FGGASEASAR.T	1.60536	1.63036	1.68101	2.02023	1.99974	2.04358	2.05389	2.29691
K.n[305.21]SPSLSPSPPS[167.00]PLEK[432.30].T	0.86346	0.81053	0.9572	1.2301	1.27206	1.31756	1.1765	0.91726
K.n[305.21]SQDVAVS[167.00]PQQQQC[160.03]SK[432.30].S	2.97461	3.40667	2.79259	2.76528	3.24334	2.43157	2.69565	2.32189
K.n[305.21]SQNSQESTADES[167.00]EDDMSSQASK[432.30].S	0.64498	0.84701	0.63639	0.79731	0.52862	0.65169	0.64096	0.6642
K.n[305.21]SRNEVVT[181.01]PEK[432.30].V	1.4909	1.23687	1.51136	1.35973	1.20574	1.42132	1.46509	1.22235
K.n[305.21]SS[167.00]PATSLFVELDEEEVK[432.30].A	0.84101	0.84729	0.67939	0.67643	0.73049	0.77547	0.68125	0.79135
K.n[305.21]SS[167.00]SPAPADIAQTVQEDLR.T	0.21195	0.1524	0.2222	0.16046	0.18731	0.20528	0.17525	0.2293
K.n[305.21]SSGSGSSVADERVDY[243.03]VVVDQQK[432.30].T	0.91835	4.1042	3.35263	3.43439	3.42295	2.7518	2.38025	1.87341
K.n[305.21]SSQQPST[181.01]PQQAPPGQPQQGTFVAHK[432.30].E	1.218	1.08614	1.57043	0.86042	0.93493	0.79553	0.61301	0.77852
K.n[305.21]SSS[167.00]PAPADIAQTVQEDLR.T	6.85679	8.67692	9.17256	8.98421	7.67414	9.01534	8.63755	8.70595
K.n[305.21]STAPETAIEC[160.03]TQAPAPAS[167.00]EDEK[432.30].V	0.46682	0.42222	0.34473	0.31826	0.41008	0.42522	0.45544	0.4191
K.n[305.21]STLESEK[432.30]PGS[167.00]PEAAETSPPSNIIDHC[160.03]EK[432.30].L	0.64759	0.73486	0.52564	0.6865	0.60848	0.82046	0.61395	0.84012
K.n[305.21]STSAPQMSPGS[167.00]SDNQSSSPQPAQQK[432.30].L	0.44745	0.38103	0.5069	0.31749	0.38855	0.45186	0.42865	0.49816
K.n[305.21]STTNY[243.03]VDFYSTK[432.30].R	5.11953	3.17851	2.25749	2.76245	3.21476	3.76769	3.90019	5.5539
K.n[305.21]STY[243.03]TSYPK[432.30].A	0.55056	1.41537	2.00326	4.76689	2.57976	1.13262	1.04705	0.37421
K.n[305.21]STYTSY[243.03]PK[432.30].A	0.75723	1.00741	1.56437	8.51956	6.38858	3.27707	1.54224	0.80661
K.n[305.21]SVTDY[243.03]AQQNPAAQIPAR.Q	0.94337	7.38733	7.14737	3.91512	3.32788	2.27328	1.20953	0.72627
K.n[305.21]SVTDY[243.03]DFAPFLNNSPQQNPAAQIPAR.Q	0.09511	0.24112	0.34492	0.1518	0.14106	0.13982	0.15829	0.07923
K.n[305.21]SWSSY[243.03]FSLPNPFR.S	0.75745	4.64591	2.48728	1.30181	1.2371	1.12978	1.08546	0.8143
K.n[305.21]TAADVVS[167.00]PGANSVDSR.V	1.92863	1.53318	1.51773	1.51381	1.55209	1.98141	2.09099	1.78902
K.n[305.21]TAFDEAIAELDTLS[167.00]EESYK[432.30].D	0.69	0.70133	0.70309	0.68285	0.6352	0.72807	0.7351	0.75636
K.n[305.21]TAPTLS[167.00]PEHWK[432.30].A	1.82661	1.29923	1.35048	1.26771	1.72101	1.5674	1.58325	1.95071
K.n[305.21]TAVIPINGS[167.00]PR.T	1.8347	1.84163	1.65713	1.47273	1.59468	1.50289	1.44203	1.85768
K.n[305.21]TEC[160.03]EGK[432.30]REDEGEPGDEGQLEDEGS[167.00]QEK[432.30].Q	1.14141	1.05312	1.7341	1.15853	1.0403	1.15628	1.16076	1.54345
K.n[305.21]TEDGDWEWS[167.00]DDEMDEK[432.30].S	0.6843	0.601	1.41116	0.7295	0.65305	0.86407	0.83156	1.03896
K.n[305.21]TEDGGWEWS[167.00]DDEFDEESEEGK[432.30].A	1.21599	1.18887	1.08025	1.13473	1.12384	1.09382	1.29232	1.47781
K.n[305.21]TEELIES[167.00]PK[432.30]LESSEGEIIQTVDR.Q	0.47792	0.37731	0.41593	0.282	0.37676	0.38657	0.33178	0.43621
K.n[305.21]TETVEEPMEEEEAAK[432.30]EEK[432.30]EES[167.00]DDEAAVEEEEEEK[432.30].K	0.66439	1.00091	0.71428	1.30472	0.76648	0.62852	0.78014	1.29125
K.n[305.21]TGSGS[167.00]PFAGNSPAR.E	2.91017	2.33265	3.01698	2.47079	2.26125	2.12511	2.19048	1.6071
K.n[305.21]TGVTST[181.01]SDS[167.00]EEEGDDQEGEK[432.30].K	0.31393	0.29084	0.39042	0.32239	0.31957	0.33171	0.36771	0.36419
K.n[305.21]TIEAAEALLHMES[167.00]PTC[160.03]LR.D	0.1352	0.1217	0.13413	0.15618	0.16058	0.20289	0.17767	0.18419
K.n[305.21]TK[432.30]FAS[167.00]DDEHDEHDENGATGPVK[432.30]R.A	2.89943	2.49689	1.55873	1.89988	1.74625	1.81768	1.77412	2.36003
K.n[305.21]TK[432.30]PTQAAGPSS[167.00]PQK[432.30]PPT[181.01]PEETK[432.30].A	2.22356	1.8584	1.08222	2.13073	1.9094	1.42138	1.73129	1.93462
K.n[305.21]TK[432.30]PTQAAGPSS[167.00]PQK[432.30]PPTPEETK[432.30].A	2.3862	2.04236	1.01838	2.08185	1.46418	1.36876	1.71227	1.71023
K.n[305.21]TLEPVK[432.30]PPTVPNDY[243.03]MTSPAR.L	1.31412	1.91855	1.02782	1.14498	1.12319	1.19001	1.22511	1.18033
K.n[305.21]TLNMTTS[167.00]PEEK[432.30].R	1.96718	1.99092	1.66184	1.88819	1.70192	1.52256	1.91516	1.86448
K.n[305.21]TLSEVDY[243.03]APAGPAR.S	2.23699	7.7237	5.03444	3.26088	2.72267	2.29763	2.17037	1.70731
K.n[305.21]TLSS[167.00]PSNRPSGETSVPPPPAVGR.M	2.24521	2.07663	1.87659	1.88371	1.88272	1.9619	1.52097	1.28852
K.n[305.21]TLSVAAAFNEDEDS[167.00]EPEEMPPEAK[432.30].M	5.01023	4.75601	5.32079	4.6947	4.80647	5.78515	5.37122	7.21951
K.n[305.21]TMFAQVES[167.00]DDEEAK[432.30].N	0.49039	0.34802	0.47498	0.40429	0.38301	0.44919	0.36956	0.4628
K.n[305.21]TMFAQVES[167.00]DDEEAK[432.30]NEPEWK[432.30].K	0.42591	0.49495	0.33852	0.3704	0.30735	0.43456	0.34293	0.39592
K.n[305.21]TPPPYSVY[243.03]ER.T	0.70061	2.35557	1.55852	0.81323	0.63594	0.55196	0.5687	0.60591
K.n[305.21]TPSPK[432.30]EEDEEPES[167.00]PPEK[432.30]K[432.30].T	0.12313	0.14348	0.07118	0.0977	0.09668	0.10452	0.09885	0.14464
K.n[305.21]TPT[181.01]PEPAEVETR.K	0.9969	1.08037	1.3784	0.89622	1.00367	0.94021	1.19438	1.31048
K.n[305.21]TPVQYSQQQNS[167.00]PQK[432.30].H	8.52629	8.47179	7.32392	8.94373	7.59263	6.38286	8.31559	9.18143
K.n[305.21]TSDDEVGS[167.00]PK[432.30]EESR.K	1.62595	1.58226	1.36417	1.81585	1.4309	1.50454	1.59493	1.25119
K.n[305.21]TSGAPGS[167.00]PQTPPER.H	0.50955	0.53356	0.64591	0.49033	0.47735	0.49125	0.54118	0.44032
K.n[305.21]TSQC[160.03]SSPSLSASPGS[167.00]PTRPQIR.Q	0.65494	0.66929	0.60723	0.52708	0.67583	0.75603	0.77042	0.4896
K.n[305.21]TSQVGAASAPAK[432.30]ES[167.00]PRK[432.30].G	4.84346	4.31197	3.3297	4.56119	4.34636	3.64847	4.33065	3.58301
K.n[305.21]TSSGDPPS[167.00]PLVK[432.30].Q	3.16092	3.05241	2.82096	3.43396	3.46078	3.62639	3.43268	3.53785
K.n[305.21]TSSVSNPQDS[167.00]VGSPC[160.03]SR.V	0.48548	0.5951	0.73896	0.80285	0.89525	0.91674	0.93027	0.67677
K.n[305.21]TSVLGGGEDGIEPVS[167.00]PPEGMTEPGHSR.S	0.41279	0.322	0.33922	0.30286	0.36081	0.36223	0.40831	0.4008
K.n[305.21]TVC[160.03]STY[243.03]LQSR.Y	4.08521	3.01404	3.35467	3.51724	3.09922	3.40248	3.30174	2.91843
K.n[305.21]TVFPGAVPVLPAS[167.00]PPPK[432.30].D	0.77582	0.89487	0.44569	0.73125	0.59903	0.77309	0.81406	0.79214
K.n[305.21]TVLPTVPES[167.00]PEEEVK[432.30].A	0.22718	0.16423	0.23055	0.19935	0.19443	0.22026	0.27129	0.31286
K.n[305.21]TVLS[167.00]LFDEEEDK[432.30].M	0.09224	0.15721	0.17183	0.12208	0.18798	0.16077	0.11347	0.14338
K.n[305.21]TVMYTAVGSEWRPFGY[243.03]PR.R	3.37742	2.36888	2.46393	2.57445	2.65416	3.03121	3.05347	1.6411
K.n[305.21]TVSS[167.00]PPTS[167.00]PRPGSAATVSASTSNIIPPR.H	1.96804	1.43876	1.91016	2.41541	2.84392	2.97529	3.19537	1.83983
K.n[305.21]TVTY[243.03]EDPQAVGGLASALDNR.K	0.74156	0.92278	1.81661	0.77109	0.74618	0.68558	0.69928	0.54726
K.n[305.21]TVTY[243.03]EDPQAVGGLASALDNRK[432.30].Q	1.09902	2.71831	4.20637	1.69859	1.56931	1.25609	0.99916	0.90823
K.n[305.21]TY[243.03]IDPETYEDPNR.A	1.06923	0.50243	0.57366	0.491	0.56387	0.61291	0.63736	0.58857
K.n[305.21]VAAETQS[167.00]PSLFGSTK[432.30].L	0.36509	0.4159	0.63255	1.42511	1.39229	1.09615	0.74898	0.82082
K.n[305.21]VDGETAS[167.00]DSESRAESAPLPVSADDTPEVLNR.A	0.21409	0.14529	0.17723	0.16223	0.20987	0.21728	0.18423	0.19227
K.n[305.21]VDLTLDWLT[181.01]ETSEEAK[432.30].G	0.22836	0.23692	0.26573	0.22569	0.24932	0.21763	0.26601	0.2657
K.n[305.21]VDTTLSDS[167.00]YNYSGTENLK[432.30].D	0.60791	0.57238	1.01152	1.26689	1.2144	0.72295	0.73313	0.50559
K.n[305.21]VEEEQEADEEDVS[167.00]EEEAESK[432.30].E	1.91715	1.57934	1.79041	1.70434	1.70267	1.80862	1.87626	2.22126
K.n[305.21]VEEESTGDPFGFDS[167.00]DDESLPVSSK[432.30].N	0.34848	0.28745	0.39664	0.26006	0.33151	0.43807	0.37581	0.42333
K.n[305.21]VELS[167.00]PGPPK[432.30]PAGR.E	4.25315	2.73586	3.14775	3.08186	4.08607	4.05951	3.66634	3.54837
K.n[305.21]VENMSSNQDGNDS[167.00]DEFM.-	0.2585	0.23481	0.37333	0.2677	0.24119	0.23709	0.2475	0.32695
K.n[305.21]VFIDQNLS[167.00]PGK[432.30].G	0.66595	0.60857	0.49141	0.55743	0.67484	0.60035	0.71291	0.54929
K.n[305.21]VIY[243.03]DFIEK[432.30].T	5.26566	3.95572	2.32424	2.77071	2.35993	1.67328	1.52305	2.03843
K.n[305.21]VLLPEY[243.03]GGTK[432.30].V	0.49991	0.32168	0.32543	0.27609	0.29944	0.36917	0.39555	0.43345
K.n[305.21]VLT[181.01]PELYAELR.A	0.39248	0.31988	0.38947	0.39448	0.44171	0.38002	0.42461	0.52112
K.n[305.21]VNGDAS[167.00]PAAAESGAK[432.30]EELQANGSAPAADK[432.30]EEPAAAGSGAASPSAAEK[432.30].G	0.43555	0.32841	0.15714	0.34179	0.22627	0.25334	0.23086	0.3588
K.n[305.21]VNGDASPAAAESGAK[432.30]EELQANGSAPAADK[432.30]EEPAAAGSGAAS[167.00]PSAAEK[432.30].G	0.2993	0.31969	0.14619	0.36415	0.21953	0.21477	0.29986	0.36446
K.n[305.21]VNGDDHHEEDMDMS[167.00]D.-	3.56498	4.0235	4.02738	3.95659	3.05416	3.53397	3.90676	2.36171
K.n[305.21]VPAS[167.00]PLPGLER.K	1.41893	1.20982	0.76913	1.02117	1.34178	1.30618	1.17158	1.14193
K.n[305.21]VPLSNENSQVPQS[167.00]PEDWRK[432.30].S	1.13	0.75083	0.88155	0.90705	0.92871	1.08884	1.00666	1.14257
K.n[305.21]VQGEAVSNIQENT[181.01]QTPTVQEESEEEEVDETGVEVK[432.30].D	2.22052	1.80028	2.09811	1.87741	1.90932	1.75291	2.08983	2.63673
K.n[305.21]VQGEAVSNIQENTQT[181.01]PTVQEESEEEEVDETGVEVK[432.30].D	0.83975	0.54596	0.7446	0.62228	0.65374	0.64554	0.64934	0.8508
K.n[305.21]VQGEAVSNIQENTQTPT[181.01]VQEESEEEEVDETGVEVK[432.30].D	2.39874	1.9663	2.16419	2.15736	2.04852	2.011	2.23915	2.9872
K.n[305.21]VQGGHS[167.00]PDDHR.V	0.40349	0.27707	0.26903	0.29905	0.20272	0.18705	0.23935	0.15523
K.n[305.21]VQGLLENGDSVTS[167.00]PEK[432.30].V	0.20332	0.15664	0.14986	0.13498	0.12472	0.15604	0.16868	0.17678
K.n[305.21]VQIS[167.00]PDSGGLPER.S	1.42094	1.25821	1.36061	1.45472	1.07986	1.3861	1.41027	1.66566
K.n[305.21]VQSGMGLILQGY[243.03]ES[167.00]GSEEEGEIHEK[432.30].A	0.1437	0.15169	0.1584	0.16286	0.1364	0.12262	0.16345	0.16965
K.n[305.21]VRGEGPGEAGGPLT[181.01]PR.R	1.21553	0.90248	1.26258	1.20741	0.96554	1.38312	1.27463	1.69433
K.n[305.21]VSAGEPGSHPS[167.00]PAPR.R	2.79955	2.93844	2.77824	2.1376	2.66766	2.96729	2.96012	2.62403
K.n[305.21]VSEEAESQQQWDTSK[432.30]GEQVSQNGLPAEQGS[167.00]PR.M	0.43582	0.38363	0.3585	0.39019	0.37379	0.5144	0.36848	0.48009
K.n[305.21]VSNLQVS[167.00]PK[432.30].S	0.53087	0.49585	0.52133	0.56911	0.6295	0.71728	0.82077	0.75594
K.n[305.21]VSS[167.00]IDLEIDSLSSLLDDMTK[432.30].N	0.22645	0.20051	0.72764	1.02479	1.70316	1.56689	1.56986	1.52556
K.n[305.21]VVDYSQFQES[167.00]DDADEDYGR.D	2.1077	1.61057	3.27085	1.78118	1.87622	2.58288	2.20284	2.51816
K.n[305.21]VVDYSQFQES[167.00]DDADEDYGRDSGPPTK[432.30].K	1.64037	1.10127	1.3662	1.13971	1.41584	1.49977	1.40597	1.56471
K.n[305.21]VVQDTY[243.03]QIMK[432.30].V	0.63846	0.47351	0.47309	0.64227	0.6901	0.98924	1.05562	1.12351
K.n[305.21]VVQEYIDAFSDY[243.03]ANFK[432.30].-	2.21268	2.00197	1.77568	1.75736	1.63273	1.70854	1.50402	1.71804
K.n[305.21]VWS[167.00]PLVTEEGK[432.30]R.H	1.26569	1.40853	1.2116	1.19329	1.2662	1.19127	0.89718	1.10417
K.n[305.21]VYEDSGIPLPAES[167.00]PK[432.30].K	0.86581	0.69441	0.84548	0.76364	0.88455	0.86932	0.91673	0.86288
K.n[305.21]VYEDSGIPLPAES[167.00]PK[432.30]K[432.30].G	1.85422	1.7389	1.48543	1.71835	1.4857	1.63281	1.71188	2.02074
K.n[305.21]VYTY[243.03]IQSR.F	18.20569	13.66967	17.5507	13.20703	13.15906	14.68291	14.57909	5.53696
K.n[305.21]WLREAEEES[167.00]DHN.-	0.46182	0.41417	0.5346	0.38697	0.52202	0.55337	0.48923	0.40428
K.n[305.21]WVEENVPSSVTDVALPALLDS[167.00]DEER.M	0.09955	0.06053	0.0933	0.0937	0.10499	0.07555	0.08411	0.0984
K.n[305.21]Y[243.03]AFVNWINK[432.30].A	2.44813	1.35954	1.51571	1.50693	1.5194	1.70859	2.07474	2.22911
K.n[305.21]Y[243.03]ATPQVIQAPGPR.A	3.27662	2.52466	4.58352	2.8666	2.53517	2.05176	2.147	1.80291
K.n[305.21]Y[243.03]FSLK[432.30]PEEK[432.30].D	0.72895	2.15177	1.53121	1.32833	1.20418	0.97068	0.79954	0.60978
K.n[305.21]Y[243.03]GTDLSR.G	13.66163	9.17232	10.53489	10.4502	6.79999	8.89183	9.97895	7.52655
K.n[305.21]Y[243.03]IDQEELNK[432.30].T	3.19056	1.90667	2.11829	2.02941	2.09078	2.55946	2.7519	2.66387
K.n[305.21]Y[243.03]QYGGLNSGRPVTPPR.T	0.56756	0.74956	0.80812	0.73973	0.78888	0.63148	0.63616	0.47408
K.n[305.21]Y[243.03]VDSEGHLYTVPIR.E	0.8097	0.90741	0.8102	0.67888	0.8511	0.95846	0.72031	0.67043
K.n[305.21]YC[160.03]RPESQEHPEADPGSAAPY[243.03]LK[432.30].T	0.72261	1.40669	1.21859	1.10611	1.14482	0.81695	0.80113	0.77801
K.n[305.21]YGLQDS[167.00]DEEEEEHPSK[432.30].T	2.88556	1.61036	2.66649	1.35204	1.87127	1.66019	2.11416	2.55487
K.n[305.21]YIEIDS[167.00]DEEPRGELLSLR.D	1.12731	1.11642	1.09731	0.93575	0.90268	0.9234	0.99503	1.2598
K.n[305.21]YLEES[167.00]DEDDLF.-	4.51038	4.16903	4.63493	3.45915	4.00328	4.65321	4.18087	3.21599
K.n[305.21]YLLGDAPVSPS[167.00]SQK[432.30].L	1.03606	0.69614	0.69032	0.73872	0.93037	0.79835	0.88623	1.06287
K.n[305.21]YSISLS[167.00]PPEQQK[432.30].K	0.45332	0.36388	0.44402	0.33016	0.46893	0.56176	0.59425	0.50544
K.n[305.21]YSLADQTSGDQS[167.00]PLPPC[160.03]TPTPPC[160.03]AEMR.E	0.3791	0.33451	0.39654	0.31558	0.37798	0.33714	0.34849	0.40247
K.n[305.21]YVDEENS[167.00]DGETSNHR.L	0.35744	0.3597	0.39744	0.39526	0.29453	0.33573	0.3467	0.29249
R.n[305.21]AAAAAATAPPS[167.00]PGPAQPGPR.A	5.42954	5.0129	4.78483	4.37372	5.25038	4.89686	4.46223	4.20084
R.n[305.21]AAATGNAS[167.00]PGK[432.30]LEHSK[432.30].A	3.00994	2.5534	1.87768	2.3814	2.52215	3.04117	2.68534	2.1282
R.n[305.21]AADEDWDS[167.00]ELEDDLLGEDLLSGK[432.30].K	0.30481	0.27529	0.19334	0.26957	0.27626	0.25953	0.27363	0.29782
R.n[305.21]AADEDWDS[167.00]ELEDDLLGEDLLSGK[432.30]K[432.30].N	0.78465	0.69435	0.476	0.62509	0.66255	0.67184	0.59529	0.88344
R.n[305.21]AAFTTPDHAPLS[167.00]PQSSVASSGSEQTEEQGSSR.N	0.11403	0.12972	0.14973	0.14153	0.14191	0.14594	0.16566	0.16476
R.n[305.21]AAGGAPS[167.00]PPPPVR.R	4.81595	2.93191	2.77109	2.57	3.86059	4.85861	3.72146	2.91429
R.n[305.21]AAGGAPS[167.00]PPPPVRR.A	1.25439	0.94806	0.95547	0.94619	1.18588	1.21469	1.14357	0.97228
R.n[305.21]AAK[432.30]LS[167.00]EGS[167.00]QPAEEEEDQETPSR.N	0.88849	0.67297	0.55309	0.6244	1.16954	2.3499	2.81839	2.63014
R.n[305.21]AALAPAK[432.30]ES[167.00]PRK[432.30].G	2.8579	2.76842	1.95689	2.80839	2.73397	2.25798	2.4452	2.44026
R.n[305.21]AAPTT[181.01]PPPPVK[432.30].R	3.13913	2.84601	2.01296	2.59651	2.3556	2.14261	3.01905	2.85131
R.n[305.21]AAS[167.00]PHQVTPQADEK[432.30].M	2.94317	2.63369	2.87554	2.46201	2.67403	2.62847	2.36101	2.24781
R.n[305.21]AASLNY[243.03]LNQPSAAPLQVSR.G	0.53275	0.31613	0.37448	0.37586	0.49047	0.47518	0.47659	0.58678
R.n[305.21]AAVGQES[167.00]PGGLEAGNAK[432.30].A	3.8008	3.33993	2.55183	3.5421	3.73248	4.30353	3.38154	3.41697
R.n[305.21]AAVVT[181.01]SPPPTTAPHK[432.30].E	1.95965	1.60727	1.68083	2.28544	2.11911	2.41589	2.11034	2.27365
R.n[305.21]AAVVTS[167.00]PPPTTAPHK[432.30].E	3.74605	4.04986	3.53665	5.08802	4.68185	4.84801	4.39602	4.66111
R.n[305.21]AC[160.03]RPPGS[167.00]PGR.A	0.40805	0.51952	0.67106	0.71224	0.47109	0.52614	0.60936	0.34863
R.n[305.21]AC[160.03]RPPGS[167.00]PGRAPPPTPAPSGC[160.03]DPR.L	3.26396	2.96672	3.81864	3.13772	3.32478	3.22902	3.18549	3.11504
R.n[305.21]AES[167.00]PDLR.R	1.84226	2.93316	3.15862	2.2633	1.74771	1.64774	1.55772	1.53848
R.n[305.21]AES[167.00]PEEVAC[160.03]R.K	2.62946	2.36079	2.3753	2.93411	2.0791	2.63979	2.29992	3.45685
R.n[305.21]AESSSGGGTVPSSAGILEQGPSPGDGS[167.00]PPK[432.30]PK[432.30].D	0.36436	0.24146	0.20968	0.23435	0.28351	0.25171	0.21226	0.25489
R.n[305.21]AGDLLEDS[167.00]PK[432.30]RPK[432.30].E	1.10862	0.8006	0.48871	0.75095	0.77546	0.64582	0.63909	0.68874
R.n[305.21]AGEPNS[167.00]PDAEEANSPDVTAGC[160.03]DPAGVHPPR.-	0.94859	0.83511	0.53574	0.58426	0.50063	0.60378	0.70846	0.9334
R.n[305.21]AGEPNSPDAEEANS[167.00]PDVTAGC[160.03]DPAGVHPPR.-	0.34544	0.19684	0.27268	0.21074	0.27343	0.3473	0.32633	0.30597
R.n[305.21]AGGAS[167.00]PAASSTAQPPTQHR.L	1.70452	1.44638	1.99056	1.59816	1.55502	1.59457	1.50746	1.36782
R.n[305.21]AGGGGGLGAGS[167.00]PALSGGQGR.R	2.90568	2.16585	1.43961	1.61141	1.93759	2.0118	2.15084	1.95564
R.n[305.21]AGLGS[167.00]PERPPK[432.30].T	6.39033	5.06898	5.28879	5.60006	5.33638	5.60281	5.54314	6.22568
R.n[305.21]AGPLT[181.01]PPK[432.30]PPR.R	0.80894	0.82151	0.81442	0.70746	0.76441	0.95795	0.80531	1.05443
R.n[305.21]AGS[167.00]FTGTSDPEAAPAR.T	1.40391	1.47643	1.31778	1.28941	1.41506	1.41655	1.42379	1.37318
R.n[305.21]AGS[167.00]LK[432.30]DPEIAELFFK[432.30]EDPEK[432.30].L	0.67383	0.96252	0.73457	1.24463	1.06287	0.75249	0.71064	0.83737
R.n[305.21]AGSC[160.03]C[160.03]LS[167.00]PGGR.A	0.80553	1.78996	2.82814	3.55323	3.38665	2.33615	2.19382	1.27252
R.n[305.21]AGSNEDPILAPSGT[181.01]PPPTIPPDETFGGR.V	0.72955	0.53022	0.71926	0.63897	0.6018	0.63273	0.60098	0.92447
R.n[305.21]AGSST[181.01]PGDAPPAVAEVQGR.S	0.80658	0.55959	0.61891	0.55872	0.71211	0.99922	1.02113	1.11912
R.n[305.21]AGT[181.01]EDEEEEEEGRRETPEDR.E	0.37651	0.38072	0.48465	0.38112	0.3536	0.41123	0.38692	0.39108
R.n[305.21]AHT[181.01]PTPGIYMGRPTHSGGGGGGGGGGGGGGGGR.R	3.5603	3.56521	6.32037	3.59149	3.51819	3.12248	3.28691	3.36094
R.n[305.21]AHTPT[181.01]PGIYMGRPTHSGGGGGGGGGGGGGGGGR.R	2.36969	2.12765	7.21983	2.17524	2.02383	1.95232	2.05654	1.92643
R.n[305.21]AHTPTPGIY[243.03]MGRPTHSGGGGGGGGGGGGGGGGR.R	2.05376	1.63423	1.84335	1.45047	1.7883	1.58593	1.685	1.33665
R.n[305.21]AIPGDQHPES[167.00]PVHTEPMGIQGR.G	6.61703	6.28251	6.25353	5.97032	6.20574	6.00247	6.59752	7.87486
R.n[305.21]AK[432.30]S[167.00]PQPPVEEEDEHFDDTVVC[160.03]LDTYNC[160.03]DLHFK[432.30].L	0.91335	0.82402	0.69138	0.82859	0.80068	0.78778	0.68286	0.8447
R.n[305.21]AK[432.30]SPQPPVEEEDEHFDDT[181.01]VVC[160.03]LDTYNC[160.03]DLHFK[432.30].L	2.16028	1.54412	1.47976	1.26855	1.37255	1.415	1.63153	1.65595
R.n[305.21]ALGLLS[167.00]AVER.G	0.25216	0.18145	0.20068	0.27478	0.22434	0.27124	0.26436	0.12439
R.n[305.21]ALPNNTSSS[167.00]PQPK[432.30].K	0.84488	0.92208	0.78917	0.78811	0.70069	0.73454	0.78386	0.69823
R.n[305.21]ALPQNDDHY[243.03]VMQEHR.K	0.20872	0.33083	0.34257	0.34933	0.28112	0.22051	0.20094	0.1809
R.n[305.21]ALS[167.00]PVIPLIPR.A	0.60926	0.49849	0.45048	0.4835	0.56037	0.60141	0.46062	0.61006
R.n[305.21]ANFDEENAYFEDEEEDSSNVDLPYIPAENSPT[181.01]R.Q	0.3457	0.29393	0.33692	0.27554	0.27789	0.30128	0.40589	0.44132
R.n[305.21]APS[167.00]PPVEHPR.L	1.55241	1.49656	1.51806	1.59469	1.33085	1.69535	1.34206	1.21789
R.n[305.21]APS[167.00]RQDVYGPQPQVR.V	12.654	8.97496	11.16998	9.18535	10.90971	12.09608	11.27068	11.17647
R.n[305.21]APSASVDSSLY[243.03]NLPR.S	1.90672	2.9023	2.26305	1.68022	1.72483	1.85002	1.8541	1.53386
R.n[305.21]AQIPEGDYLS[167.00]YR.E	0.72144	0.9825	0.67858	0.46814	0.5637	0.56155	0.69398	0.70088
R.n[305.21]AQQELVPPQQQAS[167.00]PPQLPK[432.30].A	0.45425	0.33899	0.49935	0.40874	0.45282	0.38034	0.46514	0.58757
R.n[305.21]ARPATDSFDDY[243.03]PPR.R	0.27786	0.50277	0.52733	0.49686	0.42616	0.30733	0.32883	0.29199
R.n[305.21]ARPATDSFDDY[243.03]PPRRGDDSFGDK[432.30].Y	0.25307	0.62736	0.64695	0.59416	0.51942	0.37696	0.30612	0.41499
R.n[305.21]ARS[167.00]PSVAAMASPQLC[160.03]R.A	7.56707	6.64368	6.57975	6.09512	6.09637	6.36675	6.60396	6.60825
R.n[305.21]AS[167.00]PPPQGPLPGPPGALHR.W	17.20993	13.53798	12.77068	13.39733	16.01834	13.15987	14.8075	16.80466
R.n[305.21]ASAPS[167.00]PNAQVAC[160.03]DHC[160.03]LK[432.30].E	4.3333	4.00672	3.60157	3.87566	4.16546	4.07528	3.58385	4.8436
R.n[305.21]ASAVSELS[167.00]PR.E	14.48096	12.36631	10.75132	10.85834	10.93927	10.14267	11.90331	14.10289
R.n[305.21]ASDPQS[167.00]PPQVSR.H	1.72935	1.53765	1.72064	1.48337	1.62373	1.82469	1.82903	2.00013
R.n[305.21]ASGQAFELILS[167.00]PR.S	11.25357	20.77605	41.98819	70.75977	62.14215	63.4294	54.98382	45.87298
R.n[305.21]ASPS[167.00]PQPSSQPLQIHR.Q	10.02861	10.03886	11.64164	8.52939	8.29258	7.84014	8.0038	8.79168
R.n[305.21]ASS[167.00]ASVPAVGASAEGTR.R	1.54892	1.35132	1.42538	1.17267	1.43664	1.52936	1.64101	1.78296
R.n[305.21]AT[181.01]SNVFAMFDQSQIQEFK[432.30].E	0.65874	0.6307	0.76615	0.48855	0.88151	0.56986	0.54095	0.59251
R.n[305.21]ATAPQTQHVS[167.00]PMR.Q	1.68971	1.58986	1.97407	1.72992	1.40644	1.69706	1.39585	0.92739
R.n[305.21]ATAPQTQHVS[167.00]PMRQVEPPAK[432.30].K	3.07321	2.33036	2.47219	2.57258	2.57069	2.6007	2.11745	2.17287
R.n[305.21]ATS[167.00]PLVSLYPALEC[160.03]R.A	0.65377	0.5327	0.64984	0.53399	0.52981	0.64206	0.63016	0.62497
R.n[305.21]ATS[167.00]SSSGSLSATGR.L	0.83774	0.99949	1.10526	1.41344	1.2974	1.67954	1.56343	1.04046
R.n[305.21]AVVVS[167.00]PK[432.30]EENK[432.30].A	5.26752	4.18498	2.97046	3.87021	4.44652	3.13959	4.4622	4.30072
R.n[305.21]AYADSY[243.03]YYEDGGMK[432.30]PR.V	0.48495	5.79363	2.98517	2.32009	1.67685	0.89966	0.6621	0.45888
R.n[305.21]AYADSYY[243.03]YEDGGMK[432.30]PR.V	0.35022	1.65017	1.00268	0.6983	0.60942	0.38557	0.35822	0.26313
R.n[305.21]C[160.03]APSAGS[167.00]PAAAVGR.E	2.58004	1.97968	2.12553	2.0132	2.1041	2.11975	2.08431	1.67865
R.n[305.21]C[160.03]GHSEQY[243.03]FFLEVGR.S	0.99664	0.91982	1.19487	1.11561	0.9924	1.78987	1.32287	1.3085
R.n[305.21]C[160.03]RS[167.00]PGMLEPLGSSR.T	10.10958	8.42112	9.66645	8.5571	8.38685	7.95242	7.21928	6.19897
R.n[305.21]DAEPPS[167.00]PTPAGPPR.C	1.69631	1.83193	2.28266	2.17838	2.28727	2.41008	2.31553	2.1525
R.n[305.21]DAGGPRPES[167.00]PVPAGR.A	4.71158	3.79302	5.35405	3.97623	4.13698	4.05902	4.26694	4.00782
R.n[305.21]DALGDSLQVPVS[167.00]PSSTTSSR.C	0.57291	0.63098	0.91664	0.70187	0.92522	0.91961	0.6869	0.84655
R.n[305.21]DC[160.03]C[160.03]VEPGTELS[167.00]PTLPHQL.-	0.08767	0.07942	0.12851	0.09658	0.13858	0.1721	0.28634	0.29248
R.n[305.21]DGT[181.01]QC[160.03]LSGSSDGTIR.L	1.88998	1.24553	1.58245	1.53412	1.41755	1.55911	1.81025	1.72147
R.n[305.21]DIYETDYY[243.03]RK[432.30].G	1.58208	0.75516	0.57544	0.68477	0.76286	0.86624	0.96723	1.05906
R.n[305.21]DK[432.30]PSVEPVEEYDY[243.03]EDLK[432.30].E	0.49933	0.88857	0.65927	0.51753	0.50435	0.43181	0.5034	0.45742
R.n[305.21]DK[432.30]RPLS[167.00]GPDVGTPQPAGLASGAK[432.30].L	5.80485	5.96954	6.55471	5.18574	4.52546	4.544	5.69785	7.0746
R.n[305.21]DLPPPPPPDRPYS[167.00]VGAESRPQR.R	1.62075	11.79541	7.31309	5.64386	4.58675	2.5457	1.92079	1.68883
R.n[305.21]DLPPPPPPDRPYSVGAES[167.00]RPQR.R	0.88907	4.46539	3.17898	2.18592	1.78926	1.32975	1.0116	0.97832
R.n[305.21]DLQEQDADAGS[167.00]ER.G	1.16601	1.36422	1.04402	0.89675	0.82009	0.78846	0.969	1.10398
R.n[305.21]DLS[167.00]PQHMVVR.E	0.30721	0.23772	0.31132	0.29736	0.28233	0.25913	0.23117	0.25373
R.n[305.21]DMPGGFLFEGLS[167.00]DDEDDFHPNTR.S	1.01591	0.92318	1.09757	0.86971	1.01634	0.9841	1.03554	1.50817
R.n[305.21]DNEVDGQDY[243.03]HFVVSR.E	1.47115	1.57967	2.27712	2.57777	2.6254	2.77858	2.2057	1.8329
R.n[305.21]DNTFFRES[167.00]PVGR.K	3.81972	3.20597	4.38115	3.27506	3.33002	2.94881	2.59856	3.5258
R.n[305.21]DRPVGGS[167.00]PGGPR.L	3.79287	3.65711	5.0245	4.42907	2.95737	3.32283	3.54756	3.34246
R.n[305.21]DRT[181.01]PPLLYR.D	1.33433	1.20998	1.79284	1.41145	1.17001	1.51827	1.34694	1.1525
R.n[305.21]DSAIPVES[167.00]DT[181.01]DDEGAPR.L	0.36116	0.29419	0.54461	0.28215	0.3029	0.32727	0.37753	0.43341
R.n[305.21]DSAIPVES[167.00]DTDDEGAPR.L	0.71159	0.37882	0.49885	0.35162	0.44232	0.48744	0.527	0.50784
R.n[305.21]DSLGDFIEHYAQLGPS[167.00]SPEQLAAGAEEGGGPR.R	0.30847	0.25959	0.28118	0.22411	0.2732	0.21713	0.24168	0.23448
R.n[305.21]DSQDASAEQS[167.00]DHDDEVASLASASGGFGTK[432.30].V	0.92579	0.86183	0.72322	0.70028	0.908	0.8785	0.82862	1.18912
R.n[305.21]DSSFTEVPRS[167.00]PK[432.30].H	5.67596	5.70092	4.62874	5.01385	5.03959	5.68899	5.7664	5.36489
R.n[305.21]DTTVISHS[167.00]PNTSYDTALEAR.L	1.6615	1.36249	1.52041	1.3057	1.413	1.41073	1.48492	1.62446
R.n[305.21]DVTIGGSAPIY[243.03]VK[432.30].N	0.69917	0.46546	0.47445	0.49089	0.46359	0.57084	0.64511	0.75877
R.n[305.21]DVY[243.03]LSPR.D	1.12686	0.84308	0.87544	0.79649	0.85316	0.83662	0.96941	0.86795
R.n[305.21]DY[243.03]STVSASPTALSTLK[432.30].Q	1.79428	3.28136	2.70469	3.15392	2.73816	2.75872	2.33457	2.26434
R.n[305.21]DYDS[167.00]PERER.E	0.19161	0.25541	0.2602	0.25605	0.15086	0.23043	0.21156	0.17822
R.n[305.21]EAAEPLSEPK[432.30]EDQEAAELLS[167.00]EPEEESER.H	0.18998	0.1479	0.30265	0.13443	0.16046	0.1823	0.19144	0.18734
R.n[305.21]EAALPPVS[167.00]PLK[432.30].A	1.18143	1.20903	1.3565	1.99845	2.28962	2.5069	2.34612	2.36296
R.n[305.21]EAARS[167.00]PDK[432.30]PGGSPSASR.R	3.42135	4.5091	4.48138	4.70687	3.59006	4.17378	4.0862	3.39457
R.n[305.21]EADSSSDY[243.03]VNMDFTK[432.30].R	9.14456	17.74169	12.44008	8.68022	8.80789	9.01506	9.52557	8.37528
R.n[305.21]EADSSSDY[243.03]VNMDFTK[432.30]R.E	7.75843	17.36754	9.36899	8.31808	8.11442	6.83695	8.046	7.36474
R.n[305.21]EAEEES[167.00]DHN.-	0.28941	0.24352	0.20972	0.25614	0.21217	0.22898	0.25431	0.12299
R.n[305.21]EALAEAALES[167.00]PRPALVR.S	1.62821	1.33946	1.27603	1.66357	1.85147	1.77425	1.44413	1.37485
R.n[305.21]EATGLS[167.00]PQAAQEK[432.30].D	1.59219	1.24189	1.01374	1.13532	1.18156	1.27193	1.15623	1.13919
R.n[305.21]EATQPEPIY[243.03]AESTK[432.30].R	1.76941	1.68887	1.46106	1.00497	1.27271	1.25867	1.63342	1.50545
R.n[305.21]EATQPEPIY[243.03]AESTK[432.30]R.K	1.1183	1.39929	0.71213	0.85723	0.66502	0.55509	0.9382	0.82207
R.n[305.21]EDSGLFS[167.00]PIR.S	0.44367	0.55834	0.71856	0.70803	0.69142	0.68457	0.79122	0.45099
R.n[305.21]EEAS[167.00]DDDMEGDEAVVR.C	0.48916	0.50318	0.58428	0.47677	0.40689	0.39996	0.48825	0.55363
R.n[305.21]EEDEHPY[243.03]ELLLTAETK[432.30].K	1.13463	2.15875	2.06717	1.61301	1.27792	1.45064	1.44349	1.47274
R.n[305.21]EEGS[167.00]DIEDEDMEELLNDTR.L	0.36363	0.31927	0.36907	0.28342	0.29071	0.30255	0.31093	0.33845
R.n[305.21]EEPEALY[243.03]AAVNK[432.30].K	0.63065	1.83952	1.24285	0.78637	0.67973	0.60696	0.63493	0.66793
R.n[305.21]EES[167.00]EES[167.00]EAEPVQR.T	0.29626	0.37107	0.37704	0.36637	0.24523	0.2985	0.30726	0.26555
R.n[305.21]EESREPAPAS[167.00]PAPAGVEIR.S	2.24016	1.98575	1.84009	2.69736	3.02483	2.53714	2.63555	2.62816
R.n[305.21]EFEVY[243.03]GPIK[432.30]R.L	6.20761	4.25513	4.04312	4.05368	3.79787	4.40855	4.87638	6.72409
R.n[305.21]EGRGES[167.00]ENAGTNQETR.S	0.54024	0.75695	0.5301	1.02508	0.38925	0.49622	0.55643	0.29087
R.n[305.21]EGS[167.00]PIPHDPEFGSK[432.30].L	0.91962	0.75663	0.84198	0.76195	1.08258	0.78405	0.76495	1.04497
R.n[305.21]EHALLAY[243.03]TLGVK[432.30].Q	3.0227	2.02633	1.93744	2.12173	2.11685	2.45756	2.41363	2.82234
R.n[305.21]ELDEEGS[167.00]DPPLPGR.A	0.51664	0.51433	0.52332	0.65135	0.3457	0.37797	0.43487	0.41067
R.n[305.21]ELFDDPSY[243.03]VNVQNLDK[432.30].A	4.93844	15.08526	14.11647	14.88539	15.38271	13.93841	11.4436	10.00717
R.n[305.21]ELVEPLT[181.01]PSGEAPNQALLR.L	0.69247	0.71898	0.76605	0.96961	1.07013	1.0512	1.00327	0.7811
R.n[305.21]EMLMEDVGS[167.00]EEEQEEEDEAPFQEK[432.30].D	0.44788	0.43882	0.39831	0.38821	0.35419	0.36186	0.40857	0.53285
R.n[305.21]EPWDGRDGELPVEDDIDLS[167.00]DVELDDLGK[432.30]DEL.-	0.4264	0.35211	0.31953	0.3961	0.36996	0.35807	0.40018	0.47644
R.n[305.21]ERDY[243.03]AEIQDFHR.T	6.07092	3.44974	3.9117	4.51522	4.82528	5.77042	6.50606	7.0222
R.n[305.21]EREES[167.00]EDELEEANGNNPIDIEVDQNK[432.30].E	1.84914	1.51984	1.62064	1.32001	1.41284	1.44396	1.4429	1.65542
R.n[305.21]EREVDEDS[167.00]EPER.E	0.63723	0.56446	0.62895	0.79775	0.42486	0.45945	0.42716	0.51245
R.n[305.21]EREVDEDS[167.00]EPEREVR.A	2.9785	2.60464	4.19348	3.38347	3.19142	3.01022	2.99843	2.64121
R.n[305.21]ERLDGENIY[243.03]IR.H	1.97909	2.55623	1.86156	1.40579	1.21255	1.42032	1.55083	1.43806
R.n[305.21]ERPC[160.03]SAIY[243.03]PTPVEPSQR.M	0.37358	1.48186	1.17088	0.76847	0.59053	0.70325	0.38795	0.4213
R.n[305.21]ERPC[160.03]SAIYPT[181.01]PVEPSQR.M	0.32439	1.17903	0.97763	0.48216	0.42084	0.3292	0.3465	0.23057
R.n[305.21]ESEK[432.30]QQDS[167.00]QPEEVMDVLEMVENVK[432.30].H	0.26041	0.22222	0.20758	0.24105	0.30878	0.18697	0.2318	0.25379
R.n[305.21]ESPRPLQLPGAEGPAIS[167.00]DGEEGGGEPGAGGGAAGAAGAGR.R	0.29765	0.36379	0.16107	0.30484	0.30801	0.60164	0.5045	0.45513
R.n[305.21]ESPRPLQLPGAEGPAIS[167.00]DGEEGGGEPGAGGGAAGAAGAGRR.D	0.51735	0.3895	0.49836	0.36187	0.46425	0.49765	0.51794	0.57201
R.n[305.21]ETAVPGPLGIEDIS[167.00]PNLS[167.00]PDDK[432.30].S	0.13205	0.12155	0.11447	0.13603	0.16993	0.12579	0.176	0.15888
R.n[305.21]ETC[160.03]STLAES[167.00]PR.N	0.9219	0.98614	1.2282	0.88689	1.0592	0.88962	1.00613	0.89204
R.n[305.21]ETSAATLS[167.00]PGASSR.G	0.85214	0.97142	1.31809	1.4558	1.50905	1.5298	1.44378	1.36408
R.n[305.21]EVDEDS[167.00]EPER.E	0.52043	0.62068	0.73981	0.75645	0.54732	0.71945	0.6592	0.67321
R.n[305.21]EY[243.03]FTFPASK[432.30].S	3.46265	6.94932	3.84691	3.09496	2.88748	3.03026	3.25647	3.68957
R.n[305.21]FAGSGNEENRNNAY[243.03]PHK[432.30].A	1.31437	0.86462	0.85082	0.86286	1.02014	1.06171	1.19718	1.13408
R.n[305.21]FDQLFDDES[167.00]DPFEVLK[432.30].A	1.04511	0.79573	0.83859	0.84652	0.8368	0.81263	0.74055	0.69349
R.n[305.21]FIIGSVSEDNS[167.00]EDEISNLVK[432.30].L	0.50235	0.38333	0.46702	0.3936	0.46806	0.48568	0.54256	0.59583
R.n[305.21]GAGAGHPGAGGAQPPDS[167.00]PAGVR.T	4.16289	4.05472	3.81417	3.44963	3.82363	3.5239	3.7084	3.97071
R.n[305.21]GDEASEEGQNGSS[167.00]PK[432.30].S	0.63267	0.78486	0.58524	0.84676	0.50544	0.53806	0.58031	0.70136
R.n[305.21]GDLAFGAPGPRPPS[167.00]PFDDPADDPEHK[432.30].E	0.74181	0.63327	0.47427	0.68132	0.64187	0.61964	0.78135	0.84207
R.n[305.21]GDLS[167.00]DVEEEEEEEMDVDEATGAVK[432.30].K	0.55176	0.43649	0.92343	0.48917	0.40575	0.49248	0.48843	0.59169
R.n[305.21]GDQPAASGDS[167.00]DDDEPPPLPR.L	0.41464	0.28136	0.41428	0.20718	0.30036	0.32546	0.35917	0.33694
R.n[305.21]GDS[167.00]ETDLEALFNAVMNPK[432.30].T	0.19281	0.21807	0.17644	0.16763	0.16558	0.1991	0.16175	0.23365
R.n[305.21]GDSET[181.01]DLEALFNAVMNPK[432.30].T	0.26957	0.17857	0.15298	0.14967	0.20633	0.20973	0.20931	0.17681
R.n[305.21]GEFSAS[167.00]PMLK[432.30].S	2.2321	1.67391	1.75738	1.97289	1.5816	1.81797	1.6382	1.41502
R.n[305.21]GEPNVS[167.00]YIC[160.03]SR.Y	6.11618	4.5788	4.78692	4.45405	4.85951	5.20128	5.86537	6.72077
R.n[305.21]GEPNVSY[243.03]IC[160.03]SR.Y	1179.08137	766.25623	852.93299	788.51927	817.97348	972.17233	1013.54817	1701.40642
R.n[305.21]GFGDGYNGY[243.03]GGGPGGGNFGGSPGYGGGR.G	0.72937	0.50428	0.80785	0.75528	0.9236	0.81056	0.7854	0.80541
R.n[305.21]GFGS[167.00]EEGSR.A	3.44784	4.52697	5.59162	4.68039	3.06803	3.96526	4.32178	3.70032
R.n[305.21]GGAPDPSPGATATPGAPAQPSS[167.00]PDAR.R	0.43445	0.30001	0.36816	0.3367	0.42156	0.42993	0.38218	0.42306
R.n[305.21]GGGESLQEAS[167.00]PR.L	1.33315	1.18041	1.17988	1.27365	1.19454	1.32468	1.25547	1.05425
R.n[305.21]GGPAS[167.00]PGGLQGLETR.R	0.81875	0.7729	0.72628	0.6775	0.8319	0.78537	0.72915	0.9203
R.n[305.21]GHTDTEGRPPS[167.00]PPPTSTPEK[432.30].C	5.55416	5.0667	3.61361	4.59257	4.4109	4.39273	4.70034	4.48145
R.n[305.21]GIK[432.30]DDEHIVLEPGDLFPPFS[167.00]PPPS[167.00]PRGEVER.G	0.12921	0.13503	0.09767	0.097	0.12997	0.04359	0.14586	0.13126
R.n[305.21]GIVVY[243.03]TGDR.T	22.90097	14.31192	14.38969	13.88663	12.88359	16.8871	17.00133	21.74938
R.n[305.21]GLLYDS[167.00]DEEDEERPAR.K	7.97784	6.19426	8.08657	5.88667	6.46444	7.33134	7.7782	7.94041
R.n[305.21]GLLYDS[167.00]DEEDEERPARK[432.30].R	1.03392	0.8655	0.83092	0.85547	1.028	0.88236	1.11448	1.00071
R.n[305.21]GNSRPGT[181.01]PSAEGGSTSSTLR.A	2.01046	1.94769	2.43031	2.58264	2.41922	2.1245	1.99846	2.14706
R.n[305.21]GPEGGSTAQVPAPAAS[167.00]PPPEGPVLTFQSEK[432.30].M	0.20445	0.12641	0.12491	0.10675	0.14221	0.12232	0.1615	0.19091
R.n[305.21]GPGGSQGSQGPS[167.00]PQGAR.R	0.52778	0.67696	0.65846	0.6564	0.52169	0.46266	0.64742	0.41833
R.n[305.21]GPGGSQGSQGPS[167.00]PQGARR.A	0.41653	0.52871	0.37874	0.43625	0.35712	0.46213	0.43073	0.32182
R.n[305.21]GPHHLDNS[167.00]SPGPGSEAR.G	0.41624	0.45523	0.46902	0.46176	0.4013	0.38409	0.36001	0.46403
R.n[305.21]GPHHLDNSS[167.00]PGPGSEAR.G	0.42224	0.46456	0.56396	0.40693	0.42966	0.42371	0.35956	0.43827
R.n[305.21]GPLDGSPY[243.03]AQVQRPPR.Q	2.18085	1.56907	1.4546	1.5994	1.5216	1.48477	2.03166	2.67212
R.n[305.21]GPSQEEEDNHS[167.00]DEEDRASEPK[432.30].S	0.77253	0.77733	0.48682	0.56899	0.48698	0.63398	0.6541	0.92937
R.n[305.21]GPTSTSIDNIDGT[181.01]PVRDER.S	2.03336	1.59206	1.28957	1.72187	1.61261	1.2341	1.34244	1.89014
R.n[305.21]GQSS[167.00]PPPAPPIC[160.03]LR.R	0.93628	0.62738	0.76981	0.81291	0.88478	0.76159	0.977	0.71484
R.n[305.21]GQSTGK[432.30]GPPQS[167.00]PVFEGVYNNSR.M	0.3391	0.30995	0.45902	0.47166	0.52689	0.64889	0.63152	0.81415
R.n[305.21]GRPPAEK[432.30]LS[167.00]PNPPNLTK[432.30].K	3.00997	2.49498	1.69589	2.68745	2.44131	2.51159	2.22352	2.59235
R.n[305.21]GRRPS[167.00]QDDVEAAPEETR.A	0.37592	0.46867	0.58858	0.92836	0.9265	0.91082	0.83782	0.71179
R.n[305.21]GRS[167.00]PQPPAEEDEDDFDDTLVAIDTYNC[160.03]DLHFK[432.30].V	1.33598	1.0798	0.99694	1.08557	1.22043	1.06275	0.98432	1.49389
R.n[305.21]GRSDY[243.03]DGIGSR.G	0.43386	1.04216	1.57507	1.06202	0.72303	0.51353	0.41805	0.37427
R.n[305.21]GS[167.00]PEEELPLPAFEK[432.30].L	0.83481	0.71156	0.73422	0.69757	0.62599	0.70476	0.68366	1.00498
R.n[305.21]GSGGGGGPQVPHQS[167.00]PPK[432.30]R.V	6.44001	5.28871	8.88506	6.01357	5.84016	5.52065	5.80031	5.67296
R.n[305.21]GSGTAS[167.00]DDEFENLR.L	2.06468	1.57958	1.91943	1.51867	1.49516	1.466	1.68955	1.88957
R.n[305.21]GSNEY[243.03]TEGPSVVK[432.30].R	0.84162	1.94555	1.87379	2.44259	2.24752	1.50823	0.9394	0.71125
R.n[305.21]GSTAPVGGGAFPTIVEREPWDGRDGELPVEDDIDLS[167.00]DVELDDLGK[432.30].D	0.07032	0.07549	0.11633	0.07909	0.103	0.12102	0.15499	0.21087
R.n[305.21]GTGQSDDS[167.00]DIWDDTALIK[432.30].A	0.21515	0.22877	0.22001	0.316	0.19666	0.20502	0.25487	0.29042
R.n[305.21]GTLDEEDEEADS[167.00]DTDDIDHR.V	1.65832	1.7694	2.24943	1.42516	1.49537	1.57886	1.84256	2.25613
R.n[305.21]GVNTFS[167.00]PEGR.L	1.81581	1.33677	1.33424	1.2634	1.31774	1.58643	1.53312	1.50404
R.n[305.21]GY[243.03]MMMFPR.V	13.12959	21.75342	18.56098	16.50376	14.96887	14.77625	15.67208	16.08236
R.n[305.21]GY[243.03]SFTTTAER.E	0.44691	0.53068	0.65694	0.8392	1.03328	0.85215	0.57979	0.60354
R.n[305.21]HADAEMTGY[243.03]VVTR.W	1.10191	0.83703	0.83602	1.01002	0.81948	0.82949	0.9176	1.26491
R.n[305.21]HDS[167.00]PDLAPNVTYSLPR.T	1.53197	1.44423	1.61113	1.33167	1.44555	1.44549	1.58029	1.63106
R.n[305.21]HDS[167.00]PEDVK[432.30].R	2.05291	1.4719	0.94667	1.99734	0.96047	1.13964	1.19137	1.04816
R.n[305.21]HDT[181.01]PDPS[167.00]PLR.G	0.58287	0.6705	0.73869	0.64154	0.54223	0.63558	0.64325	0.56171
R.n[305.21]HEHPPNPPVS[167.00]PGK[432.30].T	4.22536	3.96953	3.3621	3.67059	3.80593	3.86801	3.94445	4.16571
R.n[305.21]HK[432.30]MS[167.00]PPPSGFGER.S	11.5491	10.55618	8.34939	9.57217	9.18754	9.72827	9.90014	9.93636
R.n[305.21]HLLAPGPQDIY[243.03]DVPPVR.G	0.82096	0.58115	1.19241	0.73147	0.60417	0.76446	0.89465	0.67583
R.n[305.21]HLLTDLPLPPELPGGDLS[167.00]PPDS[167.00]PEPK[432.30].A	2.13602	1.68229	1.67499	2.10049	1.86832	1.83932	1.69048	1.95146
R.n[305.21]HLPS[167.00]PPTLDSIITEYLR.E	0.65946	0.51069	0.64858	0.60367	0.67243	0.5865	0.60362	0.57554
R.n[305.21]HTDDEMT[181.01]GYVATR.W	2.9974	3.55523	5.8832	5.56968	4.34371	4.7418	5.24348	3.93624
R.n[305.21]HTDDEMTGY[243.03]VATR.W	24.95259	31.03969	45.97023	44.86315	36.61891	36.95684	41.05647	46.11426
R.n[305.21]HY[243.03]GGLTGLNK[432.30].A	4.73844	2.98064	2.95178	3.13224	3.19121	3.79309	3.92589	4.01453
R.n[305.21]IAC[160.03]DEEFS[167.00]DS[167.00]EDEGEGGRR.N	7.66916	7.74804	9.93273	7.60319	8.10124	9.37953	9.13539	8.01113
R.n[305.21]IAC[160.03]EEEFS[167.00]DS[167.00]EEEGEGGRK[432.30].N	2.72769	2.06693	2.77406	1.95765	2.19604	2.13255	2.48493	2.37911
R.n[305.21]IADPEHDHTGFLT[181.01]EYVATR.W	9.85228	38.16272	47.51454	49.53771	45.60172	46.13475	43.72341	44.84712
R.n[305.21]IADPEHDHTGFLTEY[243.03]VATR.W	14.41703	93.69483	116.03723	117.67687	107.47679	106.67011	96.48534	89.56081
R.n[305.21]IC[160.03]SIYTQSGENSLVQEGS[167.00]EASPIGK[432.30].S	0.55135	0.43782	0.50909	0.53142	0.56436	0.68283	0.62484	0.67136
R.n[305.21]IDEDGENTQIEDTEPMS[167.00]PVLNSK[432.30].F	1.77168	1.83433	2.19962	2.02969	1.77195	1.64031	1.85698	2.36103
R.n[305.21]IDS[167.00]PGFK[432.30]PASQQVYR.K	4.35436	4.86448	3.93208	4.15355	4.56142	5.74529	5.43513	5.75996
R.n[305.21]IEDS[167.00]EPHIPLIDDTDAEDDAPTK[432.30]R.N	1.21139	1.03504	0.83917	0.95274	0.98543	0.99945	1.02245	1.03781
R.n[305.21]IET[181.01]DEEESC[160.03]DNAHGDANQPAR.D	1.33733	1.49301	1.34132	1.38387	1.42429	1.58555	1.56219	1.38171
R.n[305.21]IGELGAPEVWGLS[167.00]PK[432.30].N	0.74166	0.63483	0.66727	0.72149	0.66116	0.73583	0.71081	0.67038
R.n[305.21]IGELGAPEVWGLS[167.00]PK[432.30]NPEPDS[167.00]DEHT[181.01]PVEDEEPK[432.30]K[432.30].S	0.50409	0.44395	0.21449	0.38076	0.34364	0.38644	0.40913	0.35999
R.n[305.21]IIIEELSLVAASPTLS[167.00]PR.Q	0.18615	0.20433	0.1513	0.14679	0.20903	0.19879	0.18883	0.19403
R.n[305.21]IISVT[181.01]PVK[432.30].N	0.87532	0.69108	0.41204	0.4666	0.44521	0.59762	0.46724	0.57047
R.n[305.21]ILELT[181.01]PEPDRPR.L	1.66423	1.25962	1.45239	1.23424	1.16988	1.11504	1.09336	1.26513
R.n[305.21]INHTVILDDPFDDPPDLLIPDRS[167.00]PEPTREQLDSGR.L	0.08427	0.06931	0.07579	0.09709	0.07246	0.07276	0.07044	0.0808
R.n[305.21]IQEQES[167.00]S[167.00]GEEDSDLSPEER.E	0.3148	0.22931	0.26052	0.14135	0.23272	0.23974	0.27361	0.2391
R.n[305.21]IQQFDDGGS[167.00]DEEDIWEEK[432.30].H	2.15783	1.60986	1.53939	1.66791	1.86284	1.82696	1.79956	2.00197
R.n[305.21]IRAEEEDLAAVPFLAS[167.00]DNEEEEDEK[432.30].G	0.37758	0.35017	0.29441	0.34159	0.30637	0.3064	0.34588	0.41639
R.n[305.21]ISSY[243.03]PEDNFPDEEK[432.30].A	1.11359	3.30203	2.43267	1.78957	1.78668	1.34178	1.14632	1.16184
R.n[305.21]ITS[167.00]EAEDLVANFFPK[432.30].K	0.26319	0.20759	0.22358	0.21963	0.31941	0.41684	0.50014	0.89048
R.n[305.21]IVAHAVEVPAVQS[167.00]PR.R	0.77054	0.93975	0.80576	0.7695	0.90338	1.21786	0.98098	1.00597
R.n[305.21]IYQY[243.03]IQSR.F	323.44465	224.31414	327.26218	252.76659	275.76923	326.74551	348.97654	151.26395
R.n[305.21]K[432.30]ADTTTPTPTAILAPGS[167.00]PASPPGSLEPK[432.30].A	1.59143	1.36199	0.84289	1.25111	1.1932	1.12786	1.07482	0.98956
R.n[305.21]K[432.30]AEDS[167.00]DS[167.00]EPEPEDNVR.L	3.32207	3.52325	3.40432	3.24976	3.17202	3.56252	3.56052	3.36905
R.n[305.21]K[432.30]AEDS[167.00]DSEPEPEDNVR.L	2.03325	2.22814	2.27937	1.89946	1.66144	2.05745	2.32217	2.522
R.n[305.21]K[432.30]AS[167.00]GSENEGDYNPGR.K	0.98869	1.22999	1.62363	3.46197	2.40351	2.16855	1.86873	1.62486
R.n[305.21]K[432.30]ET[181.01]PPPLVPPAAR.E	13.1734	9.754	9.90057	10.59061	12.04426	13.02694	12.79804	10.25875
R.n[305.21]K[432.30]GAAPT[181.01]PPGK[432.30].T	4.22925	3.80926	2.68489	3.09393	3.33517	3.08579	3.13396	2.74325
R.n[305.21]K[432.30]GAGDGS[167.00]DEEVDGK[432.30]ADGAEAK[432.30]PAE.-	1.7235	1.50982	0.87525	1.26194	1.18518	1.13145	1.45672	1.35654
R.n[305.21]K[432.30]GHEY[243.03]TNIK[432.30].Y	0.86253	3.02495	2.39967	4.04844	2.8418	2.14032	1.69136	0.97955
R.n[305.21]K[432.30]GS[167.00]SGNASEVSVAC[160.03]LTER.L	1.40871	1.37696	1.90568	2.17888	2.98848	2.6687	2.62835	2.39239
R.n[305.21]K[432.30]HS[167.00]PS[167.00]PPPPTPTESR.K	1.73337	1.76099	1.56089	1.58976	1.72899	1.77778	2.05848	2.33512
R.n[305.21]K[432.30]LAT[181.01]PPAAQESSR.R	1.99731	2.66677	2.45884	2.7402	2.81322	2.36761	2.57165	2.12641
R.n[305.21]K[432.30]LDNGGY[243.03]YITTR.A	4.18184	3.05167	2.66118	3.09152	3.03357	3.30694	3.44705	3.89037
R.n[305.21]K[432.30]LSS[167.00]SDAPAQDTGSSAAAVETDASR.T	0.65894	1.06743	0.88913	1.04402	1.12269	1.11907	1.2761	1.15294
R.n[305.21]K[432.30]NSSTDQGS[167.00]DEEGSLQK[432.30].E	1.43891	1.72581	1.02575	0.95648	0.70489	0.59518	0.73769	0.66718
R.n[305.21]K[432.30]PS[167.00]DEEFASR.K	0.80928	0.95441	1.19163	2.01634	1.77775	2.84505	3.14053	2.73109
R.n[305.21]K[432.30]QPPK[432.30]EPSEVPT[181.01]PK[432.30].R	0.91201	0.88391	0.48827	0.72363	0.71541	0.59817	0.49983	0.76889
R.n[305.21]K[432.30]QPS[167.00]PAPTPTAPAGAAC[160.03]LER.S	0.53231	0.53118	0.46674	0.45583	0.43165	0.4858	0.4658	0.56303
R.n[305.21]K[432.30]TS[167.00]SVSSISQVSPER.G	1.96062	1.37031	1.40521	1.83743	2.00547	1.70991	2.13393	1.97272
R.n[305.21]K[432.30]TSS[167.00]VSSISQVSPER.G	2.61429	1.77122	1.6903	2.3137	2.59648	2.54649	2.36711	2.5588
R.n[305.21]K[432.30]TVTY[243.03]EDPQAVGGLASALDNR.K	0.20402	0.44203	0.54706	0.32561	0.2748	0.19384	0.24374	0.17204
R.n[305.21]K[432.30]TVTY[243.03]EDPQAVGGLASALDNRK[432.30].Q	0.82449	3.52212	2.51782	1.71968	1.41285	0.97594	0.90926	0.74326
R.n[305.21]K[432.30]VELS[167.00]ES[167.00]EEDK[432.30]GGK[432.30].M	3.13006	3.01199	1.87849	2.13179	2.49707	2.84037	2.7641	3.21192
R.n[305.21]K[432.30]VQVAALQAS[167.00]PPLDQDDR.A	0.39123	0.46156	0.37133	0.41455	0.36738	0.35371	0.43566	0.49057
R.n[305.21]K[432.30]VQVAALQAS[167.00]PPLDQDDRAFEVMDEFDGR.S	0.27372	0.20281	0.23932	0.22531	0.29543	0.31129	0.2588	0.34064
R.n[305.21]K[432.30]VVDYSQFQES[167.00]DDADEDYGR.D	3.43659	2.67868	2.42471	2.69966	2.84588	2.48546	2.93874	3.69213
R.n[305.21]K[432.30]VVDYSQFQES[167.00]DDADEDYGRDSGPPTK[432.30].K	1.17935	1.32471	0.9448	1.08852	1.18646	1.25397	1.27946	1.731
R.n[305.21]LAAFADALEFADEEK[432.30]ES[167.00]PVEFTGHK[432.30].L	0.10012	0.09037	0.06898	0.10387	0.06798	0.086	0.10256	0.11511
R.n[305.21]LAEDEGDS[167.00]EPEAVGQSR.G	3.42616	2.30037	2.63458	2.14732	2.63206	2.82949	3.20653	2.70303
R.n[305.21]LAGLEQAILS[167.00]PGQNSGNYFAPIPLEDHAENK[432.30]VDILEMLQK[432.30].A	0.0538	0.05791	0.06692	0.11162	0.12583	0.13396	0.12717	0.15581
R.n[305.21]LALDGETLGEEEQEDEQPPWASPS[167.00]PTSR.Q	0.19595	0.14683	0.18453	0.23078	0.25427	0.26952	0.27454	0.25895
R.n[305.21]LDGENIY[243.03]IR.H	0.72897	1.04898	0.96542	0.7603	0.91469	0.95655	0.79669	0.70247
R.n[305.21]LDGLVET[181.01]PTGYIESLPR.V	0.74273	0.57635	0.65693	0.49276	0.53779	0.51525	0.54338	0.49799
R.n[305.21]LDSQPQET[181.01]SPELPR.R	0.38092	0.35247	0.32794	0.32715	0.32786	0.3054	0.36515	0.31503
R.n[305.21]LDSQPQETS[167.00]PELPR.R	0.63189	0.51023	0.68389	0.5068	0.44699	0.57033	0.55185	0.51718
R.n[305.21]LEVSVDGLTLSPDPEERPGAEGAPLLPPPLPPPS[167.00]PPGSGR.G	0.28698	0.25637	0.30795	0.42066	0.4077	0.4683	0.46424	0.3208
R.n[305.21]LFRPPS[167.00]PAPAAPGAR.L	2.53452	1.99754	2.58074	1.46048	1.66078	1.73884	1.79046	1.50709
R.n[305.21]LGAAPEEESAY[243.03]VAGEK[432.30].R	1.38918	2.16917	1.86716	1.35757	1.53995	1.37588	1.36715	1.50652
R.n[305.21]LGAGGGS[167.00]PEK[432.30].S	2.23116	3.0841	1.90385	3.385	2.33415	1.61732	1.63642	1.69559
R.n[305.21]LGEY[243.03]EDVSR.V	2.40577	4.60248	3.75105	3.50248	3.0652	2.59626	2.71683	1.69515
R.n[305.21]LGGLRPES[167.00]PESLTSVSR.T	8.15156	7.25844	8.0704	6.73483	7.40801	7.32707	6.58545	3.56956
R.n[305.21]LGGSVLGQIPFLQNC[160.03]EDEDS[167.00]DEDDELDSVQHK[432.30].K	0.42309	0.29505	0.28779	0.25874	0.29614	0.28564	0.28577	0.30951
R.n[305.21]LGIAVIHGEAQDAESDLVDGRHS[167.00]PPMVR.S	1.20385	0.97248	1.66721	0.64543	0.79549	0.94475	0.85188	0.59054
R.n[305.21]LGLAVIHGEAQC[160.03]TELDMDDGRHS[167.00]PPMVK[432.30].N	0.439	0.33508	0.23685	0.29104	0.28301	0.25754	0.24333	0.42738
R.n[305.21]LGS[167.00]PVDNLEDMDRDDLTDDSVFTR.S	1.17342	1.10025	0.98797	0.83738	0.73269	0.91685	0.88703	0.58138
R.n[305.21]LGS[167.00]VDSFER.S	1.54463	1.40687	2.23377	1.81853	2.04784	2.09359	2.00861	1.11904
R.n[305.21]LGSQHS[167.00]PGR.T	1.34369	1.14472	1.54188	1.41621	0.86337	1.30185	1.15277	0.91719
R.n[305.21]LHRIET[181.01]DEEES[167.00]C[160.03]DNAHGDANQPAR.D	0.7318	0.56522	0.78398	0.71146	0.72118	0.73612	0.69878	0.68756
R.n[305.21]LIEDNEY[243.03]TAR.Q	10.29596	5.85746	7.70875	8.65036	9.59094	13.19653	12.18226	9.5812
R.n[305.21]LIEDNEYT[181.01]AR.Q	1.1048	0.73449	1.09082	0.84821	1.05071	1.0656	1.17597	1.18854
R.n[305.21]LLHMDS[167.00]DDEIPIR.K	0.34959	0.33432	0.19381	0.23506	0.18753	0.18858	0.32393	0.29764
R.n[305.21]LLLAEDS[167.00]EEEVDFLSER.R	1.23817	0.83917	0.9107	0.90679	0.94012	0.94579	0.9611	0.9431
R.n[305.21]LLLAEDS[167.00]EEEVDFLSERR.M	0.77613	0.56241	0.66229	0.60949	0.71975	0.65761	0.69305	0.78713
R.n[305.21]LLPEGEETLES[167.00]DDEK[432.30].D	0.28635	0.22863	0.31117	0.1616	0.21239	0.2972	0.32254	0.30257
R.n[305.21]LLPPAS[167.00]P.-	0.15962	0.166	0.16997	0.51455	0.19657	0.19036	0.17898	0.21839
R.n[305.21]LLQQQEEEEAC[160.03]LEEEEEEEDS[167.00]DEEDQRSGK[432.30].D	0.17434	0.09393	0.17548	0.12028	0.09962	0.12484	0.16045	0.14206
R.n[305.21]LPAPPS[167.00]PER.R	16.84392	17.85295	17.241	15.92202	15.59715	16.08134	17.27094	9.26893
R.n[305.21]LPDS[167.00]DDDEDEETAIQR.V	0.77519	0.70425	1.07143	0.69456	0.72988	1.06382	0.86642	1.0766
R.n[305.21]LPLVPES[167.00]PRR.M	0.51083	0.48037	0.43146	0.62819	0.75035	0.85501	0.61832	0.68261
R.n[305.21]LQAALDDEEAGGRPAMEPGNGS[167.00]LDLGGDSAGR.S	0.70795	0.68652	0.6049	0.66387	0.55888	0.62747	0.67759	0.64868
R.n[305.21]LQQQHSEQPPLQPS[167.00]PVMTR.R	6.06231	4.44263	4.01239	3.68117	5.05114	5.29985	5.51354	4.88896
R.n[305.21]LRS[167.00]PPEALVQGR.Y	3.51513	3.31291	3.94753	3.53538	3.43445	3.62935	3.95299	3.58728
R.n[305.21]LSASTASELS[167.00]PK[432.30].S	1.74999	1.40464	1.26347	1.22406	1.36402	1.55191	1.20907	1.51132
R.n[305.21]LSGLANVVLHELS[167.00]GDDDTDQNMR.A	0.10242	0.08226	0.10542	0.09008	0.0827	0.09344	0.06838	0.0867
R.n[305.21]LSLFSDGDS[167.00]SESEDTLSSSER.S	0.3101	0.27042	0.33461	0.26241	0.30614	0.2782	0.28559	0.32852
R.n[305.21]LSLFSDGDSS[167.00]ESEDTLSSSER.S	0.41919	0.33213	0.26906	0.31999	0.31316	0.2487	0.27877	0.275
R.n[305.21]LSLGPLS[167.00]PEK[432.30]LEEILDEANR.L	0.1654	0.13211	0.12733	0.11951	0.19555	0.21903	0.19498	0.18495
R.n[305.21]LSLTSDPEEGDPLALGPES[167.00]PGEPQPPQLK[432.30].K	0.28648	0.24441	0.24262	0.34837	0.18524	0.20318	0.25527	0.18473
R.n[305.21]LTPSPDIIVLS[167.00]DNEASSPR.S	0.12392	0.13031	0.11345	0.10656	0.1561	0.16334	0.16399	0.12686
R.n[305.21]LVREDENDAS[167.00]DDEDDDEK[432.30].R	1.17407	1.28483	1.0477	1.01295	0.94986	0.99883	0.99279	0.81709
R.n[305.21]MAPTPIPTRS[167.00]PSDSSTASTPVAEQIER.A	1.04822	0.92426	0.93947	0.87144	0.91967	0.99548	0.98179	0.74525
R.n[305.21]MDSNFGLAGLPGS[167.00]PK[432.30].K	0.61615	0.47716	0.43054	0.4528	0.51364	0.50251	0.61569	0.57491
R.n[305.21]METVSNASSSSNPS[167.00]SPGR.L	1.11193	1.1459	1.41384	1.07928	1.24888	1.15607	1.27	0.93864
R.n[305.21]MHLPS[167.00]PTDSNFYR.A	0.31219	0.31423	0.3426	0.37435	0.51293	0.33321	0.58576	0.33256
R.n[305.21]MHLPSPTDSNFY[243.03]R.A	6.27927	9.45302	7.74755	9.37439	9.31903	6.0068	5.93819	5.35632
R.n[305.21]MLPHAPGVQMQAIPEDAIPEES[167.00]GDEDEDDPDK[432.30]R.L	1.88582	1.39633	1.67378	1.41747	1.3677	1.82573	1.95167	2.14292
R.n[305.21]MLPHAPGVQMQAIPEDAVHEDS[167.00]GDEDGEDPDK[432.30].R	0.32862	0.26129	0.33521	0.17644	0.34816	0.28681	0.36563	0.34284
R.n[305.21]MLPHAPGVQMQAIPEDAVHEDS[167.00]GDEDGEDPDK[432.30]R.L	3.65056	3.4996	3.27182	2.48262	2.84721	3.10249	3.19401	3.86419
R.n[305.21]MNS[167.00]TGGQTPR.R	0.45775	0.80044	1.17949	1.92079	1.1126	1.24544	1.18598	0.80657
R.n[305.21]MREDYDS[167.00]VEQDGDEPGPQR.S	0.25721	0.18191	0.43583	0.25715	0.27188	0.23694	0.26598	0.26255
R.n[305.21]NC[160.03]PS[167.00]PVLIDC[160.03]PHPNC[160.03]NK[432.30]K[432.30].Y	3.23546	2.73597	1.80089	2.75218	2.94367	1.90286	3.02435	2.60547
R.n[305.21]NDS[167.00]WGSFDLR.A	0.44699	0.32613	0.52481	0.45047	0.42848	0.41658	0.40943	0.5079
R.n[305.21]NFDFEGSLS[167.00]PVIAPK[432.30].K	0.69236	0.54548	0.47742	0.74297	0.6552	0.79892	0.8219	0.73891
R.n[305.21]NGAAGPHS[167.00]PDPLLDEQAFGDLTDLPVVPK[432.30].A	0.17698	0.14596	0.28494	0.21111	0.22827	0.24441	0.2345	0.16549
R.n[305.21]NGS[167.00]PPPGAPSSR.F	0.33615	0.51636	0.57179	0.48783	0.39089	0.42379	0.4683	0.33193
R.n[305.21]NLLEDDS[167.00]DEEEDFFLR.G	0.1486	0.13816	0.15521	0.147	0.13602	0.1365	0.17105	0.14979
R.n[305.21]NLLEDDS[167.00]DEEEDFFLRGPSGPR.F	0.95809	0.95497	0.83958	0.73115	0.86899	0.85124	0.83184	0.71449
R.n[305.21]NLSEGNNANYTEY[243.03]VATR.W	0.24683	0.14647	0.21689	0.21897	0.2074	0.22972	0.30318	0.222
R.n[305.21]NNYALNTTATY[243.03]AEPYRPIQYR.V	0.8012	0.38872	0.39959	0.3787	0.47541	0.56549	0.5756	0.58666
R.n[305.21]NPGFY[243.03]VEANPMPTFK[432.30].C	4.37314	11.15218	7.51325	7.51721	6.29377	5.65095	5.5891	5.08537
R.n[305.21]NQIPRT[181.01]PENLITEIR.S	0.83902	0.533	0.81669	0.81396	1.03872	1.1047	0.83888	0.66059
R.n[305.21]NQVEEDAEDS[167.00]GEADDEEK[432.30]PEIHK[432.30]PGQNSFSK[432.30].S	0.91692	0.7619	0.56453	0.73417	0.64191	0.76498	0.74047	0.90986
R.n[305.21]NQVIIPLVLS[167.00]PDRDEDLMR.Q	0.45645	0.3325	0.39054	0.34744	0.38998	0.52383	0.4169	0.38556
R.n[305.21]NS[167.00]PGSQVASNPR.Q	1.66361	2.00462	2.37144	1.88469	1.5656	1.82486	1.36513	0.98769
R.n[305.21]NSNS[167.00]PPS[167.00]PSSMNQR.R	0.43018	0.40135	0.47322	0.35238	0.36192	0.33501	0.2799	0.21707
R.n[305.21]NSNSPPS[167.00]PSSMNQR.R	1.78954	1.54964	1.86306	1.33863	1.29594	1.38246	1.44122	1.46425
R.n[305.21]NSNSYGIPEPAHAY[243.03]AQPQTTTPLPAVSGSPGAAITPLPSTQNGPVFAK[432.30].A	0.45662	3.37434	5.30242	4.08395	5.28925	4.1161	3.67788	4.52685
R.n[305.21]NSNSYGIPEPAHAYAQPQTTTPLPAVSGS[167.00]PGAAITPLPSTQNGPVFAK[432.30].A	0	0.20946	0.32638	0.30696	0.34326	0.30001	0.23496	0.1903
R.n[305.21]NSQEAEVSC[160.03]PFIDNTY[243.03]SC[160.03]SGK[432.30].L	0.40231	1.65909	2.24363	2.28087	2.7089	1.34536	0.64377	0.53617
R.n[305.21]NSSLGSPSNLC[160.03]GS[167.00]PPGSIR.K	0.33882	0.26326	0.39704	0.24425	0.32439	0.33383	0.38304	0.2591
R.n[305.21]NTY[243.03]NQTALDIVNQFTTSQASR.E	0.92395	0.63828	0.68521	0.676	0.63119	0.75197	0.73977	0.75427
R.n[305.21]NVHS[167.00]EDFENR.L	1.56979	1.40182	1.73707	1.2846	1.47594	1.27063	1.05067	0.88309
R.n[305.21]NVPHEDIC[160.03]EDS[167.00]DIDGDYR.V	0.46842	0.34152	0.61362	0.28865	0.38793	0.37618	0.36008	0.45503
R.n[305.21]NVSSFPDDAT[181.01]SPLQENR.N	2.26805	2.02799	1.56897	2.0059	2.00733	2.36235	2.26725	1.96488
R.n[305.21]NVSTGS[167.00]AENEEK[432.30].S	0.79622	0.65239	0.47123	0.85362	0.49463	0.54222	0.57804	0.39643
R.n[305.21]NY[243.03]VTPVNR.N	1.14823	4.97372	6.76566	5.17563	5.41714	3.32238	2.43788	0.97148
R.n[305.21]NYQQNYQNS[167.00]ESGEK[432.30].N	1.95796	2.2962	2.31213	2.29995	1.83848	2.47106	2.16052	1.78167
R.n[305.21]QAHDLS[167.00]PAAESSSTFSFSGR.D	1.00459	0.93982	1.02175	0.98046	1.07772	0.98724	0.9784	1.03341
R.n[305.21]QALDS[167.00]EEEEEDVAAK[432.30].E	0.7535	0.7504	0.59177	0.50335	0.57793	0.71753	0.68042	0.89364
R.n[305.21]QAQAQES[167.00]EEEEESR.S	0.19905	0.36611	0.31102	0.45962	0.20721	0.27212	0.27182	0.21956
R.n[305.21]QAST[181.01]DAGTAGALTPQHVR.A	5.93629	5.14932	7.20517	4.6261	5.9449	6.24603	7.0596	6.6557
R.n[305.21]QEAIPDLEDS[167.00]PPVS[167.00]DSEEQQESAR.A	0.42232	0.35591	0.39925	0.3706	0.31813	0.3547	0.41682	0.40899
R.n[305.21]QEEAEY[243.03]VR.A	0.29211	6.63783	8.86582	14.63375	10.1513	3.67658	1.91558	0.89621
R.n[305.21]QES[167.00]DPEDDDVK[432.30].K	0.63834	0.444	0.35124	0.63684	0.27367	0.22526	0.32275	0.25337
R.n[305.21]QESTVSFNPY[243.03]EPELAPWAADK[432.30]GPQR.E	1.38496	0.87944	1.11281	1.23829	1.00996	1.42681	1.56754	1.78716
R.n[305.21]QGS[167.00]PVAAGAPAK[432.30].Q	4.88469	5.61219	5.3867	5.05257	4.82626	4.96414	5.09694	4.32495
R.n[305.21]QGS[167.00]SLNLFEDVQITEPEAEPESK[432.30].S	0.25036	0.15838	0.21584	0.18464	0.19358	0.27156	0.30799	0.24053
R.n[305.21]QGSGVILRQEEAEY[243.03]VR.A	2.68707	4.71706	8.671	9.21934	9.67411	6.6505	3.88172	2.28751
R.n[305.21]QLHLEGASLELS[167.00]DDDTESK[432.30].T	1.1407	0.91173	1.03305	1.09689	1.13236	1.25471	1.0836	1.19364
R.n[305.21]QLLDS[167.00]DEEQEEDEGR.N	1.12396	1.11379	1.31298	0.96014	1.00265	1.01118	1.16071	1.16511
R.n[305.21]QNGSNDSDRYS[167.00]DNEEDSK[432.30].L	0.35724	0.33911	0.2613	0.42948	0.23415	0.31511	0.30095	0.28522
R.n[305.21]QNS[167.00]DPTSENPPLPTR.L	1.23771	0.79694	1.27256	1.06222	1.11749	1.08495	1.105	1.35707
R.n[305.21]QQAAYYAQT[181.01]SPQGMPQHPPAPQGQ.-	0.91147	0.96389	1.24271	0.95796	1.03928	1.05148	1.10084	0.60314
R.n[305.21]QQAAYYAQTS[167.00]PQGMPQHPPAPQGQ.-	0.6135	0.49883	0.65619	0.44187	0.51739	0.60058	0.5185	0.51753
R.n[305.21]QQSHFAMMHGGTGFAGIDSS[167.00]SPEVK[432.30].G	0.78907	0.75356	0.65213	0.62054	0.83321	0.76547	0.58775	0.55579
R.n[305.21]QRS[167.00]PS[167.00]PAPAPAPAAAAGPPTR.K	2.7263	3.10252	3.36641	2.77629	3.0827	3.28919	3.28368	2.96741
R.n[305.21]QSHSES[167.00]PSLQSK[432.30].S	1.64321	2.12319	1.15626	2.03771	1.48917	1.45065	1.63271	1.28452
R.n[305.21]QSPAS[167.00]PPPLGGGAPVR.T	3.05388	3.78803	4.01706	4.43029	4.85793	4.86064	4.9187	3.39919
R.n[305.21]QSPEDVY[243.03]FSK[432.30].S	1.20434	0.56335	0.58859	0.72746	0.68717	0.9534	0.90607	1.11068
R.n[305.21]QSS[167.00]ESDIESVIYTIEAVAK[432.30].G	0.09498	0.10124	0.08645	0.17797	0.16608	0.17259	0.17148	0.18093
R.n[305.21]QSS[167.00]FEIPDDVPLPAGWEMAK[432.30].T	0.97721	1.02608	0.76065	0.9258	0.6098	0.73179	0.73461	0.88918
R.n[305.21]QSSES[167.00]DIESVIYTIEAVAK[432.30].G	0.1682	0.14314	0.19885	0.2889	0.30892	0.32961	0.32455	0.38656
R.n[305.21]QTPSREY[243.03]VDLER.E	0.45318	0.79986	1.10891	1.31169	1.00294	0.75659	0.49916	0.38154
R.n[305.21]RAADEDWDS[167.00]ELEDDLLGEDLLSGK[432.30]K[432.30].N	0.3004	0.28802	0.32461	0.28741	0.35536	0.38632	0.36829	0.3541
R.n[305.21]RASSAS[167.00]VPAVGASAEGTRR.D	1.59433	1.61177	1.54517	1.39565	1.46452	1.23819	1.35898	0.92398
R.n[305.21]RDAGGPRPES[167.00]PVPAGR.A	2.99943	2.59806	2.54816	2.96324	2.86508	2.56228	2.67645	1.66897
R.n[305.21]RDGPGLERS[167.00]PGEPGGAAPER.E	3.11836	2.39107	3.10219	2.4264	2.67636	2.70568	2.71221	2.28584
R.n[305.21]RDNEVDGQDY[243.03]HFVVSR.E	2.07707	2.78512	4.25622	5.28768	5.54427	5.57561	4.18673	3.03107
R.n[305.21]RDS[167.00]SDTTPLLNGSSQDR.M	0.4985	0.45503	0.59039	0.4127	0.5605	0.51576	0.48543	0.4975
R.n[305.21]RDYDDMS[167.00]PR.R	3.38219	3.67363	4.99351	3.95882	2.95516	2.81247	2.69993	2.77595
R.n[305.21]REEQTDT[181.01]S[167.00]DGESVTHHIR.R	0.1487	0.12781	0.13021	0.1093	0.13051	0.12522	0.17121	0.20447
R.n[305.21]RFLS[167.00]PSEK[432.30].H	3.85578	3.70976	2.80284	3.26464	2.46673	3.31852	2.90941	3.45325
R.n[305.21]RFS[167.00]LS[167.00]PSLGPQASR.F	0.28679	0.24056	0.32172	0.24175	0.38983	0.25031	0.3066	0.39831
R.n[305.21]RGDS[167.00]ES[167.00]EEDEQDSEEVR.L	0.2279	0.22767	0.29034	0.24155	0.17613	0.23294	0.23666	0.22629
R.n[305.21]RGEGDAPFSEPGTTSTQRPS[167.00]SPETATK[432.30].Q	1.10317	0.81333	0.71301	0.74372	0.91605	0.81573	0.98808	1.01134
R.n[305.21]RGFS[167.00]DSGGGPPAK[432.30].Q	1.75602	1.80332	1.49449	2.41447	2.124	2.5044	2.29979	2.3835
R.n[305.21]RGRS[167.00]PQPPAEEDEDDFDDTLVAIDTYNC[160.03]DLHFK[432.30].V	0.18538	0.12404	0.10908	0.08303	0.12488	0.13047	0.11248	0.14357
R.n[305.21]RGSSAAASPGS[167.00]PPPGR.A	0.2179	0.26978	0.32753	0.28508	0.19664	0.23894	0.21345	0.19029
R.n[305.21]RIPVS[167.00]PEQAR.S	0.75556	0.64674	0.67096	0.58838	0.66484	0.3683	0.64263	0.55741
R.n[305.21]RLEIS[167.00]PDSSPER.A	0.77496	0.70618	0.66367	0.81816	0.74623	0.78968	1.00007	0.90569
R.n[305.21]RNDDISELEDLS[167.00]ELEDLK[432.30].D	0.6922	0.51561	0.49404	0.44824	0.5444	0.52317	0.51423	0.54871
R.n[305.21]RNLLEDDS[167.00]DEEEDFFLR.G	0.26555	0.18297	0.23733	0.21178	0.19526	0.17823	0.2013	0.27945
R.n[305.21]RNSSEASS[167.00]GDFLDLK[432.30].G	0.3255	0.25075	0.30953	0.33573	0.27816	0.38707	0.32439	0.64398
R.n[305.21]RPAEATSS[167.00]PT[181.01]SPERPR.H	0.61077	0.66161	0.69579	0.65376	0.55675	0.63177	0.68898	0.66518
R.n[305.21]RPAEATSSPT[181.01]S[167.00]PERPR.H	0.27054	0.25155	0.28424	0.25878	0.25367	0.23761	0.23953	0.22409
R.n[305.21]RPAEATSSPT[181.01]SPERPR.H	0.98786	0.94259	1.08431	0.87193	0.89457	0.8217	1.00095	0.85676
R.n[305.21]RPDHSGGS[167.00]PSPPTSEPAR.S	0.50684	0.53443	0.67125	0.43386	0.42423	0.42348	0.63429	0.48769
R.n[305.21]RPDPDS[167.00]DEDEDYER.E	1.26662	0.94398	1.42036	1.54779	0.83518	0.94481	1.04496	0.93912
R.n[305.21]RPDPDS[167.00]DEDEDYERER.R	1.43039	1.48371	2.2966	1.5155	1.31092	1.38638	1.74071	1.84215
R.n[305.21]RPEGPGAQAPSS[167.00]PR.V	1.90899	2.19473	2.64787	2.37876	2.17285	2.41322	2.73274	2.39964
R.n[305.21]RPGPGTLY[243.03]DVPR.E	1.79928	1.09573	1.17756	1.06087	1.09021	1.24402	1.65829	1.46976
R.n[305.21]RPILQLS[167.00]PPGPR.G	1.21673	0.68282	0.52158	0.81051	0.80967	0.69802	0.84256	0.89427
R.n[305.21]RPS[167.00]QEQSASASSGQPQAPLNR.E	1.23333	1.01555	1.36878	0.87653	1.24671	1.25873	1.22471	1.25711
R.n[305.21]RQS[167.00]SGSATNVASTPDNR.G	0.21661	0.18534	0.35436	0.32817	0.30083	0.33102	0.31136	0.2535
R.n[305.21]RRS[167.00]PPPGPDGHAK[432.30].K	2.92017	2.72359	2.78892	3.07594	2.46687	2.90781	2.75404	2.85873
R.n[305.21]RS[167.00]SDPALIGLSTSVSDSNFSSEEPSR.K	0.54544	0.3876	0.37712	0.37604	0.39004	0.41232	0.42657	0.59531
R.n[305.21]RSDS[167.00]VSASER.A	0.40925	0.53465	0.78201	0.76437	0.38008	0.41336	0.35093	0.28776
R.n[305.21]RSS[167.00]PPPPPSGSSSR.T	0.70736	0.73536	1.15883	0.73447	0.83118	0.74177	0.83359	0.64839
R.n[305.21]RTDALTSS[167.00]PGR.D	0.93055	0.72321	0.74595	0.78972	0.67464	0.67516	0.76507	0.48308
R.n[305.21]RTPAPPEPGS[167.00]PAPGEGPSGR.K	2.43457	2.17048	2.34691	2.30251	2.37332	2.07644	2.3263	1.95684
R.n[305.21]RVPLS[167.00]PLSLLAGPADAR.R	0.24866	0.23814	0.23531	0.1961	0.24995	0.28438	0.29002	0.21734
R.n[305.21]RVPRPPEREDS[167.00]DNDDDTHVR.M	2.39018	3.15472	3.70964	2.43921	2.64232	2.12866	2.77731	3.06754
R.n[305.21]RVSVC[160.03]AETY[243.03]NPDEEEEDTDPR.V	0.96167	0.8904	3.7005	1.33187	1.69837	1.89388	2.15238	1.4353
R.n[305.21]RYPSSISSS[167.00]PQK[432.30].D	2.31138	1.98167	2.22391	2.11007	2.17181	2.47001	1.98883	2.20943
R.n[305.21]S[167.00]APPNLWAAQR.Y	3.28415	2.51432	3.28719	2.85539	2.91811	3.53631	2.70204	3.22867
R.n[305.21]S[167.00]FEVEEVETPNSTPPR.R	0.38358	0.29042	0.44619	0.45134	0.36399	0.3304	0.37229	0.41086
R.n[305.21]S[167.00]HHAASTTTAPTPAAR.S	0.35007	0.37726	0.51006	0.26533	0.36447	0.26989	0.34725	0.25155
R.n[305.21]S[167.00]PGEPGGAAPER.E	1.18458	1.28231	1.48637	1.57906	1.10134	1.22484	1.22517	1.16038
R.n[305.21]S[167.00]PGMLEPLGSSR.T	0.89896	0.80454	1.01102	0.91077	0.74849	0.90962	1.10804	1.07975
R.n[305.21]S[167.00]PQLSDFGLER.Y	0.1558	0.20128	0.24217	0.18724	0.22666	0.25066	0.21144	0.29102
R.n[305.21]S[167.00]PSGGAAGPLLTPSQSLDGSR.R	0.89381	0.67939	0.75397	0.87737	0.73328	0.84518	0.83372	1.1638
R.n[305.21]S[167.00]PSGHPHVR.R	0.2935	0.30786	0.4825	0.40888	0.25614	0.41549	0.4411	0.39048
R.n[305.21]S[167.00]VQEGENPDDGVR.G	0.50754	0.7007	1.26612	1.69538	1.79723	1.42458	1.58116	1.24733
R.n[305.21]SAAGS[167.00]PPAVAAAGSGNGAGGGGGVGC[160.03]APAAGAGR.L	0.74949	0.65064	0.62591	0.63383	0.63232	0.57666	0.64944	0.59605
R.n[305.21]SAAS[167.00]PVVSSMPER.A	2.4382	2.25307	2.58576	1.92883	2.22835	1.93416	2.22927	2.41517
R.n[305.21]SAEEAPLY[243.03]SK[432.30].V	1.46617	5.19852	2.97382	2.21101	1.69948	1.27996	1.45401	1.14462
R.n[305.21]SAFTPATATGSSPS[167.00]PVLGQGEK[432.30].V	1.65927	1.47155	1.51673	1.09262	1.31442	1.42412	1.24828	1.38455
R.n[305.21]SAGEEEDGPVLT[181.01]DEQK[432.30].S	0.58789	0.55764	0.62209	0.5998	0.64459	0.75005	0.59901	0.93025
R.n[305.21]SANGGSESDGEENIGWS[167.00]TVNLDEEK[432.30].Q	0.3468	0.29428	0.24159	0.2806	0.29676	0.30306	0.31585	0.37182
R.n[305.21]SAS[167.00]PDDDLGSSNWEAADLGNEER.K	0.77008	0.72113	1.22856	0.88142	0.83251	1.19021	1.16123	1.42712
R.n[305.21]SASPDDDLGSS[167.00]NWEAADLGNEERK[432.30].Q	0.80541	0.65484	0.77838	0.6628	0.7386	0.8549	0.85751	0.85064
R.n[305.21]SATDGNTSTT[181.01]PPTSAK[432.30].K	2.13043	1.90473	1.34013	1.98121	1.45091	1.52573	1.5683	1.2484
R.n[305.21]SDEGQLS[167.00]PATR.G	0.55049	0.55155	0.73636	0.51411	0.46653	0.52951	0.5897	0.56684
R.n[305.21]SDS[167.00]FENPVLQQHFR.N	1.22767	0.78785	1.47736	0.95258	0.98574	1.01042	1.14261	1.35989
R.n[305.21]SDS[167.00]RAQAVSEDAGGNEGR.A	1.00789	1.03793	0.95344	0.76445	0.97149	0.9507	0.71941	0.66974
R.n[305.21]SDS[167.00]VSASER.A	0.44178	0.78936	0.9247	1.29221	0.60221	0.902	0.6211	0.6625
R.n[305.21]SDY[243.03]DGIGSR.G	0.68772	2.42608	2.28419	1.76137	1.27056	0.75608	0.70414	0.56349
R.n[305.21]SEDMPFS[167.00]PK[432.30].A	0.93833	0.80748	0.87604	0.84443	0.76462	0.77656	0.98264	0.81053
R.n[305.21]SES[167.00]PPPLSDPK[432.30].Q	0.56395	0.55672	0.63488	0.45716	0.61216	0.50325	0.74135	0.94183
R.n[305.21]SET[181.01]PPHWR.Q	1.91251	1.80404	2.20282	2.21133	1.71117	2.20201	1.70873	2.14984
R.n[305.21]SGLTVPT[181.01]SPK[432.30].G	2.72219	2.8691	2.68487	2.9484	3.01956	2.82641	2.88355	1.85573
R.n[305.21]SGMNS[167.00]PLR.T	0.41569	0.42844	0.6755	0.5446	0.48736	0.48494	0.47822	0.41798
R.n[305.21]SGRDY[243.03]STVSASPTALSTLK[432.30].Q	0.12557	0.63096	0.54858	0.66951	0.57947	0.43966	0.40377	0.37053
R.n[305.21]SGRDYS[167.00]TVSASPTALSTLK[432.30].Q	0.44288	1.73405	1.41833	1.74717	1.3382	1.457	1.05231	0.8686
R.n[305.21]SGS[167.00]MDPSGAHPSVR.Q	1.14332	1.03581	1.49779	1.67106	1.49712	1.53669	1.62042	1.11433
R.n[305.21]SGTNS[167.00]PPPPFSDWGR.L	1.1588	0.79073	0.98281	0.89191	1.18604	0.94503	1.0146	1.02428
R.n[305.21]SHGLEPAAPS[167.00]PR.L	4.15143	4.48088	4.52634	4.68592	4.85648	3.75691	3.80986	3.84824
R.n[305.21]SHILEDDENS[167.00]VDISMLK[432.30].T	0.60209	0.61546	0.50465	0.47656	0.50646	0.31518	0.38844	0.47799
R.n[305.21]SIS[167.00]ADDDLQESSR.R	1.34223	1.58112	2.24821	3.0081	2.70093	2.38888	2.3904	2.86917
R.n[305.21]SK[432.30]PPYTDY[243.03]VSTR.W	2.86749	1.60525	1.41307	1.76467	1.55575	1.82474	2.152	2.09849
R.n[305.21]SLAALDALNT[181.01]DDENDEEEYEAWK[432.30].V	0.86677	0.80225	0.80432	0.78188	0.80937	0.84409	0.89951	0.96643
R.n[305.21]SLEQYDQVLDGAHGAS[167.00]LTDLANLSEGVSLAER.G	0.07853	0.06145	0.08319	0.05395	0.08377	0.07393	0.08036	0.08482
R.n[305.21]SLLDQENC[160.03]NAS[167.00]PEPGAEAGAGAGGGADGFPALAC[160.03]SLEEK[432.30].L	0.19861	0.18337	0.18742	0.2074	0.20004	0.19936	0.21149	0.19812
R.n[305.21]SLPTTVPES[167.00]PNYR.N	1.73506	1.02387	1.47676	1.5606	1.71451	1.76435	1.58296	1.65191
R.n[305.21]SLSGSS[167.00]PC[160.03]PK[432.30].Q	6.10875	7.02172	3.94727	2.53482	1.77995	1.63117	2.10851	2.07356
R.n[305.21]SNS[167.00]PLPVPPSK[432.30].A	2.21525	2.48209	2.1908	2.28462	2.14533	2.67591	2.54324	2.49973
R.n[305.21]SNS[167.00]TTQVSQPR.S	0.67441	0.89397	0.79937	1.29998	1.03141	0.98411	1.0502	0.5628
R.n[305.21]SPAGPAATPAQAQAAS[167.00]TPRK[432.30].A	1.63713	1.45481	1.16795	1.30818	1.43091	1.38823	1.44311	1.36599
R.n[305.21]SPART[181.01]PPSEEDSAEAER.L	0.2103	0.21426	0.25581	0.22688	0.23387	0.29189	0.26151	0.23971
R.n[305.21]SPLLAGGS[167.00]PPQPVVPAHK[432.30].D	0.31793	0.30305	0.22685	0.28311	0.32576	0.24878	0.3152	0.30646
R.n[305.21]SPS[167.00]DSSTASTPVAEQIER.A	0.52704	0.36244	0.42366	0.50739	0.60878	0.80545	1.10591	1.47473
R.n[305.21]SPS[167.00]PAHLPDDPK[432.30].V	3.51432	2.16893	1.93519	1.97936	1.95992	2.31209	2.34949	2.57257
R.n[305.21]SPSPPT[181.01]QHTGQPPGQPSAPSQLSAPR.R	1.27665	1.07125	1.25008	0.87898	0.9764	0.99795	1.17635	1.19735
R.n[305.21]SPSSC[160.03]NDLY[243.03]ATVK[432.30].D	1.12106	1.11209	0.85482	0.8892	0.97998	0.99176	0.89068	0.86747
R.n[305.21]SPSSES[167.00]SPQHPTPPARPR.H	0.83488	0.75265	0.8521	0.82275	0.55128	0.62784	0.71074	0.791
R.n[305.21]SQEPS[167.00]PVGSR.R	1.08309	1.54248	2.08139	2.06701	1.40423	1.47868	1.94238	1.20352
R.n[305.21]SQLDDHPES[167.00]DDEENFIDANDDEDMEK[432.30].F	1.20326	0.90725	1.39081	0.92935	1.0562	0.8511	1.08866	1.27797
R.n[305.21]SQLDDHPES[167.00]DDEENFIDANDDEDMEK[432.30]FTDADK[432.30]ETEIVK[432.30].K	0.48285	0.43367	0.23112	0.45179	0.31675	0.29796	0.43586	0.39806
R.n[305.21]SQQQPTPVT[181.01]PK[432.30].K	1.78236	2.02181	1.54376	2.13426	1.77338	2.42423	2.2058	2.1033
R.n[305.21]SQSDLDDQHDYDSVAS[167.00]DEDTDQEPLR.S	0.30467	0.23461	0.334	0.19481	0.26139	0.20193	0.27821	0.27988
R.n[305.21]SRDPHY[243.03]DDFR.S	1.77773	3.05051	2.84582	1.90745	1.80765	1.54643	2.06298	1.78611
R.n[305.21]SRT[181.01]PPSAPSQSR.M	0.56007	0.80941	0.93822	0.68497	0.662	0.57211	0.63497	0.5134
R.n[305.21]SS[167.00]SAPLIHGLSDLSQVFQPYTLR.T	0.15313	0.13138	0.15247	0.08562	0.15089	0.12637	0.14377	0.16591
R.n[305.21]SSGDVLETFNFLENADDS[167.00]DEDEENDMIEGIPEGK[432.30].D	0.4456	0.39133	0.42855	0.38889	0.4115	0.35492	0.3806	0.51196
R.n[305.21]SSGDVLETFNFLENADDS[167.00]DEDEENDMIEGIPEGK[432.30]DK[432.30].H	0.22574	0.18356	0.13147	0.21157	0.12251	0.17821	0.2089	0.26469
R.n[305.21]SSPLGQNDNSEY[243.03]VPMLPGK[432.30].F	11.06977	13.23749	8.93664	9.51886	8.66338	8.89068	9.96879	9.62055
R.n[305.21]SSPNVANQPPS[167.00]PGGK[432.30].S	3.93186	3.97684	4.68896	4.17149	3.91683	4.34361	4.81011	4.66257
R.n[305.21]SSS[167.00]APLIHGLSDLSQVFQPYTLR.T	0.31637	0.21626	0.30506	0.28856	0.25425	0.24869	0.32417	0.31696
R.n[305.21]SSS[167.00]TSDILEPFTVER.A	1.39999	0.90278	0.98096	0.90714	1.00005	1.08142	1.21115	1.43774
R.n[305.21]SSS[167.00]VGSSSSYPISPAVSR.T	1.38763	1.03083	1.11908	1.11756	1.33776	1.44013	1.36846	1.45217
R.n[305.21]SSSALDS[167.00]PAGPR.R	2.36485	2.11515	1.89532	1.584	1.54959	1.70373	1.5729	1.24772
R.n[305.21]SSSFS[167.00]DTLEESSPIAAIFDTENLEK[432.30].L	0.50152	0.70355	0.75958	0.82711	0.8444	0.87362	0.81559	0.95802
R.n[305.21]SSSTEPPPPVRQEPS[167.00]PK[432.30]PNNK[432.30].T	1.75008	1.66773	1.29158	1.69792	1.67331	2.10625	1.90827	1.81706
R.n[305.21]STAPSAAASASASAAAS[167.00]SPAGGGAEALELLEHC[160.03]GVC[160.03]R.E	0.67501	0.57782	0.55918	0.6318	0.6496	0.54919	0.61456	0.5498
R.n[305.21]STPFIVPS[167.00]SPTEQEGR.Q	0.76286	0.64955	0.74902	0.58341	0.96184	1.04387	0.80148	0.81037
R.n[305.21]SVDQGGGGS[167.00]PR.K	0.58317	0.6096	0.51421	0.81067	0.45106	0.44691	0.58775	0.41766
R.n[305.21]SVLEDFFTAT[181.01]EGQYQPQP.-	1.36945	0.99901	1.68185	3.17172	0.99759	1.04309	1.19943	1.49329
R.n[305.21]SVLPPDGNGS[167.00]PVLPDK[432.30]R.N	1.17343	0.93571	1.08917	1.11218	1.18756	1.4047	1.56588	1.59351
R.n[305.21]SVS[167.00]PC[160.03]SNVESR.L	1.07414	0.76274	0.96357	0.84387	0.90326	0.87428	1.0048	0.96309
R.n[305.21]SVSGS[167.00]PEPAAK[432.30].K	0.63726	0.84745	0.72559	0.90112	0.70033	0.53856	0.56581	0.54607
R.n[305.21]SYGS[167.00]QEPLAALLEEVITDAK[432.30].L	0.97487	0.67371	0.41991	0.45214	0.4869	0.57712	0.60926	0.67351
R.n[305.21]SYSSPDIT[181.01]QAIQEEEK[432.30].R	0.3557	0.3718	0.37561	0.31254	0.33458	0.39637	0.37759	0.55743
R.n[305.21]T[181.01]GSQGQC[160.03]TQVR.V	0.14511	0.13578	0.19428	0.16819	0.10717	0.12236	0.12339	0.07779
R.n[305.21]TAC[160.03]TNFMMTPY[243.03]VVTR.Y	2.63422	2.06826	2.03719	2.54602	2.40867	2.73198	2.64889	2.8055
R.n[305.21]TADSVFC[160.03]PHY[243.03]EK[432.30].V	1.61994	1.19939	1.17301	1.13549	1.29848	1.27921	1.2125	1.17501
R.n[305.21]TAQVPS[167.00]PPR.G	7.28433	7.83767	7.37344	7.229	7.59437	7.10678	7.6673	5.46199
R.n[305.21]TAS[167.00]PPPPPK[432.30].R	2.74449	2.82473	2.84222	2.52646	2.59967	3.08324	2.64141	2.35048
R.n[305.21]TAS[167.00]PPPPPK[432.30]R.R	6.27384	7.21128	6.2012	6.31063	6.34813	6.04045	6.82721	6.21918
R.n[305.21]TC[160.03]EERPAEDGS[167.00]DEEDPDSMEAPTR.L	1.55127	1.43288	1.40259	1.4889	1.27837	1.59251	1.66067	0.92791
R.n[305.21]TC[160.03]NS[167.00]PQNSTDSVSDIVPDSPFPGALGSDTR.T	0.0851	0.04349	0.08682	0.05701	0.08436	0.05849	0.07624	0.08439
R.n[305.21]TC[160.03]PSLSPTS[167.00]PLNNK[432.30].G	0.42294	0.36327	0.35689	0.39988	0.38422	0.35988	0.29307	0.25812
R.n[305.21]TDEVPAGGSRS[167.00]EAEDEDDEDYVPYVPLR.Q	0.44649	0.27351	0.42496	0.34276	0.36121	0.36152	0.3818	0.32158
R.n[305.21]TDGFAEAIHS[167.00]PQVAGVPR.F	3.14616	4.78495	6.88452	6.18558	5.97185	6.15638	6.22146	4.66045
R.n[305.21]TDS[167.00]PDMHEDT.-	0.47992	0.55354	0.41672	0.46915	0.30091	0.27984	0.34733	0.22253
R.n[305.21]TEAQDLC[160.03]RAS[167.00]PEPPGPESSSR.W	3.32593	2.85285	3.74762	2.85928	3.50221	3.85349	3.56497	1.9567
R.n[305.21]TENSLANENQQPIK[432.30]S[167.00]EPES[167.00]EGEEPK[432.30]RPPGIC[160.03]ERPHR.F	0.50712	0.35418	0.36658	0.34403	0.40526	0.41481	0.38	0.40686
R.n[305.21]TFS[167.00]LTEVR.G	3.20906	3.1767	5.47897	6.43423	7.47113	7.698	5.78982	5.09392
R.n[305.21]TGDLGIPPNPEDRS[167.00]PS[167.00]PEPIYNSEGK[432.30]R.L	3.05362	2.69377	1.76301	2.86085	2.53828	2.19824	2.0628	2.2134
R.n[305.21]TGLEDPERY[243.03]LFVDR.A	0.33945	0.39292	0.61415	0.45161	0.4084	0.3629	0.27534	0.23115
R.n[305.21]TGS[167.00]QGQC[160.03]TQVR.V	0.11383	0.20398	0.23502	0.22489	0.16211	0.15925	0.16139	0.10082
R.n[305.21]TLDS[167.00]DEERPRPAPPDWSHMR.G	4.39533	3.23718	3.65844	3.40654	3.07574	3.94539	3.15179	3.42117
R.n[305.21]TLEEVVMAEEEDEGTDRPGS[167.00]PA.-	0.37398	0.35534	0.39687	0.32175	0.33294	0.3531	0.3671	0.3715
R.n[305.21]TLEPVRPPVVPNDY[243.03]VPSPTR.N	1.54562	5.62979	4.28717	2.44823	2.03559	1.49304	1.5818	1.24251
R.n[305.21]TLIPS[167.00]PPPRPK[432.30].N	5.9026	4.37314	3.29322	4.3338	4.46728	5.11816	4.70147	5.27147
R.n[305.21]TLS[167.00]PTPSAEGYQDVR.D	1.30318	0.90568	1.582	0.94508	1.0753	1.19667	1.15683	1.11393
R.n[305.21]TLS[167.00]SSAQEDIIR.W	1.02267	1.29061	1.29294	1.44263	1.18936	1.07516	1.03546	1.1445
R.n[305.21]TPESQPDT[181.01]PPGTPLVSQDEK[432.30]R.D	1.38423	1.40015	1.08722	1.00583	1.03288	1.21346	1.11281	1.31171
R.n[305.21]TQDPS[167.00]SPGTTPPQAR.Q	0.70338	0.58481	0.73756	0.71442	0.68685	0.81502	0.84517	0.35642
R.n[305.21]TQPSSGVDSAVGTLPAT[181.01]SPQSTSVQAK[432.30].G	0.78894	0.67863	0.71499	0.72816	0.6706	0.68173	0.63318	0.68224
R.n[305.21]TQPSSGVDSAVGTLPATS[167.00]PQSTSVQAK[432.30].G	0.58816	0.4121	0.41415	0.47244	0.44896	0.3552	0.47244	0.45077
R.n[305.21]TQS[167.00]PGGC[160.03]SAEAVLAR.K	2.20822	1.75631	1.9021	1.49644	1.67308	1.67706	1.62015	1.73691
R.n[305.21]TQSRPGGPPNPPGPS[167.00]PK[432.30].A	1.64189	1.36252	1.24708	1.24688	1.47479	1.30136	1.15392	0.95844
R.n[305.21]TS[167.00]DSDQQAYLVQR.G	1.59345	1.55749	2.56843	3.09596	4.09785	4.29426	4.19699	3.58409
R.n[305.21]TS[167.00]PTPPESATTVK[432.30].S	1.4666	1.208	1.19421	1.05908	1.20683	1.33306	1.37268	1.39166
R.n[305.21]TSGSVY[243.03]ITLK[432.30].K	2.43441	1.28315	1.16504	1.39393	1.32296	1.5233	1.65485	1.6053
R.n[305.21]TSQDY[243.03]DQLPSC[160.03]SDGSQAPARPPK[432.30]PRPR.R	0	1.07213	0.87492	0.8758	0.61514	0.44241	0.33949	0.27607
R.n[305.21]TSS[167.00]FAEPGGGGGGGGGGPGGSASGPGGTGGGK[432.30].A	1.73581	1.9964	1.90821	1.64838	2.16841	2.19413	2.35266	2.37611
R.n[305.21]TSS[167.00]FTEQLDEGTPNR.E	0.8384	0.80256	0.86952	0.76128	0.82799	0.78157	0.88199	1.02069
R.n[305.21]TSS[167.00]LTQFPPSQSEER.S	5.9108	5.41393	5.64032	5.35104	5.80606	5.92863	6.09707	5.15024
R.n[305.21]TTQSMQDFPVVDS[167.00]EEEAEEEFQK[432.30].E	1.31609	1.29768	1.46708	1.09964	1.196	1.24897	1.48944	1.64588
R.n[305.21]TVGT[181.01]PIASVPGSTNTGTVPGSEK[432.30].D	1.2225	0.99321	1.08301	1.24867	1.15603	1.25116	1.34125	1.52689
R.n[305.21]TVSAS[167.00]STGDLPK[432.30].A	0.78123	0.60145	0.55443	0.51237	0.65136	0.65734	0.88575	0.92944
R.n[305.21]TVSLGAGAK[432.30]DELHIVEAEAMNY[243.03]EGSPIK[432.30].V	2.89864	2.61189	1.98897	2.52002	2.46582	2.3962	2.83683	3.04543
R.n[305.21]TVSLGAGAK[432.30]DELHIVEAEAMNYEGS[167.00]PIK[432.30].V	1.86879	1.72858	1.21098	1.64878	1.45895	1.58752	1.48831	1.65538
R.n[305.21]VADAK[432.30]GDS[167.00]ES[167.00]EEDEDLEVPVPSR.F	3.55645	3.46815	3.95485	3.05006	3.58017	3.42284	3.96165	3.51302
R.n[305.21]VADPDHDHTGFLT[181.01]EYVATR.W	0.56953	0.80693	0.85897	1.02653	0.82027	0.93817	0.76375	0.81512
R.n[305.21]VADPDHDHTGFLTEY[243.03]VATR.W	55.10923	304.21639	379.18856	374.35121	367.9299	355.13009	327.96045	286.26247
R.n[305.21]VDY[243.03]VVVDQQK[432.30].T	1.7551	3.06583	2.98626	2.78141	2.81972	2.76107	2.32647	2.15092
R.n[305.21]VEGDNIY[243.03]VR.H	0.46419	0.66485	0.66843	0.38097	0.41221	0.46618	0.5424	0.46488
R.n[305.21]VENSPQVDGS[167.00]PPGLEGLLGGIGEK[432.30].G	0.30905	0.27057	0.31656	0.29311	0.33352	0.2753	0.33909	0.41731
R.n[305.21]VFPEPTES[167.00]GDEGEELGLPLLSTR.H	1.32574	0.83142	1.18584	0.80966	1.39809	1.00402	1.14684	1.21671
R.n[305.21]VGDPPQPLPEEPMEVQGAERAS[167.00]PEPQR.E	1.23133	1.21056	1.25225	1.20439	1.06143	1.19662	1.49318	0.95544
R.n[305.21]VGEEEHVY[243.03]SFPNK[432.30].Q	3.92949	2.9948	2.80962	2.82803	2.7765	3.1586	4.25949	4.16588
R.n[305.21]VGMADANS[167.00]PPK[432.30]PLSK[432.30]PR.T	8.85475	7.43792	6.40943	8.41916	7.33538	8.80494	7.82303	7.62024
R.n[305.21]VHDRS[167.00]EEEEEEEEEEEEEQPR.R	2.01273	1.79877	1.97794	1.78951	1.85623	2.05661	1.89711	1.26992
R.n[305.21]VIEDDPEAVY[243.03]TTTGGK[432.30].L	3.11904	1.80844	1.50508	2.12061	2.34043	2.33978	2.35522	2.66662
R.n[305.21]VIEDDPEAVY[243.03]TTTGGK[432.30]IPVR.W	3.62047	1.79244	1.70108	1.98617	2.26982	2.74627	2.22043	2.34306
R.n[305.21]VLEDDPEAAY[243.03]TTR.G	3.24787	1.67613	1.77287	1.81188	2.22517	2.5852	2.43869	1.97213
R.n[305.21]VLGS[167.00]EGEEEDEALS[167.00]PAK[432.30].G	0.29919	0.2237	0.36998	0.22013	0.24916	0.26818	0.28157	0.28603
R.n[305.21]VLS[167.00]PPK[432.30]LNEVSSDANR.E	2.64819	2.7352	2.60303	2.38942	2.46523	2.84079	2.58526	2.81726
R.n[305.21]VLSTST[181.01]DLEAAVADALK[432.30].K	1.03781	0.86122	0.52935	0.75097	0.66705	0.70792	0.68521	0.81681
R.n[305.21]VNLEESSGVENS[167.00]PAGARPK[432.30].R	10.02867	7.64027	6.02102	6.31699	7.33021	7.63031	6.8984	7.28598
R.n[305.21]VNS[167.00]DC[160.03]DSVLPSNFLLGGNIFDPLNLNSLLDEEVSR.T	0.21583	0	0.10473	0.18725	0.30053	0.34353	0.31165	0.22145
R.n[305.21]VPC[160.03]AY[243.03]DK[432.30].T	0.74712	1.8129	2.09489	1.77897	1.13296	0.95089	0.88418	0.66504
R.n[305.21]VPS[167.00]PGMEEAGC[160.03]SR.E	1.07937	0.88485	1.13739	0.89753	0.93711	0.97026	1.07502	1.06953
R.n[305.21]VQRPK[432.30]EES[167.00]S[167.00]EDENEVSNILR.S	1.29711	1.19991	1.31234	1.12542	1.26106	1.25583	1.40296	1.3956
R.n[305.21]VS[167.00]PPPAPSPPK[432.30].A	1.90844	1.98828	2.10154	1.97437	2.03238	2.32254	2.76332	2.9035
R.n[305.21]VS[167.00]PSTSYTPSR.H	8.41851	12.26152	6.95768	13.23345	6.82453	5.86633	7.81213	7.8309
R.n[305.21]VSALEEDMDDVES[167.00]S[167.00]EEEEEEDEK[432.30]LER.V	0.85102	0.77703	0.94038	0.74295	0.75435	0.67588	0.73609	0.89006
R.n[305.21]VSDQNS[167.00]PVLPK[432.30].K	4.05743	2.77438	2.80633	3.16681	3.5036	3.1584	3.26532	3.40022
R.n[305.21]VTNDIS[167.00]PESSPGVGR.R	3.73246	2.72421	3.3102	3.07876	3.62605	3.67896	3.83906	2.80329
R.n[305.21]VTPPEGY[243.03]EVVTVFPK[432.30].-	3.32832	6.50146	4.74389	4.64317	4.43624	3.5578	3.36849	3.67349
R.n[305.21]VTQHES[167.00]DNENEIQIQNK[432.30].L	5.18135	5.41971	5.83274	3.93938	3.81667	3.56133	3.57076	5.25187
R.n[305.21]VVNTDHGS[167.00]PEQLQIPVTDSGR.H	9.5148	7.70194	6.70218	7.50439	7.28419	6.97239	6.56152	7.43175
R.n[305.21]VY[243.03]ENVGLMQQQK[432.30].S	2.85619	9.12756	6.72839	5.54917	5.23642	4.76986	4.19369	3.54267
R.n[305.21]VY[243.03]ESIGQYGGETVK[432.30].L	0.33658	0.30016	0.34408	0.44859	0.50102	0.37523	0.32858	0.30338
R.n[305.21]WDQTADQTPGAT[181.01]PK[432.30].K	3.31398	2.92468	2.43203	2.59965	2.71262	2.9562	3.13811	2.4052
R.n[305.21]WLDDLLAS[167.00]PPPSGGGAR.R	0.14131	0.2053	0.21082	0.12523	0.14293	0.20746	0.14308	0.16712
R.n[305.21]WLDES[167.00]DAEMELR.A	4.0015	3.34227	4.17266	3.22179	3.34643	3.41922	3.63383	3.52432
R.n[305.21]WQPDTEEEY[243.03]EDSSGNVVNK[432.30]K[432.30].T	1.1921	0.81548	0.54336	0.96441	0.64104	0.70009	0.9397	1.29771
R.n[305.21]WRS[167.00]LQQLAEER.S	0.66574	0.46109	0.76679	0.47051	0.53245	0.52535	0.50872	0.48264
R.n[305.21]WVK[432.30]DENVEFDS[167.00]DEEEPPDLPLD.-	0.33955	0.32241	0.31988	0.27859	0.30215	0.30705	0.31246	0.34242
R.n[305.21]Y[243.03]EAQK[432.30]LER.M	0.9046	0.67684	0.56414	0.67067	0.53663	0.75962	0.7194	0.653
R.n[305.21]Y[243.03]MEDSTYYK[432.30].A	2.18625	1.38519	1.16711	1.21939	1.264	1.4073	1.79658	1.82058
R.n[305.21]Y[243.03]QQPFEDFR.L	4.59399	29.01853	20.92098	17.32706	14.83538	7.93633	5.51373	4.23294
R.n[305.21]Y[243.03]RPGTVALR.E	1.34758	1.11717	1.40276	1.24308	1.1663	1.16178	1.15873	1.22102
R.n[305.21]Y[243.03]SSDPTGALTEDSIDDTFLPVPEYINQSVPK[432.30].R	0.06172	0.81143	0.58061	0.60593	0.49842	0.27928	0.21766	0.12534
R.n[305.21]YALYDATY[243.03]ETK[432.30].E	1.011	0.89021	0.81554	0.82786	0.77855	0.92566	0.97917	1.21818
R.n[305.21]YDERPGPS[167.00]PLPHR.D	13.40179	9.81736	15.87677	12.32854	14.18509	10.35797	11.04143	9.90888
R.n[305.21]YGMGTS[167.00]VER.A	4.40982	3.99768	4.62091	4.85732	3.98337	4.50725	3.25656	1.72815
R.n[305.21]YHS[167.00]VSTETPHER.K	0.6442	0.70473	1.01747	0.75697	0.61156	0.64013	0.72884	0.6079
R.n[305.21]YISQEEGPLS[167.00]PFLGQLDEDYR.T	0.55234	0.61164	0.66201	0.58824	0.68302	0.61157	0.68688	0.47944
R.n[305.21]YLNRNY[243.03]WEK[432.30].K	1.37875	5.42299	11.29535	24.8903	18.90351	8.23391	2.53692	1.50266
R.n[305.21]YMEDSTY[243.03]YK[432.30].A	2.92272	2.77666	2.41859	2.76574	2.43985	2.66352	3.15395	3.07906
R.n[305.21]YNDWS[167.00]DDDDDSNESK[432.30].S	0.36382	0.51778	0.39036	0.47971	0.40271	0.39438	0.50778	0.52394
R.n[305.21]YSEEGLS[167.00]PSK[432.30].R	3.35427	2.57246	2.42732	2.47992	2.55537	2.86989	3.08051	2.75484
