# Supplementary material for: Synthesizing Signaling Pathways from Temporal Phosphoproteomic Data
Source: Cell Rep. Author manuscript; Available in PMC 2018 Dec 16. (PMC6295338; doi:10.1016/j.celrep.2018.08.085)
Supplement: 3 [file NIHMS1508952-supplement-3.zip › tps_input_peptide_mapping.tsv]

peptide	protein(s)
K.n[305.21]AT[181.01]PPPS[167.00]PLLSELLK[432.30].K	A8K1N6_HUMAN
K.n[305.21]GSLLPTS[167.00]PR.L	A8K1N6_HUMAN
K.n[305.21]STTPPPAEPVS[167.00]LPQEPPK[432.30]PR.V	A8K6V7_HUMAN
K.n[305.21]MES[167.00]EGGADDS[167.00]AEEGGLLDDDDNEDRGDDQLELIK[432.30]DDEK[432.30].E	A8K9A4_HUMAN
R.n[305.21]ELTQHQRLHT[181.01]GEK[432.30]PYEC[160.03]K[432.30].E	A8KAN8_HUMAN
K.n[305.21]ELNS[167.00]NHDGADETSEK[432.30].E	B2RCX0_HUMAN
K.n[305.21]ELNSNHDGADETS[167.00]EK[432.30]EQQEAIEHIDEVQNEIDRLNEQASEEILK[432.30].V	B2RCX0_HUMAN
R.n[305.21]AAAGAC[160.03]T[181.01]PPC[160.03]T.-	B2RD09_HUMAN
K.n[305.21]TEGAQVDEPVVIT[181.01]PR.A	B3KWJ0_HUMAN
R.n[305.21]TAQS[167.00]MPSGPPRK[432.30].V	B3KWM1_HUMAN
-.n[305.21]MNLGNQTRAVGSTHMNEVS[167.00]S[167.00]R.S	B4DEQ1_HUMAN
K.n[305.21]GEPPSALGLS[167.00]T[181.01]R.K	B4DGC6_HUMAN
-.n[305.21]MISDT[181.01]LELLRPK[432.30].L	B4DHP3_HUMAN
K.n[305.21]GIS[167.00]EDS[167.00]RLESLQDVGQSAAPT[181.01]FMISPETVTGTGK[432.30].K	B4DM10_HUMAN
K.n[305.21]SLSQS[167.00]FENLLDEPAYGLIQK[432.30].L	TBC15_HUMAN
-.n[305.21]MVGDDPY[243.03]NPY[243.03]K[432.30].Y	B4DN04_HUMAN
K.n[305.21]MES[167.00]EGGADDS[167.00]AEEGDLLDDDDNEDRGDDQVK[432.30].T	B4DQQ2_HUMAN
K.n[305.21]MESEGGADDS[167.00]AEEGDLLDDDDNEDRGDDQVK[432.30].T	B4DQQ2_HUMAN
K.n[305.21]K[432.30]QEGPATQVDSAVGTLPAT[181.01]SPQSTSVQAK[432.30].G	B4DRA2_HUMAN
K.n[305.21]AAS[167.00]PPK[432.30]PLLSNASATPVGR.R	B4DSL6_HUMAN
-.n[305.21]MVSLASPDS[167.00]DEEDEERPAR.K	B4DSV5_HUMAN
R.n[305.21]GHLEAGAHLS[167.00]PGR.Q	B4DU65_HUMAN
R.n[305.21]ALAPS[167.00]PPAEFIYYC[160.03]VDEDELK[432.30].R	B4DUR3_HUMAN
K.n[305.21]GVHGPPVQLAVDDS[167.00]SDEGELFLK[432.30].K	B4DUT2_HUMAN
K.n[305.21]GVHGPPVQLAVDDSS[167.00]DEGELFLK[432.30].K	B4DUT2_HUMAN
K.n[305.21]QGSEDNLQGT[181.01]DPPPVGEEEVLL.-	B4DV02_HUMAN
R.n[305.21]SPADPT[181.01]DLGGQTSPR.R	B4DVR4_HUMAN
K.n[305.21]NTETQPTS[167.00]PQLGTK[432.30].T	B4DZC2_HUMAN
K.n[305.21]EVIDAS[167.00]DK[432.30]EGMS[167.00]PAK[432.30]R.T	B4DZQ5_HUMAN
K.n[305.21]DTEGGPK[432.30]EEES[167.00]PV.-	B4E106_HUMAN
K.n[305.21]SEGDNYSATLLEPAAS[167.00]SLSPDHK[432.30].N	B4E2K2_HUMAN
R.n[305.21]EAS[167.00]GAQLIC[160.03]SG.-	M10L1_HUMAN
-.n[305.21]GGRDFRT[181.01]APGR.R	Q59GR8_HUMAN
R.n[305.21]S[167.00]GWFVGGRR.L	YC025_HUMAN
K.n[305.21]EPQDTLC[160.03]T[181.01]R.S	MROH5_HUMAN
R.n[305.21]LPGSSDSS[167.00]AS[167.00]ASR.V	Q8N1H0_HUMAN
K.n[305.21]EPLTLENDLIVES[167.00]MS[167.00]DDEDFAA.-	YV020_HUMAN
K.n[305.21]AEVY[243.03]RSENESER.N	Q9NVB0_HUMAN
R.n[305.21]GPEGGSTAQVPAPAAS[167.00]PPPEGPVLTFQSEK[432.30].M	Q9UE24_HUMAN
R.n[305.21]LADALNAT[181.01]ARR.L	TDR15_HUMAN
R.n[305.21]ELT[181.01]GS[167.00]LFSGIYAGK[432.30].K	O75261_HUMAN
R.n[305.21]AC[160.03]IS[167.00]C[160.03]SPGYHNGVPFGGDVRPAAC[160.03]LGR.S	Q8WY72_HUMAN
-.n[305.21]MSTTAGY[243.03]LARR.A	Q96SA0_HUMAN
K.n[305.21]IYHLPDAES[167.00]DEDEDFK[432.30].E	SEPT2_HUMAN
K.n[305.21]IYHLPDAES[167.00]DEDEDFK[432.30]EQTR.L	SEPT2_HUMAN
K.n[305.21]S[167.00]PLAQMEEERR.E	SEPT7_HUMAN
K.n[305.21]RAEVLGHK[432.30]T[181.01]PEPAPR.R	SEPT9_HUMAN
R.n[305.21]S[167.00]FEVEEVETPNSTPPR.R	SEPT9_HUMAN
K.n[305.21]S[167.00]QGTAGPAAC[160.03]PLLPHDAR.G	Q6RJV7_HUMAN
K.n[305.21]AFWMAIGGDRDEIEGLS[167.00]S[167.00]DEEH.-	AAGAB_HUMAN
K.n[305.21]AFWMAIGGDRDEIEGLSS[167.00]DEEH.-	AAGAB_HUMAN
K.n[305.21]SATTTPSGS[167.00]PR.T	AAK1_HUMAN
R.n[305.21]RPIMS[167.00]NHTAT[181.01]HILNFALR.S	SYAC_HUMAN
-.n[305.21]MATAAS[167.00]NPYARR.A	Q08EJ9_HUMAN
K.n[305.21]DNEESEQPPVPGT[181.01]PTLR.N	MRP4_HUMAN
K.n[305.21]GGNVFAALIQDQS[167.00]EEEEEEEK[432.30].H	ABCF1_HUMAN
K.n[305.21]LSVPT[181.01]S[167.00]DEEDEVPAPK[432.30]PR.G	ABCF1_HUMAN
K.n[305.21]GGNVFAALIQDQS[167.00]EEEEEEEK[432.30]HPPK[432.30]PAK[432.30]PEK[432.30].N	ABCF1_HUMAN
K.n[305.21]AEQGS[167.00]EEEGEGEEEEEEGGESK[432.30].A	ABCF1_HUMAN
K.n[305.21]AK[432.30]K[432.30]AEQGS[167.00]EEEGEGEEEEEEGGESK[432.30].A	ABCF1_HUMAN
K.n[305.21]K[432.30]AEQGS[167.00]EEEGEGEEEEEEGGESK[432.30].A	ABCF1_HUMAN
K.n[305.21]K[432.30]AEQGS[167.00]EEEGEGEEEEEEGGESK[432.30]ADDPYAHLSK[432.30].K	ABCF1_HUMAN
R.n[305.21]LGSQHS[167.00]PGR.T	ABI1_HUMAN
K.n[305.21]TLEPVK[432.30]PPTVPNDY[243.03]MTSPAR.L	ABI1_HUMAN
K.n[305.21]TLEPVK[432.30]PPTVPNDYMT[181.01]SPAR.L	ABI1_HUMAN
R.n[305.21]TTPPTQK[432.30]PPS[167.00]PPMSGK[432.30].G	ABI2_HUMAN
R.n[305.21]NMAPSQQS[167.00]PVR.T	ABI2_HUMAN
R.n[305.21]TLEPVRPPVVPNDY[243.03]VPSPTR.N	ABI2_HUMAN
K.n[305.21]GQGESDPLDHEPAVS[167.00]PLLPR.K	ABL1_HUMAN
R.n[305.21]GAQASS[167.00]GSPALPR.K	ABL2_HUMAN
R.n[305.21]GAQASSGS[167.00]PALPR.K	ABL2_HUMAN
R.n[305.21]ST[181.01]SQGSINSPVYSR.H	ABLM1_HUMAN
R.n[305.21]STS[167.00]QGSINSPVYSR.H	ABLM1_HUMAN
R.n[305.21]TLS[167.00]PTPSAEGYQDVR.D	ABLM1_HUMAN
R.n[305.21]FIIGSVS[167.00]EDNSEDEISNLVK[432.30].L	ACACA_HUMAN
R.n[305.21]FIIGSVSEDNS[167.00]EDEISNLVK[432.30].L	ACACA_HUMAN
K.n[305.21]YSISLS[167.00]PPEQQK[432.30].K	ACAP2_HUMAN
R.n[305.21]LEVSVDGLTLSPDPEERPGAEGAPLLPPPLPPPS[167.00]PPGSGR.G	GCP60_HUMAN
K.n[305.21]EAVVDLHADDS[167.00]RISEDETER.N	G3V3T3_HUMAN
K.n[305.21]ASLVALPEQTAS[167.00]EEET[181.01]PPPLLTK[432.30].E	ACINU_HUMAN
K.n[305.21]ASLVALPEQTASEEET[181.01]PPPLLTK[432.30].E	ACINU_HUMAN
K.n[305.21]SSSISEEK[432.30]GDS[167.00]DDEK[432.30]PR.K	ACINU_HUMAN
R.n[305.21]AAK[432.30]LS[167.00]EGS[167.00]QPAEEEEDQETPSR.N	ACINU_HUMAN
K.n[305.21]GVPAGNS[167.00]DTEGGQPGRK[432.30].R	ACINU_HUMAN
R.n[305.21]TAQVPS[167.00]PPR.G	ACINU_HUMAN
K.n[305.21]AK[432.30]PAMPQDSVPS[167.00]PR.S	ACLY_HUMAN
R.n[305.21]Y[243.03]EAQK[432.30]LER.M	BACH_HUMAN
K.n[305.21]MTAHTHSS[167.00]FGLGLSVNGR.F	ACSM3_HUMAN
R.n[305.21]GY[243.03]SFTTTAER.E	ACTB_HUMAN
R.n[305.21]EGS[167.00]PANWK[432.30].R	ACL6A_HUMAN
R.n[305.21]APT[181.01]AAPFPEPR.R	C9IZN3_HUMAN
R.n[305.21]RIPVS[167.00]PEQAR.S	ARP8_HUMAN
R.n[305.21]HVS[167.00]PVTPPR.E	ADAM9_HUMAN
R.n[305.21]SHDGDYFIEPLQSMDEQEDEEEQNK[432.30]PHIIY[243.03]R.R	ATS9_HUMAN
K.n[305.21]EAASSY[243.03]QEAWSTLR.K	ADAT1_HUMAN
R.n[305.21]DAEPPS[167.00]PTPAGPPR.C	ADCY6_HUMAN
R.n[305.21]GDEASEEGQNGS[167.00]SPK[432.30].S	ADDA_HUMAN
R.n[305.21]GDEASEEGQNGSS[167.00]PK[432.30].S	ADDA_HUMAN
R.n[305.21]SPGS[167.00]PVGEGTGSPPK[432.30].W	ADDA_HUMAN
R.n[305.21]AAVVT[181.01]SPPPTTAPHK[432.30].E	ADDA_HUMAN
R.n[305.21]AAVVTS[167.00]PPPTTAPHK[432.30].E	ADDA_HUMAN
R.n[305.21]NVHS[167.00]EDFENR.L	ADNP_HUMAN
K.n[305.21]NGHDGDTHQEDDGEK[432.30]S[167.00]D.-	AES_HUMAN
R.n[305.21]VY[243.03]DDVPYEK[432.30].M	AF1L1_HUMAN
R.n[305.21]SC[160.03]QK[432.30]S[167.00]PAQQEPPQR.Q	AFF1_HUMAN
K.n[305.21]ELLS[167.00]PLSEPDDRYPLIVK[432.30].L	AFF4_HUMAN
K.n[305.21]TSDDEVGS[167.00]PK[432.30]EESR.K	AFTIN_HUMAN
K.n[305.21]GTPSQS[167.00]PVVGR.S	AGFG1_HUMAN
K.n[305.21]K[432.30]TLPSMLILS[167.00]GLTAGMLMTDAGR.K	PLCE_HUMAN
K.n[305.21]VTS[167.00]PTTYVLDEDEPR.F	CBPC1_HUMAN
K.n[305.21]ASLGSLEGEAEAEASS[167.00]PK[432.30].G	AHNK_HUMAN
R.n[305.21]LPSGSGAAS[167.00]PTGSAVDIR.A	AHNK_HUMAN
R.n[305.21]LK[432.30]S[167.00]EDGVEGDLGETQSR.T	AHNK_HUMAN
K.n[305.21]C[160.03]DSSPDS[167.00]AEDVR.K	FETUA_HUMAN
K.n[305.21]SIPLEC[160.03]PLSS[167.00]PK[432.30].G	AKAP1_HUMAN
K.n[305.21]QSSLAEPVS[167.00]PSK[432.30].K	AKA10_HUMAN
R.n[305.21]SLS[167.00]EEVESSESGELPEVDVK[432.30].S	AKA11_HUMAN
R.n[305.21]EDSGLFS[167.00]PIR.S	AKA11_HUMAN
K.n[305.21]EVSSLEGS[167.00]PPPC[160.03]LGQEEAVC[160.03]TK[432.30].L	AKA12_HUMAN
K.n[305.21]S[167.00]PPSPVER.E	AKA12_HUMAN
K.n[305.21]SPPS[167.00]PVER.E	AKA12_HUMAN
K.n[305.21]GLAEVQQDGEAEEGAT[181.01]SDGEK[432.30].K	AKA12_HUMAN
K.n[305.21]LTASEQAHPQEPAESAHEPRLS[167.00]AEYEK[432.30].V	AKA12_HUMAN
K.n[305.21]SAESPTS[167.00]PVTSETGSTFK[432.30].K	AKA12_HUMAN
K.n[305.21]SAESPTS[167.00]PVTSETGSTFK[432.30]K[432.30].F	AKA12_HUMAN
R.n[305.21]DALGDSLQVPVS[167.00]PSSTTSSR.C	AKAP2_HUMAN
R.n[305.21]DGAEQQGPEATVEEAEAAAFGS[167.00]EK[432.30]PQSMFEPPQVSSPVQEK[432.30].R	AKAP2_HUMAN
R.n[305.21]DGAEQQGPEATVEEAEAAAFGSEK[432.30]PQSMFEPPQVS[167.00]SPVQEK[432.30]R.D	AKAP2_HUMAN
R.n[305.21]DGAEQQGPEATVEEAEAAAFGSEK[432.30]PQSMFEPPQVSS[167.00]PVQEK[432.30].R	AKAP2_HUMAN
R.n[305.21]DGAEQQGPEATVEEAEAAAFGSEK[432.30]PQSMFEPPQVSS[167.00]PVQEK[432.30]R.D	AKAP2_HUMAN
R.n[305.21]TLDFDPLLSPAS[167.00]PK[432.30].R	AKIR2_HUMAN
R.n[305.21]LNT[181.01]SDFQK[432.30].L	AKTS1_HUMAN
R.n[305.21]SSDEENGPPS[167.00]SPDLDR.L	AKTS1_HUMAN
R.n[305.21]SGS[167.00]AAQAEGLC[160.03]K[432.30].Q	ALG3_HUMAN
K.n[305.21]SYESSEDC[160.03]S[167.00]EAAGSPARK[432.30].V	ALKB5_HUMAN
R.n[305.21]K[432.30]SYESSEDC[160.03]SEAAGS[167.00]PAR.K	ALKB5_HUMAN
R.n[305.21]RGS[167.00]FSSENYWR.K	ALKB5_HUMAN
R.n[305.21]DTTVISHS[167.00]PNTSYDTALEAR.L	AMOT_HUMAN
K.n[305.21]TGS[167.00]RDC[160.03]STQTER.G	AMOT_HUMAN
K.n[305.21]LLGSLDEVVLLS[167.00]PVPELR.D	APC1_HUMAN
R.n[305.21]NFDFEGSLS[167.00]PVIAPK[432.30].K	APC1_HUMAN
K.n[305.21]IK[432.30]EEVLSES[167.00]EAENQQAGAAALAPEIVIK[432.30].V	APC4_HUMAN
R.n[305.21]T[181.01]GEGAVSLMER.R	APC5_HUMAN
K.n[305.21]ESES[167.00]DQEQEEEIDMTSEK[432.30].N	ANK2_HUMAN
R.n[305.21]GVAPADS[167.00]PEAPRR.S	AKIB1_HUMAN
K.n[305.21]TSLPLS[167.00]PVK[432.30].T	ANKL2_HUMAN
K.n[305.21]EHYPVS[167.00]SPSSPSPPAQPGGVSR.N	ANR17_HUMAN
K.n[305.21]EHYPVSSPS[167.00]SPSPPAQPGGVSR.N	ANR17_HUMAN
K.n[305.21]EHYPVSSPSS[167.00]PSPPAQPGGVSR.N	ANR17_HUMAN
R.n[305.21]NSPLDC[160.03]GSAS[167.00]PNK[432.30].V	ANR17_HUMAN
R.n[305.21]APS[167.00]PAPSSVPLGSEK[432.30]PSNVSQDR.K	ANR17_HUMAN
R.n[305.21]SES[167.00]LSNC[160.03]SIGK[432.30].K	ANS1A_HUMAN
R.n[305.21]EEDEHPY[243.03]ELLLTAETK[432.30].K	ANS1A_HUMAN
K.n[305.21]LSLEGDHSTPPSAY[243.03]GSVK[432.30].A	ANXA2_HUMAN
K.n[305.21]TEAQGEEDDAEGQDQDK[432.30]K[432.30]S[167.00]PK[432.30]PK[432.30].K	G5E988_HUMAN
K.n[305.21]HRPS[167.00]EADEEELAR.R	AP3D1_HUMAN
K.n[305.21]DISGPS[167.00]PSK[432.30].K	MTNB_HUMAN
R.n[305.21]VNQSALEAVTPS[167.00]PSFQQR.H	DP13A_HUMAN
R.n[305.21]GGSDGTPRGS[167.00]PSPASVSSGR.K	ARAF_HUMAN
R.n[305.21]QHEAPSNRPLNELLTPQGPS[167.00]PR.T	ARAF_HUMAN
R.n[305.21]YVGFGNT[181.01]PPPQK[432.30]K[432.30].E	ARFG1_HUMAN
R.n[305.21]RSS[167.00]DSWEVWGSASTNR.N	ARFG1_HUMAN
R.n[305.21]RSSDS[167.00]WEVWGSASTNR.N	ARFG1_HUMAN
K.n[305.21]AIS[167.00]SDMFFGR.E	ARFG2_HUMAN
R.n[305.21]ELEK[432.30]PIQSK[432.30]PQS[167.00]PVIQAAAVS[167.00]PK[432.30].F	BIG2_HUMAN
K.n[305.21]ATGSAGLLGDPEC[160.03]EGS[167.00]PPEHSPEQGR.S	BIG3_HUMAN
K.n[305.21]VLSSTINNQAVETDEGIEEEIPDS[167.00]PGIEK[432.30].H	RHG12_HUMAN
R.n[305.21]AESSSGGGTVPSSAGILEQGPSPGDGS[167.00]PPK[432.30]PK[432.30].D	RHG17_HUMAN
R.n[305.21]SPSPPT[181.01]QHTGQPPGQPSAPSQLSAPR.R	RHG17_HUMAN
K.n[305.21]DQY[243.03]SRELLVSSIFAAAS[167.00]R.K	RHG21_HUMAN
K.n[305.21]ERVFGC[160.03]DLQEHLQHS[167.00]GQEGGC[160.03]RS[167.00]AIGT[181.01].-	E9PLA4_HUMAN
R.n[305.21]TSFSVGS[167.00]DDELGPIR.K	RHG35_HUMAN
K.n[305.21]GGIDNPAIT[181.01]SDQELDDK[432.30]K[432.30].M	RHG05_HUMAN
K.n[305.21]HQVLLEDPEQEGS[167.00]AEEEELGVLPC[160.03]PSTSLDGENR.G	ARHGB_HUMAN
K.n[305.21]QVGETSAPGDT[181.01]LDGTPR.T	ARHGC_HUMAN
K.n[305.21]QVGETSAPGDTLDGT[181.01]PR.T	ARHGC_HUMAN
R.n[305.21]GLNTSQES[167.00]DDDILDESSSPEGTQK[432.30].V	ARHGG_HUMAN
R.n[305.21]ERQELGS[167.00]PEER.L	ARHG2_HUMAN
R.n[305.21]QELGS[167.00]PEER.L	ARHG2_HUMAN
R.n[305.21]SES[167.00]LESPR.G	ARHG2_HUMAN
K.n[305.21]ALDIDS[167.00]DEESEPK[432.30].E	ARHGQ_HUMAN
R.n[305.21]LPS[167.00]QENELLENPSVVLSTNSPAALK[432.30].V	ARHGQ_HUMAN
K.n[305.21]ALVSSES[167.00]YLQR.L	ARHG5_HUMAN
K.n[305.21]ALVSSESY[243.03]LQR.L	ARHG5_HUMAN
K.n[305.21]LINSSQLLYQEY[243.03]SDVVLNK[432.30].E	ARHG5_HUMAN
R.n[305.21]DY[243.03]STVSASPTALSTLK[432.30].Q	ARHG5_HUMAN
R.n[305.21]S[167.00]GRDYSTVSASPTALSTLK[432.30].Q	ARHG5_HUMAN
R.n[305.21]SGRDY[243.03]STVSASPTALSTLK[432.30].Q	ARHG5_HUMAN
R.n[305.21]SGRDYS[167.00]TVSASPTALSTLK[432.30].Q	ARHG5_HUMAN
R.n[305.21]SGRDYST[181.01]VSASPTALSTLK[432.30].Q	ARHG5_HUMAN
R.n[305.21]K[432.30]DS[167.00]IPQVLLPEEEK[432.30].L	ARHG6_HUMAN
K.n[305.21]SSERPLS[167.00]PK[432.30].A	ARHG6_HUMAN
R.n[305.21]K[432.30]PS[167.00]DEEFASR.K	ARHG7_HUMAN
R.n[305.21]GPS[167.00]PSPVGSPASVAQSR.S	ARI1A_HUMAN
R.n[305.21]EGPGEEHFEDMAS[167.00]DEDMK[432.30]PK[432.30].W	ARI3A_HUMAN
K.n[305.21]EK[432.30]EDNSS[167.00]EEEEEIEPFPEER.E	ARI4B_HUMAN
K.n[305.21]DIEVLS[167.00]EDTDY[243.03]EEDEVTK[432.30].K	ARI4B_HUMAN
K.n[305.21]VHADLVISK[432.30]PVS[167.00]K[432.30]SPER.L	ARI4B_HUMAN
R.n[305.21]SAGEEEDGPVLT[181.01]DEQK[432.30].S	AR6P4_HUMAN
R.n[305.21]SVLPPDGNGS[167.00]PVLPDK[432.30]R.N	AR6P6_HUMAN
R.n[305.21]YNDWS[167.00]DDDDDSNESK[432.30].S	ARMX3_HUMAN
R.n[305.21]GSMGS[167.00]LDR.L	ARVC_HUMAN
R.n[305.21]LLHEDLDES[167.00]DDDMDEK[432.30].L	ASAP2_HUMAN
K.n[305.21]VPLSNENSQVPQS[167.00]PEDWRK[432.30].S	ASPM_HUMAN
R.n[305.21]EYVNST[181.01]SEESHDEDEIRPVQQQDLHR.A	ATAD1_HUMAN
K.n[305.21]TLDSDISC[160.03]PLLESDLAY[243.03]SDDDVPSVYENGLSQK[432.30].S	ATAD2_HUMAN
K.n[305.21]EAFLVLS[167.00]DEEDISGEK[432.30].D	MCAF1_HUMAN
K.n[305.21]K[432.30]RHEHPPNPPVS[167.00]PGK[432.30].T	MCAF1_HUMAN
R.n[305.21]HEHPPNPPVS[167.00]PGK[432.30].T	MCAF1_HUMAN
R.n[305.21]LEASYSDS[167.00]PPGEEDLLVHVAEGSK[432.30].S	ATG9A_HUMAN
K.n[305.21]LVHDS[167.00]LEDLQMTR.Y	AT133_HUMAN
R.n[305.21]GIVVY[243.03]TGDR.T	AT1A1_HUMAN
K.n[305.21]Y[243.03]GTDLSR.G	AT1A1_HUMAN
R.n[305.21]IEDS[167.00]EPHIPLIDDTDAEDDAPTK[432.30].R	AT2B1_HUMAN
R.n[305.21]IEDS[167.00]EPHIPLIDDTDAEDDAPTK[432.30]R.N	AT2B1_HUMAN
K.n[305.21]TQDGVALEIQPLNS[167.00]QEGIDNEEK[432.30].D	AT2B4_HUMAN
R.n[305.21]K[432.30]DS[167.00]EEEVSLLGSQDIEEGNHQVEDGC[160.03]R.E	VPP2_HUMAN
K.n[305.21]C[160.03]GLGQENS[167.00]DNEHLVENEVSLLLEESDLRR.S	ATRX_HUMAN
K.n[305.21]C[160.03]GLGQENSDNEHLVENEVSLLLEESDLRRS[167.00]PR.V	ATRX_HUMAN
K.n[305.21]LREVIEIEDAS[167.00]PTK[432.30].C	ATRX_HUMAN
K.n[305.21]QSETVDQNS[167.00]DS[167.00]DEMLAILK[432.30].E	ATRX_HUMAN
K.n[305.21]QSETVDQNS[167.00]DSDEMLAILK[432.30].E	ATRX_HUMAN
K.n[305.21]QSETVDQNSDS[167.00]DEMLAILK[432.30].E	ATRX_HUMAN
R.n[305.21]EVIEIEDAS[167.00]PTK[432.30].C	ATRX_HUMAN
R.n[305.21]RPTETNPVTSNS[167.00]DEEC[160.03]NETVK[432.30].E	ATRX_HUMAN
R.n[305.21]AVT[181.01]PSSEAK[432.30].D	ATX2_HUMAN
K.n[305.21]DSFIENSSSNC[160.03]TSGSSK[432.30]PNSPS[167.00]IS[167.00]PS[167.00]ILSNTEHK[432.30].R	ATX2_HUMAN
R.n[305.21]TS[167.00]PSGGTWSSVVSGVPR.L	ATX2_HUMAN
K.n[305.21]GPPQS[167.00]PVFEGVYNNSR.M	ATX2L_HUMAN
R.n[305.21]GQSTGK[432.30]GPPQS[167.00]PVFEGVYNNSR.M	ATX2L_HUMAN
K.n[305.21]EK[432.30]EVDGLLTSEPMGS[167.00]PVSSK[432.30].T	ATX2L_HUMAN
K.n[305.21]LQPS[167.00]SSPENSLDPFPPR.L	ATX2L_HUMAN
K.n[305.21]LQPSSS[167.00]PENSLDPFPPR.L	ATX2L_HUMAN
K.n[305.21]TESVSDK[432.30]EDK[432.30]PPLAPSGGTEGPEQPPPPC[160.03]PS[167.00]QTGSPPVGLIK[432.30].G	ATX2L_HUMAN
K.n[305.21]TESVSDK[432.30]EDK[432.30]PPLAPSGGTEGPEQPPPPC[160.03]PS[167.00]QTGSPPVGLIK[432.30]GEDK[432.30].D	ATX2L_HUMAN
R.n[305.21]GPHHLDNS[167.00]SPGPGSEAR.G	ATX2L_HUMAN
R.n[305.21]GPHHLDNSS[167.00]PGPGSEAR.G	ATX2L_HUMAN
K.n[305.21]TLSS[167.00]PSNRPSGETSVPPPPAVGR.M	ATX2L_HUMAN
K.n[305.21]TLSSPS[167.00]NRPSGETSVPPPPAVGR.M	ATX2L_HUMAN
R.n[305.21]DSQK[432.30]PTS[167.00]PLQSAGDHLEEELDLLLNLDAPIK[432.30].E	AVEN_HUMAN
R.n[305.21]REPGGWGAGASAPVEDDSDAETY[243.03]GEENDEQGNYSK[432.30].R	AVEN_HUMAN
R.n[305.21]QPAQELS[167.00]PTPGGTAHQALK[432.30].A	AZI1_HUMAN
R.n[305.21]QPAQELSPT[181.01]PGGTAHQALK[432.30].A	AZI1_HUMAN
R.n[305.21]RSNS[167.00]TTQVSQPR.S	AZI1_HUMAN
R.n[305.21]SNS[167.00]TTQVSQPR.S	AZI1_HUMAN
R.n[305.21]SSSALDS[167.00]PAGPR.R	AZI1_HUMAN
R.n[305.21]TRS[167.00]NPEGAEDR.A	BABA1_HUMAN
R.n[305.21]ISES[167.00]PEPGQR.T	BACH1_HUMAN
K.n[305.21]C[160.03]T[181.01]TDEQPR.K	BACH2_HUMAN
R.n[305.21]K[432.30]QPS[167.00]PAPTPTAPAGAAC[160.03]LER.S	BACH2_HUMAN
R.n[305.21]S[167.00]APPNLWAAQR.Y	BAD_HUMAN
R.n[305.21]SQS[167.00]PAASDC[160.03]SSSSSSASLPSSGR.S	BAG3_HUMAN
R.n[305.21]SSVQGASS[167.00]REGSPAR.S	BAG3_HUMAN
R.n[305.21]SSGNS[167.00]PTPVSR.W	BAG4_HUMAN
R.n[305.21]SSGNSPT[181.01]PVSR.W	BAG4_HUMAN
R.n[305.21]ENAS[167.00]PAPGTTAEEAMSR.G	BAG6_HUMAN
R.n[305.21]VGDPPQPLPEEPMEVQGAERAS[167.00]PEPQR.E	BAG6_HUMAN
R.n[305.21]VGDPPQPLPEEPMEVQGAERAS[167.00]PEPQRENASPAPGTTAEEAMSR.G	BAG6_HUMAN
K.n[305.21]AAGARPLTS[167.00]PESLSR.D	BAG6_HUMAN
R.n[305.21]SADEADELPPDLPK[432.30]PPS[167.00]PAPSSEDPGLAQPR.K	BAHD1_HUMAN
K.n[305.21]SLS[167.00]PPQSQSK[432.30].L	BAIP2_HUMAN
K.n[305.21]VYEDSGIPLPAES[167.00]PK[432.30].K	BAP18_HUMAN
K.n[305.21]VYEDSGIPLPAES[167.00]PK[432.30]K[432.30].G	BAP18_HUMAN
K.n[305.21]VYEDSGIPLPAES[167.00]PK[432.30]K[432.30]GPK[432.30].K	BAP18_HUMAN
R.n[305.21]K[432.30]VYEDSGIPLPAES[167.00]PK[432.30]K[432.30].G	BAP18_HUMAN
K.n[305.21]SRNEVVT[181.01]PEK[432.30].V	BARD1_HUMAN
K.n[305.21]QTVPSENIPLPEC[160.03]S[167.00]SPPSC[160.03]K[432.30].R	BARD1_HUMAN
K.n[305.21]QTVPSENIPLPEC[160.03]SS[167.00]PPSC[160.03]K[432.30].R	BARD1_HUMAN
K.n[305.21]ETPAATEAPSST[181.01]PK[432.30].A	BASP1_HUMAN
K.n[305.21]K[432.30]AEGAATEEEGT[181.01]PK[432.30]ESEPQAAAEPAEAK[432.30].E	BASP1_HUMAN
K.n[305.21]ELDQDMVT[181.01]EDEDDPGSHK[432.30]R.G	BAZ1A_HUMAN
K.n[305.21]DHT[181.01]VSGDEDYC[160.03]PR.S	BAZ1B_HUMAN
K.n[305.21]DHTVS[167.00]GDEDYC[160.03]PR.S	BAZ1B_HUMAN
K.n[305.21]FPDRLAEDEGDS[167.00]EPEAVGQSR.G	BAZ1B_HUMAN
R.n[305.21]LAEDEGDS[167.00]EPEAVGQSR.G	BAZ1B_HUMAN
R.n[305.21]QPSS[167.00]PSHNTNLR.A	BAZ2A_HUMAN
R.n[305.21]AGDPGEMPQS[167.00]PTGLGQPK[432.30].R	BAZ2A_HUMAN
R.n[305.21]YSEEGLS[167.00]PSK[432.30].R	BAZ2A_HUMAN
R.n[305.21]QSS[167.00]ESDIESVIYTIEAVAK[432.30].G	BBX_HUMAN
R.n[305.21]QSSES[167.00]DIESVIYTIEAVAK[432.30].G	BBX_HUMAN
R.n[305.21]RPGPGTLY[243.03]DVPR.E	BCAR1_HUMAN
R.n[305.21]HLLAPGPQDIY[243.03]DVPPVR.G	BCAR1_HUMAN
K.n[305.21]SS[167.00]PATSLFVELDEEEVK[432.30].A	B2L13_HUMAN
K.n[305.21]AEGEPQEES[167.00]PLK[432.30].S	BCLF1_HUMAN
K.n[305.21]K[432.30]AEGEPQEES[167.00]PLK[432.30].S	BCLF1_HUMAN
K.n[305.21]NTPSQHSHS[167.00]IQHSPER.S	BCLF1_HUMAN
K.n[305.21]NTPSQHSHSIQHS[167.00]PER.S	BCLF1_HUMAN
K.n[305.21]SSATSGDIWPGLS[167.00]AYDNSPR.S	BCLF1_HUMAN
K.n[305.21]SSATSGDIWPGLSAYDNS[167.00]PR.S	BCLF1_HUMAN
R.n[305.21]C[160.03]DS[167.00]ADLR.H	BCLF1_HUMAN
K.n[305.21]DLFDYS[167.00]PPLHK[432.30].N	BCLF1_HUMAN
K.n[305.21]FNDS[167.00]EGDDTEETEDYR.Q	BCLF1_HUMAN
K.n[305.21]LK[432.30]DLFDYS[167.00]PPLHK[432.30].N	BCLF1_HUMAN
K.n[305.21]QK[432.30]FNDS[167.00]EGDDTEETEDYR.Q	BCLF1_HUMAN
K.n[305.21]QK[432.30]FNDS[167.00]EGDDTEETEDYRQFR.K	BCLF1_HUMAN
R.n[305.21]AEGEWEDQEALDY[243.03]FSDK[432.30].E	BCLF1_HUMAN
R.n[305.21]AEGEWEDQEALDYFS[167.00]DK[432.30].E	BCLF1_HUMAN
R.n[305.21]IDIS[167.00]PSTLR.K	BCLF1_HUMAN
K.n[305.21]TVMYTAVGSEWRPFGY[243.03]PR.R	BCS1_HUMAN
K.n[305.21]SLS[167.00]IEIGHEVK[432.30].T	BET1_HUMAN
R.n[305.21]AQS[167.00]PGAVEEILDRENK[432.30]R.M	BET1L_HUMAN
K.n[305.21]VPC[160.03]IEFDDDDYDTDFVPPS[167.00]PEEIISASSSSSK[432.30].C	BLM_HUMAN
R.n[305.21]VAGEAAET[181.01]DS[167.00]EPEPEPEPTAAPR.D	BL1S3_HUMAN
K.n[305.21]SES[167.00]NEDLFGLVPFDEITGSQQQK[432.30].V	BMP2K_HUMAN
K.n[305.21]AGLS[167.00]PANC[160.03]QSDR.V	BMS1_HUMAN
K.n[305.21]LGPQNFIDET[181.01]SDIENLLK[432.30].E	BMS1_HUMAN
K.n[305.21]LGPQNFIDETS[167.00]DIENLLK[432.30].E	BMS1_HUMAN
K.n[305.21]LGPQNFIDETS[167.00]DIENLLK[432.30]EEEDYK[432.30]EENNDSK[432.30].E	BMS1_HUMAN
R.n[305.21]K[432.30]GSIT[181.01]EYTAAEEK[432.30].E	BNIP2_HUMAN
K.n[305.21]QHYLS[167.00]S[167.00]EDEPDDNPDVLDSR.L	BD1L1_HUMAN
R.n[305.21]LLRAGLSWS[167.00]APER.A	BOK_HUMAN
K.n[305.21]SNGELSES[167.00]PGAGK[432.30].G	BPTF_HUMAN
K.n[305.21]QNS[167.00]IENDIEEK[432.30].V	BPTF_HUMAN
R.n[305.21]QEQS[167.00]PNANNDQPEDLIQGC[160.03]SESDSSVLR.M	BPTF_HUMAN
R.n[305.21]SSS[167.00]APNVHINTIEPVNIDDLIR.D	BRAF_HUMAN
K.n[305.21]EC[160.03]INAAPDS[167.00]PSK[432.30].Q	BRAP_HUMAN
R.n[305.21]GS[167.00]PNTASAEATLPR.W	BRAT1_HUMAN
K.n[305.21]VVDVEEQQLEES[167.00]GPHDLTETSYLPR.Q	BRCA1_HUMAN
R.n[305.21]VHGEPTS[167.00]DLS[167.00]DID.-	BRD1_HUMAN
K.n[305.21]ADTTTPTPT[181.01]AILAPGSPAS[167.00]PPGSLEPK[432.30].A	BRD2_HUMAN
K.n[305.21]ADTTTPTPTAILAPGSPAS[167.00]PPGSLEPK[432.30].A	BRD2_HUMAN
R.n[305.21]K[432.30]ADTTTPTPTAILAPGS[167.00]PASPPGSLEPK[432.30].A	BRD2_HUMAN
K.n[305.21]TAPPALPT[181.01]GYDSEEEEESRPMSYDEK[432.30]R.Q	BRD2_HUMAN
K.n[305.21]TAPPALPTGY[243.03]DSEEEEESRPMSYDEK[432.30]R.Q	BRD2_HUMAN
R.n[305.21]SES[167.00]PPPLSDPK[432.30].Q	BRD3_HUMAN
K.n[305.21]QASASYDS[167.00]EEEEEGLPMSYDEK[432.30].R	BRD3_HUMAN
K.n[305.21]QASASYDS[167.00]EEEEEGLPMSYDEK[432.30]R.Q	BRD3_HUMAN
K.n[305.21]SK[432.30]PPPTYES[167.00]EEEDK[432.30].C	BRD4_HUMAN
-.n[305.21]MSLPS[167.00]RQTAIIVNP.-	C9J0Z0_HUMAN
K.n[305.21]DGSTEDTASSLC[160.03]GEEDT[181.01]EDEELEAAASHLNK[432.30].D	TF3B_HUMAN
K.n[305.21]ATPELGSS[167.00]ENSASSPPR.F	FANCJ_HUMAN
R.n[305.21]NSFLGS[167.00]PR.F	BRSK1_HUMAN
R.n[305.21]SLPS[167.00]LEDIDPDVLDSMHSLGC[160.03]FR.D	BRSK2_HUMAN
R.n[305.21]AEQSISEEPGWEEEEEELMGISPIS[167.00]PK[432.30].E	BSDC1_HUMAN
K.n[305.21]ATDSDLS[167.00]SPR.H	BUD13_HUMAN
R.n[305.21]HDS[167.00]PDPS[167.00]PPR.R	BUD13_HUMAN
R.n[305.21]HDT[181.01]PDPS[167.00]PLR.G	BUD13_HUMAN
R.n[305.21]HDT[181.01]PDPSPLR.G	BUD13_HUMAN
K.n[305.21]YEYDPDIS[167.00]PPR.K	BUD13_HUMAN
R.n[305.21]HDS[167.00]PDLAPNVTYSLPR.T	BUD13_HUMAN
K.n[305.21]K[432.30]FVEWLQNAEEES[167.00]ES[167.00]EGEEN.-	BZW2_HUMAN
K.n[305.21]EITSHEEGGGDVS[167.00]PR.K	CJ012_HUMAN
K.n[305.21]EITSHEEGGGDVS[167.00]PRK[432.30]EPQEPEVC[160.03]PTK[432.30].L	CJ012_HUMAN
R.n[305.21]LALPDY[243.03]EY[243.03]LVLTVY[243.03]AR.E	E9PQA0_HUMAN
K.n[305.21]HVHLENATEY[243.03]ATLR.F	CK052_HUMAN
R.n[305.21]AES[167.00]PSPAPPPGLR.G	CK084_HUMAN
K.n[305.21]NLDPDPEPPS[167.00]PDS[167.00]PTETFAAPAEVR.H	CK084_HUMAN
R.n[305.21]EAAVSASDILQES[167.00]AIHSPGTVEK[432.30].E	CL043_HUMAN
K.n[305.21]ELES[167.00]SEEGGSAEER.R	NJMU_HUMAN
R.n[305.21]RDSS[167.00]ES[167.00]QLASTESDK[432.30]PTTGR.V	CR025_HUMAN
K.n[305.21]AATESVPC[160.03]S[167.00]PSPLAGEIRR.G	CS047_HUMAN
R.n[305.21]VPPES[167.00]ER.L	CA110_HUMAN
K.n[305.21]EHNGVPPS[167.00]PDRAPPSRR.D	CA172_HUMAN
K.n[305.21]LSLSPISLAESWEDGS[167.00]PPPQAR.T	CA226_HUMAN
R.n[305.21]LLPEGEETLES[167.00]DDEK[432.30].D	CA052_HUMAN
K.n[305.21]AS[167.00]PVGDGNFR.N	C2CD5_HUMAN
K.n[305.21]LSSPAAFLPAC[160.03]NS[167.00]PSK[432.30].E	C2CD5_HUMAN
K.n[305.21]NQTYS[167.00]FSPSK[432.30].S	C2CD5_HUMAN
K.n[305.21]NQTYSFS[167.00]PSK[432.30].S	C2CD5_HUMAN
K.n[305.21]SPPLS[167.00]PVGTTPVK[432.30].L	ASHWN_HUMAN
K.n[305.21]GEAVLRPGLDAEPELS[167.00]PEEQR.V	CG050_HUMAN
R.n[305.21]ELDEEGS[167.00]DPPLPGR.A	CG050_HUMAN
K.n[305.21]RAIEAVLS[167.00]ADPR.S	NAP1_HUMAN
R.n[305.21]RGDS[167.00]ES[167.00]EEDEQDSEEVR.L	CI078_HUMAN
K.n[305.21]ILEGDNGMDS[167.00]DMEEEADDGSK[432.30].M	CAAP1_HUMAN
K.n[305.21]SVNEILGLAESS[167.00]PNEPK[432.30].A	CAAP1_HUMAN
R.n[305.21]RNT[181.01]IDSTSSFSQFR.N	CABL1_HUMAN
R.n[305.21]SGLS[167.00]EPR.S	C9J8G2_HUMAN
R.n[305.21]EAPEGMAS[167.00]SLGC[160.03]LNLGSSLGSLDQHQGSQET[181.01]LIPPR.L	CAC1S_HUMAN
K.n[305.21]QEPQS[167.00]PSR.S	CATIN_HUMAN
K.n[305.21]DGNGY[243.03]ISAAELR.H	CALM_HUMAN
R.n[305.21]DC[160.03]C[160.03]VEPGTELS[167.00]PTLPHQL.-	KCC1A_HUMAN
R.n[305.21]RFS[167.00]PSQVPIQTR.S	CAMP2_HUMAN
K.n[305.21]DLPDGHAAS[167.00]PR.G	CAMP3_HUMAN
R.n[305.21]RSPGPGPSQSPRS[167.00]PK[432.30].H	CAMP3_HUMAN
K.n[305.21]AEEDEILNRS[167.00]PR.N	CALX_HUMAN
K.n[305.21]QK[432.30]S[167.00]DAEEDGGTVSQEEEDR.K	CALX_HUMAN
K.n[305.21]QK[432.30]S[167.00]DAEEDGGTVSQEEEDRK[432.30]PK[432.30].A	CALX_HUMAN
R.n[305.21]TQSSS[167.00]C[160.03]EDLPSTTQPK[432.30].G	B7ZKY2_HUMAN
R.n[305.21]NTY[243.03]NQTALDIVNQFTTSQASR.E	CSKI2_HUMAN
R.n[305.21]S[167.00]LPSPQR.Y	CTSRG_HUMAN
K.n[305.21]Y[243.03]VDSEGHLYTVPIR.E	CAV1_HUMAN
K.n[305.21]ES[167.00]S[167.00]IK[432.30]EDPQPARFSDVSATGAR.S	Q6ICF3_HUMAN
R.n[305.21]QHS[167.00]PGSADSLSNDSQR.E	MTG8R_HUMAN
R.n[305.21]QTPSREY[243.03]VDLER.E	PEBB_HUMAN
K.n[305.21]IK[432.30]PSSSANAIY[243.03]SLAARPLPVPK[432.30].L	CBL_HUMAN
K.n[305.21]LPPGEQC[160.03]EGEEDT[181.01]EYMTPSSRPLRPLDTSQSSR.A	CBL_HUMAN
K.n[305.21]LPPGEQC[160.03]EGEEDTEY[243.03]MTPSSRPLRPLDTSQSSR.A	CBL_HUMAN
R.n[305.21]DLPPPPPPDRPYS[167.00]VGAESRPQR.R	CBL_HUMAN
R.n[305.21]DLPPPPPPDRPYSVGAES[167.00]RPQR.R	CBL_HUMAN
K.n[305.21]SNIPDLSIY[243.03]LK[432.30].G	CBLB_HUMAN
R.n[305.21]TSQDY[243.03]DQLPSC[160.03]SDGSQAPARPPK[432.30]PRPR.R	CBLB_HUMAN
R.n[305.21]YEMIS[167.00]VLSAYR.S	F2Z2T4_HUMAN
K.n[305.21]SLS[167.00]DSESDDSK[432.30].S	CBX3_HUMAN
R.n[305.21]SSGSSGC[160.03]PSPT[181.01]PQSSDPDDTPPK[432.30].L	CBX6_HUMAN
R.n[305.21]SSGSSGC[160.03]PSPTPQS[167.00]SDPDDTPPK[432.30].L	CBX6_HUMAN
R.n[305.21]HGS[167.00]GPPSSGGGLYR.D	CBX8_HUMAN
R.n[305.21]RQDSDLVQC[160.03]GVTS[167.00]PSSAEATGK[432.30].L	CBX8_HUMAN
R.n[305.21]RQDSDLVQC[160.03]GVTSPS[167.00]SAEATGK[432.30].L	CBX8_HUMAN
K.n[305.21]ASET[181.01]PPPVAQPK[432.30]PEAPHPGLETTLQER.L	C2D1A_HUMAN
K.n[305.21]ELEDAY[243.03]WK[432.30]DDDK[432.30].H	CC124_HUMAN
K.n[305.21]RLS[167.00]PQPQIR.A	CCD14_HUMAN
K.n[305.21]VENMSSNQDGNDS[167.00]DEFM.-	CCD25_HUMAN
K.n[305.21]AALLAQYADVT[181.01]DEEDEADEK[432.30].D	CCD43_HUMAN
R.n[305.21]AYADSY[243.03]YYEDGGMK[432.30]PR.V	CCD50_HUMAN
R.n[305.21]AYADSYY[243.03]YEDGGMK[432.30]PR.V	CCD50_HUMAN
K.n[305.21]LDQPVS[167.00]APPS[167.00]PR.D	CCDC6_HUMAN
K.n[305.21]LDQPVSAPPS[167.00]PR.D	CCDC6_HUMAN
R.n[305.21]APNPT[181.01]ATSPPASAPR.T	CCD71_HUMAN
R.n[305.21]S[167.00]LDDLSAPPHHR.S	CC85C_HUMAN
R.n[305.21]LQQGAGLES[167.00]PQGQPEPGAAS[167.00]PQRQQDLHLESPQR.Q	CCD86_HUMAN
R.n[305.21]AGLGS[167.00]PERPPK[432.30].T	CCD86_HUMAN
R.n[305.21]LGGLRPES[167.00]PESLTSVSR.T	CCD86_HUMAN
R.n[305.21]LQQGAGLES[167.00]PQGQPEPGAAS[167.00]PQR.Q	CCD86_HUMAN
R.n[305.21]LQQGAGLESPQGQPEPGAAS[167.00]PQR.Q	CCD86_HUMAN
K.n[305.21]EGAASPAPETPQPT[181.01]SPETSPK[432.30].E	CCDC9_HUMAN
K.n[305.21]GGRT[181.01]PPQQGGR.A	CCDC9_HUMAN
R.n[305.21]DEEERYFDEEEPEDAPS[167.00]PELDGD.-	CCD97_HUMAN
R.n[305.21]LLQQQEEEEAC[160.03]LEEEEEEEDS[167.00]DEEDQRSGK[432.30].D	CCD97_HUMAN
K.n[305.21]TEY[243.03]GPPR.K	CCER1_HUMAN
R.n[305.21]AVVVS[167.00]PK[432.30]EENK[432.30].A	CCNK_HUMAN
K.n[305.21]GLNPDGTPALSTLGGFS[167.00]PASK[432.30]PSS[167.00]PR.E	CCNL1_HUMAN
R.n[305.21]GLLPGGTQVLDGTSGFS[167.00]PAPK[432.30].L	CCNL2_HUMAN
K.n[305.21]GSK[432.30]PS[167.00]PLSVK[432.30].N	CCNL2_HUMAN
R.n[305.21]SAS[167.00]ADNLTLPR.W	CCNY_HUMAN
K.n[305.21]Y[243.03]FSLK[432.30]PEEK[432.30].D	CD2AP_HUMAN
R.n[305.21]FNGGHSPT[181.01]HSPEK[432.30].L	CD2AP_HUMAN
K.n[305.21]HSLDS[167.00]DEEEDDDDGGSSK[432.30].Y	CD2B2_HUMAN
R.n[305.21]K[432.30]GPGQPS[167.00]SPQR.L	CD2B2_HUMAN
K.n[305.21]QEQINTEPLEDTVLS[167.00]PTK[432.30].K	RPA34_HUMAN
R.n[305.21]ILEGPQQSLSGSPLQPIPAS[167.00]PPPQIPPGLRPR.F	RPA34_HUMAN
K.n[305.21]EAAGPAPS[167.00]PMR.A	CDC20_HUMAN
K.n[305.21]YLGSPIT[181.01]TVPK[432.30].L	MPIP3_HUMAN
K.n[305.21]EDVEVVGGS[167.00]DGEGAIGLSSDPK[432.30].S	CDC26_HUMAN
R.n[305.21]AEGEAEEESDFDVFPSS[167.00]PR.C	CD37L_HUMAN
K.n[305.21]LRDLLSSDMIS[167.00]PPLGDFR.H	BORG1_HUMAN
R.n[305.21]NGAAGPHS[167.00]PDPLLDEQAFGDLTDLPVVPK[432.30].A	BORG4_HUMAN
K.n[305.21]AGEPDGES[167.00]LDEQPSSSSSK[432.30].R	BORG4_HUMAN
R.n[305.21]TPS[167.00]NGAEGLTPR.S	CDC5L_HUMAN
R.n[305.21]VTFGEDLS[167.00]PEVFDESLPANTPLRK[432.30].G	CDCA2_HUMAN
K.n[305.21]QLS[167.00]EVFETEDSK[432.30].S	CDCA3_HUMAN
K.n[305.21]TSSGDPPS[167.00]PLVK[432.30].Q	CDCA3_HUMAN
R.n[305.21]IVAHAVEVPAVQS[167.00]PR.R	CDCA5_HUMAN
R.n[305.21]IYNISGNGS[167.00]PLADSK[432.30].E	BOREA_HUMAN
K.n[305.21]IGEGTY[243.03]GVVYK[432.30]GR.H	CDK1_HUMAN
K.n[305.21]IGEGT[181.01]YGVVYK[432.30].G	CDK1_HUMAN
K.n[305.21]IGEGTY[243.03]GVVYK[432.30].G	CDK1_HUMAN
R.n[305.21]DLLSDLQDIS[167.00]DSER.K	CD11A_HUMAN
K.n[305.21]AIT[181.01]PPQQPYK[432.30].K	CDK12_HUMAN
K.n[305.21]GS[167.00]PVFLPR.K	CDK12_HUMAN
R.n[305.21]HLLTDLPLPPELPGGDLS[167.00]PPDS[167.00]PEPK[432.30].A	CDK12_HUMAN
R.n[305.21]ILELT[181.01]PEPDRPR.L	CDK13_HUMAN
K.n[305.21]LGEGT[181.01]YATVYK[432.30].G	CDK16_HUMAN
K.n[305.21]LGEGTY[243.03]ATVYK[432.30].G	CDK16_HUMAN
K.n[305.21]IGEGTY[243.03]GTVFK[432.30].A	CDK5_HUMAN
R.n[305.21]NLSEGNNANYTEY[243.03]VATR.W	CDKL5_HUMAN
R.n[305.21]LHSS[167.00]SLELGPRPLEQENER.L	CDR2L_HUMAN
K.n[305.21]VDGETAS[167.00]DSESR.A	CDS2_HUMAN
K.n[305.21]VDGETAS[167.00]DSESRAESAPLPVSADDTPEVLNR.A	CDS2_HUMAN
K.n[305.21]LQLDNQY[243.03]AVLENQK[432.30].S	CDV3_HUMAN
R.n[305.21]SQLDDHPES[167.00]DDEENFIDANDDEDMEK[432.30].F	CEBPZ_HUMAN
R.n[305.21]SQLDDHPES[167.00]DDEENFIDANDDEDMEK[432.30]FTDADK[432.30]ETEIVK[432.30].K	CEBPZ_HUMAN
R.n[305.21]SPS[167.00]PTPTPGPSR.R	CENPA_HUMAN
R.n[305.21]TPAAPAS[167.00]PAAVPSEGSGGSTTGWR.A	CENPB_HUMAN
R.n[305.21]AGS[167.00]FTGTSDPEAAPAR.T	C170B_HUMAN
R.n[305.21]AGSFT[181.01]GTSDPEAAPAR.T	C170B_HUMAN
K.n[305.21]SSPVNNHHS[167.00]PGQTPTLGQPEAR.A	C170L_HUMAN
K.n[305.21]ELNFVTDSVEQELPSS[167.00]PK[432.30]QPIC[160.03]FDR.Q	CEP76_HUMAN
K.n[305.21]ELGGVAS[167.00]PETS[167.00]GQGSTIRK[432.30].T	H0YNU7_HUMAN
K.n[305.21]SK[432.30]LDWES[167.00]FK[432.30]EEEGIGEELAIHNR.G	CFDP1_HUMAN
R.n[305.21]YALYDATY[243.03]ETK[432.30].E	COF1_HUMAN
R.n[305.21]YALYDATYET[181.01]K[432.30].E	COF1_HUMAN
R.n[305.21]TQDPS[167.00]SPGTTPPQAR.Q	CAF1B_HUMAN
R.n[305.21]TQDPSS[167.00]PGTTPPQAR.Q	CAF1B_HUMAN
K.n[305.21]AVELGDELQIDAIDDQK[432.30]C[160.03]DILVQEELLAS[167.00]PK[432.30]K[432.30].L	CHAP1_HUMAN
K.n[305.21]AVPPVS[167.00]PELR.K	CHAP1_HUMAN
K.n[305.21]C[160.03]DILVQEELLAS[167.00]PK[432.30].K	CHAP1_HUMAN
K.n[305.21]ETDPVK[432.30]S[167.00]PPLPEHQK[432.30].L	CHAP1_HUMAN
K.n[305.21]LAPVPS[167.00]PEPQK[432.30]PAPVSPESVK[432.30].A	CHAP1_HUMAN
K.n[305.21]NQLNK[432.30]ETDPVK[432.30]S[167.00]PPLPEHQK[432.30].L	CHAP1_HUMAN
K.n[305.21]TAPTLS[167.00]PEHWK[432.30].A	CHAP1_HUMAN
R.n[305.21]GGS[167.00]PDLWK[432.30].S	CHAP1_HUMAN
R.n[305.21]K[432.30]PGPPLS[167.00]PEIR.S	CHAP1_HUMAN
R.n[305.21]VLS[167.00]PEELEDR.Q	CHD1L_HUMAN
K.n[305.21]METEADAPS[167.00]PAPSLGER.L	CHD3_HUMAN
K.n[305.21]EDNS[167.00]EGEEILEEVGGDLEEEDDHHMEFC[160.03]R.V	CHD4_HUMAN
K.n[305.21]EGIQWEAK[432.30]EDNS[167.00]EGEEILEEVGGDLEEEDDHHMEFC[160.03]R.V	CHD4_HUMAN
K.n[305.21]K[432.30]MSQPGS[167.00]PSPK[432.30].T	CHD4_HUMAN
K.n[305.21]MSQPGS[167.00]PSPK[432.30].T	CHD4_HUMAN
K.n[305.21]STAPETAIEC[160.03]TQAPAPAS[167.00]EDEK[432.30].V	CHD4_HUMAN
R.n[305.21]APGYPS[167.00]SPVTTASGTTLR.L	CHD8_HUMAN
R.n[305.21]VT[181.01]SGGVSESPSGFSK[432.30].H	CHK1_HUMAN
K.n[305.21]ATIS[167.00]DEEIER.Q	CHM2B_HUMAN
K.n[305.21]VTDALPEPEPPGAMAAS[167.00]EDEEEEEEALEAMQSR.L	CHMP3_HUMAN
K.n[305.21]ELENWAGS[167.00]M.-	CHM4B_HUMAN
R.n[305.21]VENSPQVDGS[167.00]PPGLEGLLGGIGEK[432.30].G	CTF18_HUMAN
K.n[305.21]K[432.30]SSPS[167.00]VK[432.30]PAVDPAAAK[432.30].L	CPIN1_HUMAN
R.n[305.21]SESVVSGLDS[167.00]PAK[432.30].T	CTRO_HUMAN
K.n[305.21]ENLLDILT[181.01]EPER.K	CKP2L_HUMAN
K.n[305.21]VLT[181.01]PELYAELR.A	KCRB_HUMAN
R.n[305.21]RQS[167.00]SGSATNVASTPDNR.G	CLAP1_HUMAN
R.n[305.21]VLSTST[181.01]DLEAAVADALK[432.30].K	CLAP1_HUMAN
K.n[305.21]ITFITSFGGS[167.00]DEEAAAAAAAAAASGVTTGK[432.30]PPAPPQPGGPAPGR.N	CLASR_HUMAN
K.n[305.21]ITFITSFGGSDEEAAAAAAAAAAS[167.00]GVTTGK[432.30]PPAPPQPGGPAPGR.N	CLASR_HUMAN
K.n[305.21]LTRPAAS[167.00]PAVGEK[432.30].L	CLASR_HUMAN
K.n[305.21]ESSTESSQSAK[432.30]PVSGQDTSGNTEGS[167.00]PAAEK[432.30].A	CLCC1_HUMAN
R.n[305.21]GLNTSILLQY[243.03]LAWVTYPVVLIT[181.01]FS[167.00]AGFTQILAPQAVGSGIPEMK[432.30].T	CLCN2_HUMAN
R.n[305.21]RRFS[167.00]DSEGEETVPEPR.L	CLN3_HUMAN
K.n[305.21]EPVADEEEEDS[167.00]DDDVEPITEFR.F	ICLN_HUMAN
K.n[305.21]FEEESK[432.30]EPVADEEEEDS[167.00]DDDVEPITEFR.F	ICLN_HUMAN
K.n[305.21]DLFETGLEDENNS[167.00]PLEDEESLESIR.A	CLSPN_HUMAN
K.n[305.21]LSEPSLPIEDS[167.00]QDLYNASPEPK[432.30].T	CLSPN_HUMAN
R.n[305.21]AAEEAFVNDIDESS[167.00]PGTEWER.V	CLCA_HUMAN
K.n[305.21]SEPLDES[167.00]DNDF.-	CLUA1_HUMAN
R.n[305.21]LASVLLYSDYGIGEVPVEPLDVPLPST[181.01]IRPASPVAGSPK[432.30].Q	COASY_HUMAN
K.n[305.21]C[160.03]FEMTIPQFQNFY[243.03]RQFK[432.30]EIAAVIETV.-	COMD6_HUMAN
R.n[305.21]STAQQELDGK[432.30]PAS[167.00]PTPVIVASHTANK[432.30]EEK[432.30].S	COPB2_HUMAN
R.n[305.21]GTQSIPNDS[167.00]PAR.G	COPRS_HUMAN
K.n[305.21]SMGSQEDDSGNK[432.30]PSSYS[167.00].-	CSN3_HUMAN
R.n[305.21]TVEC[160.03]EEGS[167.00]EDDESLREMVELAAQR.L	CPSF3_HUMAN
R.n[305.21]SSSTEPPPPVRQEPS[167.00]PK[432.30]PNNK[432.30].T	CPSF7_HUMAN
K.n[305.21]VVNEMC[160.03]PNIT[181.01]R.L	CPXM2_HUMAN
R.n[305.21]QEEAEY[243.03]VR.A	CRK_HUMAN
R.n[305.21]QGSGVILRQEEAEY[243.03]VR.A	CRK_HUMAN
K.n[305.21]RVPC[160.03]AY[243.03]DK[432.30].T	CRKL_HUMAN
R.n[305.21]NSNSYGIPEPAHAY[243.03]AQPQTTTPLPAVSGSPGAAITPLPSTQNGPVFAK[432.30].A	CRKL_HUMAN
R.n[305.21]NSNSYGIPEPAHAYAQPQTTTPLPAVSGS[167.00]PGAAITPLPSTQNGPVFAK[432.30].A	CRKL_HUMAN
R.n[305.21]VPC[160.03]AY[243.03]DK[432.30].T	CRKL_HUMAN
K.n[305.21]VGNT[181.01]PLDMNQFR.M	OCTC_HUMAN
R.n[305.21]RVPLS[167.00]PLSLLAGPADAR.R	CRTC2_HUMAN
R.n[305.21]NYAGEEEEEGSGS[167.00]SEGFDPPATDR.Q	YBOX3_HUMAN
R.n[305.21]NYAGEEEEEGSGSS[167.00]EGFDPPATDR.Q	YBOX3_HUMAN
K.n[305.21]ENQQATSGPNQPS[167.00]VRR.G	YBOX3_HUMAN
R.n[305.21]LLHMDS[167.00]DDEIPIR.K	CSPP1_HUMAN
R.n[305.21]QVPVMQGTGMQGASIQGGSQPGGFS[167.00]PGQNQVTPQDHEK[432.30].A	CSTF2_HUMAN
K.n[305.21]QGGSQPSSFSPGQS[167.00]QVTPQDQEK[432.30].A	CSTFT_HUMAN
K.n[305.21]RPNEDS[167.00]DEDEEK[432.30].G	CSTF3_HUMAN
R.n[305.21]AFLS[167.00]PPT[181.01]LLEGPLRLSPLLPGGGGR.G	CTGE5_HUMAN
R.n[305.21]RTSMGGT[181.01]QQQFVEGVR.M	CTNB1_HUMAN
K.n[305.21]RLS[167.00]VELTSSLFR.T	CTNB1_HUMAN
R.n[305.21]APS[167.00]RQDVYGPQPQVR.V	CTND1_HUMAN
R.n[305.21]FHPEPY[243.03]GLEDDQR.S	CTND1_HUMAN
R.n[305.21]GDHNRT[181.01]LDR.S	CTND1_HUMAN
R.n[305.21]SGSSS[167.00]PDSEITELK[432.30].F	PYRG1_HUMAN
K.n[305.21]GGEFDEFVNDDT[181.01]DDDLPISK[432.30].K	CTR9_HUMAN
K.n[305.21]GGEFDEFVNDDT[181.01]DDDLPISK[432.30]K[432.30].K	CTR9_HUMAN
K.n[305.21]K[432.30]GGEFDEFVNDDT[181.01]DDDLPISK[432.30].K	CTR9_HUMAN
K.n[305.21]AMLAAFLENHY[243.03]FASS[167.00]MLPTMEAWTLR.K	CATL3_HUMAN
R.n[305.21]AK[432.30]TQT[181.01]PPVSPAPQPTEER.L	SRC8_HUMAN
R.n[305.21]GPVSGTEPEPVY[243.03]SMEAADYR.E	SRC8_HUMAN
R.n[305.21]DC[160.03]LIEDSDDEAGQS[167.00].-	CTU2_HUMAN
K.n[305.21]MAEESSSSSSSSS[167.00]PTAATSQQQQLK[432.30].N	CUL4B_HUMAN
R.n[305.21]SATDGNTST[181.01]TPPTSAK[432.30].K	CUL4B_HUMAN
R.n[305.21]SATDGNTSTT[181.01]PPTSAK[432.30].K	CUL4B_HUMAN
R.n[305.21]NLSEQGMSPPRPT[181.01]R.S	CUL9_HUMAN
R.n[305.21]AYQQK[432.30]PYPS[167.00]PK[432.30].T	CUX1_HUMAN
R.n[305.21]S[167.00]YDSSMESR.N	CWC22_HUMAN
K.n[305.21]MANS[167.00]SPVLSK[432.30].V	CWC25_HUMAN
K.n[305.21]VQGGHS[167.00]PDDHR.V	CX023_HUMAN
K.n[305.21]SSPNPFVGS[167.00]PPK[432.30].G	DAB2_HUMAN
R.n[305.21]MAPTPIPT[181.01]RSPSDSSTASTPVAEQIER.A	DREB_HUMAN
R.n[305.21]MAPTPIPTRS[167.00]PSDSSTASTPVAEQIER.A	DREB_HUMAN
R.n[305.21]SPS[167.00]DSSTASTPVAEQIER.A	DREB_HUMAN
K.n[305.21]QLT[181.01]QPETHFGR.E	DBNL_HUMAN
R.n[305.21]AMSTTSISS[167.00]PQPGK[432.30].L	DBNL_HUMAN
R.n[305.21]YQEQGGEAS[167.00]PQRTWEQQQEVVSR.N	DBNL_HUMAN
K.n[305.21]RLS[167.00]DEHEPEQR.K	DBR1_HUMAN
R.n[305.21]STSTLEIQPS[167.00]RASPTSDIESVER.K	DCAF5_HUMAN
R.n[305.21]AEEPPS[167.00]PPVPK[432.30].A	DCAF5_HUMAN
R.n[305.21]VHDRS[167.00]EEEEEEEEEEEEEQPR.R	DCAF8_HUMAN
K.n[305.21]EDVNS[167.00]EK[432.30].L	DCDC2_HUMAN
R.n[305.21]SC[160.03]PS[167.00]FSASSEGTR.L	DCK_HUMAN
R.n[305.21]GLK[432.30]QIS[167.00]AHGR.S	DCLK2_HUMAN
R.n[305.21]K[432.30]ASS[167.00]PSPLTIGTPESQR.K	DCP1A_HUMAN
R.n[305.21]K[432.30]ASSPS[167.00]PLTIGTPESQR.K	DCP1A_HUMAN
R.n[305.21]RHS[167.00]PPIEK[432.30].Q	DCP1B_HUMAN
K.n[305.21]TTGT[181.01]PPDSSLVTYELHSRPEQDK[432.30].F	DCTN2_HUMAN
R.n[305.21]TDS[167.00]PDMHEDT.-	DDA1_HUMAN
R.n[305.21]LFS[167.00]ADPFDLEAQAK[432.30].L	DDI2_HUMAN
R.n[305.21]LSST[181.01]EPC[160.03]GLRGC[160.03]VMHVNLEIENVC[160.03]K[432.30].K	DDT4L_HUMAN
R.n[305.21]APS[167.00]LTNDEVEEFR.A	DDX10_HUMAN
R.n[305.21]TTSS[167.00]ANNPNLMYQDEC[160.03]DRR.L	DDX17_HUMAN
R.n[305.21]ES[167.00]AAPAAAPTAEAPPPS[167.00]VVTRPEPQALPSPAIR.A	DDX17_HUMAN
R.n[305.21]ESAAPAAAPTAEAPPPSVVT[181.01]RPEPQALPSPAIR.A	DDX17_HUMAN
K.n[305.21]K[432.30]K[432.30]EEPSQNDIS[167.00]PK[432.30].T	DDX21_HUMAN
K.n[305.21]NEEPS[167.00]EEEIDAPK[432.30]PK[432.30].K	DDX21_HUMAN
K.n[305.21]NGFPHPEPDC[160.03]NPSEAASEES[167.00]NS[167.00]EIEQEIPVEQK[432.30].E	DDX21_HUMAN
K.n[305.21]AEPSEVDMNS[167.00]PK[432.30].S	DDX21_HUMAN
K.n[305.21]K[432.30]AEPSEVDMNS[167.00]PK[432.30].S	DDX21_HUMAN
K.n[305.21]K[432.30]K[432.30]AEPSEVDMNS[167.00]PK[432.30].S	DDX21_HUMAN
K.n[305.21]AQAVS[167.00]EEEEEEEGK[432.30].S	DDX24_HUMAN
K.n[305.21]AQAVSEEEEEEEGK[432.30]SS[167.00]SPK[432.30].K	DDX24_HUMAN
R.n[305.21]TEAGAETRSPGK[432.30]AEAES[167.00]DALPDDTVIESEALPSDIAAEAR.A	DDX24_HUMAN
R.n[305.21]GRSDY[243.03]DGIGSR.G	DDX3X_HUMAN
R.n[305.21]SDY[243.03]DGIGSR.G	DDX3X_HUMAN
K.n[305.21]DAY[243.03]SSFGSR.S	DDX3X_HUMAN
K.n[305.21]DAY[243.03]SSFGSR.D	DDX3Y_HUMAN
R.n[305.21]TDEVPAGGSRS[167.00]EAEDEDDEDYVPYVPLR.Q	DDX41_HUMAN
K.n[305.21]GAAEEEQQDS[167.00]GS[167.00]EPRGDEDDIPLGPQSNVSLLDQHQHLK[432.30].E	DDX41_HUMAN
R.n[305.21]YMAENPTAGVVQEEEEDNLEY[243.03]DSDGNPIAPTK[432.30]K[432.30].L	DDX42_HUMAN
R.n[305.21]ANFDEENAYFEDEEEDSSNVDLPYIPAENSPT[181.01]R.Q	DDX42_HUMAN
K.n[305.21]AALGLQDS[167.00]DDEDAAVDIDEQIESMFNSK[432.30].K	DDX46_HUMAN
K.n[305.21]ADGEDAGAESNEEAPGEPSAGS[167.00]SEEAPGEPSAGSSEEAPGER.S	DDX51_HUMAN
R.n[305.21]VNDAEPGS[167.00]PEAPQGK[432.30].R	DDX51_HUMAN
K.n[305.21]IDDRDS[167.00]DEEGASDR.R	DDX54_HUMAN
K.n[305.21]QK[432.30]IDDRDS[167.00]DEEGASDR.R	DDX54_HUMAN
K.n[305.21]QPEK[432.30]EEEEEAGES[167.00]VEDIFSEVVGR.K	DDX54_HUMAN
K.n[305.21]REEGS[167.00]DIEDEDMEELLNDTR.L	DDX55_HUMAN
R.n[305.21]EEGS[167.00]DIEDEDMEELLNDTR.L	DDX55_HUMAN
R.n[305.21]EES[167.00]EEEEDEDDEEEEEEEK[432.30].E	DEK_HUMAN
R.n[305.21]EES[167.00]EEEEDEDDEEEEEEEK[432.30]EK[432.30].S	DEK_HUMAN
R.n[305.21]ALGLLS[167.00]AVER.G	DEN4B_HUMAN
K.n[305.21]LTVENS[167.00]PK[432.30]QEAGISEGQGTAGEEEEK[432.30].K	DENR_HUMAN
R.n[305.21]SYGS[167.00]QEPLAALLEEVITDAK[432.30].L	DEP1B_HUMAN
R.n[305.21]GGVSGFGVPPAS[167.00]MRR.A	DERL1_HUMAN
K.n[305.21]AS[167.00]PPGDLQNPK[432.30]R.A	DFFA_HUMAN
R.n[305.21]SISASK[432.30]AS[167.00]PPGDLQNPK[432.30].R	DFFA_HUMAN
R.n[305.21]LLEDS[167.00]EES[167.00]SEETVSR.A	DHX16_HUMAN
R.n[305.21]LLEDS[167.00]EESSEETVSR.A	DHX16_HUMAN
K.n[305.21]FQSPQIQAT[181.01]ISPPLQPK[432.30].T	DHX29_HUMAN
K.n[305.21]FQSPQIQATIS[167.00]PPLQPK[432.30].T	DHX29_HUMAN
R.n[305.21]DLQEQDADAGS[167.00]ER.G	DHX57_HUMAN
K.n[305.21]SEEVPAFGVAS[167.00]PPPLTDTPDTTANAEGDLPTTMGGPLPPHLALK[432.30].A	DHX9_HUMAN
R.n[305.21]QEAIPDLEDS[167.00]PPVS[167.00]DSEEQQESAR.A	DIDO1_HUMAN
K.n[305.21]AGLES[167.00]GAEPGDGDSDTTK[432.30].K	DKC1_HUMAN
K.n[305.21]AGLESGAEPGDGDS[167.00]DTTK[432.30].K	DKC1_HUMAN
K.n[305.21]AGLESGAEPGDGDS[167.00]DTTK[432.30]K[432.30].K	DKC1_HUMAN
K.n[305.21]EVELVS[167.00]E.-	DKC1_HUMAN
K.n[305.21]S[167.00]LPEEDVAEIQHAEEFLIK[432.30]PESK[432.30].V	DKC1_HUMAN
-.n[305.21]MILGT[181.01]DRVEQMTK[432.30]TYNDIDMVT[181.01]HLLAER.D	Q86TA0_HUMAN
R.n[305.21]GGGESLQEAS[167.00]PR.L	Q7Z3D7_HUMAN
R.n[305.21]DNEVDGQDY[243.03]HFVVSR.E	DLG3_HUMAN
R.n[305.21]RDNEVDGQDY[243.03]HFVVSR.E	DLG3_HUMAN
R.n[305.21]AGPLT[181.01]PPK[432.30]PPR.R	DLG5_HUMAN
K.n[305.21]DTIIDVVGAPLT[181.01]PNSR.K	DMAP1_HUMAN
K.n[305.21]VNGTTVS[167.00]SPSTSLQR.S	DMD_HUMAN
K.n[305.21]VNGTTVSS[167.00]PSTSLQR.S	DMD_HUMAN
K.n[305.21]VNGTTVSSPS[167.00]TSLQR.S	DMD_HUMAN
R.n[305.21]APS[167.00]PPEAALQPAPTEPR.Y	KTU_HUMAN
R.n[305.21]QAQAQES[167.00]EEEEESR.S	DJC17_HUMAN
K.n[305.21]EFGDGS[167.00]DENEMEEHELK[432.30].D	DJC21_HUMAN
K.n[305.21]QQLEEEEENFSRPQIDENPLDDNS[167.00]EEEMEDAPK[432.30].Q	DJC21_HUMAN
R.n[305.21]RS[167.00]PTSSPTPQR.R	DYN1_HUMAN
K.n[305.21]SK[432.30]PIPIMPAS[167.00]PQK[432.30].G	DNM1L_HUMAN
K.n[305.21]LIT[181.01]EQELPER.R	DNMBP_HUMAN
K.n[305.21]EADDDEEVDDNIPEMPS[167.00]PK[432.30].K	DNMT1_HUMAN
K.n[305.21]EADDDEEVDDNIPEMPS[167.00]PK[432.30]K[432.30].M	DNMT1_HUMAN
R.n[305.21]VGMADANS[167.00]PPK[432.30]PLSK[432.30]PR.T	DNMT1_HUMAN
R.n[305.21]YFEADPPGQVAAS[167.00]PDPTT.-	DNPH1_HUMAN
R.n[305.21]QAEEEC[160.03]AHRGS[167.00]PLPK[432.30].K	TDIF1_HUMAN
R.n[305.21]QILIAC[160.03]S[167.00]PVSSVR.K	TDIF2_HUMAN
K.n[305.21]NFYLEEEDK[432.30]AS[167.00]EVAIEEEK[432.30].E	TDIF2_HUMAN
K.n[305.21]GSVADY[243.03]GNLMENQDLLGSPTPPPPPPHQR.H	DOCK1_HUMAN
R.n[305.21]ERPC[160.03]SAIY[243.03]PTPVEPSQR.M	DOCK4_HUMAN
R.n[305.21]ERPC[160.03]SAIYPT[181.01]PVEPSQR.M	DOCK4_HUMAN
R.n[305.21]NSAPASVS[167.00]PDGTR.V	DOCK4_HUMAN
K.n[305.21]TPPPYSVY[243.03]ER.T	DOCK4_HUMAN
R.n[305.21]SNSWVNT[181.01]GGPK[432.30].A	DOCK7_HUMAN
R.n[305.21]RGDS[167.00]VDGPPDGR.T	DOS_HUMAN
R.n[305.21]ASAGTPSLSAGVS[167.00]PK[432.30].R	DOT1L_HUMAN
R.n[305.21]VDDDS[167.00]LGEFPVTNSR.A	REQU_HUMAN
R.n[305.21]ILEPDDFLDDLDDEDYEEDT[181.01]PK[432.30]RR.G	REQU_HUMAN
K.n[305.21]NLGSGS[167.00]PK[432.30]PR.Q	A9CQZ4_HUMAN
R.n[305.21]GLYDGPVC[160.03]EVS[167.00]VTPK[432.30].T	DPYL2_HUMAN
R.n[305.21]GLYDGPVC[160.03]EVSVT[181.01]PK[432.30].T	DPYL2_HUMAN
R.n[305.21]EESREPAPAS[167.00]PAPAGVEIR.S	Q6DEN2_HUMAN
R.n[305.21]GSGS[167.00]RPGIEGDTPR.R	Q6DEN2_HUMAN
R.n[305.21]GSVAGSVGC[160.03]C[160.03]S[167.00]ERQEEDGLEFLDNLEPK[432.30].F	DSC2_HUMAN
R.n[305.21]IHLGSS[167.00]PK[432.30].K	DSN1_HUMAN
R.n[305.21]AES[167.00]GPDLR.Y	DESP_HUMAN
R.n[305.21]SS[167.00]SFSDTLEESSPIAAIFDTENLEK[432.30].L	DESP_HUMAN
R.n[305.21]SSS[167.00]FSDTLEESSPIAAIFDTENLEK[432.30].L	DESP_HUMAN
R.n[305.21]SSSFS[167.00]DTLEESSPIAAIFDTENLEK[432.30].L	DESP_HUMAN
R.n[305.21]RGS[167.00]DASDFDISEIQSVC[160.03]SDVETVPQTHRPTPR.A	DYST_HUMAN
K.n[305.21]ESRPGLVTVTSSQST[181.01]PAK[432.30].A	DTL_HUMAN
R.n[305.21]S[167.00]PSSQTPNSR.R	DTL_HUMAN
R.n[305.21]TQFEDLVPS[167.00]PTSEK[432.30].A	DTNA_HUMAN
K.n[305.21]SVSTPSEAGS[167.00]QDSGDGAVGSR.T	DC1I2_HUMAN
R.n[305.21]DFQEYVEPGEDFPAS[167.00]PQRR.N	DC1L1_HUMAN
K.n[305.21]LIRDFQEYVEPGEDFPAS[167.00]PQR.R	DC1L1_HUMAN
K.n[305.21]LIRDFQEYVEPGEDFPAS[167.00]PQRR.N	DC1L1_HUMAN
K.n[305.21]DFQDYMEPEEGC[160.03]QGS[167.00]PQR.R	DC1L2_HUMAN
K.n[305.21]DFQDYMEPEEGC[160.03]QGS[167.00]PQRR.G	DC1L2_HUMAN
R.n[305.21]IYQY[243.03]IQSR.F	DYR1B_HUMAN
K.n[305.21]VYTY[243.03]IQSR.F	DYRK4_HUMAN
R.n[305.21]APVDEDRLS[167.00]PLVAADSLLEHVR.E	E2F1_HUMAN
K.n[305.21]SQDVAVS[167.00]PQQQQC[160.03]SK[432.30].S	EDC3_HUMAN
R.n[305.21]DSQDASAEQS[167.00]DHDDEVASLASASGGFGTK[432.30].V	EDC4_HUMAN
R.n[305.21]ETC[160.03]STLAES[167.00]PR.N	EDC4_HUMAN
R.n[305.21]ETC[160.03]STLAES[167.00]PRNGLQEK[432.30].H	EDC4_HUMAN
R.n[305.21]S[167.00]PDVISSASTALSQDIPEIASEALSR.G	EDC4_HUMAN
R.n[305.21]EHALLAY[243.03]TLGVK[432.30].Q	EF1A1_HUMAN
K.n[305.21]DDDDIDLFGS[167.00]DDEEESEEAK[432.30].R	EF1B_HUMAN
K.n[305.21]DDDDIDLFGS[167.00]DDEEESEEAK[432.30]R.L	EF1B_HUMAN
K.n[305.21]YGPADVEDTTGS[167.00]GATDSK[432.30]DDDDIDLFGSDDEEESEEAK[432.30]R.L	EF1B_HUMAN
R.n[305.21]ATAPQT[181.01]QHVSPMR.Q	EF1D_HUMAN
R.n[305.21]ATAPQTQHVS[167.00]PMR.Q	EF1D_HUMAN
R.n[305.21]ATAPQTQHVS[167.00]PMRQVEPPAK[432.30].K	EF1D_HUMAN
K.n[305.21]K[432.30]PAT[181.01]PAEDDEDDDIDLFGS[167.00]DNEEEDK[432.30].E	EF1D_HUMAN
K.n[305.21]K[432.30]PATPAEDDEDDDIDLFGS[167.00]DNEEEDK[432.30]EAAQLR.E	EF1D_HUMAN
K.n[305.21]K[432.30]PATPAEDDEDDDIDLFGS[167.00]DNEEEDK[432.30]EAAQLREER.L	EF1D_HUMAN
R.n[305.21]QVEPPAK[432.30]K[432.30]PATPAEDDEDDDIDLFGS[167.00]DNEEEDK[432.30].E	EF1D_HUMAN
R.n[305.21]QVEPPAK[432.30]K[432.30]PATPAEDDEDDDIDLFGS[167.00]DNEEEDK[432.30]EAAQLR.E	EF1D_HUMAN
R.n[305.21]K[432.30]YESDEDS[167.00]LGSSGR.V	EF2K_HUMAN
R.n[305.21]TADSVFC[160.03]PHY[243.03]EK[432.30].V	EFNB2_HUMAN
K.n[305.21]EY[243.03]HAEGGK[432.30]VPIK[432.30].W	EGFR_HUMAN
R.n[305.21]MHLPS[167.00]PTDSNFYR.A	EGFR_HUMAN
R.n[305.21]MHLPSPTDSNFY[243.03]R.A	EGFR_HUMAN
K.n[305.21]EAK[432.30]PNGIFK[432.30]GSTAENAEY[243.03]LR.V	EGFR_HUMAN
K.n[305.21]GSHQISLDNPDY[243.03]QQDFFPK[432.30].E	EGFR_HUMAN
K.n[305.21]GSTAENAEY[243.03]LR.V	EGFR_HUMAN
K.n[305.21]GSTAENAEY[243.03]LRVAPQSSEFIGA.-	EGFR_HUMAN
R.n[305.21]Y[243.03]SSDPTGALTEDSIDDTFLPVPEYINQSVPK[432.30].R	EGFR_HUMAN
R.n[305.21]YS[167.00]SDPTGALTEDSIDDTFLPVPEYINQSVPK[432.30].R	EGFR_HUMAN
R.n[305.21]ELVEPLT[181.01]PSGEAPNQALLR.L	EGFR_HUMAN
K.n[305.21]RPAGSVQNPVY[243.03]HNQPLNPAPSR.D	EGFR_HUMAN
K.n[305.21]AK[432.30]PPADPAAAAS[167.00]PC[160.03]R.A	EGLN1_HUMAN
R.n[305.21]LLSMPGAQGAAAAGSEPPPATT[181.01]SPEGQPK[432.30].V	EHMT2_HUMAN
R.n[305.21]SDK[432.30]S[167.00]PDLAPTPAPQSTPR.N	EIF2A_HUMAN
K.n[305.21]IESDVQEPT[181.01]EPEDDLDIMLGNK[432.30]K[432.30].K	IF2B_HUMAN
R.n[305.21]ESRPS[167.00]EEREWDREK[432.30].E	EIF3A_HUMAN
R.n[305.21]ALENGDADEPSFS[167.00]DPEDFVDDVSEEELLGDVLK[432.30].D	EIF3B_HUMAN
R.n[305.21]SDS[167.00]RAQAVSEDAGGNEGR.A	EIF3B_HUMAN
K.n[305.21]QPLLLS[167.00]EDEEDTK[432.30]R.V	EIF3C_HUMAN
K.n[305.21]QNPEQS[167.00]ADEDAEK[432.30].N	EIF3C_HUMAN
R.n[305.21]DSS[167.00]VEVR.S	EIF3D_HUMAN
K.n[305.21]GIPLAT[181.01]GDTSPEPELLPGAPLPPPK[432.30].E	EIF3G_HUMAN
K.n[305.21]GIPLATGDT[181.01]S[167.00]PEPELLPGAPLPPPK[432.30].E	EIF3G_HUMAN
K.n[305.21]GIPLATGDTS[167.00]PEPELLPGAPLPPPK[432.30].E	EIF3G_HUMAN
K.n[305.21]VLT[181.01]PEEQLADK[432.30].L	EIF3J_HUMAN
R.n[305.21]ERHPS[167.00]WRSEETQER.E	IF4B_HUMAN
R.n[305.21]SQSS[167.00]DTEQQSPTSGGGK[432.30].V	IF4B_HUMAN
R.n[305.21]SQSSDT[181.01]EQQS[167.00]PTSGGGK[432.30].V	IF4B_HUMAN
R.n[305.21]TGSES[167.00]SQTGTSTTSSR.N	IF4B_HUMAN
R.n[305.21]ARPATDSFDDY[243.03]PPRRGDDSFGDK[432.30].Y	IF4B_HUMAN
K.n[305.21]S[167.00]PPYTAFLGNLPYDVTEESIK[432.30].E	IF4B_HUMAN
R.n[305.21]ARPATDSFDDY[243.03]PPR.R	IF4B_HUMAN
R.n[305.21]LAGLEQAILS[167.00]PGQNSGNYFAPIPLEDHAENK[432.30]VDILEMLQK[432.30].A	4ET_HUMAN
R.n[305.21]SSS[167.00]LGSTPHEELER.L	4ET_HUMAN
R.n[305.21]RNDSY[243.03]TEEEPEWFSAGPTSQSETIELTGFDDK[432.30].L	4ET_HUMAN
R.n[305.21]TAS[167.00]TPTPPQTGGGLEPQANGETPQVAVIVRPDDR.S	IF4G1_HUMAN
K.n[305.21]WLREAEEES[167.00]DHN.-	IF4G1_HUMAN
R.n[305.21]EAALPPVS[167.00]PLK[432.30].A	IF4G1_HUMAN
R.n[305.21]EAEEES[167.00]DHN.-	IF4G1_HUMAN
K.n[305.21]VLTLS[167.00]DDLER.T	IF5_HUMAN
K.n[305.21]K[432.30]QSFDDNDS[167.00]EELEDK[432.30]DSK[432.30].S	IF2P_HUMAN
K.n[305.21]NK[432.30]PGPNIES[167.00]GNEDDDASFK[432.30].L	IF2P_HUMAN
K.n[305.21]QSFDDNDS[167.00]EELEDK[432.30].D	IF2P_HUMAN
K.n[305.21]QSFDDNDS[167.00]EELEDK[432.30]DSK[432.30].S	IF2P_HUMAN
K.n[305.21]WDGSEEDEDNS[167.00]K[432.30].K	IF2P_HUMAN
K.n[305.21]TIEAAEALLHMES[167.00]PTC[160.03]LR.D	ELF2_HUMAN
K.n[305.21]Y[243.03]ASWAASQINR.A	EMC2_HUMAN
K.n[305.21]QLSPEDSSS[167.00]PVK[432.30].S	EME1_HUMAN
R.n[305.21]ASPS[167.00]PQPSSQPLQIHR.Q	EMAL4_HUMAN
R.n[305.21]QNS[167.00]QLPAQVQNGPSQEELEIQR.R	ENAH_HUMAN
R.n[305.21]QNS[167.00]QLPAQVQNGPSQEELEIQRR.Q	ENAH_HUMAN
R.n[305.21]AAVPSGASTGIY[243.03]EALELRDNDK[432.30].T	ENOA_HUMAN
R.n[305.21]AAVPSGASTGIY[243.03]EALELR.D	ENOA_HUMAN
R.n[305.21]VS[167.00]EGGPPGPR.S	I3L3R3_HUMAN
R.n[305.21]QT[181.01]PTPPTTQLPQQVQPSLPAAPSADQPQQQPR.S	EP300_HUMAN
R.n[305.21]VAVNALAVGEPGT[181.01]ASK[432.30]PASPIGGPTQEEK[432.30].T	EP400_HUMAN
K.n[305.21]ALS[167.00]PVTSR.T	EP400_HUMAN
R.n[305.21]K[432.30]AS[167.00]ISLT[181.01]DDEVDDEEETIEEEEANEGVVDHQTELSNLAK[432.30].E	EP400_HUMAN
R.n[305.21]TPGVVASAPTK[432.30]PQSPAQNAT[181.01]SSQDSSQDTLTEQITLENQVHQR.L	EP400_HUMAN
R.n[305.21]ERLDGENIY[243.03]IR.H	41_HUMAN
R.n[305.21]LDGENIY[243.03]IR.H	41_HUMAN
K.n[305.21]EVAENQQNQS[167.00]SDPEEEK[432.30].G	E41L2_HUMAN
K.n[305.21]EVAENQQNQSS[167.00]DPEEEK[432.30].G	E41L2_HUMAN
K.n[305.21]GSQPPPAAESQS[167.00]SLRR.Q	E41L2_HUMAN
K.n[305.21]NSLRVEGDNIY[243.03]VR.H	E41L2_HUMAN
R.n[305.21]VEGDNIY[243.03]VR.H	E41L2_HUMAN
K.n[305.21]GISQTNLITTVT[181.01]PEK[432.30]K[432.30].A	E41L3_HUMAN
K.n[305.21]GISQTNLITT[181.01]VTPEK[432.30].K	E41L3_HUMAN
K.n[305.21]GISQTNLITTVT[181.01]PEK[432.30].K	E41L3_HUMAN
K.n[305.21]TETISFGS[167.00]VSPGGVK[432.30].L	E41L3_HUMAN
K.n[305.21]TETISFGSVS[167.00]PGGVK[432.30].L	E41L3_HUMAN
R.n[305.21]QSPEDVY[243.03]FSK[432.30].S	EPHA2_HUMAN
R.n[305.21]VLEDDPEATY[243.03]TTSGGK[432.30].L	EPHA2_HUMAN
R.n[305.21]VLEDDPEAAY[243.03]TTR.G	EPHA3_HUMAN
K.n[305.21]TY[243.03]IDPETYEDPNR.A	EPHA7_HUMAN
R.n[305.21]VIEDDPEAVY[243.03]TTTGGK[432.30].L	EPHA7_HUMAN
R.n[305.21]VIEDDPEAVY[243.03]TTTGGK[432.30]IPVR.W	EPHA7_HUMAN
R.n[305.21]VIEDDPEAVYT[181.01]TTGGK[432.30].L	EPHA7_HUMAN
K.n[305.21]NIVHNY[243.03]SEAEIK[432.30].V	EPN1_HUMAN
K.n[305.21]QFIAAQGS[167.00]S[167.00]R.S	SYEP_HUMAN
K.n[305.21]EADPSNFANFSAY[243.03]PSEEDMIEWAK[432.30].R	EPS15_HUMAN
K.n[305.21]LNDPFQPFPGNDS[167.00]PK[432.30].E	EPS15_HUMAN
K.n[305.21]TVFPGAVPVLPAS[167.00]PPPK[432.30].D	EP15R_HUMAN
R.n[305.21]SLEQY[243.03]DQVLDGAHGASLTDLANLSEGVSLAER.G	EP15R_HUMAN
R.n[305.21]SLEQYDQVLDGAHGAS[167.00]LTDLANLSEGVSLAER.G	EP15R_HUMAN
R.n[305.21]QNS[167.00]SSSDSGGSIVR.D	EPS8_HUMAN
R.n[305.21]FVVIQNEDLGPAS[167.00]PLDSTFYR.S	ERBB2_HUMAN
R.n[305.21]AQIPEGDY[243.03]LSYR.E	LAP2_HUMAN
R.n[305.21]AQIPEGDYLS[167.00]YR.E	LAP2_HUMAN
R.n[305.21]SVGK[432.30]VEPSSQSPGRS[167.00]PR.L	RB6I2_HUMAN
K.n[305.21]FDSSLLS[167.00]S[167.00]DDETK[432.30].C	ERCC5_HUMAN
R.n[305.21]ELTPAS[167.00]PTC[160.03]TNSVSK[432.30].N	ERCC5_HUMAN
R.n[305.21]ELTPASPT[181.01]C[160.03]TNSVSK[432.30].N	ERCC5_HUMAN
R.n[305.21]NAPAAVDEGSIS[167.00]PR.T	ERCC5_HUMAN
R.n[305.21]ENDLYVLPPLQEEEK[432.30]HS[167.00]S[167.00]EEEDEK[432.30].E	ERCC5_HUMAN
K.n[305.21]VRGEGPGEAGGPLT[181.01]PR.R	ERF_HUMAN
R.n[305.21]YLQAHTQSVYNY[243.03]HLSPR.A	ERF_HUMAN
R.n[305.21]EEDGADAS[167.00]EEDLTR.A	ERIC1_HUMAN
R.n[305.21]QEEGADAS[167.00]EEDPTPAGEEDVK[432.30].D	ERIC1_HUMAN
R.n[305.21]QEEGADAS[167.00]EEDPTPAGEEDVK[432.30]DAREEDGVDTIEEDLTR.A	ERIC1_HUMAN
R.n[305.21]QEEGADASEEDPT[181.01]PAGEEDVK[432.30]DAREEDGVDTIEEDLTR.A	ERIC1_HUMAN
R.n[305.21]VLSEPIGPES[167.00]PSSTEC[160.03]PR.A	ESCO2_HUMAN
K.n[305.21]ALAEEASEEELPS[167.00]DVDLNDPYFAEEVK[432.30].Q	ESF1_HUMAN
R.n[305.21]TLDSGTSEIVK[432.30]S[167.00]PR.L	ESF1_HUMAN
R.n[305.21]GSS[167.00]FQSGR.D	EXOC2_HUMAN
R.n[305.21]VHGMALS[167.00]ELGTFLR.S	EX3L1_HUMAN
K.n[305.21]NNPS[167.00]PPPDSDLER.V	EYA4_HUMAN
K.n[305.21]ESSIIAPAPAEDVDT[181.01]PPR.K	EZH2_HUMAN
K.n[305.21]ESSIIAPAPAEDVDT[181.01]PPRK[432.30].K	EZH2_HUMAN
K.n[305.21]RPPES[167.00]PPIVEEWNSR.A	RAM_HUMAN
K.n[305.21]AAASGQPRPEMQC[160.03]PAEHEEDMY[243.03]RAADEIEK[432.30].E	OTUL_HUMAN
-.n[305.21]MS[167.00]LASPQPC[160.03]GLASHEEHR.G	B7Z7Q3_HUMAN
R.n[305.21]GC[160.03]S[167.00]PPAPAGSPR.A	F117A_HUMAN
R.n[305.21]S[167.00]LEGLNQELEEVFVK[432.30].E	F117A_HUMAN
R.n[305.21]TS[167.00]PTVATQTGASATSTR.G	F117B_HUMAN
K.n[305.21]RIDFIPVS[167.00]PAPS[167.00]PTR.G	F122A_HUMAN
R.n[305.21]SNS[167.00]APLIHGLSDTSPVFQAEAPSAR.R	F122A_HUMAN
R.n[305.21]SS[167.00]SAPLIHGLSDLSQVFQPYTLR.T	F122B_HUMAN
R.n[305.21]SSS[167.00]APLIHGLSDLSQVFQPYTLR.T	F122B_HUMAN
R.n[305.21]QALDS[167.00]EEEEEDVAAK[432.30].E	F134A_HUMAN
R.n[305.21]QALDS[167.00]EEEEEDVAAK[432.30]ETLLR.L	F134A_HUMAN
R.n[305.21]LQPRIDQRTAIS[167.00]PK[432.30].D	FA13C_HUMAN
K.n[305.21]K[432.30]YQEAMK[432.30]T[181.01]SL.-	D6RA46_HUMAN
R.n[305.21]QQSLGGSES[167.00]PGPAPC[160.03]SPGLSASPASSPGR.R	F16A2_HUMAN
K.n[305.21]AHLGS[167.00]SDNVATMSNEER.S	F169A_HUMAN
K.n[305.21]AHLGSS[167.00]DNVATMSNEER.S	F169A_HUMAN
K.n[305.21]NQSEEQSEAS[167.00]SEQLDQFTQSAEK[432.30].A	F169A_HUMAN
K.n[305.21]TSLITEEEDS[167.00]TSEVLDEELK[432.30].L	F169A_HUMAN
K.n[305.21]TSLITEEEDST[181.01]SEVLDEELK[432.30].L	F169A_HUMAN
K.n[305.21]TSLITEEEDSTS[167.00]EVLDEELK[432.30].L	F169A_HUMAN
R.n[305.21]TADAPSEPAAS[167.00]PHQR.R	F1711_HUMAN
R.n[305.21]LILTDSGSAPT[181.01]FC[160.03]SDDEDVAPLSAK[432.30].F	F193A_HUMAN
K.n[305.21]LVLAES[167.00]PQPK[432.30].G	F193A_HUMAN
R.n[305.21]SPPSS[167.00]SEIFTPAHEENVR.F	F195B_HUMAN
K.n[305.21]GEAAPGPAPPAPEAT[181.01]PPPASAAGK[432.30].D	F207A_HUMAN
K.n[305.21]GGNLPPVS[167.00]PNDSGAK[432.30].L	F208A_HUMAN
K.n[305.21]SVGGDS[167.00]DTEDMR.S	F208A_HUMAN
R.n[305.21]EPVEETTK[432.30]SPS[167.00]DVNISAQPALSNFISQLEPEVFNSLVK[432.30].L	F208A_HUMAN
K.n[305.21]GLFS[167.00]DEEDSEDLFSSQSASK[432.30].L	FA21A_HUMAN
K.n[305.21]K[432.30]TS[167.00]LFEEDEEDDLFAIAK[432.30].D	FA21A_HUMAN
K.n[305.21]TVLS[167.00]LFDEEEDK[432.30].M	FA21A_HUMAN
K.n[305.21]AVAS[167.00]PEATVSQTDENK[432.30].A	FA21A_HUMAN
K.n[305.21]ETVSEAPPLLFS[167.00]DEEEK[432.30].E	FA21A_HUMAN
R.n[305.21]SRPTS[167.00]FADELAAR.L	FA21A_HUMAN
R.n[305.21]AASGEDS[167.00]TEEALAAAAAPWEGGPVPGVDR.S	FA21B_HUMAN
K.n[305.21]GLFS[167.00]DEEDSEDLFSSQSASNLK[432.30].G	FA21C_HUMAN
R.n[305.21]RFLS[167.00]PSEK[432.30].H	H0YLL2_HUMAN
K.n[305.21]EPT[181.01]EPHK[432.30].S	FA47A_HUMAN
R.n[305.21]RFS[167.00]LS[167.00]PSLGPQASR.F	FA53C_HUMAN
R.n[305.21]GSGGGGGPQVPHQS[167.00]PPK[432.30]R.V	FA53C_HUMAN
R.n[305.21]ILLFPFMYWS[167.00]Y[243.03]GR.Q	FA57A_HUMAN
R.n[305.21]SQSFAGVLGS[167.00]HER.G	FA65A_HUMAN
R.n[305.21]S[167.00]FNGTDNHIR.F	FA83B_HUMAN
R.n[305.21]RHS[167.00]EQVANGPTPPPR.R	FA83G_HUMAN
K.n[305.21]SQNSQESTADES[167.00]EDDMSSQASK[432.30].S	FACD2_HUMAN
R.n[305.21]SES[167.00]PSLTQER.A	FACD2_HUMAN
K.n[305.21]VSAGEPGSHPS[167.00]PAPR.R	FARP1_HUMAN
K.n[305.21]ADEASELAC[160.03]PT[181.01]PK[432.30].E	FAS_HUMAN
K.n[305.21]ADEASELAC[160.03]PT[181.01]PK[432.30]EDGLAQQQTQLNLR.S	FAS_HUMAN
R.n[305.21]LGMLS[167.00]PEGTC[160.03]K[432.30].A	FAS_HUMAN
R.n[305.21]SGTNS[167.00]PPPPFSDWGR.L	FBX4_HUMAN
R.n[305.21]TWDDDS[167.00]DPESETDPDAQAK[432.30].A	FBXW9_HUMAN
K.n[305.21]LSGINEIPRPFS[167.00]PPVTSNTSPPPAAPLAR.A	FCHO2_HUMAN
R.n[305.21]SLLDQENC[160.03]NAS[167.00]PEPGAEAGAGAGGGADGFPALAC[160.03]SLEEK[432.30].L	Q0D2I6_HUMAN
R.n[305.21]VLPC[160.03]GPS[167.00]PQHHR.A	FGD1_HUMAN
K.n[305.21]GAY[243.03]SLSIR.D	FGR_HUMAN
R.n[305.21]SLAPEPK[432.30]EPLIPAS[167.00]PK[432.30]AEPIWELPTR.A	FHOD1_HUMAN
R.n[305.21]AES[167.00]PDLR.R	FIP1_HUMAN
R.n[305.21]LSLTSDPEEGDPLALGPES[167.00]PGEPQPPQLK[432.30].K	FKB15_HUMAN
R.n[305.21]RPS[167.00]QEQSASASSGQPQAPLNR.E	FKB15_HUMAN
R.n[305.21]RPSQEQS[167.00]ASASSGQPQAPLNR.E	FKB15_HUMAN
K.n[305.21]ASQEPS[167.00]PK[432.30]PGTEVIPAAPR.K	FWCH2_HUMAN
R.n[305.21]S[167.00]ADWTEELGAR.T	FMN2_HUMAN
R.n[305.21]TVS[167.00]DNSLSNSR.G	FNBP1_HUMAN
R.n[305.21]TIS[167.00]DGTISASK[432.30].Q	FBP1L_HUMAN
K.n[305.21]ATGGLC[160.03]LLGAY[243.03]ADSDDDDNDVSEK[432.30].L	FNBP4_HUMAN
K.n[305.21]ATGGLC[160.03]LLGAYADS[167.00]DDDDNDVSEK[432.30].L	FNBP4_HUMAN
R.n[305.21]ALEEGDGSVSGSS[167.00]PR.S	FNBP4_HUMAN
R.n[305.21]RPILQLS[167.00]PPGPR.G	FNBP4_HUMAN
K.n[305.21]DNGGAT[181.01]INK[432.30]YVVEMAEGS[167.00]NGNK[432.30]WEMIYSGATR.E	FND3A_HUMAN
R.n[305.21]WNPPAS[167.00]AT[181.01]LSR.T	E9PGT2_HUMAN
R.n[305.21]VEGET[181.01]VQGGAIGPSTLSPEPR.A	FOXH1_HUMAN
R.n[305.21]SAPAS[167.00]PTHPGLMSPR.S	FOXK1_HUMAN
R.n[305.21]EGS[167.00]PIPHDPEFGSK[432.30].L	FOXK1_HUMAN
R.n[305.21]SGGLQT[181.01]PEC[160.03]LSR.E	FOXK1_HUMAN
R.n[305.21]FAQSAPGS[167.00]PLSSQPVLITVQR.Q	FOXK2_HUMAN
R.n[305.21]EK[432.30]QEASES[167.00]PVK[432.30].A	FOXK2_HUMAN
R.n[305.21]SC[160.03]TWPLQRPELQAS[167.00]PAK[432.30]PSGETAADSMIPEEEDDEDDEDGGGR.A	FOXO3_HUMAN
R.n[305.21]SS[167.00]DELDAWTDFR.S	FOXO3_HUMAN
R.n[305.21]QGS[167.00]VVSSR.L	FRMD8_HUMAN
K.n[305.21]HTLGDSDNES[167.00].-	FRIH_HUMAN
R.n[305.21]SAVAVYSYSC[160.03]EGPEEES[167.00]EDDSHLEGRDPDIWHVGFK[432.30].L	FTO_HUMAN
K.n[305.21]QQLPQT[181.01]PPSC[160.03]LK[432.30].T	SPB1_HUMAN
R.n[305.21]QQAAYYAQT[181.01]SPQGMPQHPPAPQGQ.-	FUBP1_HUMAN
R.n[305.21]QQAAYYAQTS[167.00]PQGMPQHPPAPQGQ.-	FUBP1_HUMAN
K.n[305.21]S[167.00]NQIPTEVR.S	FUND2_HUMAN
R.n[305.21]LIEDNEY[243.03]TAR.Q	FYN_HUMAN
R.n[305.21]LIEDNEYT[181.01]AR.Q	FYN_HUMAN
R.n[305.21]K[432.30]LDNGGY[243.03]YITTR.A	FYN_HUMAN
R.n[305.21]LVGATATS[167.00]SPPPK[432.30].A	UIF_HUMAN
R.n[305.21]LVGATATSS[167.00]PPPK[432.30].A	UIF_HUMAN
K.n[305.21]SS[167.00]SPAPADIAQTVQEDLR.T	G3BP1_HUMAN
K.n[305.21]SSS[167.00]PAPADIAQTVQEDLR.T	G3BP1_HUMAN
R.n[305.21]YQDEVFGGFVTEPQEES[167.00]EEEVEEPEER.Q	G3BP1_HUMAN
K.n[305.21]DASSQDC[160.03]Y[243.03]DIPR.A	GAB1_HUMAN
K.n[305.21]SSGSGSSVADERVDY[243.03]VVVDQQK[432.30].T	GAB1_HUMAN
R.n[305.21]APSASVDSSLY[243.03]NLPR.S	GAB1_HUMAN
R.n[305.21]VDY[243.03]VVVDQQK[432.30].T	GAB1_HUMAN
R.n[305.21]ASS[167.00]C[160.03]ETYEYPQR.G	GAB2_HUMAN
K.n[305.21]SELPY[243.03]EELWLEEGK[432.30]PSHQPLTR.S	GAREM_HUMAN
K.n[305.21]GTTATSAQANSTPTSVASVVT[181.01]SAESPASR.Q	P66A_HUMAN
R.n[305.21]LTPSPDIIVLS[167.00]DNEASSPR.S	P66B_HUMAN
R.n[305.21]LTPSPDIIVLSDNEASS[167.00]PR.S	P66B_HUMAN
R.n[305.21]AASSSSPGS[167.00]PVASSPSR.L	GBF1_HUMAN
R.n[305.21]TPGHPPPPEIPSELGAC[160.03]DFEK[432.30]PES[167.00]PR.A	GBF1_HUMAN
R.n[305.21]LVREDENDAS[167.00]DDEDDDEK[432.30].R	PAXB1_HUMAN
R.n[305.21]ESEDDPES[167.00]EPDDHEK[432.30].R	GCFC2_HUMAN
R.n[305.21]TLDVS[167.00]T[181.01]DEEDK[432.30].L	GCFC2_HUMAN
R.n[305.21]VSS[167.00]QAEDTSSSFDNLFIDR.L	GCOM2_HUMAN
R.n[305.21]VSSQAEDT[181.01]SSSFDNLFIDR.L	GCOM2_HUMAN
K.n[305.21]ENSGPVENGVS[167.00]DQEGEEQAR.E	GEMI5_HUMAN
K.n[305.21]ENSGPVENGVS[167.00]DQEGEEQAREPELPC[160.03]GLAPAVSR.E	GEMI5_HUMAN
K.n[305.21]ENSGPVENGVS[167.00]DQEGEEQAREPELPC[160.03]GLAPAVSREPVIC[160.03]TPVSSGFEK[432.30].S	GEMI5_HUMAN
R.n[305.21]LAS[167.00]DTEDNDEALAEILQANDNLTQVINLYK[432.30].Q	GGA1_HUMAN
R.n[305.21]TLIPS[167.00]PPPRPK[432.30].N	GGA3_HUMAN
R.n[305.21]LEQLC[160.03]EEFS[167.00]EEERVR.E	GGNB2_HUMAN
R.n[305.21]GIQLSPGVGS[167.00]SAGPPGDLEDDEGLK[432.30].H	PERQ1_HUMAN
R.n[305.21]SAGGRPGS[167.00]GPQLGTGR.G	GIPC1_HUMAN
R.n[305.21]SQSDLDDQHDYDS[167.00]VASDEDTDQEPLR.S	GIT1_HUMAN
R.n[305.21]SQSDLDDQHDYDSVAS[167.00]DEDTDQEPLR.S	GIT1_HUMAN
K.n[305.21]SLS[167.00]SPTDNLELSLR.S	GIT1_HUMAN
K.n[305.21]SLSS[167.00]PTDNLELSLR.S	GIT1_HUMAN
R.n[305.21]SAAGS[167.00]PPAVAAAGSGNGAGGGGGVGC[160.03]APAAGAGR.L	GLCI1_HUMAN
R.n[305.21]SAAGSPPAVAAAGS[167.00]GNGAGGGGGVGC[160.03]APAAGAGR.L	GLCI1_HUMAN
K.n[305.21]DSGSSS[167.00]PLPK[432.30].Y	GLCI1_HUMAN
R.n[305.21]RS[167.00]SSPER.R	GLCI1_HUMAN
R.n[305.21]SLDS[167.00]PTSSPGAGTR.Q	GMIP_HUMAN
K.n[305.21]TLNMTTS[167.00]PEEK[432.30].R	GUAA_HUMAN
R.n[305.21]EEQTDTS[167.00]DGESVTHHIR.R	GNL1_HUMAN
R.n[305.21]REEQTDT[181.01]S[167.00]DGESVTHHIR.R	GNL1_HUMAN
R.n[305.21]REEQTDTS[167.00]DGESVTHHIR.R	GNL1_HUMAN
R.n[305.21]TS[167.00]SFTEQLDEGTPNR.E	GOGA4_HUMAN
R.n[305.21]TSS[167.00]FTEQLDEGTPNR.E	GOGA4_HUMAN
K.n[305.21]EENPES[167.00]DGEPVVEDGTSVK[432.30].T	GOGA4_HUMAN
R.n[305.21]VPS[167.00]VESLFR.S	GOGA4_HUMAN
R.n[305.21]LSGLANVVLHELS[167.00]GDDDTDQNMR.A	GOGB1_HUMAN
K.n[305.21]ADAASSLTVDVT[181.01]PPTAK[432.30].A	GORS2_HUMAN
R.n[305.21]VGDSTPVSEK[432.30]PVSAAVDANAS[167.00]ESP.-	GORS2_HUMAN
R.n[305.21]RDS[167.00]SDTTPLLNGSSQDR.M	B4DQA8_HUMAN
R.n[305.21]RDSS[167.00]DTTPLLNGSSQDR.M	B4DQA8_HUMAN
K.n[305.21]RRPS[167.00]SNLNNNVR.G	GPTC2_HUMAN
K.n[305.21]QEPGGSHGS[167.00]ETEDTGR.S	GPTC8_HUMAN
R.n[305.21]SWGHES[167.00]PEER.H	GPTC8_HUMAN
K.n[305.21]ENGEEGC[160.03]HQNGLALPVVEEGEVLS[167.00]HSLEAEHR.L	GPBL1_HUMAN
K.n[305.21]ENGEEGC[160.03]HQNGLALPVVEEGEVLSHS[167.00]LEAEHR.L	GPBL1_HUMAN
K.n[305.21]EVHDELEDLPS[167.00]PPPPLS[167.00]PPPTTSPHK[432.30].Q	GEPH_HUMAN
R.n[305.21]GTLDEEDEEADS[167.00]DTDDIDHR.V	GPN1_HUMAN
K.n[305.21]MDLIEHY[243.03]GK[432.30].L	GPN2_HUMAN
K.n[305.21]T[181.01]NEIMLVLSS[167.00]FNSC[160.03]LDPVMYFLMS[167.00]SNIR.K	GPR34_HUMAN
K.n[305.21]DLEAAGAERS[167.00]PC[160.03]PEAAAPPPGPR.T	GRIN1_HUMAN
R.n[305.21]RGHVT[181.01]PNLSR.A	GRM1A_HUMAN
R.n[305.21]SQEPS[167.00]PVGSR.R	GRM1A_HUMAN
R.n[305.21]S[167.00]QGGPHLSGAVGEEIRPSMNR.K	GRAP2_HUMAN
R.n[305.21]NY[243.03]VTPVNR.N	GRB2_HUMAN
R.n[305.21]MVELEGLT[181.01]GHIEFNS[167.00]K[432.30]GQR.S	GRIK4_HUMAN
R.n[305.21]SNT[181.01]LPSDVGR.K	GRIP1_HUMAN
R.n[305.21]SLSSS[167.00]PQAQPPRPAELSDEEVAELFQR.L	GRAP1_HUMAN
R.n[305.21]QDC[160.03]C[160.03]GNC[160.03]S[167.00]DS[167.00]EEELPTRL.-	GRK6_HUMAN
K.n[305.21]HGQFRS[167.00]AQPTGR.C	Q96S00_HUMAN
R.n[305.21]K[432.30]GPPTQELDRDS[167.00]EEEEEEDDEDGEDEEEVPK[432.30].R	GSE1_HUMAN
R.n[305.21]TSS[167.00]FAEPGGGGGGGGGGPGGSASGPGGTGGGK[432.30].A	GSK3A_HUMAN
K.n[305.21]QLVRGEPNVSY[243.03]IC[160.03]SR.Y	GSK3A_HUMAN
R.n[305.21]GEPNVS[167.00]YIC[160.03]SR.Y	GSK3A_HUMAN
R.n[305.21]GEPNVSY[243.03]IC[160.03]SR.Y	GSK3A_HUMAN
K.n[305.21]K[432.30]APT[181.01]PQEK[432.30].K	T2FA_HUMAN
R.n[305.21]GNS[167.00]RPGT[181.01]PSAEGGSTSSTLR.A	T2FA_HUMAN
R.n[305.21]GNSRPGT[181.01]PSAEGGSTSSTLR.A	T2FA_HUMAN
R.n[305.21]TLT[181.01]AEEAEEEWERR.N	T2FA_HUMAN
R.n[305.21]TNT[181.01]PVK[432.30]EDWNVR.L	GTF2I_HUMAN
K.n[305.21]DREDADIQREDPQARPLEGSSSEDSPPEGQAPPSHS[167.00]PR.G	TF3C1_HUMAN
R.n[305.21]EDPQARPLEGSSSEDSPPEGQAPPSHS[167.00]PR.G	TF3C1_HUMAN
K.n[305.21]NSSTDQGS[167.00]DEEGSLQK[432.30].E	TF3C1_HUMAN
R.n[305.21]K[432.30]NSSTDQGS[167.00]DEEGSLQK[432.30].E	TF3C1_HUMAN
R.n[305.21]AHFNAMFQPS[167.00]SPTR.R	TF3C2_HUMAN
K.n[305.21]ILLVDS[167.00]PGMGNADDEQQEEGTSSK[432.30].Q	TF3C4_HUMAN
R.n[305.21]K[432.30]REDS[167.00]APPSSVAR.S	NOG1_HUMAN
K.n[305.21]EIPAS[167.00]PSR.T	GTSE1_HUMAN
K.n[305.21]AGGSAALS[167.00]PSK[432.30].K	H1X_HUMAN
K.n[305.21]AGGSAALS[167.00]PSK[432.30]K[432.30].R	H1X_HUMAN
K.n[305.21]GK[432.30]LEAIIT[181.01]PPPAK[432.30].K	H2AY_HUMAN
K.n[305.21]GK[432.30]LEAIIT[181.01]PPPAK[432.30]K[432.30].A	H2AY_HUMAN
K.n[305.21]SLPAPVAQRPDS[167.00]PGGGLQAPGQK[432.30].R	HABP4_HUMAN
R.n[305.21]DLS[167.00]PQHMVVR.E	SYHM_HUMAN
R.n[305.21]NQIPRT[181.01]PENLITEIR.S	HAUS6_HUMAN
R.n[305.21]DK[432.30]PSVEPVEEY[243.03]DYEDLK[432.30].E	HBS1L_HUMAN
R.n[305.21]DK[432.30]PSVEPVEEYDY[243.03]EDLK[432.30].E	HBS1L_HUMAN
K.n[305.21]VASS[167.00]PVMVSNPATR.M	HCFC1_HUMAN
K.n[305.21]VLSGC[160.03]C[160.03]IHLQVQDLWVMC[160.03]C[160.03]PLHQVTGWLLPPTPT[181.01]S[167.00]SM.-	G3V1C9_HUMAN
R.n[305.21]IAC[160.03]EEEFS[167.00]DS[167.00]EEEGEGGRK[432.30].N	HDAC1_HUMAN
R.n[305.21]IAC[160.03]EEEFS[167.00]DSEEEGEGGRK[432.30].N	HDAC1_HUMAN
R.n[305.21]MLPHAPGVQMQAIPEDAIPEES[167.00]GDEDEDDPDK[432.30]R.L	HDAC1_HUMAN
R.n[305.21]IAC[160.03]DEEFS[167.00]DS[167.00]EDEGEGGRR.N	HDAC2_HUMAN
R.n[305.21]IAC[160.03]DEEFS[167.00]DSEDEGEGGRR.N	HDAC2_HUMAN
R.n[305.21]MLPHAPGVQMQAIPEDAVHEDS[167.00]GDEDGEDPDK[432.30].R	HDAC2_HUMAN
R.n[305.21]MLPHAPGVQMQAIPEDAVHEDS[167.00]GDEDGEDPDK[432.30]R.L	HDAC2_HUMAN
K.n[305.21]QEPIES[167.00]DEEEAEPPREVEPGQR.Q	HDAC4_HUMAN
R.n[305.21]AQSSPASAT[181.01]FPVSVQEPPTK[432.30]PR.F	HDAC4_HUMAN
R.n[305.21]QNPQS[167.00]PPQDSSVTSK[432.30]R.N	HDAC6_HUMAN
K.n[305.21]GNAEGS[167.00]S[167.00]DEEGK[432.30]LVIDEPAK[432.30].E	HDGF_HUMAN
K.n[305.21]K[432.30]GNAEGS[167.00]S[167.00]DEEGK[432.30]LVIDEPAK[432.30].E	HDGF_HUMAN
R.n[305.21]AGDLLEDS[167.00]PK[432.30].R	HDGF_HUMAN
R.n[305.21]AGDLLEDS[167.00]PK[432.30]RPK[432.30].E	HDGF_HUMAN
K.n[305.21]GESAEDK[432.30]EHEEGRDS[167.00]EEGPR.C	HDGR2_HUMAN
K.n[305.21]DC[160.03]DPGS[167.00]PR.R	VIGLN_HUMAN
K.n[305.21]DC[160.03]DPGS[167.00]PRR.C	VIGLN_HUMAN
K.n[305.21]QVDLESNPQNRS[167.00]PESRPSVVYPSTK[432.30].F	HELZ_HUMAN
R.n[305.21]RISS[167.00]SSVQPC[160.03]SEEVSTPQDSLAQC[160.03]K[432.30].E	HELZ_HUMAN
R.n[305.21]IRAEEEDLAAVPFLAS[167.00]DNEEEEDEK[432.30].G	HERC2_HUMAN
R.n[305.21]IRAEEEDLAAVPFLAS[167.00]DNEEEEDEK[432.30]GNSGSLIR.K	HERC2_HUMAN
K.n[305.21]TSGAPGS[167.00]PQTPPER.H	HEXI2_HUMAN
R.n[305.21]TQS[167.00]PGGC[160.03]SAEAVLAR.K	HEXI2_HUMAN
K.n[305.21]VVQDTY[243.03]QIMK[432.30].V	HGS_HUMAN
K.n[305.21]K[432.30]QEY[243.03]LEVQR.Q	HGS_HUMAN
K.n[305.21]STY[243.03]TSYPK[432.30].A	HGS_HUMAN
K.n[305.21]STYTSY[243.03]PK[432.30].A	HGS_HUMAN
R.n[305.21]YLNRNY[243.03]WEK[432.30].K	HGS_HUMAN
K.n[305.21]AVC[160.03]ST[181.01]YLQSR.Y	HIPK2_HUMAN
K.n[305.21]AVC[160.03]STY[243.03]LQSR.Y	HIPK2_HUMAN
K.n[305.21]TVC[160.03]STY[243.03]LQSR.Y	HIPK3_HUMAN
K.n[305.21]ESEQES[167.00]EEEILAQK[432.30].K	HIRP3_HUMAN
K.n[305.21]ESEQES[167.00]EEEILAQK[432.30]K[432.30].E	HIRP3_HUMAN
K.n[305.21]NGVAAEVS[167.00]PAK[432.30]EENPR.R	HIRP3_HUMAN
K.n[305.21]NGVAAEVS[167.00]PAK[432.30]EENPRR.A	HIRP3_HUMAN
K.n[305.21]RPPT[181.01]PC[160.03]SDPER.K	HIRP3_HUMAN
R.n[305.21]EES[167.00]EES[167.00]EAEPVQR.T	HIRP3_HUMAN
R.n[305.21]EES[167.00]EESEAEPVQR.T	HIRP3_HUMAN
R.n[305.21]TLDS[167.00]DEERPRPAPPDWSHMR.G	HIRP3_HUMAN
K.n[305.21]K[432.30]VAGAAT[181.01]PK[432.30]K[432.30].S	H13_HUMAN
K.n[305.21]K[432.30]ATGAAT[181.01]PK[432.30]K[432.30].S	H14_HUMAN
R.n[305.21]Y[243.03]RPGTVALR.E	H31T_HUMAN
R.n[305.21]GGPAS[167.00]PGGLQGLETR.R	HJURP_HUMAN
K.n[305.21]THMTHHPISDREAT[181.01]LR.C	F6IQX5_HUMAN
R.n[305.21]DSNAPK[432.30]S[167.00]PLTGYVR.F	HM20A_HUMAN
K.n[305.21]EPSEVPT[181.01]PK[432.30].R	HMGA1_HUMAN
K.n[305.21]EEEEGIS[167.00]QESSEEEQ.-	HMGA1_HUMAN
K.n[305.21]EEEEGISQESS[167.00]EEEQ.-	HMGA1_HUMAN
R.n[305.21]K[432.30]QPPK[432.30]EPSEVPT[181.01]PK[432.30].R	Q5T6U8_HUMAN
K.n[305.21]K[432.30]PAQEETEETSS[167.00]QESAEED.-	HMGA2_HUMAN
R.n[305.21]LPATAAEPEAAVIS[167.00]NGEH.-	HMCS1_HUMAN
R.n[305.21]RPTPNDDTLDEGVGLVHSNIATEHIPS[167.00]PAK[432.30].K	HMCS1_HUMAN
K.n[305.21]ASSVGVLS[167.00]PQK[432.30]K[432.30].S	HMGX4_HUMAN
R.n[305.21]RNSSEASS[167.00]GDFLDLK[432.30].G	HN1_HUMAN
R.n[305.21]SGS[167.00]GNFGGGR.G	ROA1_HUMAN
R.n[305.21]GFGDGYNGY[243.03]GGGPGGGNFGGSPGYGGGR.G	ROA2_HUMAN
R.n[305.21]SSGS[167.00]PYGGGYGSGGGSGGYGSR.R	ROA3_HUMAN
R.n[305.21]SSGSPY[243.03]GGGYGSGGGSGGYGSR.R	ROA3_HUMAN
K.n[305.21]QAVEMK[432.30]NDK[432.30]S[167.00]EEEQSSSSVK[432.30].K	HNRPC_HUMAN
K.n[305.21]DDEK[432.30]EAEEGEDDRDS[167.00]ANGEDDS.-	HNRPC_HUMAN
K.n[305.21]EAEEGEDDRDS[167.00]ANGEDDS.-	HNRPC_HUMAN
K.n[305.21]MESEGGADDS[167.00]AEEGDLLDDDDNEDR.G	HNRPC_HUMAN
K.n[305.21]MES[167.00]EGGADDS[167.00]AEEGDLLDDDDNEDRGDDQLELIK[432.30]DDEK[432.30].E	HNRPC_HUMAN
K.n[305.21]MESEGGADDS[167.00]AEEGDLLDDDDNEDRGDDQLELIK[432.30].D	HNRPC_HUMAN
K.n[305.21]MESEGGADDS[167.00]AEEGDLLDDDDNEDRGDDQLELIK[432.30]DDEK[432.30].E	HNRPC_HUMAN
K.n[305.21]IDASK[432.30]NEEDEGHS[167.00]NSS[167.00]PRHSEAATAQR.E	HNRPD_HUMAN
K.n[305.21]HSGPNS[167.00]ADSANDGFVR.L	HNRPF_HUMAN
K.n[305.21]HTGPNS[167.00]PDTANDGFVRL.-	E7EQJ0_HUMAN
R.n[305.21]EGRPSGEAFVELES[167.00]EDEVK[432.30].L	HNRH1_HUMAN
K.n[305.21]HTGPNS[167.00]PDTANDGFVR.L	HNRH1_HUMAN
K.n[305.21]HTGPNSPDT[181.01]ANDGFVR.L	HNRH1_HUMAN
R.n[305.21]RDYDDMS[167.00]PR.R	HNRPK_HUMAN
R.n[305.21]AK[432.30]S[167.00]PQPPVEEEDEHFDDTVVC[160.03]LDTYNC[160.03]DLHFK[432.30].L	HNRPU_HUMAN
R.n[305.21]AK[432.30]SPQPPVEEEDEHFDDT[181.01]VVC[160.03]LDTYNC[160.03]DLHFK[432.30].L	HNRPU_HUMAN
R.n[305.21]LQAALDDEEAGGRPAMEPGNGS[167.00]LDLGGDSAGR.S	HNRPU_HUMAN
R.n[305.21]GRS[167.00]PQPPAEEDEDDFDDTLVAIDTYNC[160.03]DLHFK[432.30].V	HNRL1_HUMAN
R.n[305.21]RGRS[167.00]PQPPAEEDEDDFDDTLVAIDTYNC[160.03]DLHFK[432.30].V	HNRL1_HUMAN
K.n[305.21]GAAEGS[167.00]GGDGEGPPGEAGAEK[432.30].S	HXD11_HUMAN
R.n[305.21]GHTDTEGRPPS[167.00]PPPTSTPEK[432.30].C	HSF1_HUMAN
R.n[305.21]VK[432.30]EEPPS[167.00]PPQSPRVEEASPGRPS[167.00]SVDTLLS[167.00]PTALIDSILR.E	HSF1_HUMAN
R.n[305.21]DK[432.30]EVS[167.00]DDEAEEK[432.30]EDK[432.30].E	HS90A_HUMAN
K.n[305.21]EEK[432.30]ESEDK[432.30]PEIEDVGS[167.00]DEEEEK[432.30].K	HS90A_HUMAN
K.n[305.21]ESEDK[432.30]PEIEDVGS[167.00]DEEEEK[432.30].K	HS90A_HUMAN
K.n[305.21]ESEDK[432.30]PEIEDVGS[167.00]DEEEEK[432.30]K[432.30].D	HS90A_HUMAN
K.n[305.21]EEEDK[432.30]DDEEK[432.30]PK[432.30]IEDVGS[167.00]DEEDDSGK[432.30].D	HS90B_HUMAN
K.n[305.21]EREK[432.30]EIS[167.00]DDEAEEEK[432.30].G	HS90B_HUMAN
K.n[305.21]DDEEK[432.30]PK[432.30]IEDVGS[167.00]DEEDDSGK[432.30].D	H90B2_HUMAN
K.n[305.21]IEDVGS[167.00]DEEDDSGK[432.30].D	H90B2_HUMAN
K.n[305.21]IEDVGS[167.00]DEEDDSGK[432.30]DK[432.30]K[432.30].K	H90B2_HUMAN
K.n[305.21]Y[243.03]IDQEELNK[432.30].T	H90B2_HUMAN
K.n[305.21]EIS[167.00]DDEAEEEK[432.30].G	H90B3_HUMAN
K.n[305.21]TETVEEPMEEEEAAK[432.30]EEK[432.30]EES[167.00]DDEAAVEEEEEEK[432.30].K	ENPL_HUMAN
K.n[305.21]ELEQVC[160.03]NPIIS[167.00]GLYQGAGGPGPGGFGAQGPK[432.30].G	HSP71_HUMAN
K.n[305.21]ELEQVC[160.03]NPIISGLY[243.03]QGAGGPGPGGFGAQGPK[432.30].G	HSP71_HUMAN
R.n[305.21]AFS[167.00]DPFVEAEK[432.30].S	HSP74_HUMAN
K.n[305.21]LLQT[181.01]C[160.03]FSSPADDSMDR.-	HPBP1_HUMAN
K.n[305.21]VLLPEY[243.03]GGTK[432.30].V	CH10_HUMAN
K.n[305.21]NVQQDNSEAGTQPQVQTDAQQTSQSPPS[167.00]PELTSEENK[432.30]IPDADK[432.30].A	HS105_HUMAN
K.n[305.21]LFEES[167.00]DDK[432.30]EDEDADGK[432.30]EVEDADEK[432.30].L	HTSF1_HUMAN
K.n[305.21]DLDEEGS[167.00]EK[432.30].E	HTSF1_HUMAN
K.n[305.21]DLDEEGS[167.00]EK[432.30]ELHENVLDK[432.30].E	HTSF1_HUMAN
K.n[305.21]ELEENDS[167.00]ENS[167.00]EFEDDGSEK[432.30].V	HTSF1_HUMAN
K.n[305.21]ESEEGNPVRGS[167.00]EEDS[167.00]PK[432.30]K[432.30].E	HTSF1_HUMAN
K.n[305.21]EVEDADEK[432.30]LFEDDDS[167.00]NEK[432.30].L	HTSF1_HUMAN
K.n[305.21]LFDEEEDSS[167.00]EK[432.30]LFDDSDER.G	HTSF1_HUMAN
K.n[305.21]LFEDDDS[167.00]NEK[432.30].L	HTSF1_HUMAN
K.n[305.21]VFDDES[167.00]DEK[432.30].E	HTSF1_HUMAN
R.n[305.21]RSDS[167.00]VSASER.A	HTSF1_HUMAN
R.n[305.21]SDS[167.00]VSASER.A	HTSF1_HUMAN
R.n[305.21]SGSIVELIAGGGSS[167.00]C[160.03]SPVLSR.K	HD_HUMAN
R.n[305.21]AES[167.00]PEEVAC[160.03]R.K	HUWE1_HUMAN
R.n[305.21]AES[167.00]PEEVAC[160.03]RK[432.30].E	HUWE1_HUMAN
R.n[305.21]AES[167.00]PEEVAC[160.03]RK[432.30]EEEER.K	HUWE1_HUMAN
R.n[305.21]S[167.00]HHAASTTTAPTPAAR.S	HUWE1_HUMAN
R.n[305.21]AGSST[181.01]PGDAPPAVAEVQGR.S	HUWE1_HUMAN
R.n[305.21]GSGTAS[167.00]DDEFENLR.L	HUWE1_HUMAN
R.n[305.21]SK[432.30]PPYTDY[243.03]VSTR.W	ICK_HUMAN
R.n[305.21]DIYETDYY[243.03]RK[432.30].G	IGF1R_HUMAN
R.n[305.21]QGS[167.00]PVAAGAPAK[432.30].Q	IF2B1_HUMAN
K.n[305.21]ISYIPDEEVS[167.00]SPSPPQR.A	IF2B2_HUMAN
R.n[305.21]QGS[167.00]PGSVSK[432.30].Q	IF2B3_HUMAN
K.n[305.21]LVSFHDDS[167.00]DEDLLHI.-	MPRI_HUMAN
K.n[305.21]LFPDT[181.01]PLALDANK[432.30].K	ILF3_HUMAN
K.n[305.21]GSSEQAES[167.00]DNMDVPPEDDSK[432.30].E	ILF3_HUMAN
K.n[305.21]GLVGRVVSWY[243.03]LENY[243.03]LANLFAGAWEPQPEGPLP.-	E9PJS0_HUMAN
K.n[305.21]K[432.30]TSQIGES[167.00]FEEILEETVISTK[432.30].K	AINX_HUMAN
K.n[305.21]ALTDDS[167.00]DENEEEDAFTDQK[432.30].L	INADL_HUMAN
R.n[305.21]DSPAFPDS[167.00]PWRER.V	INCE_HUMAN
R.n[305.21]LGGPEGPGS[167.00]PLLAT.-	IN80B_HUMAN
K.n[305.21]NSFNNPAY[243.03]YVLEGVPHQLLPPEPPSPAR.A	SHIP2_HUMAN
K.n[305.21]VLSGLEILSK[432.30]VFDQQSS[167.00]PMVT[181.01]R.L	SHIP2_HUMAN
K.n[305.21]TLSEVDY[243.03]APAGPAR.S	SHIP2_HUMAN
K.n[305.21]SS[167.00]PEQPIGQGR.L	INT1_HUMAN
K.n[305.21]TASIK[432.30]PEVALLDTQDMENMS[167.00]DDDGWEFVNLGDQQSFGIK[432.30].T	IPO5_HUMAN
K.n[305.21]K[432.30]LGEES[167.00]GDEIDVPK[432.30]DELSIELENLFIGGTK[432.30]PP.-	IQCB1_HUMAN
R.n[305.21]YGS[167.00]IVDDER.L	IQGA2_HUMAN
R.n[305.21]YGS[167.00]IVDDERLSAEEMDER.R	IQGA2_HUMAN
R.n[305.21]GAS[167.00]RSS[167.00]S[167.00]PGAGGGHSTSTSTSPATTLQRNVEGDAPGSDLSTAVDSPGSQPPYR.L	IQEC2_HUMAN
K.n[305.21]AS[167.00]PEPEGEAAGK[432.30].M	I2BP1_HUMAN
K.n[305.21]NVAEALGHS[167.00]PK[432.30]DPGGGGGPVR.A	I2BP1_HUMAN
R.n[305.21]AGGAS[167.00]PAASSTAQPPTQHR.L	I2BP1_HUMAN
R.n[305.21]K[432.30]AS[167.00]PEPEGEAAGK[432.30].M	I2BP1_HUMAN
K.n[305.21]RPAS[167.00]VSSSAAVEHEQR.E	I2BP2_HUMAN
K.n[305.21]RK[432.30]PS[167.00]PEPEGEVGPPK[432.30].L	I2BP2_HUMAN
R.n[305.21]K[432.30]PS[167.00]PEPEGEVGPPK[432.30].L	I2BP2_HUMAN
R.n[305.21]NSNS[167.00]PPS[167.00]PSSMNQR.R	I2BP2_HUMAN
R.n[305.21]NSNS[167.00]PPSPSSMNQR.R	I2BP2_HUMAN
R.n[305.21]NSNSPPS[167.00]PSSMNQR.R	I2BP2_HUMAN
R.n[305.21]K[432.30]AS[167.00]PEPPDSAEGALK[432.30].L	I2BPL_HUMAN
R.n[305.21]NSSS[167.00]PVSPASVPGQR.R	I2BPL_HUMAN
K.n[305.21]SSEGGVGVGPGGGDEPPTS[167.00]PR.Q	IRS2_HUMAN
R.n[305.21]SNT[181.01]PESIAETPPAR.D	IRS2_HUMAN
R.n[305.21]VAS[167.00]PTSGVK[432.30].R	IRS2_HUMAN
K.n[305.21]DNDSESDY[243.03]MFMAPGAGAIPK[432.30].N	IRS4_HUMAN
K.n[305.21]EVS[167.00]YNWDPK[432.30].D	IRS4_HUMAN
K.n[305.21]EVSY[243.03]NWDPK[432.30].D	IRS4_HUMAN
K.n[305.21]SWS[167.00]SYFSLPNPFR.S	IRS4_HUMAN
K.n[305.21]SWSS[167.00]YFSLPNPFR.S	IRS4_HUMAN
K.n[305.21]SWSSY[243.03]FSLPNPFR.S	IRS4_HUMAN
R.n[305.21]C[160.03]GHSEQY[243.03]FFLEVGR.S	IRS4_HUMAN
R.n[305.21]EADSSS[167.00]DYVNMDFTK[432.30]R.E	IRS4_HUMAN
R.n[305.21]EADSSSDY[243.03]VNMDFTK[432.30].R	IRS4_HUMAN
R.n[305.21]EADSSSDY[243.03]VNMDFTK[432.30]R.E	IRS4_HUMAN
R.n[305.21]GY[243.03]MMMFPR.V	IRS4_HUMAN
R.n[305.21]SDS[167.00]ES[167.00]EEEDLPVGEEVC[160.03]K[432.30].R	IRS4_HUMAN
R.n[305.21]SPFEDSRGY[243.03]MMMFPR.V	IRS4_HUMAN
R.n[305.21]SSPLGQNDNS[167.00]EYVPMLPGK[432.30].F	IRS4_HUMAN
R.n[305.21]SSPLGQNDNSEY[243.03]VPMLPGK[432.30].F	IRS4_HUMAN
R.n[305.21]VS[167.00]PPPAPSPPK[432.30].A	IRS4_HUMAN
R.n[305.21]EDS[167.00]DNDDDTHVR.M	IRS4_HUMAN
R.n[305.21]RVPRPPEREDS[167.00]DNDDDTHVR.M	IRS4_HUMAN
R.n[305.21]VPRPPEREDS[167.00]DNDDDTHVR.M	IRS4_HUMAN
K.n[305.21]DASIGT[181.01]K[432.30].V	ITIH3_HUMAN
R.n[305.21]SAFTPATATGS[167.00]SPSPVLGQGEK[432.30].V	ITSN1_HUMAN
R.n[305.21]SAFTPATATGSSPS[167.00]PVLGQGEK[432.30].V	ITSN1_HUMAN
K.n[305.21]IIPGSEVK[432.30]REEPEALY[243.03]AAVNK[432.30].K	ITSN2_HUMAN
K.n[305.21]REEPEALY[243.03]AAVNK[432.30].K	ITSN2_HUMAN
R.n[305.21]EEPEALY[243.03]AAVNK[432.30].K	ITSN2_HUMAN
R.n[305.21]TVSPGSVS[167.00]PIHGQGQVVENLK[432.30].A	ITSN2_HUMAN
K.n[305.21]AAVLS[167.00]DS[167.00]EDEEK[432.30].A	IWS1_HUMAN
R.n[305.21]MNS[167.00]TGGQTPR.R	IWS1_HUMAN
K.n[305.21]ITAHSS[167.00]PPLTK[432.30].T	JHD2C_HUMAN
R.n[305.21]SSAWAEGGS[167.00]PR.S	JMY_HUMAN
K.n[305.21]EEPQTVPEMPGETPPLS[167.00]PIDMESQER.L	JUN_HUMAN
R.n[305.21]LQALK[432.30]EEPQTVPEMPGETPPLS[167.00]PIDMESQER.L	JUN_HUMAN
K.n[305.21]NSDLLTS[167.00]PDVGLLK[432.30].L	JUN_HUMAN
K.n[305.21]LAS[167.00]PELER.L	JUND_HUMAN
R.n[305.21]SYS[167.00]AGNASQLEQLSR.A	KANK1_HUMAN
K.n[305.21]SK[432.30]DEEEDEES[167.00]DDADDTPILK[432.30]PVSLLR.K	KAT6A_HUMAN
R.n[305.21]LSQSSQDS[167.00]SPVR.N	KAT7_HUMAN
R.n[305.21]LSQSSQDSS[167.00]PVR.N	KAT7_HUMAN
R.n[305.21]SQQQPTPVT[181.01]PK[432.30].K	KAT7_HUMAN
R.n[305.21]NSS[167.00]LGTPC[160.03]LFPETVK[432.30].L	KCND1_HUMAN
K.n[305.21]EGSLGDELLPLGYSEPEQQEGASAGAPS[167.00]PTLELASR.S	KCD12_HUMAN
K.n[305.21]EVFGDTLNES[167.00]RDPDRPPER.Y	KCD12_HUMAN
R.n[305.21]S[167.00]PSGGAAGPLLTPSQSLDGSR.R	KCD12_HUMAN
R.n[305.21]AAATGNAS[167.00]PGK[432.30]LEHSK[432.30].A	KDM1B_HUMAN
R.n[305.21]TENSLANENQQPIK[432.30]S[167.00]EPES[167.00]EGEEPK[432.30]RPPGIC[160.03]ERPHR.F	KDM2B_HUMAN
R.n[305.21]QQSTPQAANS[167.00]PPNLGAK[432.30].L	KDM3A_HUMAN
K.n[305.21]EELSHS[167.00]PEPC[160.03]TK[432.30].M	KDM5C_HUMAN
K.n[305.21]VQGLLENGDSVT[181.01]SPEK[432.30].V	KDM5C_HUMAN
K.n[305.21]VQGLLENGDSVTS[167.00]PEK[432.30].V	KDM5C_HUMAN
R.n[305.21]SGS[167.00]MDPSGAHPSVR.Q	KHDR1_HUMAN
K.n[305.21]VQIS[167.00]PDSGGLPER.S	FUBP2_HUMAN
R.n[305.21]GIK[432.30]DDEHIVLEPGDLFPPFS[167.00]PPPS[167.00]PRGEVER.G	K0195_HUMAN
R.n[305.21]RAS[167.00]PPDPSPSPSAASASER.V	K0947_HUMAN
K.n[305.21]EDQFNGS[167.00]PPRPQPR.G	VIR_HUMAN
K.n[305.21]HADGEK[432.30]EDQFNGS[167.00]PPRPQPR.G	VIR_HUMAN
R.n[305.21]GQAGLPGGLVS[167.00]PGSGDR.A	JCAD_HUMAN
R.n[305.21]SLS[167.00]PSSNSAFSR.T	JCAD_HUMAN
R.n[305.21]AGS[167.00]ISTLDSLDFAR.Y	K1468_HUMAN
K.n[305.21]GLAGPPAS[167.00]PGK[432.30].A	K1522_HUMAN
R.n[305.21]K[432.30]LQLERPVS[167.00]PETQADLQR.N	K1522_HUMAN
R.n[305.21]K[432.30]PSVGVPPPAS[167.00]PSYPR.A	K1522_HUMAN
K.n[305.21]DHTTPSENGDVPS[167.00]PK[432.30].S	K1549_HUMAN
K.n[305.21]VTAEADSSSPT[181.01]GILATSESK[432.30].S	SHOT1_HUMAN
K.n[305.21]K[432.30]QDDS[167.00]PPRPIIGPALPPGFIK[432.30].S	GPAM1_HUMAN
K.n[305.21]QDDS[167.00]PPRPIIGPALPPGFIK[432.30].S	GPAM1_HUMAN
K.n[305.21]NQQGFS[167.00]PK[432.30].A	KIF15_HUMAN
K.n[305.21]LQVYEGGGQPPPQDLPGS[167.00]PK[432.30].S	KI18B_HUMAN
R.n[305.21]SGTS[167.00]QEELR.L	KIF1A_HUMAN
R.n[305.21]VTGVYELS[167.00]LC[160.03]HVADAGSPGMQR.R	KIF1A_HUMAN
R.n[305.21]VTGVYELSLC[160.03]HVADAGS[167.00]PGMQR.R	KIF1A_HUMAN
R.n[305.21]SGLS[167.00]LEELR.L	KIF1B_HUMAN
R.n[305.21]S[167.00]HAVFT[181.01]IVFTQR.C	KIF1C_HUMAN
K.n[305.21]ELS[167.00]PPPGLPSK[432.30].L	KI21A_HUMAN
R.n[305.21]K[432.30]LSS[167.00]SDAPAQDTGSSAAAVETDASR.T	KI21A_HUMAN
R.n[305.21]K[432.30]LSSS[167.00]DAPAQDTGSSAAAVETDASR.T	KI21A_HUMAN
R.n[305.21]SVS[167.00]PSPVPLLFQPDQNAPPIR.L	B4E1K0_HUMAN
R.n[305.21]GGGQSVQFTDIET[181.01]LK[432.30]QESPNGSR.K	KIF23_HUMAN
K.n[305.21]SNDRNS[167.00]MDIQC[160.03]EVDALLER.Q	KIF23_HUMAN
K.n[305.21]ELTVDPTAAGDVRPIMHHPPNQIDDLETQWGVGS[167.00]SPQRDDLK[432.30].L	KIF2A_HUMAN
R.n[305.21]TFS[167.00]LTEVR.G	KIF4A_HUMAN
K.n[305.21]NEQGS[167.00]EINR.L	KIF9_HUMAN
R.n[305.21]APQS[167.00]GLEGV.-	A7YL09_HUMAN
K.n[305.21]RGES[167.00]LDLGVR.C	KIAS3_HUMAN
R.n[305.21]AS[167.00]SLNVLNVGGK[432.30].A	G3V5R9_HUMAN
R.n[305.21]ASS[167.00]LNVLNVGGK[432.30].A	G3V5R9_HUMAN
R.n[305.21]AMS[167.00]LNTLNVDAPR.A	KLC3_HUMAN
R.n[305.21]AASLNY[243.03]LNQPSAAPLQVSR.G	KLC4_HUMAN
K.n[305.21]RPLPVES[167.00]PDTQR.K	KLF3_HUMAN
R.n[305.21]LATVT[181.01]ALDTER.G	KLDC9_HUMAN
R.n[305.21]SLLLEPPRGT[181.01]PDR.S	KLH22_HUMAN
-.n[305.21]GMNAGFEDC[160.03]LVFDELMDK[432.30]FSNDLS[167.00]LC[160.03]LPVFS[167.00]R.L	-.n[305.21]GMNAGFEDC[160.03]LVFDELMDK[432.30]FSNDLS[167.00]LC[160.03]LPVFS[167.00]R.L_PSEUDONODE
R.n[305.21]NVSSFPDDAT[181.01]SPLQENR.N	IMA1_HUMAN
R.n[305.21]NVPQEESLEDS[167.00]DVDADFK[432.30].A	IMA4_HUMAN
R.n[305.21]NVPHEDIC[160.03]EDS[167.00]DIDGDYR.V	IMA3_HUMAN
R.n[305.21]QLPALDGSLMGPES[167.00]PPAQEEEAPVS[167.00]PHK[432.30].K	KRI1_HUMAN
K.n[305.21]YVDEENS[167.00]DGETSNHR.L	KRI1_HUMAN
K.n[305.21]NTAS[167.00]LNSR.E	KRIT1_HUMAN
R.n[305.21]STS[167.00]FRGGMGSGGLATGIAGGLAGMGGIQNEK[432.30].E	K1C18_HUMAN
R.n[305.21]S[167.00]YTSGPGSR.L	K2C8_HUMAN
K.n[305.21]TTSGYAGGLSSAY[243.03]GGLTSPGLSYSLGSSFGSGAGSSSFSR.T	K2C8_HUMAN
K.n[305.21]TTSGYAGGLSSAYGGLT[181.01]SPGLSYSLGSSFGSGAGSSSFSR.T	K2C8_HUMAN
K.n[305.21]ADVLEAHEAEAEEPEAGK[432.30]S[167.00]EAEDDEDEVDDLPSSR.R	KSR1_HUMAN
R.n[305.21]RTES[167.00]VPSDINNPVDR.A	KSR1_HUMAN
K.n[305.21]EIQNGNLHES[167.00]DSESVPR.D	KTN1_HUMAN
K.n[305.21]K[432.30]K[432.30]EIQNGNLHES[167.00]DSESVPR.D	KTN1_HUMAN
R.n[305.21]S[167.00]LDGSGSEPAVC[160.03]EMC[160.03]GIVGTR.E	LMBL2_HUMAN
R.n[305.21]ESPRPLQLPGAEGPAIS[167.00]DGEEGGGEPGAGGGAAGAAGAGR.R	LARP1_HUMAN
R.n[305.21]ESPRPLQLPGAEGPAIS[167.00]DGEEGGGEPGAGGGAAGAAGAGRR.D	LARP1_HUMAN
K.n[305.21]NTFTAWS[167.00]DEES[167.00]DYEIDDRDVNK[432.30].L	LARP1_HUMAN
K.n[305.21]FDGVEGPRT[181.01]PK[432.30].Y	LARP1_HUMAN
K.n[305.21]ETESAPGS[167.00]PR.A	LARP1_HUMAN
R.n[305.21]S[167.00]LPTTVPESPNYR.N	LARP1_HUMAN
R.n[305.21]SLPTTVPES[167.00]PNYR.N	LARP1_HUMAN
K.n[305.21]NALPPVLT[181.01]TVNGQSPPEHSAPAK[432.30].V	LARP1_HUMAN
K.n[305.21]NALPPVLTT[181.01]VNGQSPPEHSAPAK[432.30].V	LARP1_HUMAN
R.n[305.21]HSS[167.00]NPPLESHVGWVMDSR.E	LARP1_HUMAN
K.n[305.21]DGLNQTTIPVS[167.00]PPSTTK[432.30]PSR.A	LARP4_HUMAN
R.n[305.21]AST[181.01]ASPC[160.03]NNNINAATAVALQEPR.K	LARP4_HUMAN
R.n[305.21]EQSTPPK[432.30]S[167.00]PQ.-	LAR4B_HUMAN
R.n[305.21]SPS[167.00]PAHLPDDPK[432.30].V	LAR4B_HUMAN
R.n[305.21]SRPTSEGS[167.00]DIESTEPQK[432.30].Q	LARP7_HUMAN
R.n[305.21]DIEIS[167.00]T[181.01]EEEK[432.30]DTGDLK[432.30].D	LARP7_HUMAN
R.n[305.21]SSS[167.00]EDAESLAPR.S	LARP7_HUMAN
R.n[305.21]IC[160.03]SIYTQSGENSLVQEGS[167.00]EASPIGK[432.30].S	LAS1L_HUMAN
R.n[305.21]MGPSGGEGMEPERRDS[167.00]QDGSSYR.R	LASP1_HUMAN
R.n[305.21]SASAS[167.00]HQADIK[432.30].E	LBR_HUMAN
R.n[305.21]SVLEDFFTAT[181.01]EGQYQPQP.-	LCK_HUMAN
K.n[305.21]Y[243.03]AFVNWINK[432.30].A	PLSL_HUMAN
K.n[305.21]VLLGFSS[167.00]DESDVEASPR.D	MAN1_HUMAN
K.n[305.21]VLLGFSSDES[167.00]DVEASPR.D	MAN1_HUMAN
K.n[305.21]K[432.30]LTS[167.00]DEEGEPSGK[432.30].R	LEO1_HUMAN
R.n[305.21]GVLLDIS[167.00]GVLYDSGAGGGTAIAGSVEAVAR.L	LHPP_HUMAN
K.n[305.21]AETPTES[167.00]VSEPEVATK[432.30].Q	DNLI1_HUMAN
K.n[305.21]EWNGVVSES[167.00]DSPVK[432.30].R	DNLI1_HUMAN
R.n[305.21]VLGS[167.00]EGEEEDEALS[167.00]PAK[432.30].G	DNLI1_HUMAN
R.n[305.21]VLGS[167.00]EGEEEDEALSPAK[432.30].G	DNLI1_HUMAN
K.n[305.21]ESLTEAEVATEK[432.30]EGEDGDQPT[181.01]TPPK[432.30]PLK[432.30].T	DNLI1_HUMAN
K.n[305.21]RTIQEVLEEQS[167.00]EDEDREAK[432.30].R	DNLI1_HUMAN
R.n[305.21]TIQEVLEEQS[167.00]EDEDREAK[432.30]R.K	DNLI1_HUMAN
K.n[305.21]FSGFSAK[432.30]PNNSGEAPSS[167.00]PTPK[432.30].R	DNLI3_HUMAN
K.n[305.21]LTTTGQVT[181.01]SPVK[432.30].G	DNLI3_HUMAN
K.n[305.21]LTTTGQVTS[167.00]PVK[432.30].G	DNLI3_HUMAN
R.n[305.21]K[432.30]FSGFSAK[432.30]PNNS[167.00]GEAPSSPTPK[432.30]R.S	DNLI3_HUMAN
R.n[305.21]K[432.30]FSGFSAK[432.30]PNNSGEAPS[167.00]SPTPK[432.30].R	DNLI3_HUMAN
R.n[305.21]K[432.30]FSGFSAK[432.30]PNNSGEAPSS[167.00]PTPK[432.30].R	DNLI3_HUMAN
R.n[305.21]ASSLSES[167.00]SPPK[432.30].A	LIMA1_HUMAN
R.n[305.21]ASSLSESS[167.00]PPK[432.30].A	LIMA1_HUMAN
K.n[305.21]EGHSLEMENENLVENGADS[167.00]DEDDNSFLK[432.30].Q	LIMA1_HUMAN
R.n[305.21]ETPHS[167.00]PGVEDAPIAK[432.30].V	LIMA1_HUMAN
R.n[305.21]SK[432.30]EGHSLEMENENLVENGADS[167.00]DEDDNSFLK[432.30].Q	LIMA1_HUMAN
R.n[305.21]LRS[167.00]PPEALVQGR.Y	LIMA1_HUMAN
R.n[305.21]EVGGGHGC[160.03]T[181.01]SPPFPQEAR.A	LN28B_HUMAN
R.n[305.21]AS[167.00]PAAMDGGALEPAQQLS[167.00]SLEGWTGQDRLLIPRWR.E	CU129_HUMAN
K.n[305.21]RRPASQK[432.30]DS[167.00]GAASEQATAAPNPC[160.03]SSSSR.T	LMF2_HUMAN
R.n[305.21]AGGPTTPLS[167.00]PTR.L	LMNB1_HUMAN
R.n[305.21]ATS[167.00]SSSGSLSATGR.L	LMNB2_HUMAN
R.n[305.21]ATSSSSGS[167.00]LSATGR.L	LMNB2_HUMAN
R.n[305.21]ATSSSSGSLS[167.00]ATGR.L	LMNB2_HUMAN
R.n[305.21]RGES[167.00]LDNLDSPR.S	LMO7_HUMAN
K.n[305.21]REDS[167.00]FESLDSLGSR.S	LMO7_HUMAN
R.n[305.21]SEPVNSNIQISQGPES[167.00]HADGS[167.00]R.S	A4D2F6_HUMAN
R.n[305.21]GGST[181.01]LLSAHAAQTWPLC[160.03]EATAAH.-	Q8TBC6_HUMAN
K.n[305.21]T[181.01]PAEHLQFRFHPQR.M	NPB11_HUMAN
R.n[305.21]GNSDGY[243.03]IIPINK[432.30].E	LPHN2_HUMAN
R.n[305.21]SQALGNQNS[167.00]ENEILLEGDDDTLSSVDEK[432.30].D	LRBA_HUMAN
K.n[305.21]SVSADEVNSPLSPLT[181.01]WQPLENQK[432.30].D	LRCH2_HUMAN
K.n[305.21]RWS[167.00]GNEPTDEFSDLPLR.V	LRCH3_HUMAN
R.n[305.21]IPY[243.03]GS[167.00]HIIPFHLC[160.03]QDLDT[181.01]AK[432.30].L	LLR1_HUMAN
K.n[305.21]GAVRS[167.00]PPVDC[160.03]PR.K	LR16A_HUMAN
K.n[305.21]SERPPTILMTEEPSS[167.00]PK[432.30].G	LR16A_HUMAN
R.n[305.21]DPGDS[167.00]EAPT[181.01]EEEESEALP.-	L37A1_HUMAN
K.n[305.21]EEGSLSDTEADAVS[167.00]GQLPDPTTNPSAGK[432.30].D	LRC47_HUMAN
K.n[305.21]ALDSNS[167.00]LENDDLSAPGREPGHFNPESR.E	LRRF1_HUMAN
R.n[305.21]RGSGDTSS[167.00]LIDPDTSLSELR.D	LRRF2_HUMAN
K.n[305.21]RPDDVPLSLS[167.00]PSK[432.30].R	LRWD1_HUMAN
K.n[305.21]RPDDVPLSLS[167.00]PSK[432.30]R.A	LRWD1_HUMAN
R.n[305.21]AC[160.03]ASPSAQVEGS[167.00]PVAGSDGSQPAVK[432.30].L	LRWD1_HUMAN
R.n[305.21]SSSAGGQGSY[243.03]VPLLR.D	LSR_HUMAN
R.n[305.21]SRDPHY[243.03]DDFR.S	LSR_HUMAN
R.n[305.21]DLFNGLDS[167.00]EEEK[432.30]DGEEK[432.30].V	LYSM1_HUMAN
R.n[305.21]LLDAEDVDVPS[167.00]PDEK[432.30].S	MACF1_HUMAN
K.n[305.21]ESQEAQNIAGGS[167.00]MMMSEK[432.30].T	MACF1_HUMAN
K.n[305.21]QFC[160.03]QEGQPHVLEALSPPQT[181.01]SGLSPSR.L	MAF1_HUMAN
K.n[305.21]HLDGEEDGS[167.00]SDQSQASGTTGGR.R	MAGD2_HUMAN
K.n[305.21]HLDGEEDGSS[167.00]DQSQASGTTGGR.R	MAGD2_HUMAN
K.n[305.21]HLDGEEDGSS[167.00]DQSQASGTTGGRR.V	MAGD2_HUMAN
R.n[305.21]S[167.00]ADNTLER.R	MAGI1_HUMAN
K.n[305.21]ALEQQEAES[167.00]DSS[167.00]DTEEK[432.30]DDDDDDEEDVGK[432.30]R.E	MAK16_HUMAN
K.n[305.21]AELEEMEEVHPS[167.00]DEEEEDATK[432.30].A	MAP1A_HUMAN
K.n[305.21]AELEEMEEVHPS[167.00]DEEEEDATK[432.30]AEGFYQK[432.30].H	MAP1A_HUMAN
K.n[305.21]EVPSK[432.30]EEPS[167.00]PVK[432.30]AEVAEK[432.30].Q	MAP1B_HUMAN
K.n[305.21]AAEAGGAEEQYGFLTT[181.01]PTK[432.30].Q	MAP1B_HUMAN
K.n[305.21]FEDEGAGFEES[167.00]SETGDYEEK[432.30].A	MAP1B_HUMAN
K.n[305.21]FEDEGAGFEESS[167.00]ETGDYEEK[432.30].A	MAP1B_HUMAN
K.n[305.21]FEDEGAGFEESSET[181.01]GDYEEK[432.30].A	MAP1B_HUMAN
K.n[305.21]GEAEQS[167.00]EEEADEEDK[432.30].A	MAP1B_HUMAN
K.n[305.21]QGVDDIEK[432.30]FEDEGAGFEES[167.00]SETGDYEEK[432.30].A	MAP1B_HUMAN
K.n[305.21]QGVDDIEK[432.30]FEDEGAGFEESS[167.00]ETGDYEEK[432.30].A	MAP1B_HUMAN
K.n[305.21]SPSLSPSPPS[167.00]PLEK[432.30].T	MAP1B_HUMAN
K.n[305.21]SRT[181.01]PVQDHR.S	MAP1B_HUMAN
K.n[305.21]VSAEAEVAPVS[167.00]PEVTQEVVEEHC[160.03]AS[167.00]PEDK[432.30].T	MAP1B_HUMAN
K.n[305.21]VSAEAEVAPVSPEVT[181.01]QEVVEEHC[160.03]AS[167.00]PEDK[432.30].T	MAP1B_HUMAN
R.n[305.21]ASVSPMDEPVPDSES[167.00]PIEK[432.30].V	MAP1B_HUMAN
R.n[305.21]K[432.30]LGDVS[167.00]PTQIDVSQFGSFK[432.30]EDTK[432.30].M	MAP1B_HUMAN
R.n[305.21]SLMS[167.00]S[167.00]PEDLTK[432.30].D	MAP1B_HUMAN
R.n[305.21]SAS[167.00]PHDVDLC[160.03]LVS[167.00]PC[160.03]EFEHR.K	MAP1S_HUMAN
R.n[305.21]SAS[167.00]PHDVDLC[160.03]LVSPC[160.03]EFEHR.K	MAP1S_HUMAN
R.n[305.21]LNQPGT[181.01]PTR.T	MP2K2_HUMAN
R.n[305.21]SPSSES[167.00]SPQHPTPPARPR.H	MP2K7_HUMAN
R.n[305.21]RRS[167.00]IQDLTVTGTEPGQVSSR.S	M3K7_HUMAN
K.n[305.21]DVT[181.01]PPPETEVVLIK[432.30].N	MAP4_HUMAN
K.n[305.21]RAS[167.00]PSK[432.30]PASAPASR.S	MAP4_HUMAN
R.n[305.21]ISSY[243.03]PEDNFPDEEK[432.30].A	M4K5_HUMAN
R.n[305.21]LSASTASELS[167.00]PK[432.30].S	MA7D1_HUMAN
K.n[305.21]NC[160.03]PPS[167.00]PLPLISK[432.30].Q	MA7D3_HUMAN
R.n[305.21]VADPDHDHTGFLT[181.01]EY[243.03]VATR.W	MK01_HUMAN
R.n[305.21]VADPDHDHTGFLT[181.01]EYVATR.W	MK01_HUMAN
R.n[305.21]VADPDHDHTGFLTEY[243.03]VATR.W	MK01_HUMAN
R.n[305.21]VADPDHDHTGFLTEYVAT[181.01]R.W	MK01_HUMAN
R.n[305.21]HADAEMTGY[243.03]VVTR.W	MK13_HUMAN
R.n[305.21]HTDDEMT[181.01]GYVATR.W	MK14_HUMAN
R.n[305.21]HTDDEMTGY[243.03]VATR.W	MK14_HUMAN
R.n[305.21]IADPEHDHT[181.01]GFLT[181.01]EYVATR.W	MK03_HUMAN
R.n[305.21]IADPEHDHTGFLT[181.01]EYVATR.W	MK03_HUMAN
R.n[305.21]IADPEHDHTGFLTEY[243.03]VATR.W	MK03_HUMAN
R.n[305.21]TAC[160.03]TNFMMTPY[243.03]VVTR.Y	MK09_HUMAN
R.n[305.21]SGYS[167.00]SPGSPGTPGSR.S	TAU_HUMAN
R.n[305.21]SGYSSPGS[167.00]PGTPGSR.S	TAU_HUMAN
K.n[305.21]GEAAAERPGEAAVASS[167.00]PSK[432.30].A	MARCS_HUMAN
K.n[305.21]AEDGATPSPSNET[181.01]PK[432.30].K	MARCS_HUMAN
K.n[305.21]AEDGATPSPSNET[181.01]PK[432.30]K[432.30].K	MARCS_HUMAN
K.n[305.21]EAPAEGEAAEPGS[167.00]PTAAEGEAASAASSTSSPK[432.30].A	MARCS_HUMAN
K.n[305.21]EAPAEGEAAEPGSPT[181.01]AAEGEAASAASSTSSPK[432.30].A	MARCS_HUMAN
K.n[305.21]GEPAAAAAPEAGAS[167.00]PVEK[432.30].E	MARCS_HUMAN
K.n[305.21]VNGDAS[167.00]PAAAESGAK[432.30].E	MARCS_HUMAN
K.n[305.21]VNGDAS[167.00]PAAAESGAK[432.30]EELQANGSAPAADK[432.30]EEPAAAGSGAASPSAAEK[432.30].G	MARCS_HUMAN
K.n[305.21]VNGDASPAAAESGAK[432.30]EELQANGSAPAADK[432.30]EEPAAAGSGAAS[167.00]PSAAEK[432.30].G	MARCS_HUMAN
K.n[305.21]AAATPES[167.00]QEPQAK[432.30].G	MRP_HUMAN
R.n[305.21]GDVTAEEAAGAS[167.00]PAK[432.30].A	MRP_HUMAN
K.n[305.21]VPAS[167.00]PLPGLER.K	MARK2_HUMAN
K.n[305.21]LHLS[167.00]PPLGR.Q	MAST2_HUMAN
R.n[305.21]VDSGTEK[432.30]PGLVAPES[167.00]PVRK[432.30].S	MAST4_HUMAN
R.n[305.21]RDSFDDRGPS[167.00]LNPVLDYDHGSR.S	MATR3_HUMAN
R.n[305.21]GPVS[167.00]PSVSFQPLAR.S	MAVS_HUMAN
R.n[305.21]EGASS[167.00]PVQVPGPVAASTEALLQVK[432.30].Q	K7EN65_HUMAN
R.n[305.21]RRPGAQPLPPPPPSQS[167.00]PEPTEPHPR.A	MBD1_HUMAN
K.n[305.21]LAPEEEAGGAGT[181.01]PVITEIFSLGGTR.F	MBD1_HUMAN
R.n[305.21]EGASS[167.00]PVQVPGPVAASTEALLQEAQC[160.03]SGLSWVVALPQVK[432.30].Q	MBD1_HUMAN
R.n[305.21]GPILVDT[181.01]GGPWAR.E	MBLC1_HUMAN
R.n[305.21]TTS[167.00]EDNEVFGEADANQNNGTSSQDTAVTDSK[432.30]R.T	MBP_HUMAN
R.n[305.21]LQSVQAT[181.01]GPSSPGR.L	CRCM_HUMAN
R.n[305.21]ANS[167.00]NLVAAYEK[432.30].A	CRCM_HUMAN
R.n[305.21]IALLEEENSRPHTNET[181.01]SL.-	CRCM_HUMAN
R.n[305.21]QGRGS[167.00]AGEEEESLAILR.R	MCF2L_HUMAN
K.n[305.21]ENLATLFGDMEDLT[181.01]DEEEVPASQSTENR.V	MCM10_HUMAN
R.n[305.21]GLLY[243.03]DSDEEDEERPARK[432.30].R	MCM2_HUMAN
R.n[305.21]GLLYDS[167.00]DEEDEERPAR.K	MCM2_HUMAN
R.n[305.21]GLLYDS[167.00]DEEDEERPARK[432.30].R	MCM2_HUMAN
R.n[305.21]RGLLY[243.03]DSDEEDEERPAR.K	MCM2_HUMAN
R.n[305.21]GNDPLTS[167.00]SPGR.S	MCM2_HUMAN
R.n[305.21]GNDPLTSS[167.00]PGR.S	MCM2_HUMAN
R.n[305.21]RTDALTSS[167.00]PGR.D	MCM2_HUMAN
R.n[305.21]RTDALTSS[167.00]PGRDLPPFEDESEGLLGTEGPLEEEEDGEELIGDGMER.D	MCM2_HUMAN
K.n[305.21]DGDSYDPYDFS[167.00]DTEEEMPQVHT[181.01]PK[432.30].T	MCM3_HUMAN
K.n[305.21]RSEDESET[181.01]EDEEEK[432.30].S	MCM3_HUMAN
R.n[305.21]SESTDSLGGLSPSEVT[181.01]AIQC[160.03]K[432.30].N	GANP_HUMAN
K.n[305.21]SLAQVEEPAIENVK[432.30]PPGS[167.00]PVAK[432.30].L	MCM9_HUMAN
R.n[305.21]VS[167.00]PSTSYTPSR.H	MCMBP_HUMAN
K.n[305.21]GDQVLNFS[167.00]DAEDLIDDSK[432.30].L	MCRS1_HUMAN
R.n[305.21]LLLAEDS[167.00]EEEVDFLSER.R	MDC1_HUMAN
R.n[305.21]LLLAEDS[167.00]EEEVDFLSERR.M	MDC1_HUMAN
R.n[305.21]GPGAPGLAHLQESQAGS[167.00]DTDVEEGK[432.30].A	MDC1_HUMAN
R.n[305.21]SQPPGEDS[167.00]DTDVDDDSRPPGRPAEVHLER.A	MDC1_HUMAN
R.n[305.21]SQTTTERDS[167.00]DTDVEEEELPVENR.E	MDC1_HUMAN
R.n[305.21]AIPGDQHPES[167.00]PVHTEPMGIQGR.G	MDC1_HUMAN
R.n[305.21]GSPVS[167.00]PR.R	MDC1_HUMAN
R.n[305.21]AIS[167.00]ETEENSDELSGER.Q	MDM2_HUMAN
K.n[305.21]DK[432.30]EADEEGGENGPADQGFQPQEEEEREDS[167.00]DTEEQVPEALER.K	MDN1_HUMAN
K.n[305.21]AEENT[181.01]DQASPQEDYAGFER.L	MDN1_HUMAN
K.n[305.21]AEENTDQAS[167.00]PQEDYAGFER.L	MDN1_HUMAN
K.n[305.21]NGGEDT[181.01]DNEEGEEENPLEIK[432.30].E	MDN1_HUMAN
K.n[305.21]NSSQSGGK[432.30]PGSS[167.00]PITK[432.30].H	MED1_HUMAN
R.n[305.21]SQTPPGVAT[181.01]PPIPK[432.30].L	MED1_HUMAN
R.n[305.21]GDLAFGAPGPRPPS[167.00]PFDDPADDPEHK[432.30].E	MED12_HUMAN
K.n[305.21]IEVDEGFC[160.03]S[167.00]PK[432.30]PSEIK[432.30].D	MED13_HUMAN
R.n[305.21]AGNWPGS[167.00]PQVSGPSPAAR.M	MED14_HUMAN
R.n[305.21]LLS[167.00]SNEDDANILSSPTDR.S	MED24_HUMAN
R.n[305.21]LLSS[167.00]NEDDANILSSPTDR.S	MED24_HUMAN
R.n[305.21]NQVIIPLVLS[167.00]PDRDEDLMR.Q	MED8_HUMAN
R.n[305.21]QAEDVLPPTSDQPLPDTK[432.30]PLPPPQPPPVPAPQPQQS[167.00]PAPRPQSPAR.A	MED9_HUMAN
R.n[305.21]C[160.03]APSAGS[167.00]PAAAVGR.E	MEPCE_HUMAN
R.n[305.21]ES[167.00]PGAAATSSSGPQAQQHR.G	MEPCE_HUMAN
R.n[305.21]VNS[167.00]DC[160.03]DSVLPSNFLLGGNIFDPLNLNSLLDEEVSR.T	MEPCE_HUMAN
R.n[305.21]VHT[181.01]PHLDR.L	MET_HUMAN
K.n[305.21]IVEPEVVGES[167.00]DS[167.00]EVEGDAWR.M	MFAP1_HUMAN
K.n[305.21]IVEPEVVGES[167.00]DSEVEGDAWR.M	MFAP1_HUMAN
K.n[305.21]RPDYAPMES[167.00]S[167.00]DEEDEEFQFIK[432.30].K	MFAP1_HUMAN
K.n[305.21]RPDYAPMES[167.00]S[167.00]DEEDEEFQFIK[432.30]K[432.30].A	MFAP1_HUMAN
R.n[305.21]K[432.30]IVEPEVVGES[167.00]DS[167.00]EVEGDAWR.M	MFAP1_HUMAN
R.n[305.21]MEREDS[167.00]S[167.00]EEEEEEIDDEEIER.R	MFAP1_HUMAN
R.n[305.21]SLAALDALNT[181.01]DDENDEEEYEAWK[432.30].V	MFAP1_HUMAN
R.n[305.21]SLAALDALNTDDENDEEEY[243.03]EAWK[432.30].V	MFAP1_HUMAN
K.n[305.21]NTPVS[167.00]PGSTFPDVK[432.30]PDLEDVDGVLFVSFESK[432.30].E	MGAP_HUMAN
K.n[305.21]SILPYPVS[167.00]PK[432.30].Q	MGAP_HUMAN
R.n[305.21]VS[167.00]PGS[167.00]GPR.W	Q9BU82_HUMAN
K.n[305.21]GAGATSGS[167.00]PPAGRN.-	MGMT_HUMAN
R.n[305.21]VEQMPQAS[167.00]PGLAPR.T	MILK1_HUMAN
R.n[305.21]SPVPSPGSS[167.00]SPQLQVK[432.30].S	MILK1_HUMAN
R.n[305.21]SPVPSPGSSS[167.00]PQLQVK[432.30].S	MILK1_HUMAN
K.n[305.21]ASVSGPNS[167.00]PSETRR.E	TRI18_HUMAN
K.n[305.21]LFTNAVES[167.00]LDEEEK[432.30].D	M18BP_HUMAN
K.n[305.21]AFK[432.30]ES[167.00]PK[432.30]QILDPAASVTGSR.R	KI67_HUMAN
K.n[305.21]DIIIFVGT[181.01]PVQK[432.30].L	KI67_HUMAN
K.n[305.21]IAC[160.03]K[432.30]S[167.00]PPPESMDTPTSTR.R	KI67_HUMAN
K.n[305.21]IAC[160.03]K[432.30]S[167.00]PPPESVDTPTSTK[432.30].Q	KI67_HUMAN
K.n[305.21]IAC[160.03]K[432.30]S[167.00]PQPDPVDTPASTK[432.30].Q	KI67_HUMAN
K.n[305.21]IPC[160.03]ES[167.00]PPLEVVDTTASTK[432.30]R.H	KI67_HUMAN
K.n[305.21]LDLLGNLPGS[167.00]K[432.30].R	KI67_HUMAN
K.n[305.21]MPC[160.03]ES[167.00]SPPESADTPTSTR.R	KI67_HUMAN
K.n[305.21]MPC[160.03]ESS[167.00]PPESADTPTSTR.R	KI67_HUMAN
K.n[305.21]SGGSGHAVAEPAS[167.00]PEQELDQNK[432.30].G	KI67_HUMAN
K.n[305.21]SS[167.00]PELEDTATSSK[432.30].R	KI67_HUMAN
K.n[305.21]TPVQYSQQQNS[167.00]PQK[432.30].H	KI67_HUMAN
K.n[305.21]AQSLVISPPAPS[167.00]PR.K	KI67_HUMAN
K.n[305.21]K[432.30]VSGTLDT[181.01]PEK[432.30].T	MK67I_HUMAN
K.n[305.21]VSGTLDT[181.01]PEK[432.30].T	MK67I_HUMAN
R.n[305.21]AGSC[160.03]C[160.03]LS[167.00]PGGR.A	MKL1_HUMAN
R.n[305.21]MTNNEDSLSPTSSTLS[167.00]NLELDAAEK[432.30].D	MKL2_HUMAN
K.n[305.21]LSGAVLFEDGGAS[167.00]ER.E	MKX_HUMAN
K.n[305.21]ITVQAS[167.00]PNLDK[432.30].R	M3KL4_HUMAN
R.n[305.21]NSSTPGLQVPVS[167.00]PTVPIQNQK[432.30].Y	KMT2A_HUMAN
K.n[305.21]GPGEPDSPT[181.01]PLHPPTPPILSTDR.S	KMT2A_HUMAN
R.n[305.21]RHS[167.00]TSSLSPQR.S	KMT2A_HUMAN
K.n[305.21]ASEPLLS[167.00]PPPFGESR.K	KMT2D_HUMAN
K.n[305.21]ASEPLLS[167.00]PPPFGESRK[432.30].A	KMT2D_HUMAN
R.n[305.21]ALS[167.00]PVIPLIPR.A	KMT2D_HUMAN
K.n[305.21]TNNNQILEVK[432.30]S[167.00]PIK[432.30].Q	AF9_HUMAN
R.n[305.21]EY[243.03]FTFPASK[432.30].S	AFAD_HUMAN
R.n[305.21]SSPNVANQPPS[167.00]PGGK[432.30].S	AFAD_HUMAN
R.n[305.21]SSS[167.00]PTQYGLTK[432.30].N	MLTK_HUMAN
R.n[305.21]GEWFLLGS[167.00]PGS.-	MMS19_HUMAN
R.n[305.21]RPAEATSS[167.00]PT[181.01]SPERPR.H	MMTA2_HUMAN
R.n[305.21]RPAEATSSPT[181.01]S[167.00]PERPR.H	MMTA2_HUMAN
R.n[305.21]RPAEATSSPT[181.01]SPERPR.H	MMTA2_HUMAN
K.n[305.21]LPLS[167.00]PPLVEDSAFEPSRK[432.30].D	MOC2B_HUMAN
K.n[305.21]K[432.30]DSNELS[167.00]DSAGEEDSADLK[432.30]R.A	MORC2_HUMAN
R.n[305.21]GSLPQLVS[167.00]PIVSR.S	MPDZ_HUMAN
R.n[305.21]TAPTALGITLSSS[167.00]PTSTPELR.V	MPDZ_HUMAN
R.n[305.21]VY[243.03]ESIGQYGGETVK[432.30].L	MPP5_HUMAN
R.n[305.21]ARS[167.00]PSVAAMASPQLC[160.03]R.A	J3KPV7_HUMAN
R.n[305.21]S[167.00]PSVAAMASPQLC[160.03]R.A	J3KPV7_HUMAN
K.n[305.21]SESVVY[243.03]ADIR.K	MPZL1_HUMAN
R.n[305.21]VS[167.00]WDGNPER.Y	MPZL2_HUMAN
K.n[305.21]GVDFES[167.00]S[167.00]EDDDDDPFMNTSSLRR.N	MRE11_HUMAN
K.n[305.21]NYSEVIEVDES[167.00]DVEEDIFPTTSK[432.30].T	MRE11_HUMAN
R.n[305.21]TSIY[243.03]FPPGAR.A	Q5T8A0_HUMAN
R.n[305.21]GAS[167.00]PLGPGSAAGSGAAASGGLGLGLGGR.S	MSD2_HUMAN
K.n[305.21]IHNVGS[167.00]PLK[432.30].S	MSH6_HUMAN
K.n[305.21]SEEDNEIES[167.00]EEEVQPK[432.30].T	MSH6_HUMAN
R.n[305.21]AAAAPGASPS[167.00]PGGDAAWSEAGPGPRPLAR.S	MSH6_HUMAN
R.n[305.21]SNMS[167.00]PHGLPAR.S	MTA1_HUMAN
K.n[305.21]LSSQIS[167.00]AGEEK[432.30].W	LYRIC_HUMAN
R.n[305.21]NAS[167.00]VPNLR.G	MFR1L_HUMAN
R.n[305.21]RC[160.03]S[167.00]DPSLNEK[432.30].W	MTMR3_HUMAN
R.n[305.21]AGS[167.00]EEC[160.03]VFYTDETASPLAPDLAK[432.30].A	MTSSL_HUMAN
R.n[305.21]QLST[181.01]EQAVLQESLEK[432.30].E	MTUS1_HUMAN
K.n[305.21]MPSGAT[181.01]PEVS[167.00]R.T	B5ME49_HUMAN
K.n[305.21]K[432.30]NQK[432.30]PSQVNGAPGS[167.00]PTEPAGQK[432.30].Q	MBB1A_HUMAN
K.n[305.21]NQK[432.30]PSQVNGAPGSPT[181.01]EPAGQK[432.30].Q	MBB1A_HUMAN
R.n[305.21]DPAQPMSPGEAT[181.01]QSGARPADR.Y	MBB1A_HUMAN
K.n[305.21]ALGGEDS[167.00]ENEEELGDEAMMALDQSLASLFAEQK[432.30].L	MBB1A_HUMAN
K.n[305.21]ALGGEDSENEEELGDEAMMALDQS[167.00]LAS[167.00]LFAEQK[432.30].L	MBB1A_HUMAN
K.n[305.21]ALGGEDSENEEELGDEAMMALDQS[167.00]LASLFAEQK[432.30].L	MBB1A_HUMAN
R.n[305.21]RVNS[167.00]GDTEVGSSLLR.H	MYCB2_HUMAN
K.n[305.21]AEVPGATGGDS[167.00]PHLQPAEPPGEPR.R	MYEF2_HUMAN
K.n[305.21]TSDVNETQPPQS[167.00]E.-	MYH10_HUMAN
R.n[305.21]QLHLEGAS[167.00]LELS[167.00]DDDTESK[432.30].T	MYH10_HUMAN
R.n[305.21]QLHLEGASLELS[167.00]DDDTESK[432.30].T	MYH10_HUMAN
R.n[305.21]TGLEDPERY[243.03]LFVDR.A	MYH10_HUMAN
-.n[305.21]MGDS[167.00]EMAVFGAAAPY[243.03]LRK[432.30]SEK[432.30].E	MYH7_HUMAN
R.n[305.21]ILNPS[167.00]AIPDDTFMDSRK[432.30].A	MYH7B_HUMAN
R.n[305.21]K[432.30]GAGDGS[167.00]DEEVDGK[432.30]ADGAEAK[432.30]PAE.-	MYH9_HUMAN
R.n[305.21]AT[181.01]SNVFAMFDQSQIQEFK[432.30].E	ML12A_HUMAN
K.n[305.21]EGNGT[181.01]VMGAELRHVLAT[181.01]LGER.L	MYL3_HUMAN
K.n[305.21]NK[432.30]LEGDS[167.00]DVDS[167.00]ELEDRVDGVK[432.30].S	MY18A_HUMAN
R.n[305.21]YYYLAFT[181.01]AHQT[181.01]PLAS[167.00]K[432.30].E	MYO3B_HUMAN
R.n[305.21]TSS[167.00]IADEGTYTLDSILR.Q	MYO5A_HUMAN
K.n[305.21]SVTDY[243.03]AQQNPAAQIPAR.Q	E7EW20_HUMAN
K.n[305.21]SVTDY[243.03]DFAPFLNNSPQQNPAAQIPAR.Q	MYO6_HUMAN
R.n[305.21]VQEK[432.30]PDS[167.00]PGGSTQIQR.Y	MYO9B_HUMAN
K.n[305.21]GLAAEDS[167.00]GGDSK[432.30].D	NAA10_HUMAN
R.n[305.21]C[160.03]PFPAGAALAC[160.03]C[160.03]S[167.00]EDEEDDEEHEGGGSR.S	NAA30_HUMAN
R.n[305.21]APS[167.00]PTAEQPPGGGDSAR.R	NAB2_HUMAN
R.n[305.21]APS[167.00]PTAEQPPGGGDSARR.T	NAB2_HUMAN
R.n[305.21]APSPT[181.01]AEQPPGGGDSAR.R	NAB2_HUMAN
K.n[305.21]VQGEAVSNIQENT[181.01]QTPTVQEESEEEEVDETGVEVK[432.30].D	NACA_HUMAN
K.n[305.21]VQGEAVSNIQENTQT[181.01]PTVQEESEEEEVDETGVEVK[432.30].D	NACA_HUMAN
K.n[305.21]VQGEAVSNIQENTQTPT[181.01]VQEESEEEEVDETGVEVK[432.30].D	NACA_HUMAN
K.n[305.21]VQGEAVSNIQENTQTPTVQEES[167.00]EEEEVDETGVEVK[432.30].D	NACA_HUMAN
K.n[305.21]FK[432.30]VQGEAVSNIQENTQTPT[181.01]VQEESEEEEVDETGVEVK[432.30].D	NACA_HUMAN
K.n[305.21]NDQEPPPEALDFS[167.00]DDEK[432.30].E	NAF1_HUMAN
R.n[305.21]LDGLVET[181.01]PTGYIESLPR.V	NP1L1_HUMAN
R.n[305.21]MENGVLGNALEGVHVEEEEGEK[432.30]TEDESLVENNDNIDET[181.01]EGSEEDDK[432.30].E	E9PI86_HUMAN
K.n[305.21]S[167.00]LQENEEEEIGNLELAWDMLDLAK[432.30].L	NASP_HUMAN
K.n[305.21]S[167.00]VSGTDVQEEC[160.03]R.E	NASP_HUMAN
K.n[305.21]VDLTLDWLT[181.01]ETSEEAK[432.30].G	NASP_HUMAN
R.n[305.21]RIS[167.00]QVSSGETEYNPTEAR.-	NBEL2_HUMAN
R.n[305.21]VET[181.01]EEGIGYDFR.R	NBEL2_HUMAN
K.n[305.21]LNLAQFLNEDLS[167.00].-	CND3_HUMAN
R.n[305.21]VFDLQFST[181.01]DSPR.L	CND2_HUMAN
R.n[305.21]K[432.30]TSDANET[181.01]EDHLESLIC[160.03]K[432.30].V	NCBP1_HUMAN
R.n[305.21]RHS[167.00]DENDGGQPHK[432.30]R.R	NCBP1_HUMAN
R.n[305.21]AAPTT[181.01]PPPPVK[432.30].R	SPN90_HUMAN
K.n[305.21]K[432.30]VVVS[167.00]PTK[432.30].K	NUCL_HUMAN
K.n[305.21]VAVAT[181.01]PAK[432.30]K[432.30].A	NUCL_HUMAN
K.n[305.21]MGNLQNSPVNMNPPPLS[167.00]K[432.30].M	NCOA2_HUMAN
K.n[305.21]HEAPSSPIS[167.00]GQPC[160.03]GDDQNAS[167.00]PSK[432.30].L	NCOR1_HUMAN
R.n[305.21]YETPSDAIEVISPAS[167.00]S[167.00]PAPPQEK[432.30].L	NCOR1_HUMAN
R.n[305.21]SLIGS[167.00]PGR.T	NCOR2_HUMAN
K.n[305.21]REGTPPPPPPS[167.00]R.D	NCOR2_HUMAN
R.n[305.21]EGT[181.01]PPPPPPSR.D	NCOR2_HUMAN
R.n[305.21]IIGEDS[167.00]PSRLDR.G	NCOR2_HUMAN
K.n[305.21]TSVLGGGEDGIEPVS[167.00]PPEGMTEPGHSR.S	NCOR2_HUMAN
R.n[305.21]GPGGSQGSQGPS[167.00]PQGAR.R	MAGG1_HUMAN
R.n[305.21]GPGGSQGSQGPS[167.00]PQGARR.A	MAGG1_HUMAN
R.n[305.21]TAS[167.00]GSSVTSLDGTR.S	NDRG1_HUMAN
R.n[305.21]TAS[167.00]LTSAASVDGNR.S	NDRG2_HUMAN
R.n[305.21]K[432.30]VTSPSSSSSSSSSDS[167.00]ESDDEADVSEVTPR.V	NDUV3_HUMAN
R.n[305.21]K[432.30]VTSPSSSSSSSSSDSES[167.00]DDEADVSEVTPR.V	NDUV3_HUMAN
R.n[305.21]SLSSPTVTLS[167.00]APLEGAK[432.30].D	NED4L_HUMAN
R.n[305.21]LEPGLDEEDT[181.01]DFEEEDDNPDWVSELK[432.30].K	NEK3_HUMAN
R.n[305.21]RLS[167.00]SDC[160.03]SVTQER.K	NEK4_HUMAN
R.n[305.21]VSC[160.03]GDEFT[181.01]IAATDDNHIFAWGNGGNGR.L	NEK9_HUMAN
R.n[305.21]SS[167.00]TVTEAPIAVVTSR.T	NEK9_HUMAN
R.n[305.21]SST[181.01]VTEAPIAVVTSR.T	NEK9_HUMAN
R.n[305.21]RAS[167.00]GLSTEGATGPSADTSGSELDGR.C	ARHG8_HUMAN
R.n[305.21]RASGLSTEGAT[181.01]GPSADTSGSELDGR.C	ARHG8_HUMAN
K.n[305.21]TEFLDLDNSPLSPPS[167.00]PR.T	NF2IP_HUMAN
R.n[305.21]NWTEDMEGGISS[167.00]PVK[432.30].K	NFIC_HUMAN
K.n[305.21]NK[432.30]DGETPGQILGWGPPWDS[167.00]AEEEEEDDASK[432.30].E	IKBL1_HUMAN
K.n[305.21]LSS[167.00]EDEEEDEAEDDQSEASGK[432.30]K[432.30].S	NGDN_HUMAN
R.n[305.21]GVAGPGPIGREPDPDS[167.00]DWEPEER.E	NGRN_HUMAN
R.n[305.21]FAGSGNEENRNNAY[243.03]PHK[432.30].A	NHLC2_HUMAN
R.n[305.21]LPLS[167.00]PIITLEEDTK[432.30].C	NHSL2_HUMAN
K.n[305.21]NNTAAETEDDES[167.00]DGEDRGGGTSGVR.R	K.n[305.21]NNTAAETEDDES[167.00]DGEDRGGGTSGVR.R_PSEUDONODE
K.n[305.21]AAMYDIIS[167.00]SPSK[432.30].D	NIPBL_HUMAN
R.n[305.21]DVPPDILLDS[167.00]PER.K	NIPBL_HUMAN
R.n[305.21]DVPPDILLDS[167.00]PERK[432.30].Q	NIPBL_HUMAN
K.n[305.21]AITSLLGGGS[167.00]PK[432.30].N	NIPBL_HUMAN
K.n[305.21]NNTAAETEDDES[167.00]DGEDRGGGTSGSLR.R	NIPBL_HUMAN
K.n[305.21]NNTAAETEDDES[167.00]DGEDRGGGTSGSLRR.S	NIPBL_HUMAN
R.n[305.21]IGELGAPEVWGLS[167.00]PK[432.30].N	NKAP_HUMAN
R.n[305.21]IGELGAPEVWGLS[167.00]PK[432.30]NPEPDS[167.00]DEHT[181.01]PVEDEEPK[432.30]K[432.30].S	NKAP_HUMAN
R.n[305.21]RPST[181.01]DPQPC[160.03]SER.G	NKD2_HUMAN
R.n[305.21]DSAIPVES[167.00]DT[181.01]DDEGAPR.L	NMD3_HUMAN
R.n[305.21]DSAIPVES[167.00]DTDDEGAPR.L	NMD3_HUMAN
R.n[305.21]NIIHGS[167.00]DSVK[432.30].S	NDK8_HUMAN
R.n[305.21]NPLPNIDHELQELLIDRGEDVPS[167.00]EEEEEEENGFEDR.K	NOB1_HUMAN
R.n[305.21]EAARS[167.00]PDK[432.30]PGGSPSASR.R	NOC2L_HUMAN
R.n[305.21]SPDK[432.30]PGGS[167.00]PSASR.R	NOC2L_HUMAN
K.n[305.21]DLFDLNS[167.00]S[167.00]EEDDTEGFSER.G	NOC2L_HUMAN
K.n[305.21]DLFDLNS[167.00]SEEDDTEGFSER.G	NOC2L_HUMAN
K.n[305.21]DLFDLNSS[167.00]EEDDTEGFSER.G	NOC2L_HUMAN
R.n[305.21]LAAFADALEFADEEK[432.30]ES[167.00]PVEFTGHK[432.30].L	NOL9_HUMAN
R.n[305.21]FGQAAT[181.01]MEGIGAIGGTPPAFNR.A	NONO_HUMAN
R.n[305.21]FGQAATMEGIGAIGGT[181.01]PPAFNR.A	NONO_HUMAN
K.n[305.21]GPQPPTVS[167.00]PIR.S	NOP2_HUMAN
K.n[305.21]GTDTQTPAVLS[167.00]PSK[432.30].T	NOP2_HUMAN
R.n[305.21]K[432.30]FSK[432.30]EEPVS[167.00]S[167.00]GPEEAVGK[432.30].S	NOP56_HUMAN
K.n[305.21]HIK[432.30]EEPLS[167.00]EEEPC[160.03]TSTAIASPEK[432.30].K	NOP58_HUMAN
K.n[305.21]HIK[432.30]EEPLSEEEPC[160.03]TS[167.00]TAIASPEK[432.30].K	NOP58_HUMAN
K.n[305.21]VLPS[167.00]FWIPS[167.00]LTPEAK[432.30].A	NOSIP_HUMAN
K.n[305.21]QTLPSS[167.00]PTTTK[432.30].S	NOVA1_HUMAN
R.n[305.21]ALS[167.00]GLEVDPGEGWGR.V	Q5SPY9_HUMAN
K.n[305.21]DELHIVEAEAMNY[243.03]EGSPIK[432.30].V	NPM_HUMAN
K.n[305.21]DELHIVEAEAMNYEGS[167.00]PIK[432.30].V	NPM_HUMAN
K.n[305.21]DELHIVEAEAMNYEGS[167.00]PIK[432.30]VTLATLK[432.30].M	NPM_HUMAN
K.n[305.21]DELHIVEAEAMNYEGSPIK[432.30]VT[181.01]LATLK[432.30].M	NPM_HUMAN
R.n[305.21]TVSLGAGAK[432.30]DELHIVEAEAMNY[243.03]EGSPIK[432.30].V	NPM_HUMAN
R.n[305.21]TVSLGAGAK[432.30]DELHIVEAEAMNYEGS[167.00]PIK[432.30].V	NPM_HUMAN
K.n[305.21]C[160.03]GSGPVHISGQHLVAVEEDAES[167.00]EDEEEEDVK[432.30].L	NPM_HUMAN
R.n[305.21]SDLLIDENC[160.03]LLSPLAGEDDS[167.00]FLLEGNSNEDC[160.03]K[432.30]PLILPDTK[432.30]PK[432.30].L	GCR_HUMAN
K.n[305.21]TPT[181.01]PEPAEVETR.K	NRBP_HUMAN
R.n[305.21]AAS[167.00]PHQVTPQADEK[432.30].M	NSD1_HUMAN
K.n[305.21]S[167.00]PNELVDDLFK[432.30].G	NSF1C_HUMAN
R.n[305.21]LGAAPEEES[167.00]AYVAGEK[432.30].R	NSF1C_HUMAN
R.n[305.21]LGAAPEEESAY[243.03]VAGEK[432.30].R	NSF1C_HUMAN
K.n[305.21]LGSTAPQVLSTSS[167.00]PAQQAENEAK[432.30].A	NSF1C_HUMAN
K.n[305.21]K[432.30]TQQLHPVLQK[432.30]PSVFGNDS[167.00]DDDDETSVSESLQR.E	NSRP1_HUMAN
R.n[305.21]AGEPNS[167.00]PDAEEANSPDVTAGC[160.03]DPAGVHPPR.-	NSUN2_HUMAN
R.n[305.21]AGEPNSPDAEEANS[167.00]PDVTAGC[160.03]DPAGVHPPR.-	NSUN2_HUMAN
K.n[305.21]ATVTPS[167.00]PVK[432.30].G	NUCKS_HUMAN
K.n[305.21]EEDEEPES[167.00]PPEK[432.30].K	NUCKS_HUMAN
K.n[305.21]EEDEEPES[167.00]PPEK[432.30]K[432.30].T	NUCKS_HUMAN
K.n[305.21]K[432.30]TSTS[167.00]PPPEK[432.30].S	NUCKS_HUMAN
K.n[305.21]TPSPK[432.30]EEDEEPES[167.00]PPEK[432.30].K	NUCKS_HUMAN
K.n[305.21]TPSPK[432.30]EEDEEPES[167.00]PPEK[432.30]K[432.30].T	NUCKS_HUMAN
K.n[305.21]TST[181.01]SPPPEK[432.30].S	NUCKS_HUMAN
K.n[305.21]TSTS[167.00]PPPEK[432.30].S	NUCKS_HUMAN
K.n[305.21]NSQEDS[167.00]EDS[167.00]EDK[432.30]DVK[432.30].T	NUCKS_HUMAN
K.n[305.21]NSQEDS[167.00]EDSEDK[432.30].D	NUCKS_HUMAN
K.n[305.21]VVDYSQFQES[167.00]DDADEDYGR.D	NUCKS_HUMAN
K.n[305.21]VVDYSQFQES[167.00]DDADEDYGRDSGPPTK[432.30].K	NUCKS_HUMAN
K.n[305.21]VVDYSQFQES[167.00]DDADEDYGRDSGPPTK[432.30]K[432.30].L	NUCKS_HUMAN
R.n[305.21]K[432.30]VVDYSQFQES[167.00]DDADEDYGR.D	NUCKS_HUMAN
R.n[305.21]K[432.30]VVDYSQFQES[167.00]DDADEDYGRDSGPPTK[432.30].K	NUCKS_HUMAN
K.n[305.21]DDSHSAEDS[167.00]EDEK[432.30]EDHK[432.30].N	NUCKS_HUMAN
R.n[305.21]EMLMEDVGS[167.00]EEEQEEEDEAPFQEK[432.30].D	NUCKS_HUMAN
K.n[305.21]DYEIESQNPLASPTNT[181.01]LLGSAK[432.30].E	NUFP2_HUMAN
K.n[305.21]GADNDGSGSES[167.00]GYTTPK[432.30].K	NUFP2_HUMAN
K.n[305.21]TIQNSSVSPTSSS[167.00]SSSSSTGETQTQSSSR.L	NUFP2_HUMAN
K.n[305.21]TIQNSSVSPTSSSSSS[167.00]SSTGETQTQSSSR.L	NUFP2_HUMAN
R.n[305.21]NDS[167.00]WGSFDLR.A	NUFP2_HUMAN
K.n[305.21]APVPSTC[160.03]SSTFPEELS[167.00]PPSHQAK[432.30].R	NUMA1_HUMAN
R.n[305.21]K[432.30]NS[167.00]LISSLEEEVSILNR.Q	NUMA1_HUMAN
R.n[305.21]TQPDGTSVPGEPAS[167.00]PISQR.L	NUMA1_HUMAN
R.n[305.21]VSLEPHQGPGT[181.01]PESK[432.30].K	NUMA1_HUMAN
R.n[305.21]SGFGEISS[167.00]PVIR.E	NU107_HUMAN
K.n[305.21]QTGIET[181.01]PNK[432.30].S	NU153_HUMAN
K.n[305.21]RIPSIVS[167.00]SPLNS[167.00]PLDR.S	NU153_HUMAN
K.n[305.21]AAPQS[167.00]PSVPK[432.30].K	NU155_HUMAN
R.n[305.21]SPLLAGGS[167.00]PPQPVVPAHK[432.30].D	NUP53_HUMAN
K.n[305.21]VAAETQS[167.00]PSLFGSTK[432.30].L	NUP50_HUMAN
K.n[305.21]ELEDLLS[167.00]PLEELVK[432.30].E	NUP62_HUMAN
R.n[305.21]EDVEVAES[167.00]PLR.V	NUP88_HUMAN
K.n[305.21]NLNNSNLFS[167.00]PVNR.D	NUP98_HUMAN
K.n[305.21]YGLQDS[167.00]DEEEEEHPSK[432.30].T	NUP98_HUMAN
K.n[305.21]ASLLT[181.01]DEEDVDMALDQR.F	NUP98_HUMAN
K.n[305.21]K[432.30]LENS[167.00]PLGEALR.S	OCAD1_HUMAN
K.n[305.21]STPVPEVVQELPLTS[167.00]PVDDFR.Q	OCLN_HUMAN
K.n[305.21]STPVPEVVQELPLTS[167.00]PVDDFRQPR.Y	OCLN_HUMAN
R.n[305.21]TS[167.00]DSDQQAYLVQR.G	OPTN_HUMAN
R.n[305.21]VVSAPVGK[432.30]ET[181.01]PSK[432.30]R.M	ORC2_HUMAN
K.n[305.21]GDMS[167.00]DEDDENEFFDAPEIITMPENLGHK[432.30].R	OSBP1_HUMAN
K.n[305.21]GDMS[167.00]DEDDENEFFDAPEIITMPENLGHK[432.30]R.T	OSBP1_HUMAN
R.n[305.21]TAS[167.00]SSTEPSVSR.Q	OSBL6_HUMAN
R.n[305.21]TLSNAEDYLDDEDS[167.00]D.-	OSTF1_HUMAN
K.n[305.21]GMDS[167.00]EDDLRDEVEDAVQK[432.30].V	OTUD3_HUMAN
K.n[305.21]TAADVVS[167.00]PGANSVDSR.V	OTUD4_HUMAN
R.n[305.21]VQRPK[432.30]EES[167.00]S[167.00]EDENEVSNILR.S	OTUD4_HUMAN
R.n[305.21]AS[167.00]PPPQGPLPGPPGALHR.W	OTUD5_HUMAN
K.n[305.21]ASATC[160.03]SSATAAASSGLEEWTSRS[167.00]PR.Q	OTUD5_HUMAN
R.n[305.21]AT[181.01]SPLVSLYPALEC[160.03]R.A	OTUD5_HUMAN
R.n[305.21]ATS[167.00]PLVSLYPALEC[160.03]R.A	OTUD5_HUMAN
R.n[305.21]VVSST[181.01]S[167.00]EEEEAFTEK[432.30].F	OXR1_HUMAN
K.n[305.21]TEDGGWEWS[167.00]DDEFDEESEEGK[432.30].A	OXSR1_HUMAN
R.n[305.21]RVPGSS[167.00]GR.L	OXSR1_HUMAN
K.n[305.21]QMNMS[167.00]PPPGNAGPVIMSIEEK[432.30].M	PABP2_HUMAN
K.n[305.21]SSLSTSS[167.00]PESAR.K	PACRL_HUMAN
R.n[305.21]EHPGQPEDS[167.00]PEAEASTLDVFTER.L	PACS2_HUMAN
R.n[305.21]DGTAPPPQSPGSPGT[181.01]GQDEEWSDEESPRK[432.30].A	PACN3_HUMAN
K.n[305.21]GGRS[167.00]PDEVTLTSIVPTR.D	PACN3_HUMAN
K.n[305.21]AEFAEY[243.03]ASVDR.N	PHAG1_HUMAN
K.n[305.21]ENDY[243.03]ESISDLQQGR.D	PHAG1_HUMAN
R.n[305.21]SPSSC[160.03]NDLY[243.03]ATVK[432.30].D	PHAG1_HUMAN
K.n[305.21]EVYELLDS[167.00]PGK[432.30].V	PUR6_HUMAN
K.n[305.21]ESLPPAAEPS[167.00]PVSK[432.30].E	PK1IP_HUMAN
K.n[305.21]LAAGRPFNT[181.01]YPR.A	PAK4_HUMAN
R.n[305.21]DK[432.30]RPLS[167.00]GPDVGTPQPAGLASGAK[432.30].L	PAK4_HUMAN
R.n[305.21]RDS[167.00]PPPPAR.A	PAK4_HUMAN
K.n[305.21]S[167.00]LVGTPYWMAPELISR.L	PAK4_HUMAN
K.n[305.21]SLVGT[181.01]PYWMAPELISR.L	PAK4_HUMAN
R.n[305.21]GRS[167.00]PRS[167.00]PSGHPHVR.R	PALLD_HUMAN
R.n[305.21]S[167.00]PSGHPHVR.R	PALLD_HUMAN
K.n[305.21]IT[181.01]PHTSPAPR.R	PAN3_HUMAN
R.n[305.21]ASS[167.00]ASVPAVGASAEGTR.R	PANK2_HUMAN
R.n[305.21]LGS[167.00]YSGPTSVSR.Q	PANK2_HUMAN
R.n[305.21]RASSAS[167.00]VPAVGASAEGTRR.D	PANK2_HUMAN
K.n[305.21]SDS[167.00]PSVGETER.N	PAPOG_HUMAN
K.n[305.21]SPGS[167.00]PPGPELPIETALDDR.E	PARD3_HUMAN
K.n[305.21]SPGS[167.00]PPGPELPIETALDDRER.R	PARD3_HUMAN
R.n[305.21]DVTIGGSAPIY[243.03]VK[432.30].N	PARD3_HUMAN
R.n[305.21]ESVSTASDQPS[167.00]HSLER.Q	PARD3_HUMAN
R.n[305.21]RS[167.00]SDPALIGLSTSVSDSNFSSEEPSR.K	PARD3_HUMAN
R.n[305.21]ERDY[243.03]AEIQDFHR.T	PARD3_HUMAN
K.n[305.21]ESEPES[167.00]PMDVDNSK[432.30].N	PARG_HUMAN
K.n[305.21]ELS[167.00]PAGSISK[432.30].N	PARN_HUMAN
R.n[305.21]WS[167.00]GY[243.03]EAPR.C	PAR14_HUMAN
R.n[305.21]ST[181.01]SPIIGSPPVR.A	PATL1_HUMAN
K.n[305.21]STT[181.01]SVSEEDVSSR.Y	PAWR_HUMAN
K.n[305.21]STTS[167.00]VSEEDVSSR.Y	PAWR_HUMAN
K.n[305.21]STTSVS[167.00]EEDVSSR.Y	PAWR_HUMAN
R.n[305.21]AAQQQQPSAS[167.00]PR.A	PB1_HUMAN
K.n[305.21]QIC[160.03]LVMLET[181.01]LSQSPQGR.V	PCBP1_HUMAN
K.n[305.21]QIC[160.03]LVMLETLS[167.00]QSPQGR.V	PCBP1_HUMAN
K.n[305.21]QIC[160.03]LVMLETLSQS[167.00]PQGR.V	PCBP1_HUMAN
R.n[305.21]QQSHFAMMHGGTGFAGIDSS[167.00]SPEVK[432.30].G	PCBP1_HUMAN
R.n[305.21]VMTIPY[243.03]QPMPASSPVIC[160.03]AGGQDR.C	PCBP1_HUMAN
R.n[305.21]VMTIPYQPMPAS[167.00]SPVIC[160.03]AGGQDR.C	PCBP1_HUMAN
K.n[305.21]GVTIPYRPK[432.30]PSS[167.00]SPVIFAGGQDR.Y	PCBP2_HUMAN
R.n[305.21]ILEDHGS[167.00]PAGEIDDEDK[432.30]DK[432.30]DETETVK[432.30].Q	PCM1_HUMAN
K.n[305.21]RVTNDIS[167.00]PESSPGVGR.R	PCM1_HUMAN
R.n[305.21]VTNDIS[167.00]PESSPGVGR.R	PCM1_HUMAN
K.n[305.21]TLSVAAAFNEDEDS[167.00]EPEEMPPEAK[432.30].M	PCNP_HUMAN
K.n[305.21]NWDSLIPDEMPDS[167.00]PIQEK[432.30].S	PCNT_HUMAN
K.n[305.21]AAAYDIS[167.00]EDEED.-	PCY1A_HUMAN
K.n[305.21]K[432.30]SLDS[167.00]DES[167.00]EDEEDDYQQK[432.30].R	HAP28_HUMAN
K.n[305.21]SLDS[167.00]DES[167.00]EDEEDDYQQK[432.30].R	HAP28_HUMAN
K.n[305.21]SLDS[167.00]DES[167.00]EDEEDDYQQK[432.30]R.K	HAP28_HUMAN
R.n[305.21]SGLTVPT[181.01]SPK[432.30].G	PDCD4_HUMAN
R.n[305.21]SGLTVPTS[167.00]PK[432.30].G	PDCD4_HUMAN
K.n[305.21]VMDS[167.00]DEDDDY.-	PDCD5_HUMAN
K.n[305.21]VMDSDEDDDY[243.03].-	PDCD5_HUMAN
R.n[305.21]YGMGTS[167.00]VER.A	ODPA_HUMAN
R.n[305.21]EPWDGRDGELPVEDDIDLS[167.00]DVELDDLGK[432.30]DEL.-	PDIA6_HUMAN
R.n[305.21]GSTAPVGGGAFPTIVEREPWDGRDGELPVEDDIDLS[167.00]DVELDDLGK[432.30].D	PDIA6_HUMAN
K.n[305.21]VWS[167.00]PLVTEEGK[432.30]R.H	PDLI1_HUMAN
R.n[305.21]SAMPFT[181.01]ASPASSTTAR.V	PDLI1_HUMAN
R.n[305.21]VTPPEGY[243.03]EVVTVFPK[432.30].-	PDLI1_HUMAN
R.n[305.21]ANS[167.00]FVGTAQYVSPELLTEK[432.30].S	PDPK2_HUMAN
R.n[305.21]AAVGQES[167.00]PGGLEAGNAK[432.30].A	PDS5A_HUMAN
R.n[305.21]IISVT[181.01]PVK[432.30].N	PDS5A_HUMAN
K.n[305.21]EDILENEDEQNS[167.00]PPK[432.30]K[432.30].G	PDS5B_HUMAN
R.n[305.21]METVSNASSSSNPS[167.00]SPGR.L	PDS5B_HUMAN
R.n[305.21]EGES[167.00]PAAGPPPQELVEEEPSAPPTLLEEETEDGSDK[432.30].V	PELP1_HUMAN
R.n[305.21]AGSNEDPILAPS[167.00]GTPPPTIPPDETFGGR.V	PELP1_HUMAN
R.n[305.21]AGSNEDPILAPSGT[181.01]PPPTIPPDETFGGR.V	PELP1_HUMAN
R.n[305.21]TAS[167.00]QEGC[160.03]QELTQEQR.D	PEX1_HUMAN
K.n[305.21]FGS[167.00]NINLEADES.-	PFD4_HUMAN
R.n[305.21]RNS[167.00]FTPLSSSNTIR.R	F262_HUMAN
R.n[305.21]HY[243.03]GGLTGLNK[432.30].A	PGAM1_HUMAN
K.n[305.21]AIGGIILTAS[167.00]HNPGGPNGDFGIK[432.30].F	PGM1_HUMAN
K.n[305.21]STIGVMVT[181.01]ASHNPEEDNGVK[432.30].L	AGM1_HUMAN
K.n[305.21]EGEEPTVY[243.03]SDEEEPK[432.30]DESAR.K	PGRC1_HUMAN
K.n[305.21]EGEEPTVYS[167.00]DEEEPK[432.30].D	PGRC1_HUMAN
K.n[305.21]EGEEPTVYS[167.00]DEEEPK[432.30]DESAR.K	PGRC1_HUMAN
R.n[305.21]GDQPAASGDS[167.00]DDDEPPPLPR.L	PGRC1_HUMAN
R.n[305.21]FSDY[243.03]VEVADAQDYDRR.A	PHAR1_HUMAN
R.n[305.21]SQS[167.00]DLSSSSSR.G	J3KP75_HUMAN
R.n[305.21]RPS[167.00]GPDGAAR.E	PHC3_HUMAN
K.n[305.21]QHDYS[167.00]DYEDSSLEFLER.C	P20L1_HUMAN
K.n[305.21]RQLQEDQENNLQDNQTS[167.00]NSSPC[160.03]R.S	PHF3_HUMAN
K.n[305.21]RQLQEDQENNLQDNQTSNS[167.00]SPC[160.03]R.S	PHF3_HUMAN
R.n[305.21]QLQEDQENNLQDNQTSNS[167.00]SPC[160.03]R.S	PHF3_HUMAN
R.n[305.21]QLQEDQENNLQDNQTSNSS[167.00]PC[160.03]R.S	PHF3_HUMAN
K.n[305.21]NSDDAPWS[167.00]PK[432.30].A	PHF8_HUMAN
K.n[305.21]SESSTSAFST[181.01]PTR.S	PHIP_HUMAN
R.n[305.21]TAFYNEDDS[167.00]EEEQR.Q	PHIP_HUMAN
R.n[305.21]TLQPPES[167.00]PR.L	PHLB1_HUMAN
R.n[305.21]RPS[167.00]PPEPWDEEDGASC[160.03]STFFGSEER.T	PHRF1_HUMAN
R.n[305.21]TVTC[160.03]VTVVEPEAPPS[167.00]PDVLQAATHR.V	PHRF1_HUMAN
R.n[305.21]SS[167.00]SESYTQSFQSR.K	P4K2A_HUMAN
R.n[305.21]SSS[167.00]ESYTQSFQSR.K	P4K2A_HUMAN
K.n[305.21]TS[167.00]SVSSISQVSPER.G	PI4KA_HUMAN
K.n[305.21]TSS[167.00]VSSISQVSPER.G	PI4KA_HUMAN
K.n[305.21]TSSVSSISQVS[167.00]PER.G	PI4KA_HUMAN
R.n[305.21]K[432.30]TS[167.00]SVSSISQVSPER.G	PI4KA_HUMAN
R.n[305.21]K[432.30]TSS[167.00]VSSISQVSPER.G	PI4KA_HUMAN
R.n[305.21]TC[160.03]PSLSPTS[167.00]PLNNK[432.30].G	PIAS1_HUMAN
R.n[305.21]SGS[167.00]EEAVTDPGER.E	PIEZ1_HUMAN
R.n[305.21]TAS[167.00]ELLLDR.R	PIEZ1_HUMAN
K.n[305.21]VSNLQVS[167.00]PK[432.30].S	P3C2A_HUMAN
K.n[305.21]SREYDQLY[243.03]EEYTR.T	P85B_HUMAN
R.n[305.21]S[167.00]QDHIPLAALPLLATSSSR.Y	PITM1_HUMAN
R.n[305.21]LDIDS[167.00]PPITAR.N	KPYM_HUMAN
R.n[305.21]TVGSTS[167.00]TPR.S	PMYT1_HUMAN
K.n[305.21]LNLGTDS[167.00]DSSPQK[432.30].S	PKN1_HUMAN
K.n[305.21]LNLGTDSDSS[167.00]PQK[432.30].S	PKN1_HUMAN
K.n[305.21]LQELNAHIVVS[167.00]DPEDITDC[160.03]PR.T	PKN2_HUMAN
R.n[305.21]IIIEELSLVAASPTLS[167.00]PR.Q	PKN2_HUMAN
R.n[305.21]RGPS[167.00]PPASPTR.K	PKN3_HUMAN
R.n[305.21]RLEIS[167.00]PDSSPER.A	PKP2_HUMAN
R.n[305.21]TSS[167.00]VPEYVYNLHLVENDFVGGR.S	PKP2_HUMAN
R.n[305.21]TSSVPEY[243.03]VYNLHLVENDFVGGR.S	PKP2_HUMAN
R.n[305.21]SS[167.00]VGNGNLHR.T	PKP2_HUMAN
K.n[305.21]STTNY[243.03]VDFYSTK[432.30].R	PKP4_HUMAN
R.n[305.21]NNYALNTTATY[243.03]AEPYRPIQYR.V	PKP4_HUMAN
R.n[305.21]VGS[167.00]PLTLTDAQTR.V	PKP4_HUMAN
K.n[305.21]VGIYVEVDMFGLPVDT[181.01]R.R	PLCB3_HUMAN
R.n[305.21]ALS[167.00]DREEEEEDDEEEEEEVEAAAQR.R	PLCD3_HUMAN
K.n[305.21]IGTAEPDY[243.03]GALYEGR.N	PLCG1_HUMAN
R.n[305.21]NPGFY[243.03]VEANPMPTFK[432.30].C	PLCG1_HUMAN
R.n[305.21]Y[243.03]QQPFEDFR.L	PLCG1_HUMAN
K.n[305.21]TAALESNLPGS[167.00]PNTSR.G	PLCH1_HUMAN
K.n[305.21]LSSNC[160.03]SGVEGDVT[181.01]DEDEGAEMSQR.M	PLCL2_HUMAN
R.n[305.21]SSS[167.00]VGSSSSYPISPAVSR.T	PLEC_HUMAN
R.n[305.21]SDEGQLS[167.00]PATR.G	PLEC_HUMAN
R.n[305.21]K[432.30]VTS[167.00]PLQSPTK[432.30].A	PKHA7_HUMAN
K.n[305.21]SSGFGS[167.00]PR.L	PKHG3_HUMAN
R.n[305.21]GAPSPGS[167.00]GPGLVGC[160.03]LAGEPAGS[167.00]HRK[432.30].R	PKHG5_HUMAN
R.n[305.21]TGS[167.00]PGDAPERPPLC[160.03]DFSEGLSAPMDFYR.F	PKHM2_HUMAN
R.n[305.21]RADS[167.00]DRIQPSADR.A	PKHO1_HUMAN
R.n[305.21]EVAGEPLY[243.03]MLFR.A	PLXB3_HUMAN
R.n[305.21]SS[167.00]PEQPRPSTSK[432.30].A	PML_HUMAN
R.n[305.21]QPS[167.00]PSPSPTER.A	PML_HUMAN
R.n[305.21]QRS[167.00]PIALPVK[432.30].Q	PNISR_HUMAN
R.n[305.21]QRS[167.00]PIALPVK[432.30]QEPPQIDAVK[432.30].R	PNISR_HUMAN
R.n[305.21]TPESQPDT[181.01]PPGTPLVSQDEK[432.30]R.D	PNKP_HUMAN
K.n[305.21]EIAIVHS[167.00]DAEK[432.30].E	PININ_HUMAN
K.n[305.21]QQDS[167.00]QPEEVMDVLEMVENVK[432.30].H	PININ_HUMAN
K.n[305.21]VAQREEELEETGNQHNDVEIEEAGEEEEK[432.30]EIAIVHS[167.00]DAEK[432.30].E	PININ_HUMAN
R.n[305.21]ESEK[432.30]QQDS[167.00]QPEEVMDVLEMVENVK[432.30].H	PININ_HUMAN
R.n[305.21]GFSDS[167.00]GGGPPAK[432.30].Q	PININ_HUMAN
R.n[305.21]QES[167.00]DPEDDDVK[432.30].K	PININ_HUMAN
R.n[305.21]RGFS[167.00]DSGGGPPAK[432.30].Q	PININ_HUMAN
R.n[305.21]RGFSDS[167.00]GGGPPAK[432.30].Q	PININ_HUMAN
K.n[305.21]K[432.30]VVS[167.00]LNGELGDSWIVPLDNLTK[432.30]DDLDEEEDTHL.-	PODXL_HUMAN
K.n[305.21]SLDSEPSVPSAAK[432.30]PPS[167.00]PEK[432.30].T	POGZ_HUMAN
R.n[305.21]K[432.30]EPPLT[181.01]PVPLK[432.30]R.A	DPOLA_HUMAN
R.n[305.21]EAANEAGDS[167.00]SQDEAEDDVK[432.30].Q	RPC5_HUMAN
R.n[305.21]EAANEAGDSS[167.00]QDEAEDDVK[432.30].Q	RPC5_HUMAN
R.n[305.21]STPPS[167.00]PPTHR.V	P121C_HUMAN
R.n[305.21]VQAYEEPSVAS[167.00]SPNGK[432.30]ESDLRR.S	POP1_HUMAN
K.n[305.21]RINPPSSGGTSS[167.00]SPIK[432.30].A	PO2F1_HUMAN
K.n[305.21]RINPPSSGGTSSS[167.00]PIK[432.30].A	PO2F1_HUMAN
R.n[305.21]LQDISELLATGAGLS[167.00]ESEAEPDGDHNITELPQAVAGR.G	SSF1_HUMAN
R.n[305.21]RGS[167.00]ALGPDEAGGELER.L	LIPA3_HUMAN
K.n[305.21]C[160.03]ETS[167.00]PPSSPR.T	LIPA4_HUMAN
R.n[305.21]DNTFFRES[167.00]PVGR.K	PPHLN_HUMAN
R.n[305.21]DNTFFRES[167.00]PVGRK[432.30].D	PPHLN_HUMAN
R.n[305.21]SET[181.01]PPHWR.Q	PPIG_HUMAN
R.n[305.21]INHTVILDDPFDDPPDLLIPDRS[167.00]PEPTREQLDSGR.L	PPIL4_HUMAN
R.n[305.21]HFFHHADEDDEEEDDS[167.00]PPER.Q	VIP2_HUMAN
R.n[305.21]AAS[167.00]LRGGVGAPGSPSTPPTR.F	PPM1H_HUMAN
K.n[305.21]QC[160.03]EGIT[181.01]SPEGSK[432.30].S	PPME1_HUMAN
K.n[305.21]QC[160.03]EGITS[167.00]PEGSK[432.30].S	PPME1_HUMAN
K.n[305.21]Y[243.03]QYGGLNSGRPVTPPR.T	PP1B_HUMAN
K.n[305.21]YQY[243.03]GGLNSGRPVTPPR.T	PP1B_HUMAN
R.n[305.21]ATLGPTPT[181.01]TPPQPPDPSQPPPGPMQH.-	PP1RB_HUMAN
K.n[305.21]TGS[167.00]YGALAEITASK[432.30].E	MYPT1_HUMAN
K.n[305.21]TGS[167.00]SGALGPPER.R	PP12C_HUMAN
R.n[305.21]QPS[167.00]PSHDGSLSPLQDR.A	PP14A_HUMAN
R.n[305.21]QQEEEAVELQPPPPAPLS[167.00]PPPPAPTAPQPPGDPLMSR.L	PPR18_HUMAN
K.n[305.21]STLAMS[167.00]PR.Q	PPR1A_HUMAN
R.n[305.21]IQEQES[167.00]S[167.00]GEEDSDLSPEER.E	IPP2M_HUMAN
R.n[305.21]IQEQES[167.00]S[167.00]GEEDSDLSPEEREK[432.30].K	IPP2M_HUMAN
R.n[305.21]IQEQES[167.00]SGEEDSDLSPEEREK[432.30].K	IPP2M_HUMAN
R.n[305.21]IQEQESS[167.00]GEEDS[167.00]DLSPEER.E	IPP2M_HUMAN
R.n[305.21]IQEQESS[167.00]GEEDSDLSPEEREK[432.30].K	IPP2M_HUMAN
R.n[305.21]AC[160.03]RPPGS[167.00]PGR.A	PPR3D_HUMAN
R.n[305.21]AC[160.03]RPPGS[167.00]PGRAPPPTPAPSGC[160.03]DPR.L	PPR3D_HUMAN
R.n[305.21]SQRPS[167.00]LEEEPEEEPGEGGTR.F	PPR3E_HUMAN
K.n[305.21]SEIPSPQS[167.00]QLLEDAEANLVGR.E	NEB1_HUMAN
-.n[305.21]EGLGIS[167.00]IIGMGAGADMGLEK[432.30].L	Q96B17_HUMAN
R.n[305.21]SQGSS[167.00]QFR.S	2A5A_HUMAN
R.n[305.21]SQSS[167.00]SQFR.S	2A5E_HUMAN
R.n[305.21]IQQFDDGGS[167.00]DEEDIWEEK[432.30].H	PP6R3_HUMAN
K.n[305.21]QITQEEDDS[167.00]DEEVAPENFFSLPEK[432.30].A	PRCC_HUMAN
R.n[305.21]LQPPPPLPFGLGGFPPPPGVSPAEAAGVGEGLGLGLPS[167.00]PR.G	PRCC_HUMAN
R.n[305.21]TAS[167.00]PPALPK[432.30].L	PRDM2_HUMAN
K.n[305.21]C[160.03]SDVSELSSS[167.00]PPGPYHQEPYVC[160.03]K[432.30]PEER.F	AAKB1_HUMAN
R.n[305.21]Y[243.03]NSFISLTV.-	KAP1_HUMAN
R.n[305.21]RVSVC[160.03]AETY[243.03]NPDEEEEDTDPR.V	KAP2_HUMAN
R.n[305.21]VADAK[432.30]GDS[167.00]ES[167.00]EEDEDLEVPVPSR.F	KAP2_HUMAN
R.n[305.21]SDSASSEPVGIY[243.03]QGFEK[432.30].K	KPCD_HUMAN
R.n[305.21]S[167.00]VVGTPAYLAPEVLR.N	KPCD1_HUMAN
R.n[305.21]TIS[167.00]PSTSNNIPLMR.V	KPCD1_HUMAN
R.n[305.21]LGTSES[167.00]LPC[160.03]TAEELSR.S	KPCD2_HUMAN
K.n[305.21]TEPT[181.01]SPTPSAFK[432.30].G	PRSR1_HUMAN
R.n[305.21]APS[167.00]PPVEHPR.L	PRSR2_HUMAN
R.n[305.21]FEEVEEEPEVIPGPPSES[167.00]PGMLTK[432.30].L	PRPF3_HUMAN
K.n[305.21]WDEQTSNTK[432.30]GDDDEES[167.00]DEEAVK[432.30]K[432.30].T	PRPF3_HUMAN
R.n[305.21]SSGTASSVAFT[181.01]PLQGLEIVNPQAAEK[432.30].K	PRP31_HUMAN
R.n[305.21]VSALEEDMDDVES[167.00]S[167.00]EEEEEEDEK[432.30]LER.V	PR38A_HUMAN
K.n[305.21]SINEENGEVS[167.00]EDQSQNK[432.30].H	PRP4B_HUMAN
K.n[305.21]VQSGMGLILQGY[243.03]ES[167.00]GSEEEGEIHEK[432.30].A	PRP4B_HUMAN
K.n[305.21]VQSGMGLILQGY[243.03]ESGS[167.00]EEEGEIHEK[432.30].A	PRP4B_HUMAN
K.n[305.21]LC[160.03]DFGSASHVADNDITPY[243.03]LVSR.F	PRP4B_HUMAN
K.n[305.21]LC[160.03]DFGSASHVADNDITPYLVS[167.00]R.F	PRP4B_HUMAN
R.n[305.21]TRS[167.00]PS[167.00]PDDILER.V	PRP4B_HUMAN
R.n[305.21]LGLAVIHGEAQC[160.03]T[181.01]ELDMDDGRHSPPMVK[432.30].N	KPRA_HUMAN
R.n[305.21]LGLAVIHGEAQC[160.03]TELDMDDGRHS[167.00]PPMVK[432.30].N	KPRA_HUMAN
R.n[305.21]LGIAVIHGEAQDAESDLVDGRHS[167.00]PPMVR.S	KPRB_HUMAN
K.n[305.21]K[432.30]QETAAVC[160.03]GET[181.01]DEEAGES[167.00]GGEGIFR.E	PRR12_HUMAN
R.n[305.21]SHGLEPAAPS[167.00]PR.L	PRR12_HUMAN
K.n[305.21]RPGGS[167.00]SPLNAVPC[160.03]EGPPGSEPPR.R	PRC2A_HUMAN
R.n[305.21]VDLYQQAS[167.00]PPDALR.W	PRC2A_HUMAN
K.n[305.21]LAWVGDVFTATPAEPRPLT[181.01]SPLRQAADEDDK[432.30].G	PRC2A_HUMAN
K.n[305.21]LAWVGDVFTATPAEPRPLTS[167.00]PLR.Q	PRC2A_HUMAN
K.n[305.21]LIPGPLS[167.00]PVAR.G	PRC2A_HUMAN
K.n[305.21]K[432.30]GNS[167.00]PNSEPPTPK[432.30].T	PRC2A_HUMAN
K.n[305.21]K[432.30]GNSPNS[167.00]EPPTPK[432.30].T	PRC2A_HUMAN
K.n[305.21]EGPEPPEEVPPPTT[181.01]PPVPK[432.30].V	PRC2A_HUMAN
K.n[305.21]AQK[432.30]LPDLS[167.00]PVENK[432.30].E	PRC2C_HUMAN
K.n[305.21]LPDLS[167.00]PVENK[432.30].E	PRC2C_HUMAN
R.n[305.21]AAVQELSSS[167.00]ILAGEDPEER.G	PSN1_HUMAN
K.n[305.21]TGVTST[181.01]S[167.00]DSEEEGDDQEGEK[432.30]K[432.30].R	PSIP1_HUMAN
K.n[305.21]TGVTST[181.01]SDS[167.00]EEEGDDQEGEK[432.30].K	PSIP1_HUMAN
K.n[305.21]TGVTSTS[167.00]DS[167.00]EEEGDDQEGEK[432.30].K	PSIP1_HUMAN
K.n[305.21]EDTDHEEK[432.30]AS[167.00]NEDVTK[432.30].A	PSIP1_HUMAN
K.n[305.21]ETSVSK[432.30]EDTDHEEK[432.30]AS[167.00]NEDVTK[432.30].A	PSIP1_HUMAN
K.n[305.21]QSNASS[167.00]DVEVEEK[432.30].E	PSIP1_HUMAN
K.n[305.21]ESLK[432.30]EEDES[167.00]DDDNM.-	PSA3_HUMAN
R.n[305.21]GVNTFS[167.00]PEGR.L	PSA5_HUMAN
R.n[305.21]TVGT[181.01]PIASVPGSTNTGTVPGSEK[432.30].D	PSMD1_HUMAN
R.n[305.21]ITS[167.00]EAEDLVANFFPK[432.30].K	PSME3_HUMAN
R.n[305.21]AGT[181.01]EDEEEEEEGRRETPEDR.E	PSMG1_HUMAN
R.n[305.21]LSLGPLS[167.00]PEK[432.30]LEEILDEANR.L	PSRC1_HUMAN
R.n[305.21]DAGGPRPES[167.00]PVPAGR.A	PTSS2_HUMAN
R.n[305.21]RDAGGPRPES[167.00]PVPAGR.A	PTSS2_HUMAN
K.n[305.21]DWEDDS[167.00]DEDMSNFDR.F	TEBP_HUMAN
K.n[305.21]LNWLSVDFNNWK[432.30]DWEDDS[167.00]DEDMSNFDR.F	TEBP_HUMAN
K.n[305.21]LQPQEIS[167.00]PPPTANLDR.S	FAK1_HUMAN
R.n[305.21]Y[243.03]MEDSTYYK[432.30].A	FAK1_HUMAN
R.n[305.21]YMEDSTY[243.03]YK[432.30].A	FAK1_HUMAN
K.n[305.21]RPLFLAPDFDRWLDES[167.00]DAEMELR.A	HACD3_HUMAN
R.n[305.21]WLDES[167.00]DAEMELR.A	HACD3_HUMAN
K.n[305.21]GHEY[243.03]TNIK[432.30].Y	PTN11_HUMAN
K.n[305.21]YSLADQTSGDQS[167.00]PLPPC[160.03]TPTPPC[160.03]AEMR.E	PTN11_HUMAN
R.n[305.21]K[432.30]GHEY[243.03]TNIK[432.30].Y	PTN11_HUMAN
R.n[305.21]VY[243.03]ENVGLMQQQK[432.30].S	PTN11_HUMAN
K.n[305.21]IQNTGDY[243.03]YDLYGGEK[432.30].F	PTN11_HUMAN
K.n[305.21]DVDVS[167.00]EDSPPPLPER.T	PTN12_HUMAN
R.n[305.21]TDPPAVNGASLGPSIS[167.00]EPDLTSVK[432.30].E	PTN14_HUMAN
K.n[305.21]IC[160.03]TEQS[167.00]NSPPPIR.R	PTN14_HUMAN
K.n[305.21]IC[160.03]TEQSNS[167.00]PPPIRR.Q	PTN14_HUMAN
R.n[305.21]SAEEAPLY[243.03]SK[432.30].V	PTN18_HUMAN
K.n[305.21]EDLSPAFDHS[167.00]PNK[432.30].L	PTN2_HUMAN
K.n[305.21]VVQEYIDAFSDY[243.03]ANFK[432.30].-	PTPRA_HUMAN
R.n[305.21]GSSAGGLQHLVSIRTAPDLLPHK[432.30]PLPAS[167.00]AY[243.03]IEDGR.F	PTPRF_HUMAN
K.n[305.21]HRWPT[181.01]GDNIHAEHQVR.S	PUM1_HUMAN
R.n[305.21]RDSLT[181.01]GSSDLYK[432.30].R	PUM1_HUMAN
R.n[305.21]RDSLTGSS[167.00]DLYK[432.30].R	PUM1_HUMAN
R.n[305.21]DSLGDFIEHYAQLGPS[167.00]SPEQLAAGAEEGGGPR.R	PURB_HUMAN
R.n[305.21]DSLGDFIEHYAQLGPS[167.00]SPEQLAAGAEEGGGPRR.A	PURB_HUMAN
K.n[305.21]LQEEGGGS[167.00]DEEETGSPSEDGMQSAR.T	PWP1_HUMAN
K.n[305.21]LQEEGGGSDEEETGS[167.00]PSEDGMQSAR.T	PWP1_HUMAN
R.n[305.21]FIHQQPQSS[167.00]SPVYGSSAK[432.30].T	PAXI_HUMAN
R.n[305.21]FIHQQPQSSSPVY[243.03]GSSAK[432.30].T	PAXI_HUMAN
K.n[305.21]TSSVSNPQDS[167.00]VGSPC[160.03]SR.V	PAXI_HUMAN
R.n[305.21]VGEEEHVY[243.03]SFPNK[432.30].Q	PAXI_HUMAN
K.n[305.21]SAS[167.00]TDLGTADVVLGR.V	R3HD2_HUMAN
K.n[305.21]SAST[181.01]DLGTADVVLGR.V	R3HD2_HUMAN
R.n[305.21]QGS[167.00]SLNLFEDVQITEPEAEPESK[432.30].S	RFIP1_HUMAN
R.n[305.21]QGSS[167.00]LNLFEDVQITEPEAEPESK[432.30].S	RFIP1_HUMAN
K.n[305.21]DSGSDTASAIIPSTTPSVDS[167.00]DDESVVK[432.30].D	RFIP1_HUMAN
R.n[305.21]AGGGGGLGAGS[167.00]PALSGGQGR.R	RAB12_HUMAN
K.n[305.21]ENAS[167.00]AGVER.L	RAB13_HUMAN
R.n[305.21]QT[181.01]SIETDR.V	RABX5_HUMAN
R.n[305.21]QTS[167.00]IETDR.V	RABX5_HUMAN
R.n[305.21]ADDFPVRDDPS[167.00]DVT[181.01]DEDEGPAEPPPPPK[432.30]LPLPAFR.L	RABL6_HUMAN
K.n[305.21]QEK[432.30]PAEK[432.30]PAETPVATS[167.00]PTATDSTSGDSSR.S	RD23B_HUMAN
K.n[305.21]LFDVC[160.03]GS[167.00]QDFESDLDRLK[432.30].E	RAD50_HUMAN
K.n[305.21]LFDVC[160.03]GS[167.00]QDFESDLDRLK[432.30]EEIEK[432.30].S	RAD50_HUMAN
R.n[305.21]S[167.00]EC[160.03]WSAADSHPSPTFLIPDVVLRK[432.30].T	C9JYJ0_HUMAN
R.n[305.21]C[160.03]TSTTS[167.00]SQSEPSEQLRR.H	ARIP4_HUMAN
R.n[305.21]K[432.30]LAT[181.01]PPAAQESSR.R	ARIP4_HUMAN
R.n[305.21]AAHTEDINAC[160.03]TLT[181.01]TSPRLPVF.-	RAF1_HUMAN
R.n[305.21]TPS[167.00]SEEISPTK[432.30].F	RBP1_HUMAN
R.n[305.21]QK[432.30]T[181.01]VDIDDAQILPR.S	RGPA1_HUMAN
R.n[305.21]SSS[167.00]TSDILEPFTVER.A	RGPA1_HUMAN
R.n[305.21]SSST[181.01]SDILEPFTVER.A	RGPA1_HUMAN
R.n[305.21]TNSGISSASGGST[181.01]EPTTPDSERPAQALLR.D	RLGPB_HUMAN
[truncated: 918 more rows]
