# Supplementary material for: Synthesizing Signaling Pathways from Temporal Phosphoproteomic Data
Source: Cell Rep. Author manuscript; Available in PMC 2018 Dec 16. (PMC6295338; doi:10.1016/j.celrep.2018.08.085)
Supplement: 3 [file NIHMS1508952-supplement-3.zip › tps_input_pvals_first.tsv]

#peptide	2min.vs.0min	4min.vs.0min	8min.vs.0min	16min.vs.0min	32min.vs.0min	64min.vs.0min	128min.vs.0min
-.n[305.21]MRK[432.30]ET[181.01]PPPLVPPAAR.E	0.999811332	0.484909086	0.999999841	0.374909106	0.99997523	0.976976134	0.874648997
-.n[305.21]MSTTAGY[243.03]LARR.A	0.207987713	0.212136913	0.296223051	0.374640664	0.695874417	0.983827025	0.423177387
K.n[305.21]AAASGQPRPEMQC[160.03]PAEHEEDMY[243.03]RAADEIEK[432.30].E	0.005699539	0.400534909	0.389709579	0.746805105	0.99094399	0.99943648	1
K.n[305.21]AAGPAS[167.00]PPEEDPER.T	0.999994668	0.999996368	0.998033259	0.987489036	0.963331122	0.999972124	0.997236366
K.n[305.21]AALGLQDS[167.00]DDEDAAVDIDEQIESMFNSK[432.30].K	0.738649284	0.016827377	0.189344424	0.009718833	0.218471463	0.499858838	0.932409686
K.n[305.21]AALLAQYADVT[181.01]DEEDEADEK[432.30].D	0.882998425	0.994482627	0.467951949	0.99976879	0.999994798	0.99999988	0.098142487
K.n[305.21]AALLK[432.30]AS[167.00]PK[432.30].K	0.969587687	0.009936292	0.636494996	0.502426932	0.513373313	0.041950629	0.134076822
K.n[305.21]AAS[167.00]PPK[432.30]PLLSNASATPVGR.R	0.335426814	0.039662237	0.128001054	0.905293457	0.339486426	0.435751612	0.637999711
K.n[305.21]AAS[167.00]PS[167.00]PQSVR.R	0.99826489	0.601211308	0.815585654	0.991247443	0.999062801	0.902614134	0.912634233
K.n[305.21]AAVLS[167.00]DS[167.00]EDEEK[432.30].A	0.472504087	0.98038789	0.16835256	0.573086528	0.990183208	0.999996633	0.455707664
K.n[305.21]ADVLEAHEAEAEEPEAGK[432.30]S[167.00]EAEDDEDEVDDLPSSR.R	0.99688189	0.330448328	0.996678196	0.999999999	0.999999948	0.997699458	0.969466956
K.n[305.21]AEEDEILNRS[167.00]PR.N	0.505177625	0.973575582	0.378330803	0.654292768	0.784537433	0.959111429	0.729005848
K.n[305.21]AEFAEY[243.03]ASVDR.N	0.996269209	0.44580916	0.297491811	0.256228854	0.963741509	0.999999999	0.78686331
K.n[305.21]AEGEPQEES[167.00]PLK[432.30].S	0.999415169	0.98016784	0.999999999	0.867934775	0.970588674	0.626024053	0.978553071
K.n[305.21]AEQGS[167.00]EEEGEGEEEEEEGGESK[432.30].A	0.452681826	0.991820526	0.603978139	0.993177684	0.999906613	1	0.999999588
K.n[305.21]AFWMAIGGDRDEIEGLS[167.00]S[167.00]DEEH.-	0.665903576	0.250718558	0.142339683	0.123920346	0.520598769	0.757405509	0.83607171
K.n[305.21]AGGSAALS[167.00]PSK[432.30]K[432.30].R	0.99601941	0.377405978	0.994923792	0.926459299	0.854489108	0.994711823	0.482720993
K.n[305.21]AGMSSNQSISS[167.00]PVLDAVPR.T	0.999978811	0.999151668	0.999999488	0.904662135	0.98713694	0.99999999	0.999999961
K.n[305.21]AIPVSPS[167.00]AVEEDEDEDGHTVVATAR.G	0.999113369	0.999999884	0.999999778	0.988640834	0.214476937	0.287159751	0.010035898
K.n[305.21]AITSLLGGGS[167.00]PK[432.30].N	0.92448012	0.402548811	0.669954202	0.880013454	0.981690421	0.857603219	0.994592227
K.n[305.21]AK[432.30]PAMPQDSVPS[167.00]PR.S	0.999855173	0.119042959	0.999994671	0.635651618	0.997662738	0.999537503	0.999881416
K.n[305.21]AK[432.30]PPADPAAAAS[167.00]PC[160.03]R.A	0.999993083	0.07179008	0.017908009	0.023789442	0.013286782	0.020545155	0.042122887
K.n[305.21]ALAEEASEEELPS[167.00]DVDLNDPYFAEEVK[432.30].Q	0.975694891	0.999996914	0.640349437	0.712276134	0.879957095	0.999972765	0.794348675
K.n[305.21]ALGGEDS[167.00]ENEEELGDEAMMALDQSLASLFAEQK[432.30].L	0.950458319	0.063997313	0.998925114	0.776939395	0.191714799	0.906725093	0.998340722
K.n[305.21]ALGGEDSENEEELGDEAMMALDQS[167.00]LASLFAEQK[432.30].L	0.15978444	0.468582741	0.196210173	0.070260186	0.968763753	0.360883762	0.885467231
K.n[305.21]ALTDDS[167.00]DENEEEDAFTDQK[432.30].L	0.996198179	0.830759322	0.977163253	0.99970918	0.999546923	0.999252714	0.472707197
K.n[305.21]ALVSSESY[243.03]LQR.L	9.02894E-08	0.019165109	0.004743902	0.002864402	0.071463297	0.601093026	0.999995319
K.n[305.21]APVPGT[181.01]PDSLSSGSSR.D	0.982534463	0.889851848	0.818392258	1	0.999745297	0.96030348	0.264918036
K.n[305.21]APVPSTC[160.03]SSTFPEELS[167.00]PPSHQAK[432.30].R	0.629983329	0.268629121	0.729522707	0.995846926	0.860480213	0.999999958	0.782958708
K.n[305.21]AQAVS[167.00]EEEEEEEGK[432.30].S	0.992094996	0.999967101	0.999999998	0.999999781	0.57743203	0.995666126	0.83735829
K.n[305.21]AQK[432.30]LPDLS[167.00]PVENK[432.30].E	0.999281708	0.941330403	0.993897332	0.989667131	1	0.907817513	0.033457178
K.n[305.21]AS[167.00]PVGDGNFR.N	0.757916253	0.479085554	0.479596428	0.523417741	0.789406316	0.838606343	0.989372168
K.n[305.21]ASEPLLS[167.00]PPPFGESR.K	0.99998458	0.889448977	0.999677959	0.998730183	1	0.999175896	0.159542767
K.n[305.21]ASLGSLEGEAEAEASS[167.00]PK[432.30].G	0.999999999	0.586826945	0.999989139	0.69520934	0.68480384	0.289038459	0.091523186
K.n[305.21]ASLVALPEQTAS[167.00]EEET[181.01]PPPLLTK[432.30].E	0.17203678	0.116299073	0.192074108	0.10544378	0.217199464	0.988158922	0.863027259
K.n[305.21]ASVSGPNS[167.00]PSETRR.E	0.996618413	0.276691761	0.461599147	0.961433497	0.999455232	0.992287389	0.812883138
K.n[305.21]AT[181.01]PPPS[167.00]PLLSELLK[432.30].K	0.999999992	0.9999432	0.826314322	0.111103268	0.022999997	0.011266215	0.020442472
K.n[305.21]ATGGLC[160.03]LLGAY[243.03]ADSDDDDNDVSEK[432.30].L	0.733608989	0.991713331	0.718505715	0.702209499	0.999999997	0.999999998	0.966310196
K.n[305.21]ATGSAGLLGDPEC[160.03]EGS[167.00]PPEHSPEQGR.S	0.998737754	0.105173069	0.950011102	0.670055597	0.237647579	0.751399087	0.841537718
K.n[305.21]ATIS[167.00]DEEIER.Q	0.537529455	0.999999997	0.689751428	0.842014894	0.803843412	0.901408773	0.999999984
K.n[305.21]ATNES[167.00]EDEIPQLVPIGK[432.30].K	0.7757724	0.00054338	0.448802353	0.762093458	0.994913607	0.984240881	0.999992954
K.n[305.21]ATVTPS[167.00]PVK[432.30].G	0.998834605	0.136370736	0.372200221	0.850637456	0.84305565	0.99890493	0.999980488
K.n[305.21]AVC[160.03]STY[243.03]LQSR.Y	0.002589596	0.008437736	0.002463249	0.006875215	0.017200606	0.094121162	0.299978663
K.n[305.21]AVDGY[243.03]VK[432.30]PQIK[432.30].Q	0.003980111	0.003495218	4.60016E-07	1.30953E-07	6.98573E-06	0.152942019	0.981852701
K.n[305.21]AVELGDELQIDAIDDQK[432.30]C[160.03]DILVQEELLAS[167.00]PK[432.30]K[432.30].L	0.920220175	0.136120419	0.999986801	0.996423288	0.999992851	0.999471616	0.999962603
K.n[305.21]AVQQHQHGYDS[167.00]DEEVDSELGTWEHQLR.R	0.450934449	0.296773247	0.722621146	0.645198898	0.6859153	0.953522067	0.999994921
K.n[305.21]AY[243.03]HEQLSVAEITNAC[160.03]FEPANQMVK[432.30].C	4.28674E-06	0.009718223	0.010577256	0.257660489	0.474535667	0.982108657	0.999999992
K.n[305.21]AYS[167.00]FC[160.03]GTVEYMAPEVVNR.Q	0.251135084	0.590189413	0.99965003	0.105944567	0.070263441	0.088708607	0.020387838
K.n[305.21]C[160.03]DILVQEELLAS[167.00]PK[432.30].K	0.847084515	0.994878042	0.964878227	0.999999947	0.812564817	0.937311465	0.887989411
K.n[305.21]C[160.03]DSSPDS[167.00]AEDVR.K	0.999919262	0.639271789	0.999999029	0.999999542	0.928445503	0.999342278	0.605415211
K.n[305.21]C[160.03]GLGQENS[167.00]DNEHLVENEVSLLLEESDLRR.S	0.992989357	0.550217796	0.998881863	0.874912438	0.985579488	0.886704901	0.91127368
K.n[305.21]C[160.03]GSGPVHISGQHLVAVEEDAES[167.00]EDEEEEDVK[432.30].L	0.846781339	0.965429639	0.115810944	0.014015797	0.026735707	0.31085658	0.965588712
K.n[305.21]DASSQDC[160.03]Y[243.03]DIPR.A	0.00018907	0.005029527	0.075075516	0.275790477	0.489069415	0.654660692	0.994988466
K.n[305.21]DAY[243.03]SSFGSR.D	0.018465189	0.020409798	0.245532743	0.428649224	0.980020793	0.993893367	0.999999991
K.n[305.21]DDDDIDLFGS[167.00]DDEEESEEAK[432.30].R	0.216259238	0.971574267	0.248869244	0.792641463	0.981468314	0.999983179	0.999475491
K.n[305.21]DDDDIDLFGS[167.00]DDEEESEEAK[432.30]R.L	0.999999133	0.706917819	0.999994767	0.96948079	0.858462182	0.963928919	0.170239449
K.n[305.21]DDSHSAEDS[167.00]EDEK[432.30]EDHK[432.30].N	0.75717164	0.92585022	0.097889305	0.775584428	0.956789906	0.957994303	0.846108348
K.n[305.21]DELHIVEAEAMNY[243.03]EGSPIK[432.30].V	0.999983621	0.999999992	0.999999999	0.998609343	0.942951572	0.900914969	0.139652897
K.n[305.21]DELHIVEAEAMNYEGS[167.00]PIK[432.30].V	0.591464726	0.998129153	0.29883974	0.544119176	0.83273428	0.99882589	0.999999953
K.n[305.21]DELHIVEAEAMNYEGS[167.00]PIK[432.30]VTLATLK[432.30].M	0.999982887	0.555144351	0.941143867	0.996394128	0.997628438	0.999462413	0.982963891
K.n[305.21]DFQDYMEPEEGC[160.03]QGS[167.00]PQRR.G	0.982700907	0.505084302	0.929727174	0.57212421	0.310683395	0.491082639	0.682159452
K.n[305.21]DGLNQTTIPVS[167.00]PPSTTK[432.30]PSR.A	0.928752394	0.543169334	0.939368336	0.997871178	0.998902439	0.999978829	0.979156976
K.n[305.21]DGNGY[243.03]ISAAELR.H	0.753010213	0.788135289	0.999971846	0.999577498	0.999912467	0.989394524	0.616505442
K.n[305.21]DHT[181.01]VSGDEDYC[160.03]PR.S	0.999972682	0.293556168	1	0.997964637	1	0.980927673	0.99999999
K.n[305.21]DIK[432.30]EES[167.00]DEEEEDDEESGR.L	0.742788452	0.943871022	1	0.798603197	0.99999423	0.999970252	0.895234331
K.n[305.21]DIK[432.30]EES[167.00]DEEEEDDEESGRLR.F	0.408526401	0.088571653	0.029247458	0.054658094	0.143815928	0.593272838	0.655732456
K.n[305.21]DK[432.30]S[167.00]PVREPIDNLTPEER.D	0.999997111	0.565171181	0.593257375	0.985870847	0.637998697	0.988357513	0.998508084
K.n[305.21]DLDEEGS[167.00]EK[432.30].E	0.897260414	0.927655453	0.102069061	0.930373702	0.991294155	0.999999995	0.807474175
K.n[305.21]DLDEEGS[167.00]EK[432.30]ELHENVLDK[432.30].E	0.213369879	0.001426706	0.139981022	0.092730919	0.119893918	0.068782381	0.157518624
K.n[305.21]DLFDLNS[167.00]S[167.00]EEDDTEGFSER.G	0.00760336	0.036458613	0.010795694	0.016397225	0.036560501	0.20741219	1
K.n[305.21]DLFDLNS[167.00]SEEDDTEGFSER.G	0.994593368	0.791838946	0.999965099	0.999999997	0.997388689	0.999986733	0.969949337
K.n[305.21]DLFDLNSS[167.00]EEDDTEGFSER.G	0.984314483	0.887021465	0.966759463	0.997991729	0.911510597	0.999736518	0.999830184
K.n[305.21]DLFDYS[167.00]PPLHK[432.30].N	0.999148625	0.061986032	0.99139304	0.667219366	0.930550528	0.996893024	0.999996883
K.n[305.21]DLFETGLEDENNS[167.00]PLEDEESLESIR.A	0.767012606	0.536872907	0.999958386	0.999790736	1	0.92514301	0.16325875
K.n[305.21]DNDSESDY[243.03]MFMAPGAGAIPK[432.30].N	0.999999649	0.257873847	0.634646737	0.286254849	0.513283439	0.985413794	0.999322703
K.n[305.21]DPNSATATAPPS[167.00]PLK[432.30]R.R	0.357815168	0.000173724	0.047218879	0.001470443	0.040957183	0.002162786	0.00854597
K.n[305.21]DQEPK[432.30]PS[167.00]PEPAAVSR.G	0.252329194	0.0691642	0.165216066	0.614385047	0.256683696	0.125819795	0.512849114
K.n[305.21]DTSATSQSVNGS[167.00]PQAEQPSLESTSK[432.30].E	0.999993685	0.942893099	0.692716492	0.363183572	0.245446003	0.892708555	0.99944093
K.n[305.21]DTVIIVS[167.00]EPS[167.00]EDEESQGLPTMAR.R	0.739001002	0.972606506	0.735901469	0.938468266	0.884696837	1	0.999691977
K.n[305.21]DWEDDS[167.00]DEDMSNFDR.F	0.993427763	0.477351136	0.987547133	0.999642865	1	0.999999919	0.619660907
K.n[305.21]DYEIESQNPLASPTNT[181.01]LLGSAK[432.30].E	0.905843757	0.998780822	0.892114472	0.911974411	0.480341542	0.508823947	0.355854598
K.n[305.21]EAAGPAPS[167.00]PMR.A	0.999996032	0.576087299	0.991773569	0.804022379	0.895551776	0.984396625	0.997039973
K.n[305.21]EAASSSSGTQPAPPAPAS[167.00]PWDSK[432.30]K[432.30].H	0.734618669	0.429230778	0.820373514	0.535478636	0.565211603	0.9591344	0.675954204
K.n[305.21]EAASSY[243.03]QEAWSTLR.K	0.999986145	0.853121417	0.995224778	0.999982183	0.999967841	0.999999995	0.971816836
K.n[305.21]EADDDEEVDDNIPEMPS[167.00]PK[432.30].K	0.944691465	0.015850064	0.98580843	0.999999588	0.972846286	0.894933112	0.429002339
K.n[305.21]EADPSNFANFSAY[243.03]PSEEDMIEWAK[432.30].R	0.006620568	0.042652851	0.018685456	0.38774885	0.919533136	0.998034682	0.999752843
K.n[305.21]EAK[432.30]PNGIFK[432.30]GSTAENAEY[243.03]LR.V	0.767966703	0.998582669	0.010040288	0.970508489	0.999926527	0.99999934	1
K.n[305.21]EAPAEGEAAEPGS[167.00]PTAAEGEAASAASSTSSPK[432.30].A	0.999999905	0.810584584	0.112447915	0.014333581	0.001383851	0.004565965	0.000438614
K.n[305.21]EAPAEGEAAEPGSPT[181.01]AAEGEAASAASSTSSPK[432.30].A	1	0.997616169	0.709860787	0.339647705	0.142244328	0.160459578	0.050212117
K.n[305.21]EAQQK[432.30]VPDEEENEES[167.00]DNEK[432.30].E	0.999588748	0.521465474	0.788621654	0.987880489	0.999241207	0.994758269	0.662595034
K.n[305.21]EATNTTSEPSAPSQDLLDLSPS[167.00]PR.M	0.024740856	0.342054557	0.140735628	0.390253535	0.999998236	0.987652179	0.920390036
K.n[305.21]EAVVDLHADDS[167.00]RISEDETER.N	0.999585356	0.997438644	0.982671242	0.477234501	0.792708287	0.955496309	0.971951531
K.n[305.21]EC[160.03]INAAPDS[167.00]PSK[432.30].Q	0.877871024	0.311014211	0.999986261	0.999996672	0.998160812	0.873209835	0.98650988
K.n[305.21]EDLSPAFDHS[167.00]PNK[432.30].L	0.383567529	0.110548742	0.127253453	0.154341341	0.08503662	0.121866949	0.191477293
K.n[305.21]EDNS[167.00]EGEEILEEVGGDLEEEDDHHMEFC[160.03]R.V	0.999571441	0.846748148	0.999999888	0.895423971	0.998755784	0.997520723	0.096434124
K.n[305.21]EDTDHEEK[432.30]AS[167.00]NEDVTK[432.30].A	0.971950553	0.922169532	0.525923705	0.84078502	0.916372718	0.968841558	0.839578037
K.n[305.21]EEDEEPES[167.00]PPEK[432.30].K	1	0.065527639	0.999999989	0.99999669	0.999508947	0.834170132	0.991448136
K.n[305.21]EEDEEPES[167.00]PPEK[432.30]K[432.30].T	0.999999998	0.999989122	0.999999981	0.9788265	0.999999976	0.99848064	0.978956251
K.n[305.21]EEEDK[432.30]DDEEK[432.30]PK[432.30]IEDVGS[167.00]DEEDDSGK[432.30].D	0.940875699	0.915658043	0.411686257	0.999644888	0.999999831	0.999964701	0.278063819
K.n[305.21]EEGAAPSPT[181.01]HVAELATMEVESAR.L	0.018608779	1	0.045657801	0.999972004	0.999998494	0.953503615	0.999999999
K.n[305.21]EEGSLSDTEADAVS[167.00]GQLPDPTTNPSAGK[432.30].D	0.999813311	5.75172E-07	0.62133036	0.931290296	0.9443475	0.916977525	0.019807569
K.n[305.21]EEK[432.30]ESEDK[432.30]PEIEDVGS[167.00]DEEEEK[432.30].K	0.132388877	0.615232351	0.058304488	0.887904955	0.697740566	1	0.999997434
K.n[305.21]EEPQTVPEMPGETPPLS[167.00]PIDMESQER.L	0.950141711	0.739217174	0.993536267	0.999999986	0.999987718	0.570173934	0.024510512
K.n[305.21]EGEEPTVYS[167.00]DEEEPK[432.30]DESAR.K	0.947271149	0.776867968	0.879627676	0.578535088	0.996124083	0.999998666	0.810784953
K.n[305.21]EGIQWEAK[432.30]EDNS[167.00]EGEEILEEVGGDLEEEDDHHMEFC[160.03]R.V	0.193352642	0.002317984	0.083792224	0.009345358	0.023218515	0.093132523	0.99998794
K.n[305.21]EGMNPSYDEY[243.03]ADSDEDQHDAYLER.M	0.995145724	0.40132886	0.891092046	0.21064409	0.224448326	0.697261174	0.895572109
K.n[305.21]EHNGVPPS[167.00]PDRAPPSRR.D	0.998982122	1	0.746501509	0.952476702	0.998261179	0.847376407	0.65855565
K.n[305.21]EIPEDVDMEEEK[432.30]ES[167.00]EDS[167.00]DEENDFTEK[432.30].V	0.834823533	0.999836236	0.694896779	0.36116425	0.998329792	0.996493635	0.999704003
K.n[305.21]EK[432.30]PELSEPSHLNGPS[167.00]SDPEAAFLSR.D	0.999995212	0.970529374	0.997823949	0.97136015	0.95896681	0.997812656	0.612661679
K.n[305.21]ELEDLLS[167.00]PLEELVK[432.30].E	0.999999383	0.999998541	0.580333178	0.285351927	0.03389142	0.007100745	0.000659638
K.n[305.21]ELEQVC[160.03]NPIISGLY[243.03]QGAGGPGPGGFGAQGPK[432.30].G	0.990166381	0.999999141	1	0.974673901	0.994301497	0.96633548	0.995961478
K.n[305.21]ELES[167.00]SEEGGSAEER.R	0.59905132	0.999964492	0.999626031	0.752847722	0.963743149	0.943496346	0.499521235
K.n[305.21]ELQK[432.30]K[432.30]EEENADS[167.00]DDEGELQDLLSQDWR.V	0.98105773	0.067153748	0.684185027	0.597535674	0.5087673	0.250605579	0.962957676
K.n[305.21]EMEHNTVC[160.03]AAGT[181.01]SPVGEIGEEK[432.30].L	0.654869517	0.532547173	0.386301733	0.993986196	0.999999984	0.999999999	0.973431964
K.n[305.21]EMFPYEASTPT[181.01]GISASC[160.03]R.R	0.994221458	0.719007764	0.976466247	0.999548297	0.582839587	0.070069451	0.197004956
K.n[305.21]ENDY[243.03]ESISDLQQGR.D	0.999839229	0.491999503	0.015135379	0.118961088	0.123695836	0.433421052	0.186401933
K.n[305.21]ENGEEGC[160.03]HQNGLALPVVEEGEVLSHS[167.00]LEAEHR.L	0.954687975	0.933547588	0.528342694	0.965431913	0.993850457	0.626175848	0.880414759
K.n[305.21]ENQQATSGPNQPS[167.00]VRR.G	0.975666258	0.676182875	0.998430769	0.998582134	1	0.990615882	0.920937302
K.n[305.21]EQIS[167.00]DIDDAVR.K	0.926943683	0.077031513	0.999999995	0.99826025	0.995071102	0.999999998	0.989101577
K.n[305.21]ESDQTLAALLS[167.00]PK[432.30].E	0.777472248	0.982193624	0.999958755	0.597539125	0.841691615	0.308941498	0.918296695
K.n[305.21]ESEDK[432.30]PEIEDVGS[167.00]DEEEEK[432.30].K	0.998604008	1	0.999841623	0.999999953	0.999960178	0.982635406	0.467812191
K.n[305.21]ESEDK[432.30]PEIEDVGS[167.00]DEEEEK[432.30]K[432.30].D	0.999936213	0.472512442	0.99893736	0.999999859	0.97063202	0.961776021	0.999998487
K.n[305.21]ESLK[432.30]EEDES[167.00]DDDNM.-	0.999793724	0.999999902	0.869350255	0.933169014	0.999637554	0.948031948	0.952215512
K.n[305.21]ESLTEAEVATEK[432.30]EGEDGDQPT[181.01]TPPK[432.30]PLK[432.30].T	0.999999314	0.385554847	0.991502428	0.927088063	0.731298079	0.911652323	0.999999994
K.n[305.21]ESSIIAPAPAEDVDT[181.01]PPR.K	0.782207839	0.99970186	0.987414946	0.442869386	0.492711757	0.999775826	1
K.n[305.21]ESSIIAPAPAEDVDT[181.01]PPRK[432.30].K	0.37036559	0.253363877	0.498556934	0.961937617	0.999997852	0.580151098	0.902945848
K.n[305.21]ESVPEFPLS[167.00]PPK[432.30].K	0.842769315	0.933871536	0.999609894	1	0.304104809	0.37683673	0.00641605
K.n[305.21]ESVS[167.00]PEDSEK[432.30].K	0.256112897	0.998952069	0.405770823	0.999215508	1	0.999851739	0.998615964
K.n[305.21]ETESAPGS[167.00]PR.A	0.878539925	0.891513219	0.086992067	0.999999999	0.999997553	0.999842489	0.999998529
K.n[305.21]ETIQGTGSWGPEPPGPGIPPAYSS[167.00]PRR.E	0.121320643	0.341191856	0.039095691	0.811562007	0.917476368	0.99874275	0.821478875
K.n[305.21]ETQTHENMSQLS[167.00]EEEQNK[432.30].D	0.999358389	0.843925683	0.999967854	0.99656587	0.916468302	0.999963606	0.999372563
K.n[305.21]ETVSEAPPLLFS[167.00]DEEEK[432.30].E	0.553008876	0.993454779	0.786889986	0.999997749	0.999999481	1	0.901698169
K.n[305.21]EVAENQQNQSS[167.00]DPEEEK[432.30].G	0.272055245	0.999989561	0.184026275	0.957858853	0.999989448	0.999954145	0.994618101
K.n[305.21]EVEDK[432.30]ES[167.00]EGEEEDEDEDLSK[432.30].Y	0.998601448	0.521645583	0.99987067	0.948444351	0.676278019	0.999950358	0.999992193
K.n[305.21]EVELVS[167.00]E.-	0.603350997	0.999999999	0.632073098	0.471648416	0.999999861	0.997999829	0.999481494
K.n[305.21]EVS[167.00]PEVVR.S	0.806838625	0.987672746	0.770704587	0.907307745	0.997155646	0.998119331	0.988646846
K.n[305.21]EVSSLEGS[167.00]PPPC[160.03]LGQEEAVC[160.03]TK[432.30].L	0.77624016	0.999954676	0.954089256	0.312743878	0.979678954	0.99999555	0.14457318
K.n[305.21]EVSY[243.03]NWDPK[432.30].D	0.000261352	0.627887109	0.992197875	0.959848473	0.993049271	0.999935048	0.999758758
K.n[305.21]EVYELLDS[167.00]PGK[432.30].V	0.907309898	0.471511599	0.453756016	0.979876278	0.931422457	0.008659006	0.095887068
K.n[305.21]EWNGVVSES[167.00]DSPVK[432.30].R	0.998471001	0.896583575	0.893752348	0.091654334	0.362845047	0.792870404	0.998402281
K.n[305.21]EY[243.03]HAEGGK[432.30]VPIK[432.30].W	0.984171221	0.999999532	0.000304685	1.74756E-05	0.00730851	0.277893713	0.910049779
K.n[305.21]FAS[167.00]DDEHDEHDENGATGPVK[432.30]R.A	0.999999971	0.177501348	0.998612128	0.272607479	0.682018142	0.873101639	0.982399206
K.n[305.21]FEDEGAGFEESSET[181.01]GDYEEK[432.30].A	0.792768907	0.425115732	0.665165565	0.998797046	0.995194796	0.999998712	0.244540072
K.n[305.21]FEEESK[432.30]EPVADEEEEDS[167.00]DDDVEPITEFR.F	0.125095315	0.016597924	0.065681627	0.157030305	0.18860347	0.617873723	0.999935162
K.n[305.21]FGESEEVEMEVES[167.00]DEEDDK[432.30]QEK[432.30].A	0.424675591	0.167657044	0.171068264	0.371981878	0.613445064	0.971122741	0.999217867
K.n[305.21]FQEQEC[160.03]PPS[167.00]PEPTRK[432.30].E	0.271547986	0.015200226	0.459645594	0.712436968	0.889228786	0.777297203	0.430902452
K.n[305.21]FQSPQIQATIS[167.00]PPLQPK[432.30].T	0.999999853	0.382992404	0.992745226	0.687356957	0.973737683	0.999999968	0.999914914
K.n[305.21]GAAEEAELEDS[167.00]DDEEK[432.30]PVK[432.30]QDDFPK[432.30].D	0.989279935	0.032714749	0.40762535	0.170261484	0.207552959	0.479129207	0.99998595
K.n[305.21]GAAPT[181.01]PPGK[432.30].T	0.999275295	0.431269784	0.963940655	0.882781122	0.820764634	0.593602693	0.470728017
K.n[305.21]GAGATSGS[167.00]PPAGRN.-	0.99984487	0.784102338	0.948698038	0.517439202	0.627716292	0.412492157	0.112204299
K.n[305.21]GAILSEEELAAMS[167.00]PTAAAVAK[432.30].L	0.99999011	0.983213129	0.999985903	0.999982551	0.991841817	0.999755667	0.63260958
K.n[305.21]GAVRS[167.00]PPVDC[160.03]PR.K	0.982342961	0.979391461	0.999382843	0.944473396	0.191543552	0.153067857	0.138231169
K.n[305.21]GAY[243.03]SLSIR.D	0.000931121	0.009389473	0.005430339	0.00536606	0.042992308	0.391575205	0.999959959
K.n[305.21]GDMS[167.00]DEDDENEFFDAPEIITMPENLGHK[432.30].R	0.999999701	0.96860788	0.997154524	0.288690635	0.943375665	0.999999829	0.317518736
K.n[305.21]GDMS[167.00]DEDDENEFFDAPEIITMPENLGHK[432.30]R.T	0.024147053	0.085723386	0.232094388	0.115974722	0.005212377	0.412486025	0.411793234
K.n[305.21]GDQVLNFS[167.00]DAEDLIDDSK[432.30].L	0.789596111	0.032289298	0.42479003	0.289312398	0.564721889	0.566442984	0.862159404
K.n[305.21]GEAEQS[167.00]EEEADEEDK[432.30].A	0.999848287	0.986657911	0.994987696	1	0.999999997	0.999999926	0.780445783
K.n[305.21]GEPAAAAAPEAGAS[167.00]PVEK[432.30].E	0.99998493	0.999996077	0.999250099	0.995044202	0.406834587	0.063986482	0.000100991
K.n[305.21]GEPPSALGLS[167.00]T[181.01]R.K	0.176845115	0.828754298	0.391651648	0.245548931	0.513465139	0.874793345	0.934811479
K.n[305.21]GEQVSQNGLPAEQGS[167.00]PR.M	0.998465624	0.999998895	0.996272949	1	0.999961268	0.999999369	0.337381809
K.n[305.21]GGEFDEFVNDDT[181.01]DDDLPISK[432.30].K	0.811205113	0.672623497	0.647131909	0.428462049	0.579554612	0.829443323	0.989553588
K.n[305.21]GGNLPPVS[167.00]PNDSGAK[432.30].L	0.998966183	0.688302882	0.998129088	0.948003745	0.178351792	0.040111611	0.00010245
K.n[305.21]GGNVFAALIQDQS[167.00]EEEEEEEK[432.30].H	0.935642042	0.25786863	0.918825148	0.985175697	0.919004174	0.550214063	0.999907597
K.n[305.21]GHEY[243.03]TNIK[432.30].Y	0.000213645	0.002793477	1.20899E-05	0.001503169	0.033374946	0.442738532	0.999985674
K.n[305.21]GIENLAFVPS[167.00]SPDILR.R	0.999618492	0.999979095	0.930525947	0.928106205	0.983205707	0.999999948	0.992956882
K.n[305.21]GIPLATGDT[181.01]S[167.00]PEPELLPGAPLPPPK[432.30].E	0.368614236	0.828066608	0.312435926	0.702301939	0.629153192	0.936821028	0.999999989
K.n[305.21]GIS[167.00]EDS[167.00]RLESLQDVGQSAAPT[181.01]FMISPETVTGTGK[432.30].K	0.439386239	0.335434899	0.926112189	0.957785213	0.811457287	0.363322688	0.998359509
K.n[305.21]GK[432.30]LEAIIT[181.01]PPPAK[432.30].K	0.999999999	0.022503241	0.26545763	0.424134647	0.999220683	0.47956757	0.794012551
K.n[305.21]GK[432.30]LEAIIT[181.01]PPPAK[432.30]K[432.30].A	0.999545214	0.000523916	0.129374391	0.159067981	0.199909274	0.032966248	0.429304339
K.n[305.21]GLAAEDS[167.00]GGDSK[432.30].D	0.999999984	0.999999865	0.98589811	0.899418989	0.995829907	0.999988982	0.978655296
K.n[305.21]GLFS[167.00]DEEDSEDLFSSQSASNLK[432.30].G	0.859735131	0.860409229	0.995930227	0.856795001	1	0.999999998	0.455841514
K.n[305.21]GPPDFS[167.00]S[167.00]DEEREPTPVLGSGAAAAGR.S	0.153524276	0.729292437	0.199495504	0.888344108	0.999830592	0.913339854	0.997766904
K.n[305.21]GPPQS[167.00]PVFEGVYNNSR.M	0.999999948	0.999999587	0.791019318	0.868489703	0.24573432	0.008589012	3.75518E-05
K.n[305.21]GS[167.00]PVFLPR.K	0.995751976	0.955723731	0.999050761	0.636152967	0.845629674	0.566738374	0.938035652
K.n[305.21]GSET[181.01]PGATPGSK[432.30].L	0.998199965	0.77967628	0.99789674	0.860346036	0.927778311	0.983142724	0.968203447
K.n[305.21]GSHQISLDNPDY[243.03]QQDFFPK[432.30].E	1.62977E-07	0.000355521	1.13903E-05	0.000360517	0.11488917	0.895773304	0.164157335
K.n[305.21]GSK[432.30]PS[167.00]PLSVK[432.30].N	0.999535822	0.098506604	0.996140727	0.77193241	0.963537971	0.441830687	0.702489
K.n[305.21]GSSGGY[243.03]GSGGAALQPK[432.30].G	0.056786596	0.460705627	0.00919704	0.100734674	0.994555838	0.999988702	1
K.n[305.21]GSTAENAEY[243.03]LR.V	0.007858458	0.021052084	0.052461968	0.24493321	0.893315421	0.998936331	0.999999566
K.n[305.21]GSVADY[243.03]GNLMENQDLLGSPTPPPPPPHQR.H	0.000308255	0.006722364	0.435178956	0.109716118	0.367548275	0.396398341	0.981591269
K.n[305.21]GTDTQTPAVLS[167.00]PSK[432.30].T	0.280439282	0.122632281	0.854008113	0.247755067	0.964789378	0.999999898	0.684745952
K.n[305.21]GTYVPS[167.00]SPTR.L	0.999999736	1	0.989195263	0.65221052	0.883401823	0.55848726	0.197558958
K.n[305.21]GVDFES[167.00]S[167.00]EDDDDDPFMNTSSLRR.N	0.807508622	0.977411179	0.613090124	0.914477526	0.999887237	0.999968151	0.338551089
K.n[305.21]GVPAGNS[167.00]DTEGGQPGRK[432.30].R	0.384583942	0.999999562	0.993576948	0.975402715	0.595213089	0.421838245	0.665264445
K.n[305.21]HAS[167.00]PILPITEFSDIPR.R	0.475393184	0.124615016	0.455929267	0.895174466	0.2303362	0.002300443	0.98422287
K.n[305.21]HLDGEEDGS[167.00]SDQSQASGTTGGR.R	0.998905852	0.068368887	0.678986671	0.999999995	0.999907968	0.970611502	0.998424176
K.n[305.21]HPDIY[243.03]AVPIK[432.30].T	0.004722689	0.004365168	0.019849437	0.060718969	0.267026457	0.533236838	0.934771464
K.n[305.21]HQVLLEDPEQEGS[167.00]AEEEELGVLPC[160.03]PSTSLDGENR.G	0.948083391	0.03919567	0.999994773	0.974553903	0.999997522	0.999716783	0.993890173
K.n[305.21]HRPS[167.00]EADEEELAR.R	0.998718251	0.022379811	8.36181E-05	0.000583755	0.001191061	0.019192377	0.298753975
K.n[305.21]HRWPT[181.01]GDNIHAEHQVR.S	0.596762316	0.080531763	0.197496601	0.064596889	0.998152875	0.365038333	0.083658133
K.n[305.21]HSLDS[167.00]DEEEDDDDGGSSK[432.30].Y	0.209559317	0.952531183	0.537911153	0.999741653	0.999515053	0.99999936	0.961162842
K.n[305.21]HTGPNS[167.00]PDTANDGFVR.L	0.9679532	0.999313489	1	0.999999952	0.969363945	0.179194972	0.32495467
K.n[305.21]HTGPNS[167.00]PDTANDGFVRL.-	0.999999972	0.990996685	0.980514742	0.999999929	0.901411409	0.642775485	0.177508951
K.n[305.21]HTLGDSDNES[167.00].-	0.999995667	0.999998585	0.791412518	0.858733304	0.992086835	0.990503317	0.090902437
K.n[305.21]HVHLENATEY[243.03]ATLR.F	0.999994654	0.999838576	0.758407577	0.77185024	0.278089916	0.288055697	0.159093592
K.n[305.21]IAC[160.03]K[432.30]S[167.00]PPPESMDTPTSTR.R	0.999974821	0.991804664	0.982888408	0.700774697	0.288838932	0.152022527	0.64059707
K.n[305.21]IEDVGS[167.00]DEEDDSGK[432.30].D	0.999032217	1	0.999992959	0.999999855	0.999994394	0.999995072	0.631002107
K.n[305.21]IEGVY[243.03]AR.D	0.117349884	0.449846061	0.315159339	0.204760999	0.624634637	0.697330754	0.643548025
K.n[305.21]IEVDEGFC[160.03]S[167.00]PK[432.30]PSEIK[432.30].D	0.328800483	0.251617641	0.715302422	0.994577816	0.990345388	0.994036685	0.997646548
K.n[305.21]IGEGT[181.01]YGVVYK[432.30].G	0.000244768	5.18902E-06	0.000176498	0.00035673	0.016658948	0.303390007	0.998323466
K.n[305.21]IGEGTY[243.03]GTVFK[432.30].A	2.81747E-05	2.05265E-05	5.95213E-05	0.000775423	0.056956553	0.064486067	0.999850884
K.n[305.21]IGEGTY[243.03]GVVYK[432.30].G	0.002877924	0.000896653	0.004799127	0.010613975	0.146199948	0.752007697	0.999955148
K.n[305.21]IGTAEPDY[243.03]GALYEGR.N	0.001991975	0.247930193	0.959778469	0.993739302	0.995989647	0.998981846	0.93522764
K.n[305.21]IIPGSEVK[432.30]REEPEALY[243.03]AAVNK[432.30].K	0.000351742	0.820866798	0.998207359	1	0.999969193	0.999460896	0.99265156
K.n[305.21]IK[432.30]PSSSANAIY[243.03]SLAARPLPVPK[432.30].L	1.70158E-09	0.004714737	0.000310421	0.045246837	0.750230526	0.978536623	0.999977503
K.n[305.21]ILEGDNGMDS[167.00]DMEEEADDGSK[432.30].M	0.999999999	0.896136823	0.972238506	0.342011556	0.661909791	0.956017759	0.999999987
K.n[305.21]ILLVDS[167.00]PGMGNADDEQQEEGTSSK[432.30].Q	0.690779944	0.832678402	0.997063226	0.393406569	0.999499908	0.999592664	0.427088778
K.n[305.21]IQNTGDY[243.03]YDLYGGEK[432.30].F	0.793554058	0.693184599	0.982107062	0.999892014	0.986479661	0.15205429	0.003218725
K.n[305.21]IVEPEVVGES[167.00]DS[167.00]EVEGDAWR.M	0.876106505	0.92066068	0.285512578	0.569917016	0.670668691	0.969781361	0.999972052
K.n[305.21]IVEPEVVGES[167.00]DSEVEGDAWR.M	0.999999623	0.43028367	0.992117676	0.613340827	0.999691084	1	0.979455291
K.n[305.21]IYHLPDAES[167.00]DEDEDFK[432.30].E	0.912079917	0.973091376	0.971679599	0.423604805	0.653543134	0.958056937	0.999614881
K.n[305.21]IYHLPDAES[167.00]DEDEDFK[432.30]EQTR.L	0.885452728	0.388100376	0.717641105	0.560207067	0.966164697	0.957213548	0.99967078
K.n[305.21]K[432.30]AEGEPQEES[167.00]PLK[432.30].S	1	0.825428784	0.656160878	0.826283504	0.822804993	0.914679765	0.999978879
K.n[305.21]K[432.30]AEPSEVDMNS[167.00]PK[432.30].S	0.881791469	9.62529E-05	0.019251855	0.021479502	0.004372122	0.06017622	0.462381509
K.n[305.21]K[432.30]AEQGS[167.00]EEEGEGEEEEEEGGESK[432.30].A	0.231776697	0.847576845	0.610831966	0.9706891	0.999051381	0.995780245	0.998356165
K.n[305.21]K[432.30]APAGQEEPGT[181.01]PPSSPLSAEQLDR.L	0.999387129	0.734858016	0.569263769	0.649147974	0.933942336	0.997587579	0.99058531
K.n[305.21]K[432.30]ATGAAT[181.01]PK[432.30]K[432.30].S	0.99949643	0.697953167	0.996488947	0.712319003	0.737716201	0.800692231	0.576172339
K.n[305.21]K[432.30]AY[243.03]SFC[160.03]GTVEYMAPEVVNR.Q	0.999999932	0.99999676	0.872619217	0.770812394	0.856158558	0.18177823	0.478383955
K.n[305.21]K[432.30]AYSFC[160.03]GT[181.01]VEYMAPEVVNR.Q	0.975978035	0.999992392	0.99981872	0.829624306	0.251960038	0.767311051	0.068817055
K.n[305.21]K[432.30]EEENADS[167.00]DDEGELQDLLSQDWR.V	0.89983516	0.661337208	0.634121318	0.950017832	0.999228211	0.962191693	0.966637431
K.n[305.21]K[432.30]EES[167.00]EES[167.00]DDDMGFGLFD.-	0.993928679	0.92950062	0.999325183	0.645538041	0.927048907	0.999654441	0.001137118
K.n[305.21]K[432.30]EESEES[167.00]DDDMGFGLFD.-	0.997201615	0.995544731	0.999866242	0.923576018	0.961888285	0.998921645	0.056652873
K.n[305.21]K[432.30]EK[432.30]PELSEPSHLNGPS[167.00]SDPEAAFLSR.D	0.995111366	0.273942829	0.693410372	0.616334036	0.970210629	0.913237767	0.98102977
K.n[305.21]K[432.30]FVEWLQNAEEES[167.00]ES[167.00]EGEEN.-	0.803620488	0.572794818	0.924897719	0.95855958	0.245220384	0.793140423	0.999912809
K.n[305.21]K[432.30]GDVEGSQS[167.00]QDEGEGSGESER.G	0.777411152	0.930786938	0.575677779	0.845472643	0.983244695	0.773158964	0.759128637
K.n[305.21]K[432.30]GNSPNS[167.00]EPPTPK[432.30].T	0.999999316	0.093754724	0.806744075	0.712615248	0.494091383	0.987319669	0.192900086
K.n[305.21]K[432.30]K[432.30]AEPSEVDMNS[167.00]PK[432.30].S	0.99554072	0.002533477	0.411579738	0.135169274	0.157226905	0.29296051	0.941433962
K.n[305.21]K[432.30]K[432.30]EEPSQNDIS[167.00]PK[432.30].T	0.980548179	0.008772012	0.970665116	0.475911304	0.71227767	0.865478498	0.164306469
K.n[305.21]K[432.30]MLGEDS[167.00]DEEEEMDTSER.K	0.964197094	0.999999995	0.748176157	0.326804716	0.536087473	0.924392785	0.998715396
K.n[305.21]K[432.30]NQK[432.30]PSQVNGAPGS[167.00]PTEPAGQK[432.30].Q	0.957619558	0.002150545	0.599816432	0.540481815	0.443725354	0.738297762	0.999827634
K.n[305.21]K[432.30]PATPAEDDEDDDIDLFGS[167.00]DNEEEDK[432.30]EAAQLR.E	0.999992079	0.096006196	0.999999983	0.638197012	0.298483381	0.550219625	0.999092479
K.n[305.21]K[432.30]PATPAEDDEDDDIDLFGS[167.00]DNEEEDK[432.30]EAAQLREER.L	0.999999953	0.079556433	0.999996161	0.59062537	0.394550626	0.551881665	0.999985086
K.n[305.21]K[432.30]PTY[243.03]DPVSEDQDPLSSDFK[432.30]R.L	0.971535279	0.67975542	0.251472736	0.982441649	0.997213575	0.635233735	0.364489681
K.n[305.21]K[432.30]QEY[243.03]LEVQR.Q	0.489656822	0.40193236	0.001505669	0.029461327	0.968573874	0.999999978	0.999999989
K.n[305.21]K[432.30]VEEEQEADEEDVS[167.00]EEEAESK[432.30].E	0.934292566	0.874363892	0.794397307	0.872829145	0.976915551	0.970306316	0.998315569
K.n[305.21]K[432.30]VVS[167.00]LNGELGDSWIVPLDNLTK[432.30]DDLDEEEDTHL.-	0.999946898	0.197252044	0.506163916	0.352776731	0.939984149	0.284629908	0.984584481
K.n[305.21]K[432.30]VVVS[167.00]PTK[432.30].K	0.750314005	0.000461418	0.023554166	0.439709138	0.175017538	1	0.707279974
K.n[305.21]LAPEEEAGGAGT[181.01]PVITEIFSLGGTR.F	0.707578258	0.999752056	0.990942548	0.999995605	0.958203211	0.99992632	0.999512766
K.n[305.21]LASDDRPS[167.00]PPR.G	0.987574872	0.993547276	0.809252117	0.570524708	0.956862613	0.965113929	0.977006226
K.n[305.21]LC[160.03]DFGSASHVADNDITPY[243.03]LVSR.F	0.040656319	0.493914682	0.04883868	0.065691451	0.272947136	0.97466356	0.999983592
K.n[305.21]LC[160.03]DFGSASHVADNDITPYLVS[167.00]R.F	0.063408111	0.687841934	0.078471311	0.078680438	0.264991163	0.969425057	0.994817626
K.n[305.21]LDLLGNLPGS[167.00]K[432.30].R	0.720786321	0.070071709	0.442928386	0.914987101	0.416109403	0.025258716	0.837255702
K.n[305.21]LDQPVSAPPS[167.00]PR.D	0.704272724	0.989387158	0.97501031	0.999999625	0.902042831	0.98589258	0.999999998
K.n[305.21]LDSS[167.00]PSVSSTLAAK[432.30].D	0.708975923	0.371573193	0.988059114	0.868295285	0.694086508	0.267219886	0.050680647
K.n[305.21]LFDVC[160.03]GS[167.00]QDFESDLDRLK[432.30].E	0.176065592	0.737512557	0.365066131	0.99612645	0.993236654	0.91135383	0.998897427
K.n[305.21]LFDVC[160.03]GS[167.00]QDFESDLDRLK[432.30]EEIEK[432.30].S	0.801146692	0.013842906	0.944430815	0.243071906	0.513122583	0.199361638	0.538065091
K.n[305.21]LFEES[167.00]DDK[432.30]EDEDADGK[432.30]EVEDADEK[432.30].L	0.519976418	0.07483337	0.577839886	0.941285522	0.620605251	0.797191672	0.756738383
K.n[305.21]LGEGTY[243.03]ATVYK[432.30].G	0.154370605	0.965566194	0.19302253	0.393653641	0.711569929	0.985116901	0.862901275
K.n[305.21]LGPQNFIDETS[167.00]DIENLLK[432.30].E	0.066911381	0.454040335	0.039973194	0.862634582	0.831069626	0.861998853	0.999487655
K.n[305.21]LHPDGS[167.00]PDVAGEK[432.30].G	0.730440014	0.174848719	0.062764097	0.259427743	0.049437425	0.099933873	0.270937014
K.n[305.21]LINSSQLLYQEY[243.03]SDVVLNK[432.30].E	0.002772167	0.584297762	0.220399191	0.272156277	0.5487791	0.875214817	0.998689218
K.n[305.21]LIRDFQEYVEPGEDFPAS[167.00]PQR.R	0.975768774	0.640761452	0.955413489	0.992751977	0.788801063	0.999874009	0.428163574
K.n[305.21]LLDLSDSTSVAS[167.00]FPSADETDGNLPESR.L	0.999118412	0.788276358	1	0.999896817	0.999020339	0.994714145	0.99778995
K.n[305.21]LLGSLDEVVLLS[167.00]PVPELR.D	0.999312533	0.988726393	0.972834341	0.715470745	0.356051414	0.987507208	0.950413945
K.n[305.21]LNDPFQPFPGNDS[167.00]PK[432.30].E	0.996484714	0.999908099	0.999850022	0.717552544	0.048426396	0.043395878	0.008039518
K.n[305.21]LNHVAAGLVS[167.00]PSLK[432.30].S	0.999999679	0.999999949	0.329661019	0.104833454	0.190664222	0.81606266	0.120528143
K.n[305.21]LNWLSVDFNNWK[432.30]DWEDDS[167.00]DEDMSNFDR.F	0.820858608	0.201693183	0.577370706	0.987586612	0.967739112	0.638411457	0.99999992
K.n[305.21]LPPGEQC[160.03]EGEEDT[181.01]EYMTPSSRPLRPLDTSQSSR.A	0.133814437	0.368593197	0.417428736	0.878823515	0.980057874	0.996357179	0.999990815
K.n[305.21]LPPGEQC[160.03]EGEEDTEY[243.03]MTPSSRPLRPLDTSQSSR.A	0.017983327	0.135131083	0.20486775	0.628812181	0.904035213	0.998039127	0.99973869
K.n[305.21]LQEEGGGS[167.00]DEEETGSPSEDGMQSAR.T	0.964304437	0.591199727	0.997177786	0.991823432	0.925387227	0.999900064	0.99999982
K.n[305.21]LQLDNQY[243.03]AVLENQK[432.30].S	0.001680138	0.999784508	0.999914146	0.999999314	0.995145551	0.91389324	0.812035274
K.n[305.21]LQPSSS[167.00]PENSLDPFPPR.L	0.909543629	0.999007769	0.997297875	0.994852992	0.999999944	0.999505316	0.99999899
K.n[305.21]LQVYEGGGQPPPQDLPGS[167.00]PK[432.30].S	0.930436574	0.998248155	0.985070338	0.935564874	0.999999961	0.6974015	0.439310417
K.n[305.21]LRDLLSSDMIS[167.00]PPLGDFR.H	0.999979415	0.806381371	0.999797318	0.999677581	0.694959523	0.999999138	0.20036964
K.n[305.21]LREVIEIEDAS[167.00]PTK[432.30].C	0.928131875	0.782519205	0.210344164	0.996005846	0.999610777	0.998993075	0.978618359
K.n[305.21]LSGAVLFEDGGAS[167.00]ER.E	0.318325203	0.003559256	0.868366551	0.472747983	0.489058457	0.069001243	0.001614967
K.n[305.21]LSLEGDHSTPPSAY[243.03]GSVK[432.30].A	0.843318106	0.998206427	0.994314817	0.999977746	0.995999334	0.999994879	0.019504874
K.n[305.21]LSSQIS[167.00]AGEEK[432.30].W	0.999976581	0.999999999	0.427240248	0.174742909	0.07863025	0.215462173	0.040198859
K.n[305.21]LSVPT[181.01]S[167.00]DEEDEVPAPK[432.30]PR.G	0.983300548	0.770590855	0.998795995	0.485305915	0.325517843	0.189593097	0.881617513
K.n[305.21]LTQTSST[181.01]EQLNVLETETEVLNK[432.30].E	0.999989537	0.997430887	0.996993454	0.962293403	0.991861279	0.999998977	0.790848954
K.n[305.21]LTRPAAS[167.00]PAVGEK[432.30].L	0.639538347	0.527972295	0.236497332	0.650864494	0.327248014	0.17114795	0.27225497
K.n[305.21]LTTTGQVT[181.01]SPVK[432.30].G	0.390336732	0.657554999	0.135691292	0.608969452	0.928886217	1	0.970120277
K.n[305.21]LTTTGQVTS[167.00]PVK[432.30].G	0.690812765	0.044742859	0.569706721	0.985763132	1	0.941112499	0.561432331
K.n[305.21]LTVENS[167.00]PK[432.30]QEAGISEGQGTAGEEEEK[432.30].K	0.901878221	0.001976791	0.088597443	0.015960445	0.014689079	0.032387216	0.061069954
K.n[305.21]LVHDS[167.00]LEDLQMTR.Y	0.999999996	0.999752146	0.998230799	0.962719534	0.139809316	0.936770926	0.78968766
K.n[305.21]LVNEAPVYSVY[243.03]SK[432.30].L	0.997811124	0.937395187	0.037905936	0.776990791	1	0.997762583	0.975677202
K.n[305.21]LVSFHDDS[167.00]DEDLLHI.-	0.387498633	0.74122328	0.020786298	0.015223657	0.039866416	0.429322546	0.999548031
K.n[305.21]MAEESSSSSSSSS[167.00]PTAATSQQQQLK[432.30].N	0.999989865	0.872929646	0.999999915	0.999300732	0.950764416	0.5796754	0.098184103
K.n[305.21]MES[167.00]EGGADDS[167.00]AEEGDLLDDDDNEDRGDDQLELIK[432.30]DDEK[432.30].E	0.671541459	0.750785888	0.726629022	0.888213174	0.96900911	0.995833479	0.938853687
K.n[305.21]MESEGGADDS[167.00]AEEGDLLDDDDNEDRGDDQLELIK[432.30].D	0.379679465	0.994559997	0.367273151	0.999912798	0.98407471	0.998088338	0.676738052
K.n[305.21]MESEGGADDS[167.00]AEEGDLLDDDDNEDRGDDQLELIK[432.30]DDEK[432.30].E	0.166942582	0.031433801	0.130063684	0.197212485	0.360800558	0.453527585	1
K.n[305.21]MESEGGADDS[167.00]AEEGDLLDDDDNEDRGDDQVK[432.30].T	0.763316363	0.999994482	0.309144576	0.914121844	0.842005132	0.999773878	0.997449638
K.n[305.21]METEADAPS[167.00]PAPSLGER.L	0.874689166	0.48408169	0.825062601	0.227975881	0.71893413	0.921799248	0.999997275
K.n[305.21]MLGEDS[167.00]DEEEEMDTSER.K	0.845938693	0.999992475	0.998933238	0.998612174	0.999997133	0.999806226	0.99950718
K.n[305.21]MPC[160.03]ES[167.00]SPPESADTPTSTR.R	0.999999965	0.99999873	0.997205192	0.989369653	1	0.951568692	0.999974755
K.n[305.21]MPC[160.03]ESS[167.00]PPESADTPTSTR.R	0.999999365	0.909658817	0.999999085	0.99967911	0.991223106	0.999999999	0.999999441
K.n[305.21]MVY[243.03]SINLT[181.01]SR.R	0.000399958	0.15608715	0.002101078	0.003521644	0.868796003	0.467230075	0.000528716
K.n[305.21]NC[160.03]PPS[167.00]PLPLISK[432.30].Q	0.121942049	0.107802733	0.00396988	0.008927366	0.036406235	0.032538826	0.076635401
K.n[305.21]NEGSES[167.00]APEGQAQQR.R	0.999999989	0.999450177	0.744728661	0.940854085	0.99999957	0.999363114	0.023709461
K.n[305.21]NGFPHPEPDC[160.03]NPSEAASEES[167.00]NS[167.00]EIEQEIPVEQK[432.30].E	0.649501377	0.005477359	0.466098477	0.577089935	0.991829648	0.999999975	0.996641347
K.n[305.21]NGGEDT[181.01]DNEEGEEENPLEIK[432.30].E	0.527243542	0.999998365	0.527572979	0.946170314	0.999772096	0.994288088	1
K.n[305.21]NGSTAVAESVAS[167.00]PQK[432.30].T	0.846349658	0.06259261	0.408741254	0.651560109	0.171504946	0.576997212	0.684311554
K.n[305.21]NGVAAEVS[167.00]PAK[432.30]EENPR.R	0.049348983	0.015226885	0.929395907	1	0.229098446	0.787337754	0.719572712
K.n[305.21]NGYGFVEFEDS[167.00]RDADDAVYELNGK[432.30].E	0.189719968	0.76120905	0.490887727	0.997914123	0.997644382	1	0.999243809
K.n[305.21]NHSVNEEEQEEQGEGS[167.00]EDEWEQVGPR.N	0.926795517	0.973724252	0.508973793	0.892994993	0.999306071	0.999276048	0.99506287
K.n[305.21]NINMDNDLEVLTSS[167.00]PTR.N	0.931913209	0.99522718	0.999976743	0.588524272	0.999224707	0.999838628	0.959721493
K.n[305.21]NIVHNY[243.03]SEAEIK[432.30].V	0.98616981	0.490633154	0.00430093	0.013337659	0.273205104	0.999974979	0.999972434
K.n[305.21]NK[432.30]PGPNIES[167.00]GNEDDDASFK[432.30].L	0.623287293	0.046361814	0.620533797	0.449582906	0.668561955	0.791952431	0.295646418
K.n[305.21]NLGSGS[167.00]PK[432.30]PR.Q	0.37891263	0.999980954	0.953227731	0.999570826	0.995577129	0.999999998	0.455568635
K.n[305.21]NMTVEQLLTGSPT[181.01]SPTVEPEK[432.30]PTR.E	0.999556091	0.999164571	0.398461578	0.086726092	0.001556392	0.004706923	0.042317316
K.n[305.21]NNPS[167.00]PPPDSDLER.V	0.969785336	0.569992822	0.999999039	0.996095347	0.702991301	0.981476263	0.265754574
K.n[305.21]NNTAAETEDDES[167.00]DGEDRGGGTSGSLR.R	0.944293299	0.311190764	0.999999988	0.991923985	0.987372013	0.745605806	0.985448208
K.n[305.21]NNTAAETEDDES[167.00]DGEDRGGGTSGVR.R	0.849332876	0.010774947	0.282535205	0.981554194	0.886563354	0.666858499	0.997855335
K.n[305.21]NQQGFS[167.00]PK[432.30].A	0.620365792	0.920816976	0.999461743	0.950667378	1	0.988008	0.768106465
K.n[305.21]NRPDYVS[167.00]EEEEDDEDFETAVK[432.30].K	0.200963324	0.740564209	0.456966463	0.367890624	0.996883199	0.760535098	0.45653184
K.n[305.21]NSDLLTS[167.00]PDVGLLK[432.30].L	0.988471343	0.999668342	0.518899122	0.660896174	0.146453034	0.158134194	0.02644862
K.n[305.21]NSFNNPAY[243.03]YVLEGVPHQLLPPEPPSPAR.A	0.001369018	0.000799242	0.030318314	0.190890302	0.793319703	0.981350085	0.999747764
K.n[305.21]NSQEDS[167.00]EDS[167.00]EDK[432.30]DVK[432.30].T	0.34736132	0.999999963	0.103685783	0.999999954	0.999006115	0.999849854	1
K.n[305.21]NSQEDS[167.00]EDSEDK[432.30].D	0.275498377	0.310906686	0.042858118	0.999999987	0.84517264	0.622431145	0.95132265
K.n[305.21]NTETQPTS[167.00]PQLGTK[432.30].T	0.998094459	0.733120745	0.976776138	0.999916711	0.971445703	0.278939422	0.183548409
K.n[305.21]NTFTAWS[167.00]DEES[167.00]DYEIDDRDVNK[432.30].L	0.148435837	0.02046168	0.065343359	0.168399523	0.347992715	0.105855617	0.265721777
K.n[305.21]NTPSQHSHS[167.00]IQHSPER.S	0.998366144	0.027325124	0.994815758	0.873724394	0.98353443	0.807124344	0.997649001
K.n[305.21]NVAEALGHS[167.00]PK[432.30]DPGGGGGPVR.A	0.886624243	0.240742944	0.997125355	1	0.999983595	0.801994681	0.650906831
K.n[305.21]NYGSY[243.03]STQASAAAATAELLK[432.30].K	0.007832326	0.094152943	0.839419115	0.789969213	0.996419609	0.999837412	0.999999997
K.n[305.21]NYSEVIEVDES[167.00]DVEEDIFPTTSK[432.30].T	0.93646539	0.918330627	0.230243543	0.49362101	0.815764796	0.999994098	0.99732962
K.n[305.21]QEPIES[167.00]DEEEAEPPREVEPGQR.Q	0.998117238	0.984342677	0.456404703	0.810641828	0.719629355	0.835108325	0.930721956
K.n[305.21]QERLS[167.00]PEVAPPAHR.R	0.922536076	0.986223874	0.999079614	0.767297591	0.501067727	0.999999294	0.864456425
K.n[305.21]QGGSQPSSFSPGQS[167.00]QVTPQDQEK[432.30].A	0.382949342	0.360586578	0.373978077	0.711607027	0.162498954	0.883671883	0.229497114
K.n[305.21]QGY[243.03]VIYR.L	0.044564433	0.459071462	0.195172278	0.136728742	0.455823812	0.933039591	0.42132212
K.n[305.21]QHPVPPPAQNQNQVRS[167.00]PGAPGPLTLK[432.30].E	0.543718168	0.535137637	0.970924265	0.996448005	0.711551444	0.189772493	0.219081458
K.n[305.21]QIC[160.03]LVMLETLSQS[167.00]PQGR.V	0.967857437	0.636289616	0.972867888	1	0.999999943	0.999999695	0.999999996
K.n[305.21]QITQEEDDS[167.00]DEEVAPENFFSLPEK[432.30].A	0.928179683	0.869828548	0.712022091	0.939271251	0.999936034	0.99990381	0.97876251
K.n[305.21]QK[432.30]FNDS[167.00]EGDDTEETEDYR.Q	0.143907885	0.597725123	0.369468742	0.61646526	0.548684315	0.181037676	0.998448465
K.n[305.21]QK[432.30]FNDS[167.00]EGDDTEETEDYRQFR.K	0.076854133	0.000539129	0.023673745	0.025148038	0.183566895	0.14099533	0.268943748
K.n[305.21]QK[432.30]IDDRDS[167.00]DEEGASDR.R	0.268789063	0.999999264	0.939241324	0.924296763	0.997480361	0.998914455	0.91617273
K.n[305.21]QK[432.30]S[167.00]DAEEDGGTVSQEEEDR.K	0.641945676	0.999999984	0.989784669	0.997942871	0.892305756	0.999941546	0.464418156
K.n[305.21]QLT[181.01]QPETHFGR.E	0.488832911	0.268816584	0.404766509	0.623396544	0.686729048	0.940905728	0.927306242
K.n[305.21]QLVAGNS[167.00]PK[432.30]K[432.30].Q	0.998954182	0.005412975	0.464560277	0.134104301	0.153701644	0.346427261	0.124600484
K.n[305.21]QLVRGEPNVSY[243.03]IC[160.03]SR.Y	0.367109239	0.831107509	0.135824635	0.813414172	0.999994308	0.971048414	0.168201497
K.n[305.21]QMPPPPPC[160.03]PGRELFDDPSY[243.03]VNVQNLDK[432.30].A	0.000572583	0.013733953	0.001172818	0.00257796	0.001496269	0.056312916	0.444642944
K.n[305.21]QPEK[432.30]EEEEEAGES[167.00]VEDIFSEVVGR.K	0.154443233	0.003745052	0.005388761	0.002872425	0.002482144	0.002679862	0.322100563
K.n[305.21]QQGHEPVS[167.00]PR.S	0.999998589	0.786526503	0.999161471	0.750948142	0.999998309	0.998584263	0.169430728
K.n[305.21]QQLPQT[181.01]PPSC[160.03]LK[432.30].T	0.949990907	0.999960481	0.010371431	0.000779409	0.00136943	0.630360767	0.996779696
K.n[305.21]QSETVDQNS[167.00]DS[167.00]DEMLAILK[432.30].E	0.729688736	0.944514926	0.558106666	0.198998991	0.99999612	0.995166945	0.955408827
K.n[305.21]QSFDDNDS[167.00]EELEDK[432.30].D	0.96565654	0.951704671	0.910463737	0.99999492	0.998998797	0.999999993	0.603398802
K.n[305.21]QSGS[167.00]PTLDTAPNGR.Y	0.997004909	0.999999996	0.325891717	0.302783628	0.168044296	0.79451277	0.96912055
K.n[305.21]QSNASS[167.00]DVEVEEK[432.30].E	0.922588447	0.459723325	0.998845563	0.782987358	0.910968649	0.292823712	0.652684491
K.n[305.21]QSSLAEPVS[167.00]PSK[432.30].K	0.999994142	1	0.970473956	0.186937085	0.055441303	0.159724847	0.093553384
K.n[305.21]QSSVTQVTEQS[167.00]PK[432.30].V	0.601509316	0.023004712	0.248012312	0.999649382	0.465364145	0.051997285	0.072171037
K.n[305.21]QTLPSS[167.00]PTTTK[432.30].S	0.132258219	0.049544761	0.30205953	0.968366445	0.883489815	0.597703125	0.80223483
K.n[305.21]QY[243.03]LRNPPK[432.30].L	5.85153E-08	1.63563E-07	1.27348E-05	1.32439E-05	0.003771808	0.081323434	0.991702472
K.n[305.21]QYPDS[167.00]PHPVPHR.S	0.986714735	0.544032726	0.382730633	0.944736779	0.999663234	0.92810544	0.217788843
K.n[305.21]RAHTPT[181.01]PGIYMGRPTHSGGGGGGGGGGGGGGGGR.R	0.999999551	0.037546199	0.999987673	1	1	0.999999999	1
K.n[305.21]RAS[167.00]GQAFELILSPR.S	0.990024421	0.999988498	0.652169342	0.567155976	0.65272774	0.994028931	0.999990063
K.n[305.21]RASGQAFELILS[167.00]PR.S	0.999998401	0.388673434	0.393049872	0.090152125	0.077637604	0.066660984	0.739312455
K.n[305.21]REDS[167.00]FESLDSLGSR.S	0.932109892	0.543106957	0.995865202	0.944883033	0.999974579	0.99994977	0.574340343
K.n[305.21]REEPEALY[243.03]AAVNK[432.30].K	2.19561E-05	0.025490679	0.983019916	0.999998454	0.755619142	0.95280212	0.438084824
K.n[305.21]RES[167.00]PSPAPK[432.30]PR.K	0.977034964	0.774532269	0.998076411	0.996893929	0.999998955	0.999999851	0.955721676
K.n[305.21]RIDFIPVS[167.00]PAPS[167.00]PTR.G	0.683625035	0.999998992	0.992101384	0.999948938	0.999997497	0.999856193	0.99999695
K.n[305.21]RINPPSSGGTSS[167.00]SPIK[432.30].A	0.712770554	0.048169151	0.326569919	0.849021304	0.927274246	0.989418634	0.63217802
K.n[305.21]RINPPSSGGTSSS[167.00]PIK[432.30].A	0.332911561	0.197910464	0.195569231	0.828320109	0.679291917	0.611316771	0.48927113
K.n[305.21]RK[432.30]PS[167.00]PEPEGEVGPPK[432.30].L	0.999829101	0.314834136	1	0.919605072	0.619334033	0.982445312	1
K.n[305.21]RLS[167.00]VELTSSLFR.T	0.966137894	0.271608596	0.99987474	0.535355693	0.999988134	0.988457788	0.065711489
K.n[305.21]RPAAAAAAGSAS[167.00]PR.S	0.999855792	0.469582231	0.999997838	0.999990648	0.999588379	0.99999887	0.996178421
K.n[305.21]RPAS[167.00]VSSSAAVEHEQR.E	0.99765212	0.896491632	0.994114784	0.552383434	0.871727829	0.29175914	0.639972119
K.n[305.21]RPDYAPMES[167.00]S[167.00]DEEDEEFQFIK[432.30].K	0.952590024	0.999993231	0.963355711	0.854954933	0.999925259	0.999999736	0.634803244
K.n[305.21]RPLFLAPDFDRWLDES[167.00]DAEMELR.A	0.717300592	0.08826075	0.999331201	0.334409427	0.601664752	0.962179756	0.997109448
K.n[305.21]RPPES[167.00]PPIVEEWNSR.A	0.978069668	0.990788375	0.980039723	0.999984799	0.999999999	1	0.449886504
K.n[305.21]RPPT[181.01]PC[160.03]SDPER.K	0.936866858	0.69985787	0.547589253	0.995225554	0.999377111	0.999999992	0.999261477
K.n[305.21]RVPC[160.03]AY[243.03]DK[432.30].T	5.05584E-09	1.37944E-06	7.71449E-07	0.000304459	0.002139836	0.207778425	0.832513866
K.n[305.21]RVPSPT[181.01]PAPK[432.30].E	0.985088573	0.580333752	0.677274808	0.911964194	0.271029408	0.920945495	0.783252497
K.n[305.21]RVTNDIS[167.00]PESSPGVGR.R	0.496927658	0.667430317	0.549168263	0.999958721	0.999999993	0.999872886	0.775162287
K.n[305.21]S[167.00]NQIPTEVR.S	0.903929749	0.332717716	0.048611396	0.000377532	3.49307E-05	0.037627014	0.999999622
K.n[305.21]S[167.00]VSGTDVQEEC[160.03]R.E	0.999690166	0.45534488	0.990128666	0.998321781	0.999999992	0.999734292	0.999859546
K.n[305.21]SEAAAPHTDAGGGLS[167.00]S[167.00]DEEEGTSSQAEAAR.L	0.797948097	0.999999919	0.855579079	0.84356682	0.999199283	0.999852308	0.988919373
K.n[305.21]SEAPAEVTHFS[167.00]PK[432.30].S	0.731024452	0.306124344	0.951929822	0.992427948	1	1	0.999933258
K.n[305.21]SEGS[167.00]PVLPHEPAK[432.30].V	0.387215576	0.178934684	0.294986714	0.261068108	0.334355951	0.66973577	0.999716282
K.n[305.21]SELPY[243.03]EELWLEEGK[432.30]PSHQPLTR.S	0.000341188	0.000110195	0.001335538	1.44163E-05	6.14921E-05	0.000276992	0.000638602
K.n[305.21]SEPHS[167.00]PGIPEIFR.T	0.999999877	0.206539575	0.000265474	0.000110383	0.000230009	0.022401431	0.00214028
K.n[305.21]SESSTSAFST[181.01]PTR.S	0.963823188	0.984740793	0.313986967	0.678755264	0.157054499	0.079911595	0.07880118
K.n[305.21]SESVVY[243.03]ADIR.K	0.022128051	0.038633814	0.100731856	0.996678207	1	0.910625365	0.102739428
K.n[305.21]SFLDSGY[243.03]R.L	0.004629882	0.02730964	0.015928894	0.005228861	0.037067881	0.479403989	0.596636586
K.n[305.21]SFNYS[167.00]PNSSTSEVSSTSASK[432.30].A	0.629695228	0.012315223	0.050858182	0.118247526	0.168831525	0.455629675	0.892107759
K.n[305.21]SGMS[167.00]PEQSR.F	0.845327776	0.989832298	0.338543191	0.999999957	0.999950322	0.999969056	1
K.n[305.21]SHY[243.03]ADVDPENQNFLLESNLGK[432.30].K	0.996137345	1	0.999999651	0.711238497	1	0.929626329	0.185871006
K.n[305.21]SINEENGEVS[167.00]EDQSQNK[432.30].H	0.690555629	0.999997579	0.68645621	0.999989954	0.9946203	1	0.999637596
K.n[305.21]SIPLEC[160.03]PLSS[167.00]PK[432.30].G	1	0.99152279	0.112084207	0.055515008	0.017994495	0.073714219	0.154458037
K.n[305.21]SK[432.30]LDWES[167.00]FK[432.30]EEEGIGEELAIHNR.G	0.69310798	0.0018037	0.293461719	0.060080564	0.107841309	0.313982125	0.219766101
K.n[305.21]SK[432.30]PIPIMPAS[167.00]PQK[432.30].G	0.798007959	0.002472567	0.286994455	0.157675598	0.584828418	0.780110884	0.999998711
K.n[305.21]SLAQVEEPAIENVK[432.30]PPGS[167.00]PVAK[432.30].L	0.994769447	0.87978418	0.986102911	0.999998481	0.996608701	0.999754516	0.551109682
K.n[305.21]SLDS[167.00]DES[167.00]EDEEDDYQQK[432.30]R.K	0.997506951	0.212892166	0.99199776	0.512742869	0.176520842	0.321264283	0.99975725
K.n[305.21]SLDSEPSVPSAAK[432.30]PPS[167.00]PEK[432.30].T	0.999309501	0.034741524	0.338791582	0.811474452	0.747634324	0.650180999	0.996248353
K.n[305.21]SLSS[167.00]PTDNLELSLR.S	0.812595554	0.999999908	0.765685896	0.991924593	0.994944524	0.874492137	0.243994457
K.n[305.21]SLY[243.03]PSSEIQLNNK[432.30].V	0.979106634	0.352050282	8.10983E-05	0.003652355	0.799894811	0.999899764	1
K.n[305.21]SNES[167.00]VDIQDQEEK[432.30].V	1	0.999999942	0.998515383	0.727867431	0.889060872	0.852687009	0.543145215
K.n[305.21]SNIPDLSIY[243.03]LK[432.30].G	0.042327647	0.491166753	0.11579004	0.543712607	0.999716531	0.99670834	0.999088173
K.n[305.21]SNLDEEVNVIPPHT[181.01]PVR.T	0.507713844	0.246577529	0.721638987	0.833849603	0.975441376	0.995747988	0.999959048
K.n[305.21]SPGS[167.00]PPGPELPIETALDDRER.R	0.883978623	0.889272831	0.999482884	0.999841831	0.996639494	0.981843127	0.653026867
K.n[305.21]SPS[167.00]FGGASEASAR.T	0.947438224	0.986405315	0.120040007	0.631769964	0.623237853	0.262216087	0.175082562
K.n[305.21]SPSLSPSPPS[167.00]PLEK[432.30].T	1	0.998702571	0.091094734	0.139497022	0.042161638	0.106856711	0.826272866
K.n[305.21]SQDVAVS[167.00]PQQQQC[160.03]SK[432.30].S	0.999976688	0.734685173	0.925496369	0.992319353	0.243482036	0.651606802	0.37635269
K.n[305.21]SQNSQESTADES[167.00]EDDMSSQASK[432.30].S	0.128821694	0.984360361	0.609074782	0.717821504	0.998458142	0.99996368	0.999953787
K.n[305.21]SRNEVVT[181.01]PEK[432.30].V	0.999971617	0.996479879	0.999804533	0.83705068	0.769991844	0.999999999	0.999886323
K.n[305.21]SS[167.00]PATSLFVELDEEEVK[432.30].A	0.76209677	0.101582078	0.024297193	0.25669327	0.134952682	0.07401348	0.778675852
K.n[305.21]SS[167.00]SPAPADIAQTVQEDLR.T	0.345479267	0.97374992	0.654456602	0.999999031	0.999999795	0.999999016	0.694239179
K.n[305.21]SSGSGSSVADERVDY[243.03]VVVDQQK[432.30].T	1.53001E-09	1.70801E-07	3.46602E-08	4.33181E-08	9.24161E-07	5.7193E-05	0.006046252
K.n[305.21]SSQQPST[181.01]PQQAPPGQPQQGTFVAHK[432.30].E	0.979786772	0.880825383	0.005789669	0.036988342	0.00410675	0.000158626	0.009022805
K.n[305.21]SSS[167.00]PAPADIAQTVQEDLR.T	0.999999892	0.956422038	0.99883532	0.999799985	0.998094303	0.999999985	0.991738779
K.n[305.21]STAPETAIEC[160.03]TQAPAPAS[167.00]EDEK[432.30].V	0.100401368	0.062644257	0.05037283	0.214812234	0.209762139	0.984815709	0.994496355
K.n[305.21]STLESEK[432.30]PGS[167.00]PEAAETSPPSNIIDHC[160.03]EK[432.30].L	0.999994054	0.377598024	0.999041863	0.893856044	1	0.951783703	0.800367909
K.n[305.21]STSAPQMSPGS[167.00]SDNQSSSPQPAQQK[432.30].L	0.995064207	0.992595197	0.953539097	0.902058396	0.714096816	0.999997785	0.999839999
K.n[305.21]STTNY[243.03]VDFYSTK[432.30].R	0.044838815	0.00262995	0.007591529	0.019049683	0.064637757	0.14036781	0.886108911
K.n[305.21]STY[243.03]TSYPK[432.30].A	0.781264911	0.142429524	7.70733E-05	0.052374331	0.841627233	0.964722033	0.999999998
K.n[305.21]STYTSY[243.03]PK[432.30].A	0.999999926	0.996774862	0.001093961	0.018903013	0.571219039	0.999870048	1
K.n[305.21]SVTDY[243.03]AQQNPAAQIPAR.Q	7.28052E-06	8.84772E-06	0.013083132	0.203169193	0.908162264	0.999998969	0.999993073
K.n[305.21]SVTDY[243.03]DFAPFLNNSPQQNPAAQIPAR.Q	0.449649941	0.020619729	0.941537442	0.996201168	1	0.999999702	0.999989975
K.n[305.21]SWSSY[243.03]FSLPNPFR.S	6.00448E-05	0.112862881	0.983838778	0.988604474	0.995663956	0.999269262	1
K.n[305.21]TAADVVS[167.00]PGANSVDSR.V	0.867442551	0.973190865	0.911202732	0.999196314	0.99957257	0.905245592	0.99406003
K.n[305.21]TAFDEAIAELDTLS[167.00]EESYK[432.30].D	0.341810129	0.662449046	0.324332515	0.090911928	0.668910634	0.919043988	0.999999413
K.n[305.21]TAPTLS[167.00]PEHWK[432.30].A	0.459313225	0.184864451	0.313380881	0.999848117	0.999999607	0.999841287	0.915466757
K.n[305.21]TAVIPINGS[167.00]PR.T	0.957521171	0.999184499	0.881880773	0.977729758	0.969654433	0.926294196	0.985123543
K.n[305.21]TEC[160.03]EGK[432.30]REDEGEPGDEGQLEDEGS[167.00]QEK[432.30].Q	0.967625407	0.448941285	0.909435889	0.599601233	0.509588277	0.72935428	0.99917723
K.n[305.21]TEDGDWEWS[167.00]DDEMDEK[432.30].S	0.999961535	0.02562104	1	1	0.742801283	0.909518944	0.144233355
K.n[305.21]TEDGGWEWS[167.00]DDEFDEESEEGK[432.30].A	0.60373771	0.557954195	0.750719477	0.763276	0.825942328	0.999361302	0.9889139
K.n[305.21]TEELIES[167.00]PK[432.30]LESSEGEIIQTVDR.Q	0.436941682	0.622420289	0.173053291	0.889690608	0.883846848	0.636650847	0.916363049
K.n[305.21]TETVEEPMEEEEAAK[432.30]EEK[432.30]EES[167.00]DDEAAVEEEEEEK[432.30].K	0.894449417	0.999519482	0.360979206	0.724111955	0.950930746	1	0.806819115
K.n[305.21]TGSGS[167.00]PFAGNSPAR.E	0.969064238	0.999523358	0.955427198	0.978982881	0.853119424	0.702108305	0.037935062
K.n[305.21]TGVTST[181.01]SDS[167.00]EEEGDDQEGEK[432.30].K	0.998618413	0.259962144	0.994459492	0.999676068	0.999999604	0.968219627	0.999972858
K.n[305.21]TIEAAEALLHMES[167.00]PTC[160.03]LR.D	0.995952837	1	0.3028483	0.653334754	0.008092661	0.028965094	0.060358573
K.n[305.21]TK[432.30]FAS[167.00]DDEHDEHDENGATGPVK[432.30]R.A	0.786501034	0.028677703	0.57046362	0.14784391	0.053698504	0.232941849	0.886134036
K.n[305.21]TK[432.30]PTQAAGPSS[167.00]PQK[432.30]PPT[181.01]PEETK[432.30].A	0.950693551	0.000173886	0.250543551	0.104355023	0.033493202	0.106283139	0.365107271
K.n[305.21]TK[432.30]PTQAAGPSS[167.00]PQK[432.30]PPTPEETK[432.30].A	0.903827536	0.000562571	0.519148373	0.038494383	0.020588961	0.095422333	0.163798711
K.n[305.21]TLEPVK[432.30]PPTVPNDY[243.03]MTSPAR.L	0.039405708	0.946772272	0.99896846	0.822343563	0.966363325	0.998784585	0.998161644
K.n[305.21]TLNMTTS[167.00]PEEK[432.30].R	1	0.139054991	0.386425565	0.186042155	0.163794109	0.59958979	0.559466972
K.n[305.21]TLSEVDY[243.03]APAGPAR.S	3.64889E-09	1.80619E-05	0.136896151	0.897832991	0.998373861	0.999999998	0.893866733
K.n[305.21]TLSS[167.00]PSNRPSGETSVPPPPAVGR.M	0.999999568	0.950419819	0.926319294	0.924370618	0.922983198	0.596090671	0.045141971
K.n[305.21]TLSVAAAFNEDEDS[167.00]EPEEMPPEAK[432.30].M	0.725236487	0.999999812	0.800900835	0.495796649	0.999932704	0.99999998	0.230988836
K.n[305.21]TMFAQVES[167.00]DDEEAK[432.30].N	0.586621219	0.653801261	0.936258115	0.999999789	0.999480343	0.999999982	0.766801493
K.n[305.21]TMFAQVES[167.00]DDEEAK[432.30]NEPEWK[432.30].K	0.217275589	0.601594949	0.884860559	0.750434616	1	0.996631286	0.999997446
K.n[305.21]TPPPYSVY[243.03]ER.T	0.003519611	0.224895669	0.995510117	1	0.999999999	0.999995299	0.999999865
K.n[305.21]TPSPK[432.30]EEDEEPES[167.00]PPEK[432.30]K[432.30].T	0.999745684	0.523486255	0.99676715	0.99366483	0.5080589	0.999710826	0.993515413
K.n[305.21]TPT[181.01]PEPAEVETR.K	0.998924969	0.515663244	0.791210515	0.993801472	0.990897257	0.999946672	0.595435349
K.n[305.21]TPVQYSQQQNS[167.00]PQK[432.30].H	0.999635581	0.995314879	0.999984745	0.999999988	0.999999992	0.96293701	0.905765041
K.n[305.21]TSDDEVGS[167.00]PK[432.30]EESR.K	0.478595614	0.983126293	0.037275347	0.999646864	0.831315452	0.534634969	0.99998446
K.n[305.21]TSGAPGS[167.00]PQTPPER.H	0.997977766	0.134081945	0.997286808	0.999999528	1	0.854989082	0.620524146
K.n[305.21]TSQC[160.03]SSPSLSASPGS[167.00]PTRPQIR.Q	0.999996565	0.999999605	0.782336751	0.999999995	0.996460113	0.999812777	0.965172936
K.n[305.21]TSQVGAASAPAK[432.30]ES[167.00]PRK[432.30].G	1	0.03549336	0.872689429	0.781134945	0.344384693	0.998968623	0.104645419
K.n[305.21]TSSGDPPS[167.00]PLVK[432.30].Q	0.999999696	0.999916498	0.225674711	0.066033064	0.008468699	0.030244111	0.265866254
K.n[305.21]TSSVSNPQDS[167.00]VGSPC[160.03]SR.V	0.968154165	0.188881995	0.098664297	0.014605485	0.016049424	0.017672174	0.963089551
K.n[305.21]TSVLGGGEDGIEPVS[167.00]PPEGMTEPGHSR.S	0.872531808	0.67705173	0.419250915	0.273253862	0.991588713	0.999999777	0.996117129
K.n[305.21]TVC[160.03]STY[243.03]LQSR.Y	0.0432594	0.23290328	0.181143801	0.066209809	0.135999874	0.102541914	0.001726857
K.n[305.21]TVFPGAVPVLPAS[167.00]PPPK[432.30].D	0.995891341	0.492014433	0.995652598	0.99999639	0.948751047	0.643867142	0.952980022
K.n[305.21]TVLPTVPES[167.00]PEEEVK[432.30].A	0.998550626	0.891547914	0.999925183	0.978845735	1	0.979228026	0.699762597
K.n[305.21]TVLS[167.00]LFDEEEDK[432.30].M	0.853397029	0.099406082	0.920075705	0.501579844	0.641666241	0.920075705	0.385694016
K.n[305.21]TVMYTAVGSEWRPFGY[243.03]PR.R	0.036721469	0.057381161	0.049937175	0.097231367	0.519324679	0.457893874	0.038216349
K.n[305.21]TVSS[167.00]PPTS[167.00]PRPGSAATVSASTSNIIPPR.H	0.994198441	0.99999994	0.986837568	0.62861128	0.446926135	0.20162797	0.820455809
K.n[305.21]TVTY[243.03]EDPQAVGGLASALDNR.K	0.27704499	7.21393E-08	0.999000799	0.999999928	0.999972344	0.998877695	0.564898018
K.n[305.21]TVTY[243.03]EDPQAVGGLASALDNRK[432.30].Q	0.158785772	0.006587674	0.979376781	0.996630637	0.999998034	1	0.999996989
K.n[305.21]TY[243.03]IDPETYEDPNR.A	5.60242E-05	0.000174407	5.87277E-05	0.000286006	0.001686622	0.000739036	0.000484091
K.n[305.21]VAAETQS[167.00]PSLFGSTK[432.30].L	0.999967808	0.816989677	0.011791071	0.005003047	0.086408567	0.626103049	0.326349727
K.n[305.21]VDGETAS[167.00]DSESRAESAPLPVSADDTPEVLNR.A	0.662726474	0.993430567	0.671560505	0.994070564	0.994709552	0.999991063	0.997006799
K.n[305.21]VDLTLDWLT[181.01]ETSEEAK[432.30].G	0.941817268	0.99999999	0.884932927	0.999973016	0.999998363	0.999997175	0.999999843
K.n[305.21]VDTTLSDS[167.00]YNYSGTENLK[432.30].D	0.999999488	0.103227068	0.007301762	0.006187544	0.923882252	0.999888447	0.997438585
K.n[305.21]VEEEQEADEEDVS[167.00]EEEAESK[432.30].E	0.254933306	0.999962335	0.294889814	0.954163351	0.970807274	0.999999735	0.999885805
K.n[305.21]VEEESTGDPFGFDS[167.00]DDESLPVSSK[432.30].N	0.536017281	1	0.33539429	0.752782635	0.99841976	0.996797661	0.997996422
K.n[305.21]VELS[167.00]PGPPK[432.30]PAGR.E	0.575426748	0.295034591	0.287851207	0.990264665	0.995523209	0.993420542	0.805816189
K.n[305.21]VENMSSNQDGNDS[167.00]DEFM.-	0.97988846	0.050076547	0.999961162	0.958104276	0.887466871	0.999925433	0.675152629
K.n[305.21]VFIDQNLS[167.00]PGK[432.30].G	0.991541099	0.856783233	0.824590887	0.991770404	0.973092921	0.995795895	0.94983271
K.n[305.21]VIY[243.03]DFIEK[432.30].T	0.171342786	0.007337201	0.01975758	0.009364911	0.002951668	0.00195033	0.005362783
K.n[305.21]VLLPEY[243.03]GGTK[432.30].V	0.000549931	0.001404676	0.000255984	0.001167293	0.160383571	0.017732015	0.045652259
K.n[305.21]VLT[181.01]PELYAELR.A	0.995085583	0.906555242	0.999864472	0.974816665	0.971437514	0.835572584	0.993913639
K.n[305.21]VNGDAS[167.00]PAAAESGAK[432.30]EELQANGSAPAADK[432.30]EEPAAAGSGAASPSAAEK[432.30].G	0.999997935	0.007006008	0.99999995	0.139275898	0.400767626	0.355316646	0.997084786
K.n[305.21]VNGDASPAAAESGAK[432.30]EELQANGSAPAADK[432.30]EEPAAAGSGAAS[167.00]PSAAEK[432.30].G	0.988558691	0.812303301	0.917183128	0.999363581	0.999998528	0.978423496	0.460222667
K.n[305.21]VNGDDHHEEDMDMS[167.00]D.-	0.99977915	0.729472393	0.991071166	0.891791235	0.999090555	0.999881382	0.934425701
K.n[305.21]VPAS[167.00]PLPGLER.K	0.264128676	0.169670576	0.13286292	0.895268664	0.999923814	0.96980485	0.998347187
K.n[305.21]VPLSNENSQVPQS[167.00]PEDWRK[432.30].S	0.789329053	0.995743086	0.99999955	0.849617006	0.757990498	0.899326334	0.426906241
K.n[305.21]VQGEAVSNIQENT[181.01]QTPTVQEESEEEEVDETGVEVK[432.30].D	0.252976511	0.175370235	0.205409237	0.218653574	0.225978061	0.744810221	0.999844105
K.n[305.21]VQGEAVSNIQENTQT[181.01]PTVQEESEEEEVDETGVEVK[432.30].D	0.081145285	0.717730978	0.28651228	0.561599762	0.428030569	0.514025435	0.812762015
K.n[305.21]VQGEAVSNIQENTQTPT[181.01]VQEESEEEEVDETGVEVK[432.30].D	0.307379122	0.267667523	0.238661174	0.151718802	0.222850712	0.477497323	0.999994169
K.n[305.21]VQGGHS[167.00]PDDHR.V	0.998307622	0.814745072	0.949662781	0.997117701	0.98633652	0.99954742	0.88360743
K.n[305.21]VQGLLENGDSVTS[167.00]PEK[432.30].V	0.985373511	0.881517557	0.469601274	0.731144451	0.877207757	0.999844835	0.999978642
K.n[305.21]VQIS[167.00]PDSGGLPER.S	0.770983122	0.674284667	0.841644845	0.478109894	0.913990179	0.769343375	1
K.n[305.21]VQSGMGLILQGY[243.03]ES[167.00]GSEEEGEIHEK[432.30].A	0.983482384	0.990431082	0.999972075	0.983801427	0.795845027	0.999999573	0.990225018
K.n[305.21]VRGEGPGEAGGPLT[181.01]PR.R	0.999746055	0.998652503	0.999999861	0.932595328	0.983219809	0.650002666	0.503564585
K.n[305.21]VSAGEPGSHPS[167.00]PAPR.R	0.999999968	0.974306816	0.134835568	0.85779764	0.994022378	0.999793095	0.403580649
K.n[305.21]VSEEAESQQQWDTSK[432.30]GEQVSQNGLPAEQGS[167.00]PR.M	0.999999999	0.981314346	0.869912245	0.99997785	0.999946492	0.965759996	0.999999085
K.n[305.21]VSNLQVS[167.00]PK[432.30].S	0.999347991	0.997291779	0.99999871	0.851898471	0.468283183	0.349816781	0.955149933
K.n[305.21]VSS[167.00]IDLEIDSLSSLLDDMTK[432.30].N	1	0.633820171	0.426634759	0.015292272	0.011483591	0.035510035	0.023104126
K.n[305.21]VVDYSQFQES[167.00]DDADEDYGR.D	0.634429921	0.000241896	0.970951154	0.996186873	0.813804777	0.999999861	0.301949501
K.n[305.21]VVDYSQFQES[167.00]DDADEDYGRDSGPPTK[432.30].K	0.661641264	0.680839966	0.375262521	0.972124649	0.964488562	0.963825377	0.997791689
K.n[305.21]VVQDTY[243.03]QIMK[432.30].V	0.428666793	0.678661316	0.999992058	1	0.569724056	0.037800044	0.013168849
K.n[305.21]VVQEYIDAFSDY[243.03]ANFK[432.30].-	0.853591501	0.13145761	0.310776816	0.1735146	0.137868246	0.053054653	0.068900547
K.n[305.21]VWS[167.00]PLVTEEGK[432.30]R.H	0.972188295	0.999999534	0.999999997	0.892126986	0.990184302	0.117344544	0.759860021
K.n[305.21]VYEDSGIPLPAES[167.00]PK[432.30].K	0.003797249	0.966547256	0.025291266	0.808376008	0.988210877	0.998426366	0.9434169
K.n[305.21]VYEDSGIPLPAES[167.00]PK[432.30]K[432.30].G	0.993146796	0.12828228	0.801537118	0.532774626	0.910611053	0.991313699	0.99978295
K.n[305.21]VYTY[243.03]IQSR.F	0.08154433	0.668816135	0.12491241	0.191182055	0.567096966	0.546251427	0.011245009
K.n[305.21]WLREAEEES[167.00]DHN.-	0.744830366	0.999013752	0.889469341	0.999156101	0.972865457	0.999766145	0.177625506
K.n[305.21]WVEENVPSSVTDVALPALLDS[167.00]DEER.M	0.578544045	0.999999972	0.998793062	0.999943271	0.963058347	0.999933118	0.999999929
K.n[305.21]Y[243.03]AFVNWINK[432.30].A	0.004684827	0.042475887	0.010939831	0.027553201	0.181832283	0.725094274	0.952724841
K.n[305.21]Y[243.03]ATPQVIQAPGPR.A	0.088567335	0.003901552	0.658204322	0.042724097	0.007156863	0.007570628	0.00109643
K.n[305.21]Y[243.03]FSLK[432.30]PEEK[432.30].D	0.044251993	0.567753017	0.824844625	0.976332519	0.999836037	1	0.999986683
K.n[305.21]Y[243.03]GTDLSR.G	0.656550985	0.919729457	0.999996003	0.235672327	0.920746796	0.996097781	0.218437515
K.n[305.21]Y[243.03]IDQEELNK[432.30].T	0.011360265	0.011377379	0.028194336	0.095979742	0.32343925	0.92935821	0.829653791
K.n[305.21]Y[243.03]QYGGLNSGRPVTPPR.T	0.024785911	0.000790241	0.005258795	0.003713551	0.483870636	0.869077967	0.984485813
K.n[305.21]Y[243.03]VDSEGHLYTVPIR.E	0.688077307	0.999996696	0.999999629	0.999832002	0.999363158	0.989236089	0.848071804
K.n[305.21]YC[160.03]RPESQEHPEADPGSAAPY[243.03]LK[432.30].T	0.001294588	0.002040776	0.052145196	0.193909043	0.995114273	0.999535615	0.918310517
K.n[305.21]YGLQDS[167.00]DEEEEEHPSK[432.30].T	0.142987849	0.906076068	0.027683067	0.181876806	0.71468111	0.817074439	0.807560883
K.n[305.21]YIEIDS[167.00]DEEPRGELLSLR.D	0.999998841	0.981230076	0.999757892	0.969878908	0.999486319	0.999999216	0.999999967
K.n[305.21]YLEES[167.00]DEDDLF.-	0.654073987	0.688582425	0.547147727	0.668872505	0.86282582	0.715573911	0.889678251
K.n[305.21]YLLGDAPVSPS[167.00]SQK[432.30].L	0.997976577	0.858192978	0.641293392	0.999939988	0.997350786	0.999228423	0.709664187
K.n[305.21]YSISLS[167.00]PPEQQK[432.30].K	0.014815056	0.217902682	0.005449871	0.808433131	0.928412744	0.999999999	0.874697992
K.n[305.21]YSLADQTSGDQS[167.00]PLPPC[160.03]TPTPPC[160.03]AEMR.E	0.201220618	0.950498666	0.299878534	0.950282028	0.945845433	0.465671026	1
K.n[305.21]YVDEENS[167.00]DGETSNHR.L	0.716056177	0.624871512	0.999410177	0.999006713	0.999942072	0.999997924	0.999909118
R.n[305.21]AAAAAATAPPS[167.00]PGPAQPGPR.A	0.681767374	0.809647569	0.375653447	0.963744488	0.874466719	0.516159754	0.994624805
R.n[305.21]AAATGNAS[167.00]PGK[432.30]LEHSK[432.30].A	0.739790304	0.01150796	0.081851053	0.828218532	1	0.858665012	0.166928919
R.n[305.21]AADEDWDS[167.00]ELEDDLLGEDLLSGK[432.30].K	0.855863035	0.177685207	0.471992523	0.43307872	0.988776176	0.490806711	0.995458702
R.n[305.21]AADEDWDS[167.00]ELEDDLLGEDLLSGK[432.30]K[432.30].N	0.278558015	5.31693E-05	0.004451198	0.031042495	0.029900572	0.008380369	0.694237646
R.n[305.21]AAFTTPDHAPLS[167.00]PQSSVASSGSEQTEEQGSSR.N	1	0.685488853	0.812272186	0.628042926	0.84260196	0.187756936	0.122818673
R.n[305.21]AAGGAPS[167.00]PPPPVR.R	0.587705748	0.837137693	0.454299199	0.999653418	0.973803025	0.999617243	0.72647898
R.n[305.21]AAGGAPS[167.00]PPPPVRR.A	0.16371398	0.053152122	0.075783874	0.827268665	0.999811111	0.862500219	0.664390815
R.n[305.21]AAK[432.30]LS[167.00]EGS[167.00]QPAEEEEDQETPSR.N	0.625699263	0.592622903	0.785656847	0.652532212	0.00039871	9.97636E-06	8.7148E-06
R.n[305.21]AALAPAK[432.30]ES[167.00]PRK[432.30].G	0.999958952	0.000597903	0.989025834	0.30207223	0.004679185	0.29785653	0.045521089
R.n[305.21]AAPTT[181.01]PPPPVK[432.30].R	0.946424581	0.014311492	0.050777248	0.022214674	0.102090272	0.189207726	0.526514658
R.n[305.21]AAS[167.00]PHQVTPQADEK[432.30].M	0.99679092	0.984706229	0.741392484	0.932914202	0.283660954	0.354234247	0.143723191
R.n[305.21]AASLNY[243.03]LNQPSAAPLQVSR.G	0.045940665	0.721825671	0.109710938	0.996535446	0.812978654	0.863089492	0.99999773
R.n[305.21]AAVGQES[167.00]PGGLEAGNAK[432.30].A	0.994315735	0.3786163	0.996712708	0.92932091	1	0.779807951	0.99998117
R.n[305.21]AAVVT[181.01]SPPPTTAPHK[432.30].E	0.99999955	1	0.242077527	0.061398003	0.009475527	0.315092065	0.066813073
R.n[305.21]AAVVTS[167.00]PPPTTAPHK[432.30].E	0.99988977	0.977740855	0.189967014	0.103130017	0.054663224	0.193011381	0.128229236
R.n[305.21]AC[160.03]RPPGS[167.00]PGR.A	0.996197798	0.096035987	0.186607475	0.999999343	0.977752713	0.808945731	0.99856064
R.n[305.21]AC[160.03]RPPGS[167.00]PGRAPPPTPAPSGC[160.03]DPR.L	0.998526378	0.060493534	0.740135053	0.751470263	0.519221916	0.657719344	0.999999996
R.n[305.21]AES[167.00]PDLR.R	0.947336257	0.328703813	0.98291443	0.917019786	0.789225186	0.903116893	0.899108653
R.n[305.21]AES[167.00]PEEVAC[160.03]R.K	1	0.967955345	0.9999652	0.975188675	0.972712313	0.999969253	0.99957179
R.n[305.21]AESSSGGGTVPSSAGILEQGPSPGDGS[167.00]PPK[432.30]PK[432.30].D	0.849032939	0.367237617	0.37888885	0.894279442	0.707071242	0.396751216	0.999973361
R.n[305.21]AGDLLEDS[167.00]PK[432.30]RPK[432.30].E	0.459888078	0.01912708	0.504248441	0.699142653	0.50885567	0.171719921	0.968368674
R.n[305.21]AGEPNS[167.00]PDAEEANSPDVTAGC[160.03]DPAGVHPPR.-	0.990741029	0.119874143	0.141008492	0.344359717	0.171330657	0.316308643	0.999990321
R.n[305.21]AGEPNSPDAEEANS[167.00]PDVTAGC[160.03]DPAGVHPPR.-	0.701381346	0.999921532	0.658546041	0.993710081	0.748492344	0.999999784	1
R.n[305.21]AGGAS[167.00]PAASSTAQPPTQHR.L	0.744494772	1	0.919341887	0.880786092	0.771084133	0.995558079	0.080207851
R.n[305.21]AGGGGGLGAGS[167.00]PALSGGQGR.R	0.086222335	0.00025977	0.000373528	0.006805222	0.028750535	0.013860532	0.002380181
R.n[305.21]AGLGS[167.00]PERPPK[432.30].T	0.769941929	0.13894995	0.719786335	0.928969489	0.483982766	0.863874885	0.998582112
R.n[305.21]AGPLT[181.01]PPK[432.30]PPR.R	0.998832406	0.779119961	0.999948457	0.999999774	0.920262088	0.999999291	0.992521687
R.n[305.21]AGS[167.00]FTGTSDPEAAPAR.T	0.898471538	0.507893433	0.129521893	0.999686337	0.903465183	0.999999394	0.952154935
R.n[305.21]AGS[167.00]LK[432.30]DPEIAELFFK[432.30]EDPEK[432.30].L	0.420870729	0.912255217	0.035611696	0.255917653	0.99835375	0.927499631	0.999993633
R.n[305.21]AGSC[160.03]C[160.03]LS[167.00]PGGR.A	0.691395084	0.008645779	0.000920928	0.005169611	0.097622274	0.216350094	0.995152437
R.n[305.21]AGSNEDPILAPSGT[181.01]PPPTIPPDETFGGR.V	0.772067053	0.998911258	0.999844313	0.999993725	0.994317408	0.998470379	0.588358275
R.n[305.21]AGSST[181.01]PGDAPPAVAEVQGR.S	0.61786144	0.985698503	0.220404775	0.998685261	0.999389746	0.999869559	0.999762452
R.n[305.21]AGT[181.01]EDEEEEEEGRRETPEDR.E	0.997946269	0.997885898	0.874982101	0.976927827	0.995327086	0.999917688	0.513290906
R.n[305.21]AHT[181.01]PTPGIYMGRPTHSGGGGGGGGGGGGGGGGR.R	0.999199735	0.01598288	0.999562949	0.999889772	0.981950902	0.995781586	0.966065643
R.n[305.21]AHTPT[181.01]PGIYMGRPTHSGGGGGGGGGGGGGGGGR.R	0.999995579	0.02051857	0.999996576	0.999997558	0.999999412	0.999999709	0.999999713
R.n[305.21]AHTPTPGIY[243.03]MGRPTHSGGGGGGGGGGGGGGGGR.R	0.315990225	0.905279029	0.2775477	0.707622453	0.590963711	0.440229241	0.057448436
R.n[305.21]AIPGDQHPES[167.00]PVHTEPMGIQGR.G	0.427628073	0.298379444	0.778066201	0.919787357	0.991355627	0.977651096	0.990974409
R.n[305.21]AK[432.30]S[167.00]PQPPVEEEDEHFDDTVVC[160.03]LDTYNC[160.03]DLHFK[432.30].L	0.473761174	0.036896602	0.98835833	0.860251639	0.92492748	0.478512562	0.998635448
R.n[305.21]AK[432.30]SPQPPVEEEDEHFDDT[181.01]VVC[160.03]LDTYNC[160.03]DLHFK[432.30].L	0.990181823	0.567019506	0.847418313	0.727786179	0.817353237	0.871294164	0.997987698
R.n[305.21]ALGLLS[167.00]AVER.G	0.461883671	0.999084971	0.891860468	0.999999842	0.999999999	1	0.48952064
R.n[305.21]ALPNNTSSS[167.00]PQPK[432.30].K	0.998251711	0.997482903	0.681215941	0.874803524	0.908907362	0.787441842	0.673650281
R.n[305.21]ALPQNDDHY[243.03]VMQEHR.K	0.889862016	0.991312966	0.783908844	0.996656205	0.773216269	0.822549426	0.999989465
R.n[305.21]ALS[167.00]PVIPLIPR.A	0.11780016	0.294002071	0.141902226	0.60653606	0.999301827	0.226515778	0.999558016
R.n[305.21]ANFDEENAYFEDEEEDSSNVDLPYIPAENSPT[181.01]R.Q	0.298996125	0.997235075	0.630142717	0.139449187	0.585036393	0.999998774	0.757072938
R.n[305.21]APS[167.00]PPVEHPR.L	0.957039867	0.854262991	0.695252165	0.303125749	1	0.899881684	0.311492715
R.n[305.21]APS[167.00]RQDVYGPQPQVR.V	0.019958192	0.217130668	0.003385572	0.106758111	0.468773289	0.31756291	0.701678104
R.n[305.21]APSASVDSSLY[243.03]NLPR.S	0.0154356	0.801742068	0.964747888	0.999182228	0.999991083	0.998225673	0.971377054
R.n[305.21]AQIPEGDYLS[167.00]YR.E	0.787565037	0.884895239	0.208894575	0.559498806	0.609611714	0.953024222	0.985349559
R.n[305.21]AQQELVPPQQQAS[167.00]PPQLPK[432.30].A	0.212567235	0.839663739	0.362845103	0.97891557	0.913563648	0.999999996	0.997147842
R.n[305.21]ARPATDSFDDY[243.03]PPR.R	0.459256162	0.073113109	0.393390201	0.819650617	0.999999837	0.999998094	0.999986757
R.n[305.21]ARPATDSFDDY[243.03]PPRRGDDSFGDK[432.30].Y	0.022030657	0.008570952	0.022137808	0.166239112	0.919359281	0.999848628	0.743725229
R.n[305.21]ARS[167.00]PSVAAMASPQLC[160.03]R.A	0.968566021	0.999992875	0.755168886	0.754714081	0.834089578	0.652573912	0.630027252
R.n[305.21]AS[167.00]PPPQGPLPGPPGALHR.W	0.433545713	0.294723751	0.39644	0.425178036	0.340226115	0.889404605	0.99908755
R.n[305.21]ASAPS[167.00]PNAQVAC[160.03]DHC[160.03]LK[432.30].E	0.503991245	0.049543056	0.190557154	0.439337512	0.361244084	0.172065668	0.206979078
R.n[305.21]ASAVSELS[167.00]PR.E	0.594056545	0.629649319	0.038088402	0.502130408	0.406153457	0.999836029	0.935145937
R.n[305.21]ASDPQS[167.00]PPQVSR.H	0.801276911	0.99999802	0.898439921	0.999999998	0.997966226	0.845446127	0.261941145
R.n[305.21]ASGQAFELILS[167.00]PR.S	0.997480985	0.531185836	0.024243931	0.033239085	0.045927422	0.170773236	0.268176367
R.n[305.21]ASPS[167.00]PQPSSQPLQIHR.Q	0.096542972	0.907293478	0.003294341	0.005612015	0.000356234	0.000815267	0.001669576
R.n[305.21]ASS[167.00]ASVPAVGASAEGTR.R	0.016726438	0.004154518	0.000110341	0.019322734	0.572933018	0.99999933	0.988319641
R.n[305.21]AT[181.01]SNVFAMFDQSQIQEFK[432.30].E	0.999555653	0.997350408	0.893620858	0.99947025	0.999994084	0.57017708	0.884902223
R.n[305.21]ATAPQTQHVS[167.00]PMR.Q	0.999999989	0.529159016	0.999999999	1	0.999855801	0.999999909	0.999619362
R.n[305.21]ATAPQTQHVS[167.00]PMRQVEPPAK[432.30].K	0.741032733	0.940130786	0.168537561	0.754714361	0.845001401	0.289230652	0.057481434
R.n[305.21]ATS[167.00]PLVSLYPALEC[160.03]R.A	0.956025461	0.735375767	0.887465383	0.999999913	0.999997504	0.999698314	0.988109315
R.n[305.21]ATS[167.00]SSSGSLSATGR.L	0.987692996	0.818245102	0.144094615	0.123500517	0.018842836	0.047106153	0.946341758
R.n[305.21]AVVVS[167.00]PK[432.30]EENK[432.30].A	0.270699773	0.004627961	0.106790737	0.554085917	0.072796224	0.380129277	0.685419484
R.n[305.21]AYADSY[243.03]YYEDGGMK[432.30]PR.V	0.000442407	0.133351419	0.660305014	0.852819342	0.999987894	0.999999549	1
R.n[305.21]AYADSYY[243.03]YEDGGMK[432.30]PR.V	0.001589419	0.355397026	0.856055638	0.962889466	0.999999788	1	0.999999986
R.n[305.21]C[160.03]APSAGS[167.00]PAAAVGR.E	0.870015778	0.992697128	0.938016261	1	0.987229502	0.977198122	0.058640958
R.n[305.21]C[160.03]GHSEQY[243.03]FFLEVGR.S	0.293551662	0.962346241	0.955124037	0.523084588	0.814025321	0.999998416	1
R.n[305.21]C[160.03]RS[167.00]PGMLEPLGSSR.T	0.468363965	0.691995599	0.148083556	0.163885753	0.03108304	0.007489621	0.00625983
R.n[305.21]DAEPPS[167.00]PTPAGPPR.C	0.926412077	0.99999988	0.999833173	0.998465377	0.611691047	0.864651067	0.99999956
R.n[305.21]DAGGPRPES[167.00]PVPAGR.A	0.929276737	0.999999841	0.870958219	0.842815973	0.896283416	0.991559031	0.121360838
R.n[305.21]DALGDSLQVPVS[167.00]PSSTTSSR.C	0.999945809	0.048258283	0.782029188	0.080012883	0.025315595	0.76586051	0.200768302
R.n[305.21]DC[160.03]C[160.03]VEPGTELS[167.00]PTLPHQL.-	0.95171596	0.996091713	0.99151681	0.131459626	0.001345011	1.15894E-06	3.71848E-07
R.n[305.21]DGT[181.01]QC[160.03]LSGSSDGTIR.L	1.39412E-05	0.001152655	0.001836415	0.001104245	0.011251442	0.323496644	0.071868687
R.n[305.21]DIYETDYY[243.03]RK[432.30].G	0.000333638	7.13092E-05	0.000722389	0.00292561	0.011233097	0.032647558	0.434978325
R.n[305.21]DK[432.30]PSVEPVEEYDY[243.03]EDLK[432.30].E	0.064867385	0.999999996	0.995366348	0.954755161	0.919380162	0.999453647	0.982238362
R.n[305.21]DK[432.30]RPLS[167.00]GPDVGTPQPAGLASGAK[432.30].L	0.697410416	0.996076246	0.901397964	0.408338102	0.556958342	0.542979858	0.994211145
R.n[305.21]DLPPPPPPDRPYS[167.00]VGAESRPQR.R	4.32569E-08	2.36938E-05	0.003217484	0.048017768	0.884450581	0.999444657	1
R.n[305.21]DLPPPPPPDRPYSVGAES[167.00]RPQR.R	0.006565373	0.11619357	0.584685416	0.882231932	0.99995904	0.999999999	1
R.n[305.21]DLQEQDADAGS[167.00]ER.G	0.999968666	0.647931424	0.438478765	0.265221679	0.314281995	0.57212157	0.828707387
R.n[305.21]DLS[167.00]PQHMVVR.E	0.920428651	0.999999975	0.990748005	0.933805146	0.953939122	0.996430217	0.998129968
R.n[305.21]DMPGGFLFEGLS[167.00]DDEDDFHPNTR.S	0.067367039	0.999999998	0.044227965	0.585168186	0.975236713	0.999996883	0.000301791
R.n[305.21]DNEVDGQDY[243.03]HFVVSR.E	0.913717887	0.000431362	6.08459E-06	7.70887E-06	2.39048E-06	0.00293425	0.348399613
R.n[305.21]DNTFFRES[167.00]PVGR.K	0.721268828	0.964126334	0.757261537	0.631484247	0.652332781	0.080678589	0.458115042
R.n[305.21]DRPVGGS[167.00]PGGPR.L	0.883540336	0.062900099	0.690621211	0.997844574	0.999999662	0.998249634	0.999986635
R.n[305.21]DRT[181.01]PPLLYR.D	0.976739499	0.407515277	0.996480048	1	0.998226172	0.971022455	0.999999864
R.n[305.21]DSAIPVES[167.00]DT[181.01]DDEGAPR.L	0.95453607	0.208039711	0.948576085	0.999767894	0.999988988	0.9999999	0.999955363
R.n[305.21]DSAIPVES[167.00]DTDDEGAPR.L	0.665486	1	0.649418443	0.920129053	0.999351698	0.999999997	0.999993953
R.n[305.21]DSLGDFIEHYAQLGPS[167.00]SPEQLAAGAEEGGGPR.R	0.208687388	0.706790943	0.400791175	0.840377524	0.940427115	0.986876676	0.622501299
R.n[305.21]DSQDASAEQS[167.00]DHDDEVASLASASGGFGTK[432.30].V	0.730248654	0.054861766	0.319435434	0.605899804	0.850502841	0.822333483	0.999999892
R.n[305.21]DSSFTEVPRS[167.00]PK[432.30].H	0.468002128	0.000243309	0.004436775	0.137983743	0.417800931	0.500793639	0.628789339
R.n[305.21]DTTVISHS[167.00]PNTSYDTALEAR.L	0.167399923	0.984643456	0.036375742	0.016122412	0.042666108	0.691618806	0.999754888
R.n[305.21]DVTIGGSAPIY[243.03]VK[432.30].N	0.000238582	0.00219303	0.001689201	0.000639346	0.07782281	0.954394105	0.944412185
R.n[305.21]DVY[243.03]LSPR.D	0.122975926	0.514214476	0.109515617	0.230361924	0.200796127	0.634793975	0.927422063
R.n[305.21]DY[243.03]STVSASPTALSTLK[432.30].Q	9.2855E-06	0.002696236	1.36194E-05	0.000383184	0.002497513	0.029876764	0.136259982
R.n[305.21]DYDS[167.00]PERER.E	0.129100827	0.364740012	0.177794353	0.999511126	0.998578978	0.998134114	0.999999764
R.n[305.21]EAAEPLSEPK[432.30]EDQEAAELLS[167.00]EPEEESER.H	0.976932302	0.007291335	0.994793045	0.999274959	0.997035194	0.999414251	0.841863406
R.n[305.21]EAALPPVS[167.00]PLK[432.30].A	0.998504656	0.999999997	0.160967569	0.007743588	0.001802762	0.015661043	0.003148272
R.n[305.21]EAARS[167.00]PDK[432.30]PGGSPSASR.R	0.602642363	0.999999987	0.615596247	0.99406899	0.999918027	0.999599175	0.824544841
R.n[305.21]EADSSSDY[243.03]VNMDFTK[432.30].R	5.78625E-05	0.137848694	0.999999815	0.999994259	0.999999881	0.999994536	0.999999817
R.n[305.21]EADSSSDY[243.03]VNMDFTK[432.30]R.E	2.83553E-08	0.167414612	0.992050123	0.999986704	0.986319472	0.99999952	0.855012805
R.n[305.21]EAEEES[167.00]DHN.-	0.999999828	0.99736565	0.994016374	0.997825064	0.994483291	0.99999719	0.4402092
R.n[305.21]EALAEAALES[167.00]PRPALVR.S	0.999300288	0.999997042	0.998401294	0.570383283	0.415627929	0.999755423	0.992580641
R.n[305.21]EATGLS[167.00]PQAAQEK[432.30].D	0.321235201	0.006594141	0.088412604	0.349848414	0.135787458	0.180291056	0.284176993
R.n[305.21]EATQPEPIY[243.03]AESTK[432.30].R	0.58028165	0.155570923	0.002045889	0.009877473	0.013344091	0.611275278	0.332173431
R.n[305.21]EATQPEPIY[243.03]AESTK[432.30]R.K	0.966062029	0.001340297	0.004699666	0.00025496	0.000165578	0.045957529	0.032951232
R.n[305.21]EDSGLFS[167.00]PIR.S	0.99998821	0.367635361	0.573560248	0.368469695	0.19108619	0.118106593	0.721039253
R.n[305.21]EEAS[167.00]DDDMEGDEAVVR.C	0.651468364	0.210070578	0.886841839	0.017613029	0.074851191	0.999627285	0.31441059
R.n[305.21]EEDEHPY[243.03]ELLLTAETK[432.30].K	0.001733201	0.003179672	0.720388229	0.983363583	0.839540533	0.971455743	0.98053154
R.n[305.21]EEGS[167.00]DIEDEDMEELLNDTR.L	0.028302811	0.999983435	0.00520215	0.019222347	0.008402426	0.066242976	0.743041794
R.n[305.21]EEPEALY[243.03]AAVNK[432.30].K	4.37005E-05	0.039062319	0.999794852	0.998915799	0.996998927	0.998795653	0.999970526
R.n[305.21]EES[167.00]EES[167.00]EAEPVQR.T	0.582590898	0.519132899	0.916780447	0.998729602	0.999999999	0.999999998	0.999217275
R.n[305.21]EESREPAPAS[167.00]PAPAGVEIR.S	0.975862049	0.807515249	0.996450255	0.174626971	0.956286875	0.772205437	0.998925081
R.n[305.21]EFEVY[243.03]GPIK[432.30]R.L	0.008572533	0.003443955	0.025757434	0.003007231	0.032364205	0.478281807	0.999977823
R.n[305.21]EGRGES[167.00]ENAGTNQETR.S	0.999386037	0.99999993	0.670470652	0.776870471	0.922670767	0.996652614	0.645258733
R.n[305.21]EGS[167.00]PIPHDPEFGSK[432.30].L	0.921237962	0.983722853	0.801126987	0.894663879	0.829014959	0.959064436	0.937025498
R.n[305.21]EHALLAY[243.03]TLGVK[432.30].Q	0.00028106	0.000167977	0.000789718	0.000754791	0.011526019	0.008439997	0.101770359
R.n[305.21]ELDEEGS[167.00]DPPLPGR.A	0.999999994	0.999990361	0.95378941	0.953226163	0.633623303	0.99996917	0.990776663
R.n[305.21]ELFDDPSY[243.03]VNVQNLDK[432.30].A	7.05192E-08	1.75341E-07	5.03957E-08	2.83857E-08	1.61033E-07	9.34282E-06	0.00072618
R.n[305.21]ELVEPLT[181.01]PSGEAPNQALLR.L	0.954611581	0.87477591	0.063751262	0.002861222	0.010376049	0.069830844	0.397345093
R.n[305.21]EMLMEDVGS[167.00]EEEQEEEDEAPFQEK[432.30].D	0.999985305	0.999842379	0.85083838	0.295614548	0.714909154	0.998587958	0.193841855
R.n[305.21]EPWDGRDGELPVEDDIDLS[167.00]DVELDDLGK[432.30]DEL.-	0.487319649	0.095659192	0.61200276	0.266374012	0.353862964	0.810423599	0.106112879
R.n[305.21]ERDY[243.03]AEIQDFHR.T	0.025604319	0.105357549	0.155549536	0.321090423	0.965740506	1	0.999999872
R.n[305.21]EREES[167.00]EDELEEANGNNPIDIEVDQNK[432.30].E	0.530857839	0.954027035	0.136407144	0.338544445	0.972846761	0.937292543	0.964716722
R.n[305.21]EREVDEDS[167.00]EPER.E	0.99999127	0.344579637	0.254083776	0.930124643	0.800109995	0.886399823	0.99971346
R.n[305.21]EREVDEDS[167.00]EPEREVR.A	0.276476285	0.355225127	0.943839745	0.880146144	0.593023359	0.604582761	0.272900075
R.n[305.21]ERLDGENIY[243.03]IR.H	0.001105662	0.998360143	0.010916132	0.003159767	0.020582668	0.07430598	0.011652196
R.n[305.21]ERPC[160.03]SAIY[243.03]PTPVEPSQR.M	0.00698464	0.135349991	0.897730508	0.98468552	0.978487167	0.999999287	0.999999999
R.n[305.21]ERPC[160.03]SAIYPT[181.01]PVEPSQR.M	0.007516669	0.106960615	0.995893411	0.995135665	0.999086427	0.999999999	0.9999057
R.n[305.21]ESEK[432.30]QQDS[167.00]QPEEVMDVLEMVENVK[432.30].H	0.619895038	0.428783385	0.746771075	0.852082624	0.985492354	0.984480589	0.931246953
R.n[305.21]ESPRPLQLPGAEGPAIS[167.00]DGEEGGGEPGAGGGAAGAAGAGR.R	1	0.996632838	0.957765358	0.999864999	0.540571091	0.999940923	0.998573858
R.n[305.21]ESPRPLQLPGAEGPAIS[167.00]DGEEGGGEPGAGGGAAGAAGAGRR.D	0.074696413	0.981707901	0.065079871	0.943720797	0.997471163	0.998678194	0.982873828
R.n[305.21]ETAVPGPLGIEDIS[167.00]PNLS[167.00]PDDK[432.30].S	0.931519665	0.998243431	0.998767782	0.984838029	0.998352946	0.662175279	0.89035439
R.n[305.21]ETC[160.03]STLAES[167.00]PR.N	0.999999996	0.154327039	0.997746181	0.999218532	0.998864306	0.936649899	1
R.n[305.21]ETSAATLS[167.00]PGASSR.G	0.998605611	0.606765333	0.025722275	0.007221508	0.028735051	0.043010253	0.79215971
R.n[305.21]EVDEDS[167.00]EPER.E	0.999995951	0.998420328	0.999164434	0.763522211	0.989417658	0.992742155	0.998290613
R.n[305.21]EY[243.03]FTFPASK[432.30].S	1.79179E-06	0.997782255	0.534410591	0.407483724	0.715843185	0.946176142	0.999975349
R.n[305.21]FAGSGNEENRNNAY[243.03]PHK[432.30].A	0.009347105	0.002867782	0.014536856	0.034194289	0.107341527	0.672892787	0.508572535
R.n[305.21]FDQLFDDES[167.00]DPFEVLK[432.30].A	0.122704344	0.142973865	0.978261301	0.060136656	0.08022597	0.032637796	0.003032328
R.n[305.21]FIIGSVSEDNS[167.00]EDEISNLVK[432.30].L	0.093270956	0.181598678	0.038565454	0.525703443	0.561266578	0.90329934	0.943596776
R.n[305.21]GAGAGHPGAGGAQPPDS[167.00]PAGVR.T	0.45013842	0.625386756	0.127323198	0.417142929	0.245914501	0.476426189	0.620358201
R.n[305.21]GDEASEEGQNGSS[167.00]PK[432.30].S	0.99375026	0.998810998	0.814635607	0.849722872	0.859301589	0.939040356	0.999999999
R.n[305.21]GDLAFGAPGPRPPS[167.00]PFDDPADDPEHK[432.30].E	0.268950291	0.010630869	0.9513966	0.894915888	0.386291283	0.914473595	0.99995298
R.n[305.21]GDLS[167.00]DVEEEEEEEMDVDEATGAVK[432.30].K	0.887689132	0.217293814	0.9804176	0.771278225	0.999949044	0.999936763	0.94566517
R.n[305.21]GDQPAASGDS[167.00]DDDEPPPLPR.L	0.06226583	0.999997181	0.003037475	0.091397887	0.795775401	0.733299042	0.991959912
R.n[305.21]GDS[167.00]ETDLEALFNAVMNPK[432.30].T	0.999922731	0.563135778	0.863483402	0.826004892	0.995270468	0.979936265	0.151705562
R.n[305.21]GDSET[181.01]DLEALFNAVMNPK[432.30].T	0.957278663	0.808130781	0.86055979	0.855255705	0.949118202	0.872863096	0.999983705
R.n[305.21]GEFSAS[167.00]PMLK[432.30].S	0.622172295	0.732996248	0.999188238	0.80351997	0.765321569	0.255454873	0.450604741
R.n[305.21]GEPNVS[167.00]YIC[160.03]SR.Y	0.008316291	0.018540437	0.005436308	0.021184532	0.100787529	0.536472616	0.998624809
R.n[305.21]GEPNVSY[243.03]IC[160.03]SR.Y	0.01965806	0.059203366	0.049784209	0.076997291	0.302614142	0.684449968	0.999995718
R.n[305.21]GFGDGYNGY[243.03]GGGPGGGNFGGSPGYGGGR.G	0.845823358	1	0.978828726	0.999999252	1	0.99943237	0.519740052
R.n[305.21]GFGS[167.00]EEGSR.A	0.767351507	0.150096122	0.688289524	0.999426114	0.999825473	0.955394308	0.999946212
R.n[305.21]GGAPDPSPGATATPGAPAQPSS[167.00]PDAR.R	0.21476283	0.720792422	0.269049766	0.999998826	0.999032346	0.987928257	0.99999993
R.n[305.21]GGGESLQEAS[167.00]PR.L	0.976453214	0.999981212	0.993445314	0.999999968	0.992343094	0.998684502	0.57082051
R.n[305.21]GGPAS[167.00]PGGLQGLETR.R	0.263846495	0.111078683	0.037699743	0.750819754	0.301992056	0.713391968	0.985808382
R.n[305.21]GHTDTEGRPPS[167.00]PPPTSTPEK[432.30].C	1	0.713190523	0.960908873	0.999734592	0.999081035	0.998837801	0.996371511
R.n[305.21]GIK[432.30]DDEHIVLEPGDLFPPFS[167.00]PPPS[167.00]PRGEVER.G	0.984663719	0.987757088	0.999862482	1	0.996382646	0.998623936	0.624553602
R.n[305.21]GIVVY[243.03]TGDR.T	0.001246478	0.008077518	0.019622173	0.002857297	0.068067367	0.112749711	0.912472154
R.n[305.21]GLLYDS[167.00]DEEDEERPAR.K	0.178494534	0.999973134	0.372931018	0.325383958	0.928171311	0.999998816	0.833187114
R.n[305.21]GLLYDS[167.00]DEEDEERPARK[432.30].R	0.84426714	0.202972954	0.89517397	0.535484879	0.932771981	0.999966593	1
R.n[305.21]GNSRPGT[181.01]PSAEGGSTSSTLR.A	0.998271051	0.153366659	0.186044883	0.469722372	0.999999994	1	0.999999841
R.n[305.21]GPEGGSTAQVPAPAAS[167.00]PPPEGPVLTFQSEK[432.30].M	0.772711432	0.833799103	0.480616241	0.873358042	0.97872362	0.999999089	0.882751215
R.n[305.21]GPGGSQGSQGPS[167.00]PQGAR.R	0.983248644	0.94826207	0.984819177	0.99714277	0.999816573	0.740749432	0.658219279
R.n[305.21]GPGGSQGSQGPS[167.00]PQGARR.A	0.6972793	0.99997409	0.999217208	0.286302801	0.996299426	0.948405791	0.084088807
R.n[305.21]GPHHLDNS[167.00]SPGPGSEAR.G	0.998130232	0.296668444	0.919341585	0.999982349	0.998323875	0.971964776	0.999407606
R.n[305.21]GPHHLDNSS[167.00]PGPGSEAR.G	0.999739476	0.183197346	0.995609913	1	1	0.893795048	1
R.n[305.21]GPLDGSPY[243.03]AQVQRPPR.Q	0.027024555	0.086015802	0.030212117	0.033520972	0.024525847	0.992799309	0.994488143
R.n[305.21]GPSQEEEDNHS[167.00]DEEDRASEPK[432.30].S	0.736404051	0.878552462	1	0.993127909	0.996031147	1	0.342042115
R.n[305.21]GPTSTSIDNIDGT[181.01]PVRDER.S	0.017722059	0.000791438	0.017650651	0.010634387	0.002230984	0.00345457	0.249737169
R.n[305.21]GQSS[167.00]PPPAPPIC[160.03]LR.R	0.885290503	0.950032921	0.965686241	0.999999964	0.999425554	0.999998483	0.998768301
R.n[305.21]GQSTGK[432.30]GPPQS[167.00]PVFEGVYNNSR.M	0.999914483	0.999999754	0.999730381	0.991864232	0.480330186	0.224116955	0.051084293
R.n[305.21]GRPPAEK[432.30]LS[167.00]PNPPNLTK[432.30].K	0.717731996	0.002970383	0.543835681	0.404081953	0.711433225	0.09420998	0.975879562
R.n[305.21]GRRPS[167.00]QDDVEAAPEETR.A	0.979248749	0.144013011	0.009845967	0.032937863	0.009536863	0.009371388	0.151193724
R.n[305.21]GRS[167.00]PQPPAEEDEDDFDDTLVAIDTYNC[160.03]DLHFK[432.30].V	0.043713066	0.001146933	0.083913515	0.611423328	0.068783165	0.024237824	0.999986809
R.n[305.21]GRSDY[243.03]DGIGSR.G	0.008018847	0.000340449	0.01642022	0.453732652	0.999697591	0.999999919	0.999966282
R.n[305.21]GS[167.00]PEEELPLPAFEK[432.30].L	0.970521387	0.917799494	0.9934555	0.76305807	0.99487544	0.988718519	0.310700447
R.n[305.21]GSGGGGGPQVPHQS[167.00]PPK[432.30]R.V	0.503286246	0.002088944	0.927626294	0.899815254	0.605198041	0.858564759	0.669007894
R.n[305.21]GSGTAS[167.00]DDEFENLR.L	0.292444698	0.985161696	0.221455983	0.239434417	0.832760266	0.847906755	0.99999991
R.n[305.21]GSNEY[243.03]TEGPSVVK[432.30].R	0.006552522	0.035886709	0.000372323	0.000451405	0.159384012	0.997505515	0.999975261
R.n[305.21]GSTAPVGGGAFPTIVEREPWDGRDGELPVEDDIDLS[167.00]DVELDDLGK[432.30].D	0.956351441	1	0.949172381	0.999656116	0.881093558	0.878413815	0.026334724
R.n[305.21]GTGQSDDS[167.00]DIWDDTALIK[432.30].A	1	0.999999399	0.999980974	0.987167653	0.999999545	0.999999889	0.339194471
R.n[305.21]GTLDEEDEEADS[167.00]DTDDIDHR.V	0.999785342	0.764982028	0.273588552	0.443219368	0.788659364	0.9895779	0.723740384
R.n[305.21]GVNTFS[167.00]PEGR.L	0.814043644	0.966686679	0.698496278	0.961500244	0.913505929	0.999999037	1
R.n[305.21]GY[243.03]MMMFPR.V	0.001158158	0.018404751	0.431595203	0.958631151	0.813434106	0.7913394	0.49236826
R.n[305.21]GY[243.03]SFTTTAER.E	0.965647517	0.150148518	5.81911E-05	4.64539E-07	2.59034E-05	0.798004929	0.970887286
R.n[305.21]HADAEMTGY[243.03]VVTR.W	0.796353705	0.999154556	0.998991976	0.875567959	0.763204361	0.999999739	0.902403723
R.n[305.21]HDS[167.00]PDLAPNVTYSLPR.T	0.097751947	0.999267273	0.239681135	0.731457685	0.738601876	0.996458949	0.987971275
R.n[305.21]HDS[167.00]PEDVK[432.30].R	0.94034686	0.999907122	0.501006572	0.830577168	0.999944399	0.999656356	0.901887347
R.n[305.21]HDT[181.01]PDPS[167.00]PLR.G	0.844429545	0.457429482	0.99999702	0.981170586	0.782903502	0.999937693	0.74810122
R.n[305.21]HEHPPNPPVS[167.00]PGK[432.30].T	0.846338328	0.741691699	0.242774996	0.637348538	0.392516057	0.404184326	0.480896232
R.n[305.21]HK[432.30]MS[167.00]PPPSGFGER.S	0.999995134	0.015989713	0.500226377	0.03828941	0.18813556	0.249972723	0.975308255
R.n[305.21]HLLAPGPQDIY[243.03]DVPPVR.G	0.027350513	0.001403715	0.535447405	0.354913197	0.919253213	0.999843251	0.743807339
R.n[305.21]HLLTDLPLPPELPGGDLS[167.00]PPDS[167.00]PEPK[432.30].A	0.067481659	0.082165516	0.98636718	0.613122227	0.815729558	0.561502062	0.99999319
R.n[305.21]HLPS[167.00]PPTLDSIITEYLR.E	0.170133471	0.966713928	0.728630632	0.900851345	0.963325995	0.944063535	0.977535495
R.n[305.21]HTDDEMT[181.01]GYVATR.W	0.996148973	0.162317945	0.107325686	0.802354425	0.856545605	0.577482071	0.20809313
R.n[305.21]HTDDEMTGY[243.03]VATR.W	0.75279638	0.0098439	0.003017352	0.145568858	0.314021641	0.144300269	0.006041746
R.n[305.21]HY[243.03]GGLTGLNK[432.30].A	0.00017192	0.00010555	0.000586175	0.001882196	0.035933482	0.133454701	0.141886285
R.n[305.21]IAC[160.03]DEEFS[167.00]DS[167.00]EDEGEGGRR.N	0.936025957	0.574028356	0.785961064	0.999884235	0.999999998	0.999999503	0.990864186
R.n[305.21]IAC[160.03]EEEFS[167.00]DS[167.00]EEEGEGGRK[432.30].N	0.751969904	0.984854363	0.586473184	0.988064711	0.9989774	0.999999925	0.972640804
R.n[305.21]IADPEHDHTGFLT[181.01]EYVATR.W	0.000291979	1.35219E-05	8.65358E-06	6.3228E-05	0.000102511	5.56058E-05	6.86245E-05
R.n[305.21]IADPEHDHTGFLTEY[243.03]VATR.W	6.59248E-06	1.13935E-07	1.55588E-07	7.91734E-07	1.30252E-06	1.11554E-06	9.45478E-06
R.n[305.21]IC[160.03]SIYTQSGENSLVQEGS[167.00]EASPIGK[432.30].S	0.200304436	0.997942434	0.999934906	0.595759416	0.000714663	0.084329174	0.026619179
R.n[305.21]IDEDGENTQIEDTEPMS[167.00]PVLNSK[432.30].F	0.996232576	0.996525941	0.999221361	0.831357841	0.490995726	0.990348152	0.852018322
R.n[305.21]IDS[167.00]PGFK[432.30]PASQQVYR.K	0.999999999	0.637879092	0.471659781	0.99999836	0.970818821	0.485787656	0.763977507
R.n[305.21]IEDS[167.00]EPHIPLIDDTDAEDDAPTK[432.30]R.N	0.206712696	0.006829641	0.022182908	0.056513581	0.135608279	0.058810528	0.338722206
R.n[305.21]IET[181.01]DEEESC[160.03]DNAHGDANQPAR.D	0.997741223	0.75947976	0.999999962	0.991874705	1	1	0.999729409
R.n[305.21]IGELGAPEVWGLS[167.00]PK[432.30].N	0.141209508	0.46927044	0.485747627	0.862725932	0.788906055	0.979965752	0.849098576
R.n[305.21]IGELGAPEVWGLS[167.00]PK[432.30]NPEPDS[167.00]DEHT[181.01]PVEDEEPK[432.30]K[432.30].S	0.675610153	0.006208707	0.745756317	0.373023636	0.394785477	0.416842138	0.494231724
R.n[305.21]IIIEELSLVAASPTLS[167.00]PR.Q	0.965941426	0.890585105	0.999997159	0.833521679	0.93394615	0.900908429	0.99972772
R.n[305.21]IISVT[181.01]PVK[432.30].N	0.113758619	0.006854154	0.050565231	0.071152141	0.033252053	0.02527394	0.062310178
R.n[305.21]ILELT[181.01]PEPDRPR.L	0.265801201	0.997707011	0.186444883	0.232210767	0.181024573	0.098923822	0.065203691
R.n[305.21]INHTVILDDPFDDPPDLLIPDRS[167.00]PEPTREQLDSGR.L	0.971622349	0.999627578	0.986342828	0.90691378	0.854048526	0.968212065	0.99999435
R.n[305.21]IQEQES[167.00]S[167.00]GEEDSDLSPEER.E	0.992285827	0.79853696	0.999805457	0.999999682	0.999999968	0.996743409	0.930462314
R.n[305.21]IQQFDDGGS[167.00]DEEDIWEEK[432.30].H	0.640951319	0.839772167	0.221763262	0.832606719	0.987411501	0.984475121	0.961380181
R.n[305.21]IRAEEEDLAAVPFLAS[167.00]DNEEEEDEK[432.30].G	0.943589897	0.137883944	0.479563495	0.27794072	0.283614084	0.234148285	0.75624446
R.n[305.21]ISSY[243.03]PEDNFPDEEK[432.30].A	4.36308E-05	0.007998043	0.22638977	0.227216	0.96227332	0.999902111	0.999981425
R.n[305.21]ITS[167.00]EAEDLVANFFPK[432.30].K	0.999863917	0.999999951	0.999677722	0.995696678	0.607505223	0.222161645	0.000558947
R.n[305.21]IVAHAVEVPAVQS[167.00]PR.R	0.999999999	0.997897749	0.991691978	0.999390953	0.985225258	0.999892439	0.999980164
R.n[305.21]IYQY[243.03]IQSR.F	0.053475626	0.94759208	0.225882364	0.383773987	0.970876209	0.997174928	0.008547451
R.n[305.21]K[432.30]ADTTTPTPTAILAPGS[167.00]PASPPGSLEPK[432.30].A	0.600511139	0.015168257	0.281638626	0.250943235	0.114768083	0.026005807	0.012895539
R.n[305.21]K[432.30]AEDS[167.00]DS[167.00]EPEPEDNVR.L	0.997420118	0.999901799	0.704679274	0.836045938	0.987261526	1	0.999991777
R.n[305.21]K[432.30]AEDS[167.00]DSEPEPEDNVR.L	0.974106774	0.999961251	0.796179525	0.452747991	0.852926752	0.998328274	0.992332546
R.n[305.21]K[432.30]AS[167.00]GSENEGDYNPGR.K	0.992150587	0.317572572	3.40362E-06	0.000518294	0.002370923	0.006810962	0.093150451
R.n[305.21]K[432.30]ET[181.01]PPPLVPPAAR.E	0.069672165	0.079516737	0.080614703	0.71326833	0.931178614	0.780375527	0.359118895
R.n[305.21]K[432.30]GAAPT[181.01]PPGK[432.30].T	0.767152268	0.000977044	0.06431841	0.272698117	0.010681718	0.008606294	0.000626546
R.n[305.21]K[432.30]GAGDGS[167.00]DEEVDGK[432.30]ADGAEAK[432.30]PAE.-	0.999969553	0.753844903	0.981917463	0.970259046	0.99998228	0.997595649	0.998668715
R.n[305.21]K[432.30]GHEY[243.03]TNIK[432.30].Y	0.035636521	0.413544696	0.010905231	0.07511106	0.560353156	0.949071655	0.999999695
R.n[305.21]K[432.30]GS[167.00]SGNASEVSVAC[160.03]LTER.L	0.999946604	0.338488338	0.000299551	9.18771E-06	1.22089E-06	2.4561E-06	0.000282387
R.n[305.21]K[432.30]HS[167.00]PS[167.00]PPPPTPTESR.K	0.987141105	0.993411718	0.273143156	0.539232753	0.990099982	0.906306587	0.692213759
R.n[305.21]K[432.30]LAT[181.01]PPAAQESSR.R	0.999731638	0.536443532	0.992502256	0.783140467	0.92677855	0.982703863	0.920823882
R.n[305.21]K[432.30]LDNGGY[243.03]YITTR.A	0.002747367	0.000227087	0.004129957	0.001182551	0.012520052	0.048903986	0.610287405
R.n[305.21]K[432.30]LSS[167.00]SDAPAQDTGSSAAAVETDASR.T	0.685642267	0.299347637	0.071068757	0.029575394	0.034121232	0.053827197	0.043371514
R.n[305.21]K[432.30]NSSTDQGS[167.00]DEEGSLQK[432.30].E	0.764006975	0.051656467	0.013208866	0.00076908	0.000371559	0.000883485	0.000535347
R.n[305.21]K[432.30]PS[167.00]DEEFASR.K	0.99732183	0.899397724	0.06531921	0.034797169	0.001206086	0.000154939	0.000185417
R.n[305.21]K[432.30]QPPK[432.30]EPSEVPT[181.01]PK[432.30].R	0.994498761	0.167022611	0.727637215	0.80468832	0.312122938	0.293938659	0.452038754
R.n[305.21]K[432.30]QPS[167.00]PAPTPTAPAGAAC[160.03]LER.S	0.838388375	0.114211115	0.542145493	0.77787185	0.697267486	0.980798522	0.99906518
R.n[305.21]K[432.30]TS[167.00]SVSSISQVSPER.G	0.032150888	0.020921155	0.559307289	0.998093917	0.999996621	0.99999953	0.997583033
R.n[305.21]K[432.30]TSS[167.00]VSSISQVSPER.G	0.152107613	0.058424853	0.999999999	0.912686795	0.999968697	0.991064177	0.999971803
R.n[305.21]K[432.30]TVTY[243.03]EDPQAVGGLASALDNR.K	0.234007366	0.041533283	0.924128576	0.98964186	0.999711431	0.999999997	0.999979082
R.n[305.21]K[432.30]TVTY[243.03]EDPQAVGGLASALDNRK[432.30].Q	8.01734E-06	0.002079959	0.114554873	0.575033302	0.999422028	0.999974166	0.999999388
R.n[305.21]K[432.30]VELS[167.00]ES[167.00]EEDK[432.30]GGK[432.30].M	0.676379386	0.003537954	0.106819249	0.285349792	0.338038891	0.855191877	0.765022988
R.n[305.21]K[432.30]VQVAALQAS[167.00]PPLDQDDR.A	0.987299607	0.698897769	0.81325069	0.956074211	0.998525967	0.999828553	0.999998534
R.n[305.21]K[432.30]VQVAALQAS[167.00]PPLDQDDRAFEVMDEFDGR.S	0.2009537	0.260847553	0.881221068	0.999990838	0.989107794	0.999529782	0.999988461
R.n[305.21]K[432.30]VVDYSQFQES[167.00]DDADEDYGR.D	0.48177232	0.03414221	0.77300765	0.141703311	0.046402409	0.462123227	0.998777397
R.n[305.21]K[432.30]VVDYSQFQES[167.00]DDADEDYGRDSGPPTK[432.30].K	0.516082133	0.634573263	0.879038763	0.970553733	0.995525228	0.906999773	0.999999993
R.n[305.21]LAAFADALEFADEEK[432.30]ES[167.00]PVEFTGHK[432.30].L	0.999992153	0.818516281	0.998408743	0.919680121	0.991331717	0.999919777	0.505550992
R.n[305.21]LAEDEGDS[167.00]EPEAVGQSR.G	0.462401606	0.999999998	0.218225442	0.62992686	0.393470402	0.972595071	0.998536179
R.n[305.21]LAGLEQAILS[167.00]PGQNSGNYFAPIPLEDHAENK[432.30]VDILEMLQK[432.30].A	0.999991287	1	0.026751603	0.005474253	0.004782046	0.002691699	0.004034714
R.n[305.21]LALDGETLGEEEQEDEQPPWASPS[167.00]PTSR.Q	0.124666163	0.999999932	0.999995448	0.996234015	0.604605401	0.344528191	0.210787459
R.n[305.21]LDGENIY[243.03]IR.H	0.032579794	0.273464382	0.998931816	0.746929775	0.786111664	0.998317692	0.895697716
R.n[305.21]LDGLVET[181.01]PTGYIESLPR.V	0.061290491	0.615512334	0.016965529	0.146126903	0.196881936	0.080826908	0.009912091
R.n[305.21]LDSQPQET[181.01]SPELPR.R	0.571438085	0.684244723	0.497133808	0.411200124	0.393279844	0.82690758	0.211850016
R.n[305.21]LDSQPQETS[167.00]PELPR.R	0.927711523	0.966633863	0.801167774	0.450564678	0.998476571	0.988391541	0.703428249
R.n[305.21]LEVSVDGLTLSPDPEERPGAEGAPLLPPPLPPPS[167.00]PPGSGR.G	0.91322059	0.999976856	0.98182741	0.999997512	0.999999937	0.998491636	0.995859158
R.n[305.21]LFRPPS[167.00]PAPAAPGAR.L	0.401422427	0.998594831	0.487328421	0.850443912	0.999433876	0.998232743	0.51633497
R.n[305.21]LGAAPEEESAY[243.03]VAGEK[432.30].R	0.000671413	0.017895329	0.820769532	0.673951184	0.999893729	0.999759539	0.999973595
R.n[305.21]LGAGGGS[167.00]PEK[432.30].S	0.999996975	0.742426201	0.928395946	0.881323066	0.881067761	0.940130525	0.589251788
R.n[305.21]LGEY[243.03]EDVSR.V	0.001198024	0.003191583	0.152969936	0.546200667	0.999998751	0.995684899	0.999999992
R.n[305.21]LGGLRPES[167.00]PESLTSVSR.T	0.992838199	0.999955129	0.999797447	0.999999904	0.999968184	0.999875601	0.367863574
R.n[305.21]LGGSVLGQIPFLQNC[160.03]EDEDS[167.00]DEDDELDSVQHK[432.30].K	0.024023325	0.305198066	0.012322288	0.268724255	0.521358086	0.197046525	0.998869624
R.n[305.21]LGIAVIHGEAQDAESDLVDGRHS[167.00]PPMVR.S	0.996531012	0.994549969	0.913270225	0.997893832	0.999997473	0.999978901	0.503053699
R.n[305.21]LGLAVIHGEAQC[160.03]TELDMDDGRHS[167.00]PPMVK[432.30].N	0.07137084	2.15056E-05	0.011657232	0.046742169	0.001711945	0.002726119	0.713215948
R.n[305.21]LGS[167.00]PVDNLEDMDRDDLTDDSVFTR.S	0.515083756	0.349543242	0.012206769	0.010154694	0.038074232	0.067095469	0.033693686
R.n[305.21]LGS[167.00]VDSFER.S	0.997602089	0.607490264	0.985245927	0.672293667	0.290780788	0.8363078	0.94603791
R.n[305.21]LGSQHS[167.00]PGR.T	0.998989262	0.457332324	0.972514563	0.967141957	0.999891161	0.976002022	0.354354968
R.n[305.21]LHRIET[181.01]DEEES[167.00]C[160.03]DNAHGDANQPAR.D	0.986176731	0.546311482	0.999889593	0.999931433	0.999994483	0.999810082	1
R.n[305.21]LIEDNEY[243.03]TAR.Q	0.025252197	0.216995413	0.32060984	0.648533306	0.995298674	0.987927302	0.999995613
R.n[305.21]LIEDNEYT[181.01]AR.Q	0.030039547	0.362478858	0.1248973	0.452723837	0.99448057	0.999999633	0.999942427
R.n[305.21]LLHMDS[167.00]DDEIPIR.K	0.676742618	0.073443346	0.074986483	0.035534514	0.051236128	0.610984902	0.667529691
R.n[305.21]LLLAEDS[167.00]EEEVDFLSER.R	0.130204927	0.213529828	0.295839079	0.315059051	0.223235937	0.288692941	0.242486534
R.n[305.21]LLLAEDS[167.00]EEEVDFLSERR.M	0.108229822	0.481124958	0.070990859	0.512375999	0.870546097	0.708372364	0.840904345
R.n[305.21]LLPEGEETLES[167.00]DDEK[432.30].D	0.79493055	0.36654833	0.467925773	0.997921448	0.998914466	0.548354696	0.555257195
R.n[305.21]LLPPAS[167.00]P.-	0.998686891	0.97121903	1.8368E-08	0.586034261	0.914764358	0.943815581	0.371080753
R.n[305.21]LLQQQEEEEAC[160.03]LEEEEEEEDS[167.00]DEEDQRSGK[432.30].D	0.929175191	0.987271678	0.927318695	0.977393098	0.99987897	0.999999693	0.999999762
R.n[305.21]LPAPPS[167.00]PER.R	0.9999999	0.999999995	0.218840785	0.794433735	0.72122651	0.894041704	0.044273753
R.n[305.21]LPDS[167.00]DDDEDEETAIQR.V	0.91310532	0.87091831	0.982838296	0.973606891	0.958399074	0.999471428	0.552611746
R.n[305.21]LPLVPES[167.00]PRR.M	0.939477508	0.750603917	0.999084926	0.445288157	0.213229789	0.770027525	0.634370122
R.n[305.21]LQAALDDEEAGGRPAMEPGNGS[167.00]LDLGGDSAGR.S	0.999889037	1	0.996589805	0.799751931	0.997854563	0.999945504	0.999598932
R.n[305.21]LQQQHSEQPPLQPS[167.00]PVMTR.R	0.554551435	0.170804701	0.012300812	0.760689847	0.935990705	0.999999055	0.978379925
R.n[305.21]LRS[167.00]PPEALVQGR.Y	0.605476969	0.974036455	0.853695886	0.998822494	0.999378493	0.999999905	0.997011985
R.n[305.21]LSASTASELS[167.00]PK[432.30].S	0.340228444	0.179340605	0.047553108	0.118299447	0.337631276	0.197843105	0.603866045
R.n[305.21]LSGLANVVLHELS[167.00]GDDDTDQNMR.A	0.999941335	0.99091021	0.999843945	0.995291303	1	0.999987908	0.999993891
R.n[305.21]LSLFSDGDS[167.00]SESEDTLSSSER.S	0.998630172	0.807563472	0.847008516	0.817398458	0.673422003	0.743373929	0.968364854
R.n[305.21]LSLFSDGDSS[167.00]ESEDTLSSSER.S	0.621867888	0.268005836	0.47125035	0.407036334	0.207723285	0.363102438	0.60965463
R.n[305.21]LSLGPLS[167.00]PEK[432.30]LEEILDEANR.L	0.491356752	0.581778695	0.4722145	0.999999942	0.99999933	0.99999921	1
R.n[305.21]LSLTSDPEEGDPLALGPES[167.00]PGEPQPPQLK[432.30].K	0.53036176	0.999999972	0.9918768	0.345971423	0.780015101	0.646888122	0.858474151
R.n[305.21]LTPSPDIIVLS[167.00]DNEASSPR.S	0.562948328	0.873847859	0.690608279	0.999976815	0.842717551	0.660045619	0.99984163
R.n[305.21]LVREDENDAS[167.00]DDEDDDEK[432.30].R	0.999210833	0.860766907	0.999573115	0.492372063	0.487860981	0.999999949	0.16520406
R.n[305.21]MAPTPIPTRS[167.00]PSDSSTASTPVAEQIER.A	0.412912537	0.612830514	0.27204555	0.706343854	0.999325404	0.904232844	0.302692101
R.n[305.21]MDSNFGLAGLPGS[167.00]PK[432.30].K	0.27227314	0.223128795	0.611594758	0.272703785	0.940106088	0.996309852	0.982692604
R.n[305.21]METVSNASSSSNPS[167.00]SPGR.L	0.999658272	0.972008807	0.987968788	1	1	0.994521701	0.172532244
R.n[305.21]MHLPS[167.00]PTDSNFYR.A	0.999731618	0.999864933	0.999979151	0.884934238	0.991510069	0.977890015	0.990960016
R.n[305.21]MHLPSPTDSNFY[243.03]R.A	9.52258E-06	0.025211929	1.72465E-05	9.1221E-05	0.999999997	0.982181191	0.607523642
R.n[305.21]MLPHAPGVQMQAIPEDAIPEES[167.00]GDEDEDDPDK[432.30]R.L	0.642873875	0.986902266	0.476540362	0.417725819	0.998966913	1	0.814030784
R.n[305.21]MLPHAPGVQMQAIPEDAVHEDS[167.00]GDEDGEDPDK[432.30].R	0.843471215	0.999638065	0.602570914	0.999999846	0.980853521	0.85767778	0.958480708
R.n[305.21]MLPHAPGVQMQAIPEDAVHEDS[167.00]GDEDGEDPDK[432.30]R.L	0.999928568	0.370823228	0.780483682	0.791087172	0.964456963	0.999975035	0.877311589
R.n[305.21]MNS[167.00]TGGQTPR.R	0.887974233	0.074287875	3.04392E-05	0.113555625	0.018022578	0.061582775	0.999085152
R.n[305.21]MREDYDS[167.00]VEQDGDEPGPQR.S	0.845118262	0.232146297	0.991086862	0.999947831	0.998281958	1	0.999970479
R.n[305.21]NC[160.03]PS[167.00]PVLIDC[160.03]PHPNC[160.03]NK[432.30]K[432.30].Y	0.923798734	0.007566287	0.726443905	0.434684311	0.176917484	0.394824206	0.48080337
R.n[305.21]NDS[167.00]WGSFDLR.A	0.999999973	0.74976908	0.985482965	0.950890857	0.935118379	0.984975947	0.998471671
R.n[305.21]NFDFEGSLS[167.00]PVIAPK[432.30].K	0.143612349	0.129170311	0.98607447	0.829808976	0.999774085	1	0.714067791
R.n[305.21]NGAAGPHS[167.00]PDPLLDEQAFGDLTDLPVVPK[432.30].A	1	0.653914658	0.596529789	0.504218219	0.1234067	0.432137874	0.560253463
R.n[305.21]NGS[167.00]PPPGAPSSR.F	0.987427336	0.934847247	0.952178247	0.997850485	1	0.998397569	0.370300619
R.n[305.21]NLLEDDS[167.00]DEEEDFFLR.G	0.925852646	0.998956439	0.999888204	0.899089254	0.999949211	0.999988104	0.925567079
R.n[305.21]NLLEDDS[167.00]DEEEDFFLRGPSGPR.F	0.996422454	0.978479237	0.459277326	0.984465925	0.999865009	0.962269531	0.612401003
R.n[305.21]NLSEGNNANYTEY[243.03]VATR.W	0.037203108	0.894791111	0.399562349	0.539456118	0.984937866	0.999991447	0.154336911
R.n[305.21]NNYALNTTATY[243.03]AEPYRPIQYR.V	0.008727445	0.006019254	0.007219118	0.029258182	0.126439628	0.489399966	0.040807199
R.n[305.21]NPGFY[243.03]VEANPMPTFK[432.30].C	1.75053E-05	0.022353239	0.022103836	0.276637483	0.874173787	0.752755036	0.97158604
R.n[305.21]NQIPRT[181.01]PENLITEIR.S	0.773727482	1	0.999999483	0.785741308	0.493492078	0.999992838	0.917019266
R.n[305.21]NQVEEDAEDS[167.00]GEADDEEK[432.30]PEIHK[432.30]PGQNSFSK[432.30].S	0.770524171	0.04466021	0.690913854	0.188351092	0.527928732	0.856886419	0.996140098
R.n[305.21]NQVIIPLVLS[167.00]PDRDEDLMR.Q	0.995257633	0.99974166	0.992264017	0.999999196	0.984439058	0.997477176	0.773690288
R.n[305.21]NS[167.00]PGSQVASNPR.Q	0.723081868	0.449163396	0.873334932	0.99999406	0.999999998	0.935050021	0.039659747
R.n[305.21]NSNS[167.00]PPS[167.00]PSSMNQR.R	0.999999958	0.999463582	0.98363081	0.935599269	0.677854803	0.233417818	0.005123922
R.n[305.21]NSNSPPS[167.00]PSSMNQR.R	0.999999495	0.544907671	0.762050889	0.682431657	0.695122778	0.995879691	0.83603955
R.n[305.21]NSNSYGIPEPAHAY[243.03]AQPQTTTPLPAVSGSPGAAITPLPSTQNGPVFAK[432.30].A	0.22014594	0.007212365	0.057090818	0.039995407	0.056813815	0.201731234	0.228304794
R.n[305.21]NSNSYGIPEPAHAYAQPQTTTPLPAVSGS[167.00]PGAAITPLPSTQNGPVFAK[432.30].A	0.27783996	0.00809931	0.060895044	0.021086318	0.03691356	0.122011571	0.192702665
R.n[305.21]NSQEAEVSC[160.03]PFIDNTY[243.03]SC[160.03]SGK[432.30].L	0.026355075	0.00161977	6.77195E-05	1.17641E-05	0.056522423	0.998510117	0.999985474
R.n[305.21]NSSLGSPSNLC[160.03]GS[167.00]PPGSIR.K	0.999995119	0.874503448	0.999998772	0.99999024	0.99712433	0.917695724	0.548047172
R.n[305.21]NTY[243.03]NQTALDIVNQFTTSQASR.E	0.759297462	0.82193496	0.709425238	0.790871407	0.999998051	0.999996331	0.797590681
R.n[305.21]NVHS[167.00]EDFENR.L	0.688204795	0.999999985	0.618264233	0.961944813	0.824680851	0.072729019	0.013699221
R.n[305.21]NVPHEDIC[160.03]EDS[167.00]DIDGDYR.V	0.927528793	0.647536234	0.99999534	0.999997266	1	0.978872101	0.997684819
R.n[305.21]NVSSFPDDAT[181.01]SPLQENR.N	0.999955262	0.999965608	0.999968864	0.996268464	0.984345859	0.997124052	0.709074128
R.n[305.21]NVSTGS[167.00]AENEEK[432.30].S	0.84922214	0.997613084	0.466555762	0.9478858	0.995651282	0.998399647	0.675400869
R.n[305.21]NY[243.03]VTPVNR.N	0.000523914	1.03719E-06	0.000118927	7.6095E-05	0.013131157	0.448226767	0.9999981
R.n[305.21]NYQQNYQNS[167.00]ESGEK[432.30].N	0.596981038	0.999935417	0.999999997	0.999866492	1	0.998754168	0.924582855
R.n[305.21]QAHDLS[167.00]PAAESSSTFSFSGR.D	0.970563054	0.989410504	0.999326739	0.999660469	0.998556251	0.999893275	0.98288071
R.n[305.21]QALDS[167.00]EEEEEDVAAK[432.30].E	0.99833224	0.976468034	0.984311071	1	0.998432688	0.722679722	0.438715898
R.n[305.21]QAQAQES[167.00]EEEEESR.S	0.350627349	0.993313326	0.049600606	0.995837029	1	1	0.964371488
R.n[305.21]QAST[181.01]DAGTAGALTPQHVR.A	0.106803194	0.999994053	0.107788391	0.98352934	0.998659274	0.981089789	0.998321843
R.n[305.21]QEAIPDLEDS[167.00]PPVS[167.00]DSEEQQESAR.A	0.999917114	0.640642202	0.999938866	0.999986152	0.998996021	0.999542156	0.999729421
R.n[305.21]QEEAEY[243.03]VR.A	0.028204981	0.000512274	5.89888E-07	0.000217028	0.098251074	0.878712489	0.999749041
R.n[305.21]QES[167.00]DPEDDDVK[432.30].K	0.80977356	0.999999393	0.999844885	0.976594967	0.977606292	0.920627631	0.893515974
R.n[305.21]QESTVSFNPY[243.03]EPELAPWAADK[432.30]GPQR.E	0.460863504	0.958372953	0.981185183	0.744945846	0.885826635	0.998714286	0.394768688
R.n[305.21]QGS[167.00]PVAAGAPAK[432.30].Q	0.511800452	0.999999959	0.999999999	0.997979831	0.892515713	0.999960384	0.587705467
R.n[305.21]QGS[167.00]SLNLFEDVQITEPEAEPESK[432.30].S	0.912911935	0.850214087	0.792419163	0.962443015	0.771925246	0.999734846	0.984405238
R.n[305.21]QGSGVILRQEEAEY[243.03]VR.A	0.069857342	3.65567E-06	5.83843E-07	2.8492E-07	0.001576531	0.639284418	0.980481539
R.n[305.21]QLHLEGASLELS[167.00]DDDTESK[432.30].T	0.162466533	0.628791073	0.689048781	0.892937902	0.989306681	0.754489688	0.78713502
R.n[305.21]QLLDS[167.00]DEEQEEDEGR.N	0.98168109	0.559922202	0.963517044	0.953519326	0.971466587	0.999800972	0.999998014
R.n[305.21]QNGSNDSDRYS[167.00]DNEEDSK[432.30].L	0.409713329	0.993646374	0.144410866	0.999978797	0.999994837	0.999884715	0.999627591
R.n[305.21]QNS[167.00]DPTSENPPLPTR.L	0.996285744	0.168865136	0.981493286	0.999634101	0.933589727	0.686970808	0.154022669
R.n[305.21]QQAAYYAQT[181.01]SPQGMPQHPPAPQGQ.-	0.999832008	0.145031394	0.997337642	0.999993886	1	0.999997027	0.693148426
R.n[305.21]QQAAYYAQTS[167.00]PQGMPQHPPAPQGQ.-	0.846084319	0.461029984	0.410035861	0.999999129	0.999999996	0.997266282	0.428032425
R.n[305.21]QQSHFAMMHGGTGFAGIDSS[167.00]SPEVK[432.30].G	1	0.688469799	0.859274989	0.99996774	0.999968241	0.290907208	0.674213078
R.n[305.21]QRS[167.00]PS[167.00]PAPAPAPAAAAGPPTR.K	0.835433523	0.999076245	0.235918744	0.978252099	0.999996978	0.999847971	0.998926969
R.n[305.21]QSHSES[167.00]PSLQSK[432.30].S	0.85873909	0.826247591	0.997992228	0.931995661	0.892851306	0.996922415	0.864869365
R.n[305.21]QSPAS[167.00]PPPLGGGAPVR.T	0.999999607	0.876458974	0.440230173	0.091032778	0.049940826	0.18194841	0.999685268
R.n[305.21]QSPEDVY[243.03]FSK[432.30].S	0.089783857	0.054281899	0.141603732	0.182106177	0.443997447	0.810984847	0.860976561
R.n[305.21]QSS[167.00]ESDIESVIYTIEAVAK[432.30].G	0.999984992	0.982048971	0.331696401	0.063653368	0.086907694	0.15634475	0.069943246
R.n[305.21]QSS[167.00]FEIPDDVPLPAGWEMAK[432.30].T	0.999683192	1	0.999493262	0.650640927	0.985649508	0.999968623	0.892920643
R.n[305.21]QSSES[167.00]DIESVIYTIEAVAK[432.30].G	0.494728116	0.996463378	0.883514639	0.541188601	0.115731935	0.52545816	0.167343685
R.n[305.21]QTPSREY[243.03]VDLER.E	0.545933262	0.015620859	0.004740804	0.048540617	0.716132956	1	0.99884741
R.n[305.21]RAADEDWDS[167.00]ELEDDLLGEDLLSGK[432.30]K[432.30].N	0.80521431	0.899142672	0.595841608	0.999968611	0.9977564	0.995281489	0.999411985
R.n[305.21]RASSAS[167.00]VPAVGASAEGTRR.D	0.999998335	0.63990019	0.999032242	0.999998218	0.999800902	0.985259869	0.908963749
R.n[305.21]RDAGGPRPES[167.00]PVPAGR.A	0.954292951	0.999999999	0.999999688	0.999969701	0.994937372	0.994630622	0.494643569
R.n[305.21]RDGPGLERS[167.00]PGEPGGAAPER.E	0.971669778	0.865729866	0.999691705	1	0.999996125	0.999980682	0.534473511
R.n[305.21]RDNEVDGQDY[243.03]HFVVSR.E	0.833969524	0.001516195	8.34666E-05	3.56613E-05	1.51515E-05	0.003935581	0.224945476
R.n[305.21]RDS[167.00]SDTTPLLNGSSQDR.M	0.98773365	0.752726403	0.999554589	0.976098246	0.831434402	1	0.791819402
R.n[305.21]RDYDDMS[167.00]PR.R	0.999999977	0.049868204	0.99427874	0.797799106	0.173936142	0.171406352	0.166980572
R.n[305.21]REEQTDT[181.01]S[167.00]DGESVTHHIR.R	0.992883429	1	0.491680608	0.814638802	0.999926356	1	0.976172719
R.n[305.21]RFLS[167.00]PSEK[432.30].H	0.999971519	0.989318478	0.999353069	0.579103189	0.990095514	0.995249473	0.983280087
R.n[305.21]RFS[167.00]LS[167.00]PSLGPQASR.F	0.459317055	0.457244645	0.911441123	0.997570701	0.818691607	0.912417447	0.999795125
R.n[305.21]RGDS[167.00]ES[167.00]EEDEQDSEEVR.L	0.974454067	0.778266566	0.976764681	0.98735338	0.96595108	1	0.950219682
R.n[305.21]RGEGDAPFSEPGTTSTQRPS[167.00]SPETATK[432.30].Q	0.988963395	0.536857104	0.968899208	0.999999702	0.983575056	0.999928724	0.646084887
R.n[305.21]RGFS[167.00]DSGGGPPAK[432.30].Q	1	0.999998426	0.003922611	0.051015678	0.019646667	0.121987326	0.001479686
R.n[305.21]RGRS[167.00]PQPPAEEDEDDFDDTLVAIDTYNC[160.03]DLHFK[432.30].V	0.172998073	0.454202097	0.067555856	0.226697657	0.924700927	0.788154102	0.951092758
R.n[305.21]RGSSAAASPGS[167.00]PPPGR.A	0.912934908	0.790205025	0.566132708	0.981687694	0.999786626	1	0.69572226
R.n[305.21]RIPVS[167.00]PEQAR.S	0.817317419	0.999999992	0.987530194	0.991656151	0.146586057	0.999940411	0.980961643
R.n[305.21]RLEIS[167.00]PDSSPER.A	0.999120835	1	0.642757935	0.999999984	0.54835748	0.927812487	0.433843979
R.n[305.21]RNDDISELEDLS[167.00]ELEDLK[432.30].D	0.027320023	0.02697607	0.011086477	0.105394535	0.148795289	0.104433454	0.384147075
R.n[305.21]RNLLEDDS[167.00]DEEEDFFLR.G	0.168289816	0.999465801	0.132300409	0.175874126	0.512461492	0.518078414	0.497406905
R.n[305.21]RNSSEASS[167.00]GDFLDLK[432.30].G	0.966660187	0.997020429	1	0.979892995	0.984125658	0.998195578	0.161182815
R.n[305.21]RPAEATSS[167.00]PT[181.01]SPERPR.H	0.999999969	0.973229534	0.999999999	0.848946005	0.957926854	0.998342657	0.981471419
R.n[305.21]RPAEATSSPT[181.01]S[167.00]PERPR.H	0.999379855	0.996554574	0.999992823	0.999996632	0.997692165	0.999997209	0.761566658
R.n[305.21]RPAEATSSPT[181.01]SPERPR.H	0.999004178	0.550324166	1	0.926157537	0.99703519	0.995445908	0.136355962
R.n[305.21]RPDHSGGS[167.00]PSPPTSEPAR.S	0.999999988	0.293735644	0.999967881	0.999999988	0.997893508	0.347858751	0.999996508
R.n[305.21]RPDPDS[167.00]DEDEDYER.E	0.999998704	0.213379421	0.94664574	0.981847402	0.999994771	0.997445764	0.99559
R.n[305.21]RPDPDS[167.00]DEDEDYERER.R	0.999999712	0.149592386	0.999976099	0.999559686	0.999999292	0.984275173	0.999999996
R.n[305.21]RPEGPGAQAPSS[167.00]PR.V	0.985422008	0.23806895	0.244742283	0.556747884	0.717346927	0.181860227	0.574292116
R.n[305.21]RPGPGTLY[243.03]DVPR.E	0.001837569	0.012499736	0.004598117	0.004389086	0.022088106	0.812386435	0.592543126
R.n[305.21]RPILQLS[167.00]PPGPR.G	0.260156917	0.002675893	0.230440971	0.630370075	0.275728826	0.209657582	0.220534915
R.n[305.21]RPS[167.00]QEQSASASSGQPQAPLNR.E	0.374360464	0.723787461	0.728204399	0.999999995	0.999882339	0.99687301	0.999933768
R.n[305.21]RQS[167.00]SGSATNVASTPDNR.G	1	0.134056135	0.419573282	0.476302634	0.551484211	0.655734058	0.999522898
R.n[305.21]RRS[167.00]PPPGPDGHAK[432.30].K	0.948729561	0.995872546	0.924194459	0.999914128	0.999878647	0.997487097	0.992893831
R.n[305.21]RS[167.00]SDPALIGLSTSVSDSNFSSEEPSR.K	0.098674864	0.724330067	0.1838067	0.557473139	0.338640307	0.150555832	0.999925803
R.n[305.21]RSDS[167.00]VSASER.A	0.999826605	0.039811592	0.005695735	0.999981081	0.999999955	0.99981913	0.810510368
R.n[305.21]RSS[167.00]PPPPPSGSSSR.T	0.99996552	0.166450046	0.999953595	0.999999987	1	0.999988527	0.988490328
R.n[305.21]RTDALTSS[167.00]PGR.D	0.99997867	0.769876237	1	0.998074813	0.833951594	0.999900944	0.858023446
R.n[305.21]RTPAPPEPGS[167.00]PAPGEGPSGR.K	0.530211588	0.983258386	0.781340305	0.999999838	0.996575939	0.991994527	0.277238467
R.n[305.21]RVPLS[167.00]PLSLLAGPADAR.R	0.999946733	0.994913254	0.999999674	0.454605033	0.599388078	0.53390206	1
R.n[305.21]RVPRPPEREDS[167.00]DNDDDTHVR.M	0.996265868	0.999638481	0.999966444	0.998037118	0.991033306	0.999981346	0.99958995
R.n[305.21]RVSVC[160.03]AETY[243.03]NPDEEEEDTDPR.V	0.99490205	1.81382E-05	0.999978127	0.616813985	0.041889595	0.412433687	0.982749612
R.n[305.21]RYPSSISSS[167.00]PQK[432.30].D	0.789639692	0.834570223	0.59419849	0.986611382	0.999241254	0.228244827	0.682210683
R.n[305.21]S[167.00]APPNLWAAQR.Y	0.407135206	0.993070716	0.73929553	0.889503186	0.999987182	0.896303982	0.932340546
R.n[305.21]S[167.00]FEVEEVETPNSTPPR.R	0.800342385	0.999999838	0.998354718	0.906125353	0.986619728	0.999968396	0.999999504
R.n[305.21]S[167.00]HHAASTTTAPTPAAR.S	0.999953416	0.949347566	1	0.99997467	0.999671597	0.999991524	0.7167181
R.n[305.21]S[167.00]PGEPGGAAPER.E	0.999999983	0.985212993	0.997910116	0.939072973	0.983213965	0.986697983	0.994016843
R.n[305.21]S[167.00]PGMLEPLGSSR.T	0.554049282	0.996340932	0.619109379	0.563971407	0.987890047	0.999999995	0.999999983
R.n[305.21]S[167.00]PQLSDFGLER.Y	0.997951088	0.775354505	0.975080352	0.854631118	0.632333612	0.979416027	0.082271687
R.n[305.21]S[167.00]PSGGAAGPLLTPSQSLDGSR.R	0.226545064	0.538126366	0.495101592	0.917737505	0.912453261	0.891487727	0.763943009
R.n[305.21]S[167.00]PSGHPHVR.R	0.855369788	0.170915934	0.598966989	0.9527629	0.937591435	0.570855337	0.968890709
R.n[305.21]S[167.00]VQEGENPDDGVR.G	0.999388406	0.353678138	0.004016638	0.00772282	0.00500464	0.006372579	0.031309092
R.n[305.21]SAAGS[167.00]PPAVAAAGSGNGAGGGGGVGC[160.03]APAAGAGR.L	0.177331913	0.152622114	0.504537235	0.80930084	0.492876256	0.646658837	0.65080432
R.n[305.21]SAAS[167.00]PVVSSMPER.A	0.862112437	0.987130945	0.19050273	0.68573818	0.510089664	0.646735066	0.999956156
R.n[305.21]SAEEAPLY[243.03]SK[432.30].V	9.92692E-05	0.149342963	0.967801011	0.999991747	0.999987898	0.999999997	0.999724835
R.n[305.21]SAFTPATATGSSPS[167.00]PVLGQGEK[432.30].V	0.584741759	0.814858652	0.103370971	0.531777695	0.459492853	0.525939242	0.566373568
R.n[305.21]SAGEEEDGPVLT[181.01]DEQK[432.30].S	0.199015663	0.827168471	0.958053508	0.999991169	0.86452548	0.999454126	0.551463667
R.n[305.21]SANGGSESDGEENIGWS[167.00]TVNLDEEK[432.30].Q	0.995577344	0.992329963	0.97549756	0.997524995	0.999951636	0.999871751	0.845554563
R.n[305.21]SAS[167.00]PDDDLGSSNWEAADLGNEER.K	0.949814696	0.997032655	0.997740457	0.999999998	0.559577467	0.852977263	0.799126397
R.n[305.21]SASPDDDLGSS[167.00]NWEAADLGNEERK[432.30].Q	0.999994569	0.999998563	0.998513982	0.999999876	0.999871138	0.964393663	0.255383356
R.n[305.21]SATDGNTSTT[181.01]PPTSAK[432.30].K	0.999999962	0.858288933	0.998050491	0.999990784	0.999999999	0.999569058	0.99560503
R.n[305.21]SDEGQLS[167.00]PATR.G	0.987384575	0.537309601	0.999999953	0.998428617	0.99999866	0.63979021	0.99975431
R.n[305.21]SDS[167.00]FENPVLQQHFR.N	0.325978616	0.9026397	0.904785174	0.990572543	0.999376779	0.946198199	0.981485503
R.n[305.21]SDS[167.00]RAQAVSEDAGGNEGR.A	0.950319441	0.997651878	0.410291022	0.998507987	0.636734791	0.434138135	0.008934098
R.n[305.21]SDS[167.00]VSASER.A	0.736410332	0.202139287	0.000952785	0.975272248	0.584367251	0.999365145	0.999999971
R.n[305.21]SDY[243.03]DGIGSR.G	2.63227E-05	5.03444E-05	0.000589249	0.148726764	0.967511221	0.994592686	1
R.n[305.21]SEDMPFS[167.00]PK[432.30].A	0.626570718	0.459182594	0.994986213	0.928748351	0.999843727	0.977937637	0.993058849
R.n[305.21]SES[167.00]PPPLSDPK[432.30].Q	0.946204017	0.944673364	0.665611476	0.999900882	0.989568752	0.996191695	0.796329151
R.n[305.21]SET[181.01]PPHWR.Q	0.999031312	0.875678291	0.922643285	0.981463364	0.341559218	0.999998616	0.928911973
R.n[305.21]SGLTVPT[181.01]SPK[432.30].G	0.999675117	0.991665588	0.999388562	0.998544644	0.99972812	0.998326997	0.078126348
R.n[305.21]SGMNS[167.00]PLR.T	0.996050853	0.24048459	0.33059602	0.855051262	0.996653641	0.999982551	0.998091337
R.n[305.21]SGRDY[243.03]STVSASPTALSTLK[432.30].Q	0.000652178	0.009323662	0.000538141	0.002001152	0.017066278	0.049442626	0.43144392
R.n[305.21]SGRDYS[167.00]TVSASPTALSTLK[432.30].Q	2.36823E-05	0.000840231	2.26047E-05	0.000167036	0.000545553	0.007270872	0.151165767
R.n[305.21]SGS[167.00]MDPSGAHPSVR.Q	0.999921812	0.560028295	0.351817284	0.40480142	0.690196403	0.658995121	0.999997895
R.n[305.21]SGTNS[167.00]PPPPFSDWGR.L	0.578263721	1	0.501562376	0.999998462	0.999999994	0.999999739	0.516605554
R.n[305.21]SHGLEPAAPS[167.00]PR.L	0.973655011	0.99200522	0.622824264	0.691757075	0.995098162	0.908520716	0.818032618
R.n[305.21]SHILEDDENS[167.00]VDISMLK[432.30].T	0.57172667	0.133735017	0.115800104	0.005816188	0.001036992	0.002524221	0.041925819
R.n[305.21]SIS[167.00]ADDDLQESSR.R	0.999999999	0.856584325	0.022614272	0.056261013	0.097380166	0.170638226	0.019365444
R.n[305.21]SK[432.30]PPYTDY[243.03]VSTR.W	0.007734563	0.001140574	0.008017918	0.003074882	0.030068253	0.5828517	0.832507549
R.n[305.21]SLAALDALNT[181.01]DDENDEEEYEAWK[432.30].V	0.817755044	0.966054411	0.55484067	0.682731241	0.996795174	0.999999886	0.825724115
R.n[305.21]SLEQYDQVLDGAHGAS[167.00]LTDLANLSEGVSLAER.G	0.34365498	0.991794866	0.082809435	0.850055476	0.695168571	0.998590709	0.998420006
R.n[305.21]SLLDQENC[160.03]NAS[167.00]PEPGAEAGAGAGGGADGFPALAC[160.03]SLEEK[432.30].L	0.347169284	0.493006434	0.858378019	0.840724933	0.922330888	0.953805667	0.999999998
R.n[305.21]SLPTTVPES[167.00]PNYR.N	0.273884775	0.999986549	0.823105993	0.964968879	0.999993222	0.992204084	0.987553799
R.n[305.21]SLSGSS[167.00]PC[160.03]PK[432.30].Q	0.99999939	0.080215843	0.003156516	0.000538375	0.000434513	0.001465363	0.000673263
R.n[305.21]SNS[167.00]PLPVPPSK[432.30].A	0.998481932	0.455163256	0.818829892	0.950282604	0.994602386	0.999813025	0.979565787
R.n[305.21]SNS[167.00]TTQVSQPR.S	0.968760011	0.910465082	0.222356831	0.932071087	0.973749675	0.924041829	0.995573543
R.n[305.21]SPAGPAATPAQAQAAS[167.00]TPRK[432.30].A	0.532958507	0.075091466	0.060942614	0.071278592	0.081386758	0.386696616	0.327925096
R.n[305.21]SPART[181.01]PPSEEDSAEAER.L	0.911217924	0.089078285	0.912133093	0.998019247	0.540521781	0.648985801	0.999999053
R.n[305.21]SPLLAGGS[167.00]PPQPVVPAHK[432.30].D	0.999992693	0.459066677	0.98081168	0.97562258	0.954510369	0.9999994	0.99261703
R.n[305.21]SPS[167.00]DSSTASTPVAEQIER.A	0.977733092	0.999996278	0.99990879	0.949540507	0.135647317	0.001356919	1.59981E-06
R.n[305.21]SPS[167.00]PAHLPDDPK[432.30].V	0.857679176	0.649917888	0.348960066	0.366189512	0.358955604	0.893089451	1
R.n[305.21]SPSPPT[181.01]QHTGQPPGQPSAPSQLSAPR.R	0.978615141	0.989450543	0.638317082	0.726498521	0.853771341	0.999504179	0.693109628
R.n[305.21]SPSSC[160.03]NDLY[243.03]ATVK[432.30].D	0.990566124	0.02778451	0.039815239	0.150904854	0.412532475	0.047161536	0.015814822
R.n[305.21]SPSSES[167.00]SPQHPTPPARPR.H	0.993357768	0.846737983	0.999995354	0.323784442	0.748256836	0.992536008	1
R.n[305.21]SQEPS[167.00]PVGSR.R	0.659345795	0.056027733	0.028447802	0.994723387	0.919485184	0.00660719	1
R.n[305.21]SQLDDHPES[167.00]DDEENFIDANDDEDMEK[432.30].F	1	0.766448114	0.993220675	1	1	0.957501759	0.08255465
R.n[305.21]SQLDDHPES[167.00]DDEENFIDANDDEDMEK[432.30]FTDADK[432.30]ETEIVK[432.30].K	0.998183537	0.010486355	0.761406256	0.450466196	0.116206217	0.939011491	0.971962072
R.n[305.21]SQQQPTPVT[181.01]PK[432.30].K	0.999999989	0.654244688	0.999966761	0.997267664	0.9999263	0.906750843	0.949428511
R.n[305.21]SQSDLDDQHDYDSVAS[167.00]DEDTDQEPLR.S	0.603620558	0.968156465	0.284735974	0.771321145	0.620861676	1	0.964161489
R.n[305.21]SRDPHY[243.03]DDFR.S	0.000208962	0.000348788	0.954751377	0.999185584	1	0.476225496	0.99999918
R.n[305.21]SRT[181.01]PPSAPSQSR.M	0.751519999	0.399849549	0.712125876	0.999992798	0.997682069	0.946529998	0.944080412
R.n[305.21]SS[167.00]SAPLIHGLSDLSQVFQPYTLR.T	0.941997924	0.999999376	0.268388121	0.99995149	0.999791325	0.939940545	0.985648694
R.n[305.21]SSGDVLETFNFLENADDS[167.00]DEDEENDMIEGIPEGK[432.30].D	0.569443763	0.999999935	0.545940072	0.391326366	0.6589867	0.866843904	0.392210029
R.n[305.21]SSGDVLETFNFLENADDS[167.00]DEDEENDMIEGIPEGK[432.30]DK[432.30].H	0.998991954	0.06591942	0.978316662	0.098094191	0.617680882	0.999092961	0.663188512
R.n[305.21]SSPLGQNDNSEY[243.03]VPMLPGK[432.30].F	0.003913372	0.03695956	0.218858903	0.030093677	0.062373984	0.69033544	0.423998619
R.n[305.21]SSPNVANQPPS[167.00]PGGK[432.30].S	0.999565637	1	0.999901856	0.999611531	0.999781414	0.6670144	0.997185121
R.n[305.21]SSS[167.00]APLIHGLSDLSQVFQPYTLR.T	0.979628809	0.952949896	0.42269706	0.987516583	0.99029609	0.999967217	0.999999686
R.n[305.21]SSS[167.00]TSDILEPFTVER.A	0.002411584	0.01281386	0.001350417	0.159129201	0.607158201	0.981704	0.99995815
R.n[305.21]SSS[167.00]VGSSSSYPISPAVSR.T	0.62909058	0.762918862	0.812604149	0.998123157	0.977197687	0.991663361	0.999982004
R.n[305.21]SSSALDS[167.00]PAGPR.R	0.99763143	0.826542493	0.168538181	0.277156549	0.244580295	0.223866477	0.013755566
R.n[305.21]SSSFS[167.00]DTLEESSPIAAIFDTENLEK[432.30].L	0.937902477	0.646873553	0.640812038	0.467512449	0.123560552	0.053935241	0.011908524
R.n[305.21]SSSTEPPPPVRQEPS[167.00]PK[432.30]PNNK[432.30].T	0.956385201	0.060129036	0.99944427	1	0.604193994	0.989100739	0.969533853
R.n[305.21]STAPSAAASASASAAAS[167.00]SPAGGGAEALELLEHC[160.03]GVC[160.03]R.E	0.66848428	0.478338816	0.522943799	0.933029023	0.990900116	0.974148446	0.609921008
R.n[305.21]STPFIVPS[167.00]SPTEQEGR.Q	0.992241378	0.999298805	0.998153563	0.876329614	0.925338128	0.834181435	0.999995416
R.n[305.21]SVDQGGGGS[167.00]PR.K	0.999695542	0.999999724	0.451447733	0.917575538	0.999999022	0.998339222	0.897575742
R.n[305.21]SVLEDFFTAT[181.01]EGQYQPQP.-	0.993330324	0.658655625	0.02304823	0.99441706	0.999359905	0.999930615	0.99999773
R.n[305.21]SVLPPDGNGS[167.00]PVLPDK[432.30]R.N	0.985889013	0.994158151	0.999999994	0.970010343	0.41929987	0.010514089	0.00201809
R.n[305.21]SVS[167.00]PC[160.03]SNVESR.L	0.998981378	0.957948489	0.999999999	0.924139904	0.999960677	0.932225595	0.9994723
R.n[305.21]SVSGS[167.00]PEPAAK[432.30].K	1	0.960774673	0.994736257	0.495901162	0.311658795	0.663549325	0.211524994
R.n[305.21]SYGS[167.00]QEPLAALLEEVITDAK[432.30].L	0.443643344	0.022594749	0.025659678	0.031345263	0.089963089	0.25936352	0.992645023
R.n[305.21]SYSSPDIT[181.01]QAIQEEEK[432.30].R	0.523375078	0.243740171	0.353292487	0.506194634	0.841839268	0.910194334	0.99968244
R.n[305.21]T[181.01]GSQGQC[160.03]TQVR.V	0.91699582	0.122833765	0.085434959	0.999999562	0.999991413	1	0.109156272
R.n[305.21]TAC[160.03]TNFMMTPY[243.03]VVTR.Y	0.016722559	0.011465819	0.667997203	0.177176084	0.999968034	0.999486813	0.923924693
R.n[305.21]TADSVFC[160.03]PHY[243.03]EK[432.30].V	0.010234096	0.007983358	0.005988442	0.031984859	0.033604672	0.027496694	0.015134865
R.n[305.21]TAQVPS[167.00]PPR.G	0.996825777	0.997400261	0.820710435	0.972935558	0.935190112	0.995028645	0.215323163
R.n[305.21]TAS[167.00]PPPPPK[432.30].R	0.999999979	0.610343454	0.853032388	0.539855113	0.999999985	1	0.102138066
R.n[305.21]TAS[167.00]PPPPPK[432.30]R.R	0.999925472	0.934238004	1	0.93801864	0.999999996	0.9999287	0.587521765
R.n[305.21]TC[160.03]EERPAEDGS[167.00]DEEDPDSMEAPTR.L	1	0.999999989	0.999999141	0.988143168	1	0.974296284	0.97591479
R.n[305.21]TC[160.03]NS[167.00]PQNSTDSVSDIVPDSPFPGALGSDTR.T	0.390258303	0.932119957	0.840559453	0.999995227	0.999472327	0.999949925	0.999949446
R.n[305.21]TC[160.03]PSLSPTS[167.00]PLNNK[432.30].G	0.178564301	0.042256567	0.800664925	0.476235854	0.06204441	0.014049628	0.014743614
R.n[305.21]TDEVPAGGSRS[167.00]EAEDEDDEDYVPYVPLR.Q	0.743449752	0.999999954	0.746777551	0.992775606	0.991852071	0.999999787	0.443507804
R.n[305.21]TDGFAEAIHS[167.00]PQVAGVPR.F	0.271717947	0.011807576	0.167342802	0.156556162	0.216351068	0.115094075	0.579914127
R.n[305.21]TDS[167.00]PDMHEDT.-	0.134237837	0.289080202	0.438734678	0.999999947	0.999999999	0.999999435	0.997620639
R.n[305.21]TEAQDLC[160.03]RAS[167.00]PEPPGPESSSR.W	0.414908766	0.996195208	0.36610077	0.946068405	0.999892298	0.999113859	0.19809242
R.n[305.21]TENSLANENQQPIK[432.30]S[167.00]EPES[167.00]EGEEPK[432.30]RPPGIC[160.03]ERPHR.F	0.246389123	0.024846636	0.035960334	0.262482398	0.183762623	0.3276965	0.620223254
R.n[305.21]TFS[167.00]LTEVR.G	0.999974748	0.369658679	0.167302948	0.018419573	0.00444326	0.196733332	0.658222188
R.n[305.21]TGDLGIPPNPEDRS[167.00]PS[167.00]PEPIYNSEGK[432.30]R.L	0.945552062	0.009031104	0.986991437	0.746735719	0.055107684	0.110133974	0.21036425
R.n[305.21]TGLEDPERY[243.03]LFVDR.A	0.843741899	0.014126442	0.232689679	0.816172322	0.977270395	0.999849141	0.991119328
R.n[305.21]TGS[167.00]QGQC[160.03]TQVR.V	0.524905774	0.247750623	0.311141251	0.999999979	0.999905987	0.999996496	0.298835764
R.n[305.21]TLDS[167.00]DEERPRPAPPDWSHMR.G	0.152012615	0.234254341	0.141478884	0.296989524	0.976972439	0.5341884	0.763038729
R.n[305.21]TLEEVVMAEEEDEGTDRPGS[167.00]PA.-	0.944047838	0.713537802	0.845005	0.719355895	0.999600683	0.999999682	0.911974339
R.n[305.21]TLEPVRPPVVPNDY[243.03]VPSPTR.N	9.12965E-07	8.91398E-05	0.258172317	0.763407614	0.996826885	0.995250324	0.99999205
R.n[305.21]TLIPS[167.00]PPPRPK[432.30].N	0.872785802	0.006611101	0.632750148	0.804636804	0.998175104	0.992777668	0.999999981
R.n[305.21]TLS[167.00]PTPSAEGYQDVR.D	0.243014747	0.708323616	0.755951879	0.778899874	0.974049647	0.998970298	0.986776215
R.n[305.21]TLS[167.00]SSAQEDIIR.W	0.729494668	0.453695121	0.099510209	0.624798882	0.999951385	0.998511931	0.997712537
R.n[305.21]TPESQPDT[181.01]PPGTPLVSQDEK[432.30]R.D	0.593221003	0.032516842	0.216499382	0.068676539	0.100652804	0.396200379	0.994188138
R.n[305.21]TQDPS[167.00]SPGTTPPQAR.Q	0.999999999	0.64274336	0.967087759	0.999981575	0.980340136	0.440140539	0.958168443
R.n[305.21]TQPSSGVDSAVGTLPAT[181.01]SPQSTSVQAK[432.30].G	0.948699411	0.982483953	0.995942637	0.737376159	1	0.702786773	0.999999981
R.n[305.21]TQPSSGVDSAVGTLPATS[167.00]PQSTSVQAK[432.30].G	0.246198226	0.052396304	0.370602477	0.555308292	0.414260789	0.966941822	0.849348008
R.n[305.21]TQS[167.00]PGGC[160.03]SAEAVLAR.K	0.063387548	0.899025342	0.016765321	0.046714774	0.097357504	0.077870782	0.046190268
R.n[305.21]TQSRPGGPPNPPGPS[167.00]PK[432.30].A	0.271689784	0.033209787	0.062966663	0.728108782	0.671134318	0.03792358	0.00377415
R.n[305.21]TS[167.00]DSDQQAYLVQR.G	0.999998516	0.372271092	0.021338512	0.00021647	4.47541E-05	7.45432E-05	0.000651002
R.n[305.21]TS[167.00]PTPPESATTVK[432.30].S	0.03073955	0.00346698	0.000246347	0.021591909	0.181693356	0.973517594	0.999388914
R.n[305.21]TSGSVY[243.03]ITLK[432.30].K	0.027751215	0.037687126	0.039860243	0.048680071	0.275379303	0.475584899	0.052287207
R.n[305.21]TSQDY[243.03]DQLPSC[160.03]SDGSQAPARPPK[432.30]PRPR.R	1.8434E-08	1.19395E-06	3.52255E-06	0.000255119	0.010530985	0.052199403	0.504322343
R.n[305.21]TSS[167.00]FAEPGGGGGGGGGGPGGSASGPGGTGGGK[432.30].A	0.999954442	0.643951823	0.570786476	0.999958175	0.999999091	0.979220203	0.999999987
R.n[305.21]TSS[167.00]FTEQLDEGTPNR.E	0.999999676	0.995790798	1	0.993187017	0.987960167	0.99924985	0.999997729
R.n[305.21]TSS[167.00]LTQFPPSQSEER.S	0.982805015	0.999999945	0.999873859	0.99992423	0.986967286	0.942718168	0.891301035
R.n[305.21]TTQSMQDFPVVDS[167.00]EEEAEEEFQK[432.30].E	0.36439262	0.765086837	0.355173336	0.600804465	0.663427087	0.893217153	0.999524619
R.n[305.21]TVGT[181.01]PIASVPGSTNTGTVPGSEK[432.30].D	0.054739356	0.187000967	0.328081228	0.235789613	0.768165699	0.999983088	0.284917195
R.n[305.21]TVSAS[167.00]STGDLPK[432.30].A	0.079786235	0.118230999	0.021067201	0.220092443	0.692242254	0.999993801	0.988427684
R.n[305.21]TVSLGAGAK[432.30]DELHIVEAEAMNY[243.03]EGSPIK[432.30].V	0.935430907	0.07516949	0.991149894	0.633903941	0.785229715	0.834426636	0.875968358
R.n[305.21]TVSLGAGAK[432.30]DELHIVEAEAMNYEGS[167.00]PIK[432.30].V	0.950552443	0.000696961	0.886939503	0.216141011	0.182219188	0.131045923	0.410364845
R.n[305.21]VADAK[432.30]GDS[167.00]ES[167.00]EEDEDLEVPVPSR.F	0.356085798	0.998056309	0.331548425	0.892222021	0.483976323	0.999485342	0.999972556
R.n[305.21]VADPDHDHTGFLT[181.01]EYVATR.W	0.12201754	0.021349331	0.038619925	0.030436228	0.036695584	0.027708924	0.421730856
R.n[305.21]VADPDHDHTGFLTEY[243.03]VATR.W	6.07156E-05	1.54184E-06	1.68503E-06	2.99624E-06	5.49165E-06	7.50988E-06	9.11095E-05
R.n[305.21]VDY[243.03]VVVDQQK[432.30].T	0.000106946	0.000308003	0.000399943	0.00039768	0.02229358	0.102803149	0.554832765
R.n[305.21]VEGDNIY[243.03]VR.H	0.352718403	0.666509681	0.785578483	0.980249426	0.999801312	0.999999987	0.974216476
R.n[305.21]VENSPQVDGS[167.00]PPGLEGLLGGIGEK[432.30].G	0.942127392	0.753483412	0.996378968	0.996442699	0.911072351	0.912519264	0.999975244
R.n[305.21]VFPEPTES[167.00]GDEGEELGLPLLSTR.H	0.016533261	0.999071005	0.036340365	0.949886336	0.872692887	0.974710035	0.537982721
R.n[305.21]VGDPPQPLPEEPMEVQGAERAS[167.00]PEPQR.E	0.817036108	0.996607442	0.99281518	0.709859607	0.995938354	0.777535699	0.999997513
R.n[305.21]VGEEEHVY[243.03]SFPNK[432.30].Q	0.0040299	0.000953466	0.001897506	0.001337699	0.016179526	0.999999662	0.999200118
R.n[305.21]VGMADANS[167.00]PPK[432.30]PLSK[432.30]PR.T	0.526607877	0.003519958	0.678603822	0.077661686	0.550571476	0.477320597	0.076132376
R.n[305.21]VHDRS[167.00]EEEEEEEEEEEEEQPR.R	0.908561646	0.999999748	0.956705711	0.992592624	1	0.98245348	0.443235544
R.n[305.21]VIEDDPEAVY[243.03]TTTGGK[432.30].L	0.007428978	0.001564299	0.013152662	0.050723537	0.098212982	0.056015463	0.025152352
R.n[305.21]VIEDDPEAVY[243.03]TTTGGK[432.30]IPVR.W	0.040196258	0.035315176	0.058856799	0.128145274	0.446764262	0.202057316	0.132366583
R.n[305.21]VLEDDPEAAY[243.03]TTR.G	1.28748E-05	4.63636E-05	0.000102683	0.001001785	0.044083463	0.031250851	0.000248588
R.n[305.21]VLGS[167.00]EGEEEDEALS[167.00]PAK[432.30].G	0.533795649	0.975960185	0.575858752	0.999999999	1	0.999873533	0.963195482
R.n[305.21]VLS[167.00]PPK[432.30]LNEVSSDANR.E	0.227398205	0.328218561	0.609200839	0.242939808	0.893149789	0.736268864	0.999935046
R.n[305.21]VLSTST[181.01]DLEAAVADALK[432.30].K	0.101820589	0.000450322	0.003928935	0.013698414	0.026901751	0.015947321	0.070117099
R.n[305.21]VNLEESSGVENS[167.00]PAGARPK[432.30].R	0.10923777	0.004506496	0.009544692	0.350678798	0.496728354	0.030322581	0.209757114
R.n[305.21]VNS[167.00]DC[160.03]DSVLPSNFLLGGNIFDPLNLNSLLDEEVSR.T	0.070943217	0.958488659	0.998051165	0.999881137	0.984090827	0.923117829	0.998927518
R.n[305.21]VPC[160.03]AY[243.03]DK[432.30].T	0.060631697	0.045485002	0.184688737	0.894402721	0.985821789	0.999662703	1
R.n[305.21]VPS[167.00]PGMEEAGC[160.03]SR.E	0.726086321	0.997091639	0.852223521	0.797775194	0.753592137	1	0.540078153
R.n[305.21]VQRPK[432.30]EES[167.00]S[167.00]EDENEVSNILR.S	0.462358103	0.209875852	0.289785998	0.51412551	0.510694682	0.998095052	0.999582912
R.n[305.21]VS[167.00]PPPAPSPPK[432.30].A	0.96716947	0.99999942	0.999999991	0.999989792	0.665638241	0.169889018	0.028402228
R.n[305.21]VS[167.00]PSTSYTPSR.H	0.227136145	0.96602031	0.207898927	0.849481672	0.923789447	0.999693335	0.999818987
R.n[305.21]VSALEEDMDDVES[167.00]S[167.00]EEEEEEDEK[432.30]LER.V	0.99999997	0.327704081	0.999999696	0.997251982	0.997679762	0.982490305	0.57913424
R.n[305.21]VSDQNS[167.00]PVLPK[432.30].K	0.013272668	0.005940039	0.055288912	0.207561941	0.182974832	0.161766156	0.175555322
R.n[305.21]VTNDIS[167.00]PESSPGVGR.R	0.883513911	0.998669547	0.819782976	0.999580707	0.99999963	0.999941906	0.99887414
R.n[305.21]VTPPEGY[243.03]EVVTVFPK[432.30].-	4.36723E-05	0.012633478	0.041353464	0.498832645	0.999846513	0.999999991	1
R.n[305.21]VTQHES[167.00]DNENEIQIQNK[432.30].L	0.999990814	0.997609355	0.112881003	0.084141127	0.12438606	0.141886647	0.892965253
R.n[305.21]VVNTDHGS[167.00]PEQLQIPVTDSGR.H	0.505499786	0.020939068	0.079302283	0.591503493	0.650203397	0.091111651	0.271954667
R.n[305.21]VY[243.03]ENVGLMQQQK[432.30].S	4.59413E-06	0.001665669	0.031000373	0.115372789	0.457838573	0.825221528	0.989015196
R.n[305.21]VY[243.03]ESIGQYGGETVK[432.30].L	0.653843639	0.999760624	0.738054685	0.948530192	0.999988823	0.974008366	0.881825724
R.n[305.21]WDQTADQTPGAT[181.01]PK[432.30].K	0.281258456	0.033833849	0.166390294	0.263247003	0.754452382	0.877233224	0.035739415
R.n[305.21]WLDDLLAS[167.00]PPPSGGGAR.R	0.998531841	0.784538615	0.963244821	0.999994234	0.980578091	1	0.981670836
R.n[305.21]WLDES[167.00]DAEMELR.A	0.988637455	0.991420844	0.999999962	0.976556205	0.998451586	0.999889814	0.998680226
R.n[305.21]WQPDTEEEY[243.03]EDSSGNVVNK[432.30]K[432.30].T	0.154943905	0.063826353	0.504338136	0.135111559	0.144983009	0.905237191	0.963480938
R.n[305.21]WRS[167.00]LQQLAEER.S	0.294826964	0.998069356	0.219673491	0.959142923	0.759414491	0.61211057	0.076605868
R.n[305.21]WVK[432.30]DENVEFDS[167.00]DEEEPPDLPLD.-	0.976250315	0.98228744	0.478123189	0.190972491	0.293179622	0.782246255	0.999999472
R.n[305.21]Y[243.03]EAQK[432.30]LER.M	0.686975153	0.705724837	0.999589958	0.389299923	0.999988091	0.999986749	0.999985708
R.n[305.21]Y[243.03]MEDSTYYK[432.30].A	0.019553884	0.0041789	0.010228061	0.004768491	0.023461851	0.924387227	0.326296643
R.n[305.21]Y[243.03]QQPFEDFR.L	3.35036E-06	0.000137493	0.028075595	0.028587253	0.959978337	0.999991107	0.999987157
R.n[305.21]Y[243.03]RPGTVALR.E	0.147527309	0.873620479	0.617667994	0.093570479	0.644729964	0.531902459	0.388975705
R.n[305.21]Y[243.03]SSDPTGALTEDSIDDTFLPVPEYINQSVPK[432.30].R	0.001944388	0.028189384	0.031329863	0.099681271	0.664945112	0.942624574	0.999943122
R.n[305.21]YALYDATY[243.03]ETK[432.30].E	0.432986974	0.519047047	0.566965084	0.726889757	0.506080417	0.97582126	0.978962375
R.n[305.21]YDERPGPS[167.00]PLPHR.D	0.216884148	1	0.341732259	0.966160393	0.850315341	0.411263744	0.129858821
R.n[305.21]YGMGTS[167.00]VER.A	0.919782706	0.889482011	0.99999803	0.999979856	0.999847765	0.776316332	0.27978597
R.n[305.21]YHS[167.00]VSTETPHER.K	0.999999997	0.457251742	0.99999907	0.908644974	0.999814717	0.998943496	0.37032139
R.n[305.21]YISQEEGPLS[167.00]PFLGQLDEDYR.T	0.98281063	0.765121565	0.953755206	0.999949573	0.999784886	0.99651736	0.994738902
R.n[305.21]YLNRNY[243.03]WEK[432.30].K	0.984632416	0.44695815	0.005549444	0.052790357	0.884526886	0.999989602	1
R.n[305.21]YMEDSTY[243.03]YK[432.30].A	0.160165599	0.035404851	0.42235069	0.015712681	0.535223814	0.999623909	0.99954733
R.n[305.21]YNDWS[167.00]DDDDDSNESK[432.30].S	0.916929135	1	0.999823734	0.991968498	0.999946386	0.944962431	0.766067344
R.n[305.21]YSEEGLS[167.00]PSK[432.30].R	0.306430416	0.073988686	0.043814369	0.11505675	0.340954438	0.846895456	0.712997826
