# Supplementary material for: Synthesizing Signaling Pathways from Temporal Phosphoproteomic Data
Source: Cell Rep. Author manuscript; Available in PMC 2018 Dec 16. (PMC6295338; doi:10.1016/j.celrep.2018.08.085)
Supplement: 3 [file NIHMS1508952-supplement-3.zip › tps_input_pvals_prev.tsv]

#peptide	2min.vs.0min	4min.vs.2min	8min.vs.4min	16min.vs.8min	32min.vs.16min	64min.vs.32min	128min.vs.64min
-.n[305.21]MRK[432.30]ET[181.01]PPPLVPPAAR.E	0.999811332	0.729534855	0.571276776	0.452852353	0.241322488	0.90308224	0.376327608
-.n[305.21]MSTTAGY[243.03]LARR.A	0.207987713	1	0.999997372	0.999999597	0.998663032	0.989551086	0.11560326
K.n[305.21]AAASGQPRPEMQC[160.03]PAEHEEDMY[243.03]RAADEIEK[432.30].E	0.005699539	0.259488229	1	0.997489455	0.9900425	0.999987132	0.999628929
K.n[305.21]AAGPAS[167.00]PPEEDPER.T	0.999994668	1	0.98613547	0.820274686	0.999999392	0.995612843	0.99996789
K.n[305.21]AALGLQDS[167.00]DDEDAAVDIDEQIESMFNSK[432.30].K	0.738649284	0.259541938	0.843098052	0.685057393	0.631296152	0.997938804	0.091643385
K.n[305.21]AALLAQYADVT[181.01]DEEDEADEK[432.30].D	0.882998425	0.998654651	0.862074503	0.719882779	0.999999258	0.999999987	0.076552961
K.n[305.21]AALLK[432.30]AS[167.00]PK[432.30].K	0.969587687	0.057930321	0.219588274	0.999996953	1	0.72902787	0.996439845
K.n[305.21]AAS[167.00]PPK[432.30]PLLSNASATPVGR.R	0.335426814	0.879386213	0.996332196	0.665904729	0.947728523	0.999999102	0.999943071
K.n[305.21]AAS[167.00]PS[167.00]PQSVR.R	0.99826489	0.903458186	0.999896807	0.383086402	0.872283912	0.995406568	1
K.n[305.21]AAVLS[167.00]DS[167.00]EDEEK[432.30].A	0.472504087	0.928607092	0.568919786	0.979525744	0.947395717	0.998815142	0.33776562
K.n[305.21]ADVLEAHEAEAEEPEAGK[432.30]S[167.00]EAEDDEDEVDDLPSSR.R	0.99688189	0.12030102	0.118936024	0.994107698	0.999999062	0.992895877	0.999944247
K.n[305.21]AEEDEILNRS[167.00]PR.N	0.505177625	0.129386822	0.086576217	0.999486053	0.999996592	0.999588799	0.210324611
K.n[305.21]AEFAEY[243.03]ASVDR.N	0.996269209	0.170143283	0.999978346	0.999999988	0.786252728	0.97546295	0.822669484
K.n[305.21]AEGEPQEES[167.00]PLK[432.30].S	0.999415169	0.836267755	0.970477993	0.837785553	0.999933873	0.988087562	0.982801061
K.n[305.21]AEQGS[167.00]EEEGEGEEEEEEGGESK[432.30].A	0.452681826	0.871134254	0.953757786	0.234166445	0.937201245	0.999948237	0.999999901
K.n[305.21]AFWMAIGGDRDEIEGLS[167.00]S[167.00]DEEH.-	0.665903576	0.989312016	0.999934353	0.999999997	0.964886663	0.999844092	0.999999784
K.n[305.21]AGGSAALS[167.00]PSK[432.30]K[432.30].R	0.99601941	0.135646368	0.129482453	0.576346625	0.999998951	0.997112367	0.870976495
K.n[305.21]AGMSSNQSISS[167.00]PVLDAVPR.T	0.999978811	0.999997201	0.999941453	0.832566796	0.9998686	0.993944328	0.999997462
K.n[305.21]AIPVSPS[167.00]AVEEDEDEDGHTVVATAR.G	0.999113369	0.996105025	1	0.99681749	0.610386594	0.999998981	0.533726397
K.n[305.21]AITSLLGGGS[167.00]PK[432.30].N	0.92448012	0.96250339	0.999614055	0.999832025	0.999838704	0.999634467	0.997374109
K.n[305.21]AK[432.30]PAMPQDSVPS[167.00]PR.S	0.999855173	0.228295264	0.178940935	0.776175489	0.931067753	0.941566727	0.999999995
K.n[305.21]AK[432.30]PPADPAAAAS[167.00]PC[160.03]R.A	0.999993083	0.045390127	0.991593674	0.99999979	0.999970742	0.999995973	0.999875605
K.n[305.21]ALAEEASEEELPS[167.00]DVDLNDPYFAEEVK[432.30].Q	0.975694891	0.995162432	0.770359781	0.999999957	0.999954707	0.726176132	0.924145773
K.n[305.21]ALGGEDS[167.00]ENEEELGDEAMMALDQSLASLFAEQK[432.30].L	0.950458319	0.354182875	0.163238735	0.970286745	0.921668664	0.800616333	0.60930833
K.n[305.21]ALGGEDSENEEELGDEAMMALDQS[167.00]LASLFAEQK[432.30].L	0.15978444	0.992669632	0.997638055	0.997885462	0.335617657	0.883690473	0.044955265
K.n[305.21]ALTDDS[167.00]DENEEEDAFTDQK[432.30].L	0.996198179	0.452994213	0.329163985	0.999607745	0.975722116	1	0.771498659
K.n[305.21]ALVSSESY[243.03]LQR.L	9.02894E-08	1.02846E-05	0.991813372	0.999987504	0.628804481	0.808083009	0.742170162
K.n[305.21]APVPGT[181.01]PDSLSSGSSR.D	0.982534463	0.999880348	0.999999675	0.829071839	0.999647293	0.998468964	0.806768597
K.n[305.21]APVPSTC[160.03]SSTFPEELS[167.00]PPSHQAK[432.30].R	0.629983329	0.995419029	0.983487801	0.977124326	0.996701671	0.907715313	0.715830543
K.n[305.21]AQAVS[167.00]EEEEEEEGK[432.30].S	0.992094996	0.946246797	0.999995214	0.999999998	0.486848099	0.921476091	0.994978065
K.n[305.21]AQK[432.30]LPDLS[167.00]PVENK[432.30].E	0.999281708	0.998336946	0.99990967	0.999999999	0.989960386	0.906460373	0.262647018
K.n[305.21]AS[167.00]PVGDGNFR.N	0.757916253	0.999535243	1	0.999999998	0.999638009	0.99999999	0.998332619
K.n[305.21]ASEPLLS[167.00]PPPFGESR.K	0.99998458	0.968080335	0.988467651	0.999999983	0.999376997	0.999620093	0.351943814
K.n[305.21]ASLGSLEGEAEAEASS[167.00]PK[432.30].G	0.999999999	0.546877542	0.746412327	0.839821281	1	0.993438945	0.994440536
K.n[305.21]ASLVALPEQTAS[167.00]EEET[181.01]PPPLLTK[432.30].E	0.17203678	0.999996069	0.99997739	0.999927493	0.999733401	0.618737328	0.99926033
K.n[305.21]ASVSGPNS[167.00]PSETRR.E	0.996618413	0.621880375	0.99989738	0.100638676	0.999235217	0.895508573	0.388668424
K.n[305.21]AT[181.01]PPPS[167.00]PLLSELLK[432.30].K	0.999999992	0.999993829	0.950921031	0.727784473	0.981409277	0.999885363	0.999965976
K.n[305.21]ATGGLC[160.03]LLGAY[243.03]ADSDDDDNDVSEK[432.30].L	0.733608989	0.312925202	0.301236729	1	0.653863172	1	0.978496545
K.n[305.21]ATGSAGLLGDPEC[160.03]EGS[167.00]PPEHSPEQGR.S	0.998737754	0.260015137	0.506369881	0.997290717	0.985653412	0.966512589	0.999999438
K.n[305.21]ATIS[167.00]DEEIER.Q	0.537529455	0.587724376	0.738190332	0.999984662	0.999999998	0.999997124	0.859560567
K.n[305.21]ATNES[167.00]EDEIPQLVPIGK[432.30].K	0.7757724	4.87319E-05	2.11456E-05	0.998981438	0.986403522	0.999999816	0.938076437
K.n[305.21]ATVTPS[167.00]PVK[432.30].G	0.998834605	0.321382417	0.996484705	0.982866794	1	0.98706214	0.985020499
K.n[305.21]AVC[160.03]STY[243.03]LQSR.Y	0.002589596	0.996790366	0.995854084	0.998638265	0.99939901	0.973210284	0.993977589
K.n[305.21]AVDGY[243.03]VK[432.30]PQIK[432.30].Q	0.003980111	0.999999999	0.000422658	0.92705236	0.061565333	0.000493711	0.527000627
K.n[305.21]AVELGDELQIDAIDDQK[432.30]C[160.03]DILVQEELLAS[167.00]PK[432.30]K[432.30].L	0.920220175	0.660881639	0.214489086	0.999898201	0.999846701	0.999996528	0.999999721
K.n[305.21]AVQQHQHGYDS[167.00]DEEVDSELGTWEHQLR.R	0.450934449	0.999972389	0.990536797	0.999999926	0.999999999	0.997583626	0.988891602
K.n[305.21]AY[243.03]HEQLSVAEITNAC[160.03]FEPANQMVK[432.30].C	4.28674E-06	0.00383824	1	0.594139562	0.999680777	0.925311967	0.990816774
K.n[305.21]AYS[167.00]FC[160.03]GTVEYMAPEVVNR.Q	0.251135084	0.010125014	0.339636786	0.047090071	0.999996123	0.999999927	0.98789018
K.n[305.21]C[160.03]DILVQEELLAS[167.00]PK[432.30].K	0.847084515	0.996499035	0.999984583	0.936096309	0.870234151	0.999966477	0.999999817
K.n[305.21]C[160.03]DSSPDS[167.00]AEDVR.K	0.999919262	0.839431968	0.52521325	0.999922923	0.968217261	0.696296447	0.874575589
K.n[305.21]C[160.03]GLGQENS[167.00]DNEHLVENEVSLLLEESDLRR.S	0.992989357	0.924980777	0.853724267	0.992578946	0.999656413	0.999779487	0.999999999
K.n[305.21]C[160.03]GSGPVHISGQHLVAVEEDAES[167.00]EDEEEEDVK[432.30].L	0.846781339	0.99990698	0.495853344	0.919915448	0.999941034	0.806478421	0.061720265
K.n[305.21]DASSQDC[160.03]Y[243.03]DIPR.A	0.00018907	0.547571544	0.789471516	0.989562238	0.999763603	0.99998686	0.959005812
K.n[305.21]DAY[243.03]SSFGSR.D	0.018465189	1	0.813431402	0.99985597	0.903918295	0.999999636	0.997491562
K.n[305.21]DDDDIDLFGS[167.00]DDEEESEEAK[432.30].R	0.216259238	0.699697382	0.751520647	0.957458887	0.998121748	0.998299632	0.990544376
K.n[305.21]DDDDIDLFGS[167.00]DDEEESEEAK[432.30]R.L	0.999999133	0.809274544	0.836415641	0.907618205	0.99991202	0.319432351	0.637243821
K.n[305.21]DDSHSAEDS[167.00]EDEK[432.30]EDHK[432.30].N	0.75717164	0.184793078	0.012124471	0.006322463	0.999554618	1	0.999953523
K.n[305.21]DELHIVEAEAMNY[243.03]EGSPIK[432.30].V	0.999983621	0.99999901	1	0.99944189	0.999186221	0.999999904	0.703522524
K.n[305.21]DELHIVEAEAMNYEGS[167.00]PIK[432.30].V	0.591464726	0.900188173	0.617779318	0.999579107	0.999273463	0.985553421	0.995860217
K.n[305.21]DELHIVEAEAMNYEGS[167.00]PIK[432.30]VTLATLK[432.30].M	0.999982887	0.727099243	0.989798619	0.999752177	1	0.938240678	0.999907618
K.n[305.21]DFQDYMEPEEGC[160.03]QGS[167.00]PQRR.G	0.982700907	0.938992918	0.986103899	0.994084502	0.999447679	0.999938347	0.999965291
K.n[305.21]DGLNQTTIPVS[167.00]PPSTTK[432.30]PSR.A	0.928752394	0.991507751	0.988756084	0.999415083	1	0.984641234	0.998128479
K.n[305.21]DGNGY[243.03]ISAAELR.H	0.753010213	0.105319725	0.920912172	0.999999756	0.99999999	0.921390377	0.965028435
K.n[305.21]DHT[181.01]VSGDEDYC[160.03]PR.S	0.999972682	0.446515579	0.314519317	0.996728398	0.996646087	0.986291019	0.990287038
K.n[305.21]DIK[432.30]EES[167.00]DEEEEDDEESGR.L	0.742788452	0.196722103	0.944965843	0.800831071	0.906192151	0.999999999	0.975109892
K.n[305.21]DIK[432.30]EES[167.00]DEEEEDDEESGRLR.F	0.408526401	0.966039403	0.997683827	0.999948099	0.998777569	0.958227595	0.999999986
K.n[305.21]DK[432.30]S[167.00]PVREPIDNLTPEER.D	0.999997111	0.698570038	1	0.965433423	0.97724711	0.973226799	0.999996305
K.n[305.21]DLDEEGS[167.00]EK[432.30].E	0.897260414	0.999999994	0.545639101	0.01304278	0.999917496	0.983769927	0.761056208
K.n[305.21]DLDEEGS[167.00]EK[432.30]ELHENVLDK[432.30].E	0.213369879	0.153733522	0.232862705	0.999995311	0.99999983	0.999968459	0.999507478
K.n[305.21]DLFDLNS[167.00]S[167.00]EEDDTEGFSER.G	0.00760336	0.98426145	0.996417804	0.999996981	0.999746344	0.961939418	0.211697183
K.n[305.21]DLFDLNS[167.00]SEEDDTEGFSER.G	0.994593368	0.389788119	0.606922613	0.999995301	0.994473943	0.999944936	0.995805578
K.n[305.21]DLFDLNSS[167.00]EEDDTEGFSER.G	0.984314483	0.999821769	0.999985027	0.99990436	0.998139982	0.991918964	0.984519321
K.n[305.21]DLFDYS[167.00]PPLHK[432.30].N	0.999148625	0.153521104	0.225416521	0.974421015	0.998698392	0.999462507	0.981889893
K.n[305.21]DLFETGLEDENNS[167.00]PLEDEESLESIR.A	0.767012606	0.051115569	0.732651354	0.992009138	0.999492232	0.942261061	0.715625197
K.n[305.21]DNDSESDY[243.03]MFMAPGAGAIPK[432.30].N	0.999999649	0.327907562	0.993826033	0.996675388	0.99969667	0.935767245	0.999958093
K.n[305.21]DPNSATATAPPS[167.00]PLK[432.30]R.R	0.357815168	0.008645779	0.082290922	0.543600134	0.590112193	0.718371489	0.991967065
K.n[305.21]DQEPK[432.30]PS[167.00]PEPAAVSR.G	0.252329194	0.990544302	0.999308052	0.967515618	0.995240198	0.999709563	0.968818819
K.n[305.21]DTSATSQSVNGS[167.00]PQAEQPSLESTSK[432.30].E	0.999993685	0.855203015	0.998668523	0.998374665	0.999989078	0.889176597	0.640608152
K.n[305.21]DTVIIVS[167.00]EPS[167.00]EDEESQGLPTMAR.R	0.739001002	0.242925305	0.240889063	0.999579107	0.999999677	0.890215396	0.999621381
K.n[305.21]DWEDDS[167.00]DEDMSNFDR.F	0.993427763	0.167606774	0.909409753	0.882432164	0.999699376	0.999999854	0.698993873
K.n[305.21]DYEIESQNPLASPTNT[181.01]LLGSAK[432.30].E	0.905843757	0.996548473	0.601674395	1	0.987343144	1	0.999985127
K.n[305.21]EAAGPAPS[167.00]PMR.A	0.999996032	0.44063464	0.942817216	0.995352063	0.999998301	0.999875797	0.783004716
K.n[305.21]EAASSSSGTQPAPPAPAS[167.00]PWDSK[432.30]K[432.30].H	0.734618669	0.999136378	0.995378203	0.999369699	1	0.984456624	0.996340023
K.n[305.21]EAASSY[243.03]QEAWSTLR.K	0.999986145	0.706534853	0.996670201	0.965240863	1	0.999996724	0.983695378
K.n[305.21]EADDDEEVDDNIPEMPS[167.00]PK[432.30].K	0.944691465	0.002199761	0.003425097	0.96167382	0.991018455	0.999978329	0.982988215
K.n[305.21]EADPSNFANFSAY[243.03]PSEEDMIEWAK[432.30].R	0.006620568	0.960210517	0.999688548	0.605017487	0.959994116	0.998541942	0.999999657
K.n[305.21]EAK[432.30]PNGIFK[432.30]GSTAENAEY[243.03]LR.V	0.767966703	0.971493157	0.028675873	0.057934199	0.99814504	0.999999377	0.999999739
K.n[305.21]EAPAEGEAAEPGS[167.00]PTAAEGEAASAASSTSSPK[432.30].A	0.999999905	0.873053667	0.74973107	0.92884309	0.877171229	0.996234398	0.858352225
K.n[305.21]EAPAEGEAAEPGSPT[181.01]AAEGEAASAASSTSSPK[432.30].A	1	0.99842977	0.961832306	0.996433878	0.998628308	0.999999999	0.996127937
K.n[305.21]EAQQK[432.30]VPDEEENEES[167.00]DNEK[432.30].E	0.999588748	0.283237533	0.999628459	0.996206743	0.999980777	0.999999164	0.962693111
K.n[305.21]EATNTTSEPSAPSQDLLDLSPS[167.00]PR.M	0.024740856	0.748102686	0.998442627	0.995897914	0.504713622	0.997901858	0.999937574
K.n[305.21]EAVVDLHADDS[167.00]RISEDETER.N	0.999585356	0.941245697	0.999995432	0.13405706	0.998896726	0.999744877	0.498052374
K.n[305.21]EC[160.03]INAAPDS[167.00]PSK[432.30].Q	0.877871024	0.950250388	0.452156464	1	0.99992417	0.550697681	0.999581178
K.n[305.21]EDLSPAFDHS[167.00]PNK[432.30].L	0.383567529	0.988477517	0.999999997	0.999999971	0.999941311	0.999998284	0.999988715
K.n[305.21]EDNS[167.00]EGEEILEEVGGDLEEEDDHHMEFC[160.03]R.V	0.999571441	0.585977844	0.90336883	0.836644818	0.605928897	0.999999999	0.265265359
K.n[305.21]EDTDHEEK[432.30]AS[167.00]NEDVTK[432.30].A	0.971950553	0.427248612	0.093319045	0.064372497	0.999999022	0.999997875	0.999830622
K.n[305.21]EEDEEPES[167.00]PPEK[432.30].K	1	0.070012085	0.054651924	0.999999942	0.994398513	0.977922913	0.997509093
K.n[305.21]EEDEEPES[167.00]PPEK[432.30]K[432.30].T	0.999999998	0.999998986	0.99999968	0.961214854	0.989996318	0.995429029	0.999966528
K.n[305.21]EEEDK[432.30]DDEEK[432.30]PK[432.30]IEDVGS[167.00]DEEDDSGK[432.30].D	0.940875699	0.999999996	0.970558019	0.213614215	0.99785094	0.999562306	0.432823072
K.n[305.21]EEGAAPSPT[181.01]HVAELATMEVESAR.L	0.018608779	0.018809998	0.046142625	0.080011055	0.999218279	0.892599886	0.967479667
K.n[305.21]EEGSLSDTEADAVS[167.00]GQLPDPTTNPSAGK[432.30].D	0.999813311	3.57714E-07	8.35367E-08	0.12952184	1	0.999999992	0.160881368
K.n[305.21]EEK[432.30]ESEDK[432.30]PEIEDVGS[167.00]DEEEEK[432.30].K	0.132388877	0.937738122	0.734690339	0.431742406	0.999893812	0.729837369	0.999987906
K.n[305.21]EEPQTVPEMPGETPPLS[167.00]PIDMESQER.L	0.950141711	0.202877769	0.331740102	0.997475076	0.999892958	0.733576738	0.499694158
K.n[305.21]EGEEPTVYS[167.00]DEEEPK[432.30]DESAR.K	0.947271149	0.999766104	0.999997584	0.998687986	0.918131919	0.98217315	0.897874596
K.n[305.21]EGIQWEAK[432.30]EDNS[167.00]EGEEILEEVGGDLEEEDDHHMEFC[160.03]R.V	0.193352642	0.260951389	0.505659755	0.909230222	0.999431961	0.991111329	0.14914854
K.n[305.21]EGMNPSYDEY[243.03]ADSDEDQHDAYLER.M	0.995145724	0.79687071	0.977927059	0.849850313	1	0.975787277	0.999847769
K.n[305.21]EHNGVPPS[167.00]PDRAPPSRR.D	0.998982122	0.999297822	0.763160608	0.210436414	0.999632578	0.991038684	0.999939028
K.n[305.21]EIPEDVDMEEEK[432.30]ES[167.00]EDS[167.00]DEENDFTEK[432.30].V	0.834823533	0.966713292	0.895716467	0.998231505	0.691782921	0.999999999	0.938815914
K.n[305.21]EK[432.30]PELSEPSHLNGPS[167.00]SDPEAAFLSR.D	0.999995212	0.910851721	0.9999453	0.999950574	0.999999999	0.999833538	0.288782632
K.n[305.21]ELEDLLS[167.00]PLEELVK[432.30].E	0.999999383	0.999891251	0.701052261	0.998661226	0.890075226	0.984537936	0.857984872
K.n[305.21]ELEQVC[160.03]NPIISGLY[243.03]QGAGGPGPGGFGAQGPK[432.30].G	0.990166381	0.967767063	0.999994189	0.982416658	0.999997889	0.999990749	0.999976124
K.n[305.21]ELES[167.00]SEEGGSAEER.R	0.59905132	0.78542338	0.999999904	0.482724729	0.99883059	0.999999994	0.979518537
K.n[305.21]ELQK[432.30]K[432.30]EEENADS[167.00]DDEGELQDLLSQDWR.V	0.98105773	0.286388532	0.713575713	0.999999856	0.999999822	0.999098994	0.780688438
K.n[305.21]EMEHNTVC[160.03]AAGT[181.01]SPVGEIGEEK[432.30].L	0.654869517	0.999998437	0.999991096	0.794887042	0.997726856	1	0.961024634
K.n[305.21]EMFPYEASTPT[181.01]GISASC[160.03]R.R	0.994221458	0.979693355	0.239626451	0.831997792	0.846101558	0.817712143	0.997795435
K.n[305.21]ENDY[243.03]ESISDLQQGR.D	0.999839229	0.730943393	0.428600906	0.927798427	1	0.985902239	0.998298306
K.n[305.21]ENGEEGC[160.03]HQNGLALPVVEEGEVLSHS[167.00]LEAEHR.L	0.954687975	0.999999997	0.988441719	0.972289184	0.999991699	0.95402877	0.999495278
K.n[305.21]ENQQATSGPNQPS[167.00]VRR.G	0.975666258	0.99181504	0.939420767	1	0.997933719	0.987899837	0.520266496
K.n[305.21]EQIS[167.00]DIDDAVR.K	0.926943683	0.009481066	0.090095938	0.995843542	0.878933838	0.990612525	0.98130778
K.n[305.21]ESDQTLAALLS[167.00]PK[432.30].E	0.777472248	0.997312873	0.909275323	0.787897026	0.999723113	0.966488636	0.918057912
K.n[305.21]ESEDK[432.30]PEIEDVGS[167.00]DEEEEK[432.30].K	0.998604008	0.998927949	0.999892887	0.999096523	0.999998416	0.999029634	0.920179905
K.n[305.21]ESEDK[432.30]PEIEDVGS[167.00]DEEEEK[432.30]K[432.30].D	0.999936213	0.680873128	0.786695953	0.995381745	0.939976248	1	0.988913669
K.n[305.21]ESLK[432.30]EEDES[167.00]DDDNM.-	0.999793724	0.999985561	0.919854044	0.274035406	0.996273339	0.762637746	1
K.n[305.21]ESLTEAEVATEK[432.30]EGEDGDQPT[181.01]TPPK[432.30]PLK[432.30].T	0.999999314	0.484127681	0.81606584	0.999893344	0.999735163	0.999878953	0.939405257
K.n[305.21]ESSIIAPAPAEDVDT[181.01]PPR.K	0.782207839	0.523212638	0.886697994	0.887541696	0.999999995	0.279804045	0.999826575
K.n[305.21]ESSIIAPAPAEDVDT[181.01]PPRK[432.30].K	0.37036559	0.999990726	0.999339334	0.966863769	0.903400308	0.455419907	0.997541205
K.n[305.21]ESVPEFPLS[167.00]PPK[432.30].K	0.842769315	0.999994651	0.996528921	0.999567716	0.307332742	0.999999778	0.305313723
K.n[305.21]ESVS[167.00]PEDSEK[432.30].K	0.256112897	0.10626992	0.183805714	0.190999499	0.999413348	0.999899649	0.999999661
K.n[305.21]ETESAPGS[167.00]PR.A	0.878539925	1	0.554849043	0.098565285	0.999999842	0.999999223	0.997819022
K.n[305.21]ETIQGTGSWGPEPPGPGIPPAYSS[167.00]PRR.E	0.121320643	0.996308978	0.871183632	0.406213032	0.999992814	0.997596873	0.983777163
K.n[305.21]ETQTHENMSQLS[167.00]EEEQNK[432.30].D	0.999358389	0.564221578	0.953093231	0.967043808	0.999156364	0.774390235	0.999999493
K.n[305.21]ETVSEAPPLLFS[167.00]DEEEK[432.30].E	0.553008876	0.923814128	0.992227869	0.886220728	0.9998735	0.999999893	0.913893734
K.n[305.21]EVAENQQNQSS[167.00]DPEEEK[432.30].G	0.272055245	0.396874115	0.279310288	0.030684127	0.992213618	0.999999999	0.999915199
K.n[305.21]EVEDK[432.30]ES[167.00]EGEEEDEDEDLSK[432.30].Y	0.998601448	0.840685039	0.752239395	0.996004936	0.99771669	0.856008425	0.999999998
K.n[305.21]EVELVS[167.00]E.-	0.603350997	0.64582803	0.674286401	0.999988998	0.555683097	0.999659187	0.94329706
K.n[305.21]EVS[167.00]PEVVR.S	0.806838625	0.997354241	0.99498834	0.999976614	0.99853827	1	0.828975046
K.n[305.21]EVSSLEGS[167.00]PPPC[160.03]LGQEEAVC[160.03]TK[432.30].L	0.77624016	0.920990496	0.994700055	0.872568792	0.803504605	0.931545533	0.21279169
K.n[305.21]EVSY[243.03]NWDPK[432.30].D	0.000261352	0.005650219	0.960859889	0.999991833	0.999988139	0.99989265	0.989843028
K.n[305.21]EVYELLDS[167.00]PGK[432.30].V	0.907309898	0.987178916	1	0.919648911	0.999995285	0.068702011	0.863794487
K.n[305.21]EWNGVVSES[167.00]DSPVK[432.30].R	0.998471001	0.99636172	1	0.569033437	0.981982368	0.991536194	0.45892752
K.n[305.21]EY[243.03]HAEGGK[432.30]VPIK[432.30].W	0.984171221	0.957717206	0.000229335	0.571198925	0.033575343	0.448319004	0.90185262
K.n[305.21]FAS[167.00]DDEHDEHDENGATGPVK[432.30]R.A	0.999999971	0.213407891	0.407275467	0.563729437	0.991356794	0.999911663	0.999766659
K.n[305.21]FEDEGAGFEESSET[181.01]GDYEEK[432.30].A	0.792768907	0.038994372	0.025683396	0.927506048	0.892982642	0.999429097	0.327444419
K.n[305.21]FEEESK[432.30]EPVADEEEEDS[167.00]DDDVEPITEFR.F	0.125095315	0.933634663	0.992148877	0.999325544	0.999999976	0.978949353	0.816755556
K.n[305.21]FGESEEVEMEVES[167.00]DEEDDK[432.30]QEK[432.30].A	0.424675591	0.997185473	1	0.999193387	0.999768882	0.985913116	0.793459072
K.n[305.21]FQEQEC[160.03]PPS[167.00]PEPTRK[432.30].E	0.271547986	0.689751381	0.461273143	0.999762114	0.999928606	0.999995082	0.997995373
K.n[305.21]FQSPQIQATIS[167.00]PPLQPK[432.30].T	0.999999853	0.313441158	0.803400127	0.976170343	0.993661753	0.987460331	0.99999366
K.n[305.21]GAAEEAELEDS[167.00]DDEEK[432.30]PVK[432.30]QDDFPK[432.30].D	0.989279935	0.133831852	0.759316994	0.998152771	0.999999953	0.998012296	0.645912825
K.n[305.21]GAAPT[181.01]PPGK[432.30].T	0.999275295	0.208146639	0.937820284	0.999986595	0.999999887	0.999846587	0.999998168
K.n[305.21]GAGATSGS[167.00]PPAGRN.-	0.99984487	0.550047855	0.228608121	0.107646513	0.999999222	0.999907285	0.984105393
K.n[305.21]GAILSEEELAAMS[167.00]PTAAAVAK[432.30].L	0.99999011	0.998183405	0.998442409	1	0.952031085	0.999964238	0.863954785
K.n[305.21]GAVRS[167.00]PPVDC[160.03]PR.K	0.982342961	1	0.99986945	0.99834517	0.732045551	0.9999999	1
K.n[305.21]GAY[243.03]SLSIR.D	0.000931121	0.878135196	0.999980034	1	0.931334557	0.849552946	0.577433377
K.n[305.21]GDMS[167.00]DEDDENEFFDAPEIITMPENLGHK[432.30].R	0.999999701	0.988497447	0.999959785	0.628360466	0.868257559	0.897205546	0.389280077
K.n[305.21]GDMS[167.00]DEDDENEFFDAPEIITMPENLGHK[432.30]R.T	0.024147053	0.994880617	0.997994428	0.999780047	0.659766021	0.232776237	0.010936245
K.n[305.21]GDQVLNFS[167.00]DAEDLIDDSK[432.30].L	0.789596111	0.374859241	0.737464385	0.999986267	0.999117001	1	0.998981307
K.n[305.21]GEAEQS[167.00]EEEADEEDK[432.30].A	0.999848287	0.899715622	0.764522856	0.995688735	0.999999988	1	0.845651319
K.n[305.21]GEPAAAAAPEAGAS[167.00]PVEK[432.30].E	0.99998493	0.999186716	0.99998713	0.999999323	0.803459164	0.922138022	0.032850607
K.n[305.21]GEPPSALGLS[167.00]T[181.01]R.K	0.176845115	0.865395235	0.990537099	0.999960736	0.998837709	0.996424251	0.999999484
K.n[305.21]GEQVSQNGLPAEQGS[167.00]PR.M	0.998465624	0.990967594	0.983244308	0.997367299	0.999921064	0.999999837	0.428241156
K.n[305.21]GGEFDEFVNDDT[181.01]DDDLPISK[432.30].K	0.811205113	0.999993751	1	0.999902909	0.999991357	0.999706756	0.38552238
K.n[305.21]GGNLPPVS[167.00]PNDSGAK[432.30].L	0.998966183	0.935041255	0.353098492	0.999563528	0.698317736	0.983527356	0.053462828
K.n[305.21]GGNVFAALIQDQS[167.00]EEEEEEEK[432.30].H	0.935642042	0.84778095	0.872241929	0.999959463	0.999959928	0.994003955	0.768186554
K.n[305.21]GHEY[243.03]TNIK[432.30].Y	0.000213645	0.779359749	0.054610127	0.100963216	0.664350633	0.728955745	0.607369322
K.n[305.21]GIENLAFVPS[167.00]SPDILR.R	0.999618492	0.991476907	0.811251884	0.342245194	0.485455041	0.965096398	0.997723632
K.n[305.21]GIPLATGDT[181.01]S[167.00]PEPELLPGAPLPPPK[432.30].E	0.368614236	0.987009916	0.97262988	0.994623673	0.999999953	0.996822585	0.960589764
K.n[305.21]GIS[167.00]EDS[167.00]RLESLQDVGQSAAPT[181.01]FMISPETVTGTGK[432.30].K	0.439386239	0.999998463	0.928246743	0.999999951	0.999830698	0.988976734	0.693382364
K.n[305.21]GK[432.30]LEAIIT[181.01]PPPAK[432.30].K	0.999999999	0.019750161	0.813901406	0.999951874	0.724536144	0.779751406	0.99891702
K.n[305.21]GK[432.30]LEAIIT[181.01]PPPAK[432.30]K[432.30].A	0.999545214	0.001190488	0.096992965	0.999999953	0.999999881	0.955126578	0.73909369
K.n[305.21]GLAAEDS[167.00]GGDSK[432.30].D	0.999999984	0.999993808	0.966532311	0.45124844	0.998816515	0.999846258	0.997423015
K.n[305.21]GLFS[167.00]DEEDSEDLFSSQSASNLK[432.30].G	0.859735131	1	0.9966259	0.996355062	0.864794534	1	0.413884169
K.n[305.21]GPPDFS[167.00]S[167.00]DEEREPTPVLGSGAAAAGR.S	0.153524276	0.905143459	0.951757705	0.837406235	0.98434494	0.990397004	0.604034429
K.n[305.21]GPPQS[167.00]PVFEGVYNNSR.M	0.999999948	0.999981104	0.870532273	0.999999663	0.911343247	0.54570283	0.073849761
K.n[305.21]GS[167.00]PVFLPR.K	0.995751976	0.999935663	0.999378381	0.905241399	0.999887232	0.999362362	0.991934925
K.n[305.21]GSET[181.01]PGATPGSK[432.30].L	0.998199965	0.97788463	0.430817842	0.525128016	0.999999245	0.999986294	0.999999982
K.n[305.21]GSHQISLDNPDY[243.03]QQDFFPK[432.30].E	1.62977E-07	0.000795825	0.353613179	0.349596327	0.07426668	0.643915031	0.766307299
K.n[305.21]GSK[432.30]PS[167.00]PLSVK[432.30].N	0.999535822	0.217008702	0.289241601	0.985154804	0.999242674	0.943454993	0.999701908
K.n[305.21]GSSGGY[243.03]GSGGAALQPK[432.30].G	0.056786596	0.860422549	0.322046301	0.865598104	0.311807467	0.99975409	0.999985614
K.n[305.21]GSTAENAEY[243.03]LR.V	0.007858458	0.999050521	0.999383854	0.976917101	0.8880291	0.994775915	0.999910116
K.n[305.21]GSVADY[243.03]GNLMENQDLLGSPTPPPPPPHQR.H	0.000308255	0.631010625	0.269235013	0.977529092	0.990571911	1	0.875785085
K.n[305.21]GTDTQTPAVLS[167.00]PSK[432.30].T	0.280439282	0.99920236	0.726487364	0.923874574	0.771464786	0.932546009	0.763247828
K.n[305.21]GTYVPS[167.00]SPTR.L	0.999999736	0.999999388	0.98751338	0.975206857	0.999695778	0.997909815	0.991198036
K.n[305.21]GVDFES[167.00]S[167.00]EDDDDDPFMNTSSLRR.N	0.807508622	0.30851066	0.182729794	0.998019631	0.988823777	0.999999999	0.211083263
K.n[305.21]GVPAGNS[167.00]DTEGGQPGRK[432.30].R	0.384583942	0.3038706	0.978676663	0.693047961	0.979462603	0.999978058	0.999801044
K.n[305.21]HAS[167.00]PILPITEFSDIPR.R	0.475393184	0.977804216	0.982080812	0.987713291	0.869964745	0.218616299	0.010849523
K.n[305.21]HLDGEEDGS[167.00]SDQSQASGTTGGR.R	0.998905852	0.173814472	0.724380449	0.731560279	0.9999861	0.998385324	0.999904207
K.n[305.21]HPDIY[243.03]AVPIK[432.30].T	0.004722689	1	0.98690444	0.997748955	0.97999607	0.999103545	0.98876255
K.n[305.21]HQVLLEDPEQEGS[167.00]AEEEELGVLPC[160.03]PSTSLDGENR.G	0.948083391	0.005495274	0.025007167	0.995573157	0.994500044	0.996334762	0.99998739
K.n[305.21]HRPS[167.00]EADEEELAR.R	0.998718251	0.062083225	0.074801544	0.912196346	0.999821945	0.76046171	0.724762714
K.n[305.21]HRWPT[181.01]GDNIHAEHQVR.S	0.596762316	0.84386731	0.999059051	0.996511887	0.178199652	0.701869403	0.974642304
K.n[305.21]HSLDS[167.00]DEEEDDDDGGSSK[432.30].Y	0.209559317	0.744888699	0.982826063	0.308964394	1	0.999979058	0.986606006
K.n[305.21]HTGPNS[167.00]PDTANDGFVR.L	0.9679532	0.788965291	0.999260864	0.999999934	0.985570908	0.637812582	0.999871541
K.n[305.21]HTGPNS[167.00]PDTANDGFVRL.-	0.999999972	0.980292456	0.999999975	0.992191248	0.941838066	0.999275065	0.966930828
K.n[305.21]HTLGDSDNES[167.00].-	0.999995667	0.999724375	0.884125774	0.15249938	0.998428791	1	0.316797069
K.n[305.21]HVHLENATEY[243.03]ATLR.F	0.999994654	0.999999713	0.520429604	1	0.977019742	1	0.99989399
K.n[305.21]IAC[160.03]K[432.30]S[167.00]PPPESMDTPTSTR.R	0.999974821	0.999685383	0.709632835	0.99079349	0.991824166	0.999826142	0.948030141
K.n[305.21]IEDVGS[167.00]DEEDDSGK[432.30].D	0.999032217	0.99934382	0.999997141	0.999851316	0.999999988	1	0.487745803
K.n[305.21]IEGVY[243.03]AR.D	0.117349884	0.979157494	0.999990173	0.999984364	0.983672278	0.999999956	0.999999994
K.n[305.21]IEVDEGFC[160.03]S[167.00]PK[432.30]PSEIK[432.30].D	0.328800483	0.999999274	0.981393293	0.977887449	0.999999999	1	0.999999988
K.n[305.21]IGEGT[181.01]YGVVYK[432.30].G	0.000244768	0.211018036	0.28607617	0.999770755	0.399750224	0.67418706	0.120518239
K.n[305.21]IGEGTY[243.03]GTVFK[432.30].A	2.81747E-05	0.999997675	0.994097234	0.734012954	0.298343965	0.999999999	0.129788775
K.n[305.21]IGEGTY[243.03]GVVYK[432.30].G	0.002877924	0.996444631	0.9726465	0.999758887	0.799211119	0.878840889	0.555199124
K.n[305.21]IGTAEPDY[243.03]GALYEGR.N	0.001991975	0.178240801	0.785476	0.999983656	0.829070953	0.999999924	0.998438149
K.n[305.21]IIPGSEVK[432.30]REEPEALY[243.03]AAVNK[432.30].K	0.000351742	0.004165965	0.986815557	0.998341126	0.999964105	0.999999562	0.999993
K.n[305.21]IK[432.30]PSSSANAIY[243.03]SLAARPLPVPK[432.30].L	1.70158E-09	1.35571E-07	0.746086139	0.15697824	0.515493109	0.996740477	0.998085917
K.n[305.21]ILEGDNGMDS[167.00]DMEEEADDGSK[432.30].M	0.999999999	0.866480066	0.387936049	0.858635736	0.998516924	0.996031829	0.929942991
K.n[305.21]ILLVDS[167.00]PGMGNADDEQQEEGTSSK[432.30].Q	0.690779944	0.10177965	0.470642487	0.759594761	0.67064589	0.971081446	0.699363852
K.n[305.21]IQNTGDY[243.03]YDLYGGEK[432.30].F	0.793554058	0.99999934	0.990368866	0.999470509	0.906112349	0.498910757	0.41334879
K.n[305.21]IVEPEVVGES[167.00]DS[167.00]EVEGDAWR.M	0.876106505	0.999999953	0.8967562	0.998908684	0.999999596	0.99349014	0.996859728
K.n[305.21]IVEPEVVGES[167.00]DSEVEGDAWR.M	0.999999623	0.34525621	0.851475124	0.233214652	0.362342884	0.99980883	0.983138943
K.n[305.21]IYHLPDAES[167.00]DEDEDFK[432.30].E	0.912079917	0.999993213	1	0.92058841	0.999863291	0.995104797	0.99873769
K.n[305.21]IYHLPDAES[167.00]DEDEDFK[432.30]EQTR.L	0.885452728	0.976444928	0.998488225	0.999990762	0.97931061	1	0.787940341
K.n[305.21]K[432.30]AEGEPQEES[167.00]PLK[432.30].S	1	0.79945765	0.999974818	0.999973814	1	0.999997085	0.784752769
K.n[305.21]K[432.30]AEPSEVDMNS[167.00]PK[432.30].S	0.881791469	0.000786158	0.101028683	1	0.982717731	0.813477436	0.872744496
K.n[305.21]K[432.30]AEQGS[167.00]EEEGEGEEEEEEGGESK[432.30].A	0.231776697	0.021750264	0.085148884	0.168745124	0.999800019	0.999999864	0.999999992
K.n[305.21]K[432.30]APAGQEEPGT[181.01]PPSSPLSAEQLDR.L	0.999387129	0.945211983	0.999986521	0.99999992	0.997942638	0.999354638	0.82966107
K.n[305.21]K[432.30]ATGAAT[181.01]PK[432.30]K[432.30].S	0.99949643	0.417506714	0.330838512	0.342454258	1	0.999999968	0.999872741
K.n[305.21]K[432.30]AY[243.03]SFC[160.03]GTVEYMAPEVVNR.Q	0.999999932	0.999929252	0.762457398	0.999998003	0.999999503	0.846628473	0.995632561
K.n[305.21]K[432.30]AYSFC[160.03]GT[181.01]VEYMAPEVVNR.Q	0.975978035	0.917140292	0.999999778	0.965868044	0.941985747	0.96814456	0.635246077
K.n[305.21]K[432.30]EEENADS[167.00]DDEGELQDLLSQDWR.V	0.89983516	0.999545672	1	0.995266439	0.998951591	0.999487787	0.498575081
K.n[305.21]K[432.30]EES[167.00]EES[167.00]DDDMGFGLFD.-	0.993928679	0.999811307	0.997281866	0.901046834	0.998294257	0.995361941	0.000518102
K.n[305.21]K[432.30]EESEES[167.00]DDDMGFGLFD.-	0.997201615	1	0.99998382	0.991603425	0.999999791	0.999643235	0.020941549
K.n[305.21]K[432.30]EK[432.30]PELSEPSHLNGPS[167.00]SDPEAAFLSR.D	0.995111366	0.642339671	0.990243678	0.999999934	0.986880968	0.999996322	0.99997402
K.n[305.21]K[432.30]FVEWLQNAEEES[167.00]ES[167.00]EGEEN.-	0.803620488	0.999845916	0.994890101	0.999999925	0.78481126	0.955173175	0.580256786
K.n[305.21]K[432.30]GDVEGSQS[167.00]QDEGEGSGESER.G	0.777411152	0.201491228	0.113422796	0.076139146	0.999361928	0.996816604	1
K.n[305.21]K[432.30]GNSPNS[167.00]EPPTPK[432.30].T	0.999999316	0.067993044	0.694254591	0.999999511	0.999913136	0.919885916	0.579568699
K.n[305.21]K[432.30]K[432.30]AEPSEVDMNS[167.00]PK[432.30].S	0.99554072	0.008817171	0.122400751	0.992888905	0.999999995	0.999853957	0.875549228
K.n[305.21]K[432.30]K[432.30]EEPSQNDIS[167.00]PK[432.30].T	0.980548179	0.001766582	0.050684116	0.948512196	0.99985065	0.999978615	0.806523147
K.n[305.21]K[432.30]MLGEDS[167.00]DEEEEMDTSER.K	0.964197094	0.944774573	0.697362013	0.992005089	0.999869527	0.99167277	0.655604743
K.n[305.21]K[432.30]NQK[432.30]PSQVNGAPGS[167.00]PTEPAGQK[432.30].Q	0.957619558	0.013948417	0.058587309	0.99999999	0.999999587	0.999327953	0.922497966
K.n[305.21]K[432.30]PATPAEDDEDDDIDLFGS[167.00]DNEEEDK[432.30]EAAQLR.E	0.999992079	0.060622066	0.115469979	0.701342363	0.9973305	0.999509776	0.845843441
K.n[305.21]K[432.30]PATPAEDDEDDDIDLFGS[167.00]DNEEEDK[432.30]EAAQLREER.L	0.999999953	0.098798606	0.119395853	0.728485406	0.999944575	0.999986482	0.720661304
K.n[305.21]K[432.30]PTY[243.03]DPVSEDQDPLSSDFK[432.30]R.L	0.971535279	0.204909858	0.013392148	0.709814704	0.776668662	0.935861821	0.999513956
K.n[305.21]K[432.30]QEY[243.03]LEVQR.Q	0.489656822	0.99999972	0.076134348	0.704671766	0.161926818	0.983733627	0.999998084
K.n[305.21]K[432.30]VEEEQEADEEDVS[167.00]EEEAESK[432.30].E	0.934292566	0.999999501	0.999999538	0.999999603	0.999885089	1	0.755368406
K.n[305.21]K[432.30]VVS[167.00]LNGELGDSWIVPLDNLTK[432.30]DDLDEEEDTHL.-	0.999946898	0.330227139	0.99573189	0.999984483	0.924451863	0.869685353	0.745639972
K.n[305.21]K[432.30]VVVS[167.00]PTK[432.30].K	0.750314005	0.007176507	0.382279764	0.621147445	0.997148281	0.182944031	0.723012545
K.n[305.21]LAPEEEAGGAGT[181.01]PVITEIFSLGGTR.F	0.707578258	0.912624865	0.999953578	0.999061868	0.887866172	0.835570248	0.985025649
K.n[305.21]LASDDRPS[167.00]PPR.G	0.987574872	0.753658886	0.396421378	0.99980369	0.986390909	1	0.999999999
K.n[305.21]LC[160.03]DFGSASHVADNDITPY[243.03]LVSR.F	0.040656319	0.738326517	0.792749573	0.99999966	0.983359255	0.774014705	0.903674169
K.n[305.21]LC[160.03]DFGSASHVADNDITPYLVS[167.00]R.F	0.063408111	0.691359656	0.759272802	1	0.993055991	0.781219925	0.999992222
K.n[305.21]LDLLGNLPGS[167.00]K[432.30].R	0.720786321	0.690781161	0.916947448	0.979230256	0.972216681	0.669801164	0.271000636
K.n[305.21]LDQPVSAPPS[167.00]PR.D	0.704272724	0.985508597	0.999999926	0.991816638	0.83270044	0.999881587	0.976932059
K.n[305.21]LDSS[167.00]PSVSSTLAAK[432.30].D	0.708975923	0.998170571	0.825126843	0.999378375	0.999952022	0.988885492	0.964572771
K.n[305.21]LFDVC[160.03]GS[167.00]QDFESDLDRLK[432.30].E	0.176065592	0.927481	0.996570105	0.744895484	0.999999999	0.999631028	0.63925559
K.n[305.21]LFDVC[160.03]GS[167.00]QDFESDLDRLK[432.30]EEIEK[432.30].S	0.801146692	0.183753753	0.098604284	0.813457599	0.998753794	0.995527064	0.993582739
K.n[305.21]LFEES[167.00]DDK[432.30]EDEDADGK[432.30]EVEDADEK[432.30].L	0.519976418	0.881407039	0.839339172	0.992321315	0.9957721	0.999973259	0.999999998
K.n[305.21]LGEGTY[243.03]ATVYK[432.30].G	0.154370605	0.596202741	0.678243173	0.99946602	0.998811379	0.990608597	0.397395076
K.n[305.21]LGPQNFIDETS[167.00]DIENLLK[432.30].E	0.066911381	0.901291264	0.772000659	0.356723969	0.999999999	0.999999999	0.985377662
K.n[305.21]LHPDGS[167.00]PDVAGEK[432.30].G	0.730440014	0.929912161	0.998066493	0.98427001	0.965690421	0.999863229	0.997672394
K.n[305.21]LINSSQLLYQEY[243.03]SDVVLNK[432.30].E	0.002772167	0.078947786	0.992823293	0.999999896	0.998946548	0.997996889	0.993396634
K.n[305.21]LIRDFQEYVEPGEDFPAS[167.00]PQR.R	0.975768774	0.193068169	0.160428161	0.999982593	0.368803408	0.943405766	0.655717509
K.n[305.21]LLDLSDSTSVAS[167.00]FPSADETDGNLPESR.L	0.999118412	0.483088221	0.755580436	0.999968289	0.976268854	0.999999617	0.999999993
K.n[305.21]LLGSLDEVVLLS[167.00]PVPELR.D	0.999312533	0.999981811	0.639169451	0.996029893	0.997174799	0.812850052	0.999995332
K.n[305.21]LNDPFQPFPGNDS[167.00]PK[432.30].E	0.996484714	0.956046438	0.990642189	0.907772551	0.571818033	1	0.976411418
K.n[305.21]LNHVAAGLVS[167.00]PSLK[432.30].S	0.999999679	0.999983741	0.390788627	0.993761172	0.999929166	0.894428449	0.765897772
K.n[305.21]LNWLSVDFNNWK[432.30]DWEDDS[167.00]DEDMSNFDR.F	0.820858608	0.903677522	0.989887535	0.956464785	0.999999767	0.990945587	0.558570435
K.n[305.21]LPPGEQC[160.03]EGEEDT[181.01]EYMTPSSRPLRPLDTSQSSR.A	0.133814437	0.996352282	0.999999993	0.985091264	0.99986498	0.999997028	0.999864835
K.n[305.21]LPPGEQC[160.03]EGEEDTEY[243.03]MTPSSRPLRPLDTSQSSR.A	0.017983327	0.932951231	0.999993016	0.982955035	0.998945818	0.997617151	0.99999971
K.n[305.21]LQEEGGGS[167.00]DEEETGSPSEDGMQSAR.T	0.964304437	0.15053128	0.263766514	0.999999955	0.999871766	0.761343764	0.999103382
K.n[305.21]LQLDNQY[243.03]AVLENQK[432.30].S	0.001680138	0.003599111	1	0.999999174	0.981369839	0.999428103	0.999994823
K.n[305.21]LQPSSS[167.00]PENSLDPFPPR.L	0.909543629	0.64140083	0.920188263	0.999999999	0.986416649	0.999934847	0.999983686
K.n[305.21]LQVYEGGGQPPPQDLPGS[167.00]PK[432.30].S	0.930436574	0.998903657	0.999993235	0.510829868	0.963467164	0.765300884	0.999719674
K.n[305.21]LRDLLSSDMIS[167.00]PPLGDFR.H	0.999979415	0.638452104	0.565906083	1	0.911260604	0.58297749	0.147586047
K.n[305.21]LREVIEIEDAS[167.00]PTK[432.30].C	0.928131875	0.999942996	0.93575456	0.52555736	0.99999835	0.999999999	0.8092236
K.n[305.21]LSGAVLFEDGGAS[167.00]ER.E	0.318325203	0.226656687	0.03945455	0.994182598	1	0.884492398	0.452988638
K.n[305.21]LSLEGDHSTPPSAY[243.03]GSVK[432.30].A	0.843318106	0.990624302	0.999999957	0.99982992	0.999914976	0.976279449	0.030590172
K.n[305.21]LSSQIS[167.00]AGEEK[432.30].W	0.999976581	0.99991422	0.462713115	0.997707184	0.999581409	0.997972336	0.967046348
K.n[305.21]LSVPT[181.01]S[167.00]DEEDEVPAPK[432.30]PR.G	0.983300548	0.996653374	0.969943067	0.803837048	0.999974502	0.999929763	0.830500529
K.n[305.21]LTQTSST[181.01]EQLNVLETETEVLNK[432.30].E	0.999989537	0.999935864	1	0.999928982	0.999994973	0.998649315	0.683183992
K.n[305.21]LTRPAAS[167.00]PAVGEK[432.30].L	0.639538347	0.999999169	0.998001568	0.988266981	0.998289805	0.999779318	0.99997979
K.n[305.21]LTTTGQVT[181.01]SPVK[432.30].G	0.390336732	0.999599151	0.921387276	0.944273446	0.996649096	0.942160858	0.977326378
K.n[305.21]LTTTGQVTS[167.00]PVK[432.30].G	0.690812765	0.573408032	0.694435112	0.957972219	0.981545823	0.930151116	0.990573773
K.n[305.21]LTVENS[167.00]PK[432.30]QEAGISEGQGTAGEEEEK[432.30].K	0.901878221	0.018436044	0.437710554	0.972318612	1	0.999770939	0.999941451
K.n[305.21]LVHDS[167.00]LEDLQMTR.Y	0.999999996	0.999945394	0.957938103	0.7289581	0.023568483	0.636807197	0.999921795
K.n[305.21]LVNEAPVYSVY[243.03]SK[432.30].L	0.997811124	0.999378577	0.25173708	0.43299422	0.770813657	0.998013569	0.999974324
K.n[305.21]LVSFHDDS[167.00]DEDLLHI.-	0.387498633	0.997628429	0.304799324	0.999999605	0.999165214	0.794979983	0.706123359
K.n[305.21]MAEESSSSSSSSS[167.00]PTAATSQQQQLK[432.30].N	0.999989865	0.956808404	0.811441528	0.999908171	0.99889301	0.98994892	0.901655638
K.n[305.21]MES[167.00]EGGADDS[167.00]AEEGDLLDDDDNEDRGDDQLELIK[432.30]DDEK[432.30].E	0.671541459	0.9999999	1	0.999958231	0.999981101	0.99998453	0.616050101
K.n[305.21]MESEGGADDS[167.00]AEEGDLLDDDDNEDRGDDQLELIK[432.30].D	0.379679465	0.781822111	0.768574634	0.572786988	0.999511804	0.999992949	0.342710116
K.n[305.21]MESEGGADDS[167.00]AEEGDLLDDDDNEDRGDDQLELIK[432.30]DDEK[432.30].E	0.166942582	0.971309271	0.988904218	0.999993267	0.999832538	0.99999943	0.438194642
K.n[305.21]MESEGGADDS[167.00]AEEGDLLDDDDNEDRGDDQVK[432.30].T	0.763316363	0.880690995	0.430622681	0.922257315	0.999999313	0.972647258	0.951464756
K.n[305.21]METEADAPS[167.00]PAPSLGER.L	0.874689166	0.99440673	0.998027403	0.926391404	0.971671676	0.999717232	0.834464157
K.n[305.21]MLGEDS[167.00]DEEEEMDTSER.K	0.845938693	0.711182817	0.999985214	0.937076059	0.989540463	0.999998969	0.978482897
K.n[305.21]MPC[160.03]ES[167.00]SPPESADTPTSTR.R	0.999999965	0.999968714	0.985936295	0.999999731	0.991577017	0.944057555	0.992701602
K.n[305.21]MPC[160.03]ESS[167.00]PPESADTPTSTR.R	0.999999365	0.8367877	0.832204684	0.999991908	0.999970281	0.98578383	0.999994803
K.n[305.21]MVY[243.03]SINLT[181.01]SR.R	0.000399958	0.059908366	0.292391728	0.99998451	0.038961556	0.99363935	0.020376373
K.n[305.21]NC[160.03]PPS[167.00]PLPLISK[432.30].Q	0.121942049	0.999999999	0.596085985	0.999718139	0.991552692	1	0.999555372
K.n[305.21]NEGSES[167.00]APEGQAQQR.R	0.999999989	0.998203476	0.94750237	0.194148707	0.97502831	0.999959417	0.059184079
K.n[305.21]NGFPHPEPDC[160.03]NPSEAASEES[167.00]NS[167.00]EIEQEIPVEQK[432.30].E	0.649501377	0.000269778	0.000162318	0.999999061	0.943018923	0.981952618	0.998981669
K.n[305.21]NGGEDT[181.01]DNEEGEEENPLEIK[432.30].E	0.527243542	0.411563049	0.4118597	0.983840291	0.996849177	0.99998533	0.994090725
K.n[305.21]NGSTAVAESVAS[167.00]PQK[432.30].T	0.846349658	0.509691402	0.917100967	0.999795907	0.960155544	0.980125838	0.999999367
K.n[305.21]NGVAAEVS[167.00]PAK[432.30]EENPR.R	0.049348983	0.997023887	0.118520108	0.916418427	0.244372033	0.947551086	0.094736614
K.n[305.21]NGYGFVEFEDS[167.00]RDADDAVYELNGK[432.30].E	0.189719968	0.012483487	0.043423811	0.833297684	1	0.997959194	0.999101151
K.n[305.21]NHSVNEEEQEEQGEGS[167.00]EDEWEQVGPR.N	0.926795517	0.999998064	0.957068109	0.994240624	0.992978538	1	0.999999259
K.n[305.21]NINMDNDLEVLTSS[167.00]PTR.N	0.931913209	0.591762042	0.963070431	0.765612681	0.311131982	0.999999979	0.817567086
K.n[305.21]NIVHNY[243.03]SEAEIK[432.30].V	0.98616981	0.921960223	0.157029888	0.997659737	0.645592627	0.41780701	0.997545981
K.n[305.21]NK[432.30]PGPNIES[167.00]GNEDDDASFK[432.30].L	0.623287293	0.653162437	0.655897004	0.999982054	0.999907368	0.999997478	0.977532317
K.n[305.21]NLGSGS[167.00]PK[432.30]PR.Q	0.37891263	0.542307203	0.992398065	0.768259257	0.999998092	0.991439216	0.411968782
K.n[305.21]NMTVEQLLTGSPT[181.01]SPTVEPEK[432.30]PTR.E	0.999556091	1	0.185238135	0.967327896	0.373775717	0.997666369	0.911772837
K.n[305.21]NNPS[167.00]PPPDSDLER.V	0.969785336	0.149460585	0.459080292	0.999533746	0.969055261	0.991866746	0.735601457
K.n[305.21]NNTAAETEDDES[167.00]DGEDRGGGTSGSLR.R	0.944293299	0.051727242	0.358622392	0.983393345	1	0.297068625	0.288232934
K.n[305.21]NNTAAETEDDES[167.00]DGEDRGGGTSGVR.R	0.849332876	0.124386867	0.563033571	0.758213137	0.999880419	0.999762675	0.329711874
K.n[305.21]NQQGFS[167.00]PK[432.30].A	0.620365792	0.121754522	0.995818018	0.998600403	0.942853541	0.990492391	0.318399955
K.n[305.21]NRPDYVS[167.00]EEEEDDEDFETAVK[432.30].K	0.200963324	0.012455519	0.036339715	0.99999959	0.137318796	0.980302193	0.999168444
K.n[305.21]NSDLLTS[167.00]PDVGLLK[432.30].L	0.988471343	0.999939642	0.287727482	0.999995577	0.933275084	1	0.960420149
K.n[305.21]NSFNNPAY[243.03]YVLEGVPHQLLPPEPPSPAR.A	0.001369018	0.999974606	0.481783584	0.951432522	0.910661866	0.998167271	0.999721469
K.n[305.21]NSQEDS[167.00]EDS[167.00]EDK[432.30]DVK[432.30].T	0.34736132	0.407355942	0.127227852	0.128044337	0.999818617	0.999999914	0.999769883
K.n[305.21]NSQEDS[167.00]EDSEDK[432.30].D	0.275498377	0.999999997	0.914494504	0.051624939	0.888179775	0.999836922	0.994136111
K.n[305.21]NTETQPTS[167.00]PQLGTK[432.30].T	0.998094459	0.965407503	0.996168417	0.879763339	0.998379482	0.792839121	0.999989372
K.n[305.21]NTFTAWS[167.00]DEES[167.00]DYEIDDRDVNK[432.30].L	0.148435837	0.936709732	0.997128801	0.998828475	0.999515982	0.991862515	0.998575211
K.n[305.21]NTPSQHSHS[167.00]IQHSPER.S	0.998366144	0.078266084	0.096623183	0.998126587	0.999733091	0.998309581	0.986670956
K.n[305.21]NVAEALGHS[167.00]PK[432.30]DPGGGGGPVR.A	0.886624243	0.890423464	0.556240456	0.996195498	0.99996803	0.921855248	0.999989883
K.n[305.21]NYGSY[243.03]STQASAAAATAELLK[432.30].K	0.007832326	0.844427492	0.655819517	0.999999989	0.987563175	0.99999349	0.999455586
K.n[305.21]NYSEVIEVDES[167.00]DVEEDIFPTTSK[432.30].T	0.93646539	1	0.840359686	0.998730277	0.998660973	0.917875905	0.981144088
K.n[305.21]QEPIES[167.00]DEEEAEPPREVEPGQR.Q	0.998117238	0.805905506	0.908219772	0.997586449	0.999999591	0.999997501	0.999993777
K.n[305.21]QERLS[167.00]PEVAPPAHR.R	0.922536076	0.999960226	0.999979489	0.964892947	0.999654348	0.609253248	0.930064665
K.n[305.21]QGGSQPSSFSPGQS[167.00]QVTPQDQEK[432.30].A	0.382949342	1	1	0.998175494	0.926392613	0.780011303	0.881270402
K.n[305.21]QGY[243.03]VIYR.L	0.044564433	0.798495891	0.997945386	0.999997666	0.987584938	0.974320799	0.963719242
K.n[305.21]QHPVPPPAQNQNQVRS[167.00]PGAPGPLTLK[432.30].E	0.543718168	1	0.968969165	0.715485542	0.969805776	0.951687686	0.999999995
K.n[305.21]QIC[160.03]LVMLETLSQS[167.00]PQGR.V	0.967857437	0.990653558	0.988315336	0.970480126	0.999999976	0.999983463	0.999994084
K.n[305.21]QITQEEDDS[167.00]DEEVAPENFFSLPEK[432.30].A	0.928179683	0.999999673	0.99997282	0.999239199	0.992447636	0.993431616	0.999179538
K.n[305.21]QK[432.30]FNDS[167.00]EGDDTEETEDYR.Q	0.143907885	0.956749009	0.999834714	0.999730581	0.999999974	0.006054114	0.419075064
K.n[305.21]QK[432.30]FNDS[167.00]EGDDTEETEDYRQFR.K	0.076854133	0.165867442	0.42887386	1	0.931586593	0.999999711	0.999835007
K.n[305.21]QK[432.30]IDDRDS[167.00]DEEGASDR.R	0.268789063	0.202656204	0.877660048	0.351179609	0.999078365	0.999999998	0.997164717
K.n[305.21]QK[432.30]S[167.00]DAEEDGGTVSQEEEDR.K	0.641945676	0.578648996	0.979288816	0.831838945	0.996877856	0.723118188	0.669696444
K.n[305.21]QLT[181.01]QPETHFGR.E	0.488832911	0.999695478	0.999981684	0.999894153	0.999999983	0.998630115	1
K.n[305.21]QLVAGNS[167.00]PK[432.30]K[432.30].Q	0.998954182	0.002032597	0.207146635	0.9850583	0.999999997	0.999056751	0.996464341
K.n[305.21]QLVRGEPNVSY[243.03]IC[160.03]SR.Y	0.367109239	0.986144227	0.786911195	0.80565958	0.915915631	0.994745064	0.608312388
K.n[305.21]QMPPPPPC[160.03]PGRELFDDPSY[243.03]VNVQNLDK[432.30].A	0.000572583	0.619773392	0.846766259	0.999711987	0.999976427	0.492606382	0.870738031
K.n[305.21]QPEK[432.30]EEEEEAGES[167.00]VEDIFSEVVGR.K	0.154443233	0.453470144	0.999998719	0.999944698	0.999999998	1	0.174426879
K.n[305.21]QQGHEPVS[167.00]PR.S	0.999998589	0.88039204	0.969869074	0.446496483	0.854925022	0.999927885	0.393302039
K.n[305.21]QQLPQT[181.01]PPSC[160.03]LK[432.30].T	0.949990907	0.833054432	0.019070916	0.807072698	0.999965168	0.033639585	0.937751927
K.n[305.21]QSETVDQNS[167.00]DS[167.00]DEMLAILK[432.30].E	0.729688736	0.999334751	0.989171291	0.991540625	0.284530534	0.999641389	0.646989276
K.n[305.21]QSFDDNDS[167.00]EELEDK[432.30].D	0.96565654	0.467169771	0.354760237	0.807237325	0.99998173	0.999712773	0.659669924
K.n[305.21]QSGS[167.00]PTLDTAPNGR.Y	0.997004909	0.998805352	0.367615069	1	0.999892081	0.880811847	0.999346502
K.n[305.21]QSNASS[167.00]DVEVEEK[432.30].E	0.922588447	0.980041195	0.778430688	0.973064945	0.99998235	0.913218876	0.996192401
K.n[305.21]QSSLAEPVS[167.00]PSK[432.30].K	0.999994142	0.999996881	0.966770529	0.649481723	0.994537619	0.997775405	0.99997045
K.n[305.21]QSSVTQVTEQS[167.00]PK[432.30].V	0.601509316	0.450697294	0.841198005	0.463960556	0.733186191	0.834679029	0.999999298
K.n[305.21]QTLPSS[167.00]PTTTK[432.30].S	0.132258219	0.998715978	0.943535164	0.829310715	0.35949422	0.998985905	0.999929303
K.n[305.21]QY[243.03]LRNPPK[432.30].L	5.85153E-08	0.964104204	0.040928665	1	0.045482797	0.675736222	0.28174217
K.n[305.21]QYPDS[167.00]PHPVPHR.S	0.986714735	0.1733146	0.999982898	0.936590995	0.758091638	0.995433338	0.807750677
K.n[305.21]RAHTPT[181.01]PGIYMGRPTHSGGGGGGGGGGGGGGGGR.R	0.999999551	0.027407147	0.02254343	0.999992372	1	0.999999991	0.999999934
K.n[305.21]RAS[167.00]GQAFELILSPR.S	0.990024421	0.999293148	0.805646907	0.999999877	0.999999871	0.962482404	0.999687171
K.n[305.21]RASGQAFELILS[167.00]PR.S	0.999998401	0.501226129	1	0.972688048	0.999999997	0.999999996	0.654948554
K.n[305.21]REDS[167.00]FESLDSLGSR.S	0.932109892	0.104036095	0.219064871	0.999845148	0.990965305	0.996727825	0.772576266
K.n[305.21]REEPEALY[243.03]AAVNK[432.30].K	2.19561E-05	0.01291324	0.119261738	0.996526994	0.637043589	0.999427789	0.954137782
K.n[305.21]RES[167.00]PSPAPK[432.30]PR.K	0.977034964	0.998134957	0.977432901	0.894912408	0.985414143	0.999950934	0.980147631
K.n[305.21]RIDFIPVS[167.00]PAPS[167.00]PTR.G	0.683625035	0.79102471	0.998700875	0.999826264	0.999999957	0.999999387	0.997408263
K.n[305.21]RINPPSSGGTSS[167.00]SPIK[432.30].A	0.712770554	0.57503965	0.923850843	0.970418775	0.999998242	0.999938516	0.969552739
K.n[305.21]RINPPSSGGTSSS[167.00]PIK[432.30].A	0.332911561	0.999942931	1	0.89091983	0.999988384	0.999999973	0.999998346
K.n[305.21]RK[432.30]PS[167.00]PEPEGEVGPPK[432.30].L	0.999829101	0.530133254	0.319395252	0.922777234	0.9979039	0.977501514	0.977377451
K.n[305.21]RLS[167.00]VELTSSLFR.T	0.966137894	0.799689795	0.461019174	0.763994884	0.382965711	0.944664963	0.251848048
K.n[305.21]RPAAAAAAGSAS[167.00]PR.S	0.999855792	0.70458744	0.595432472	0.999506342	0.999998607	0.999989102	0.999575863
K.n[305.21]RPAS[167.00]VSSSAAVEHEQR.E	0.99765212	0.572211346	0.999191037	0.919451251	0.998282701	0.94310231	0.996803146
K.n[305.21]RPDYAPMES[167.00]S[167.00]DEEDEEFQFIK[432.30].K	0.952590024	0.871337541	0.891857167	0.999946426	0.966564797	0.999181975	0.727785947
K.n[305.21]RPLFLAPDFDRWLDES[167.00]DAEMELR.A	0.717300592	0.004677018	0.205322387	0.154275373	0.999467928	0.988632585	0.699573239
K.n[305.21]RPPES[167.00]PPIVEEWNSR.A	0.978069668	0.999999937	0.999999974	0.997982299	0.999997645	0.999999998	0.454709014
K.n[305.21]RPPT[181.01]PC[160.03]SDPER.K	0.936866858	0.999116986	0.999992812	0.216109703	0.999999009	0.998083746	0.99779973
K.n[305.21]RVPC[160.03]AY[243.03]DK[432.30].T	5.05584E-09	0.001319661	0.999507142	0.011313615	0.931124916	0.227542029	0.901733433
K.n[305.21]RVPSPT[181.01]PAPK[432.30].E	0.985088573	0.962903965	0.999999689	0.999493836	0.893606374	0.882974735	0.999965576
K.n[305.21]RVTNDIS[167.00]PESSPGVGR.R	0.496927658	0.999984142	0.99999877	0.744098589	0.999995723	0.999979837	0.936738409
K.n[305.21]S[167.00]NQIPTEVR.S	0.903929749	0.044206227	0.921287496	0.178252555	0.772483773	0.015666696	0.051010196
K.n[305.21]S[167.00]VSGTDVQEEC[160.03]R.E	0.999690166	0.245423083	0.144034092	0.842984572	0.995696228	0.999035291	1
K.n[305.21]SEAAAPHTDAGGGLS[167.00]S[167.00]DEEEGTSSQAEAAR.L	0.797948097	0.725357412	0.791250748	1	0.984689156	0.975652514	0.999860636
K.n[305.21]SEAPAEVTHFS[167.00]PK[432.30].S	0.731024452	0.991003087	0.870355008	0.999978038	0.991926622	0.999999999	0.999981969
K.n[305.21]SEGS[167.00]PVLPHEPAK[432.30].V	0.387215576	0.999168351	0.999963383	0.999999997	0.999999555	0.997966366	0.413528324
K.n[305.21]SELPY[243.03]EELWLEEGK[432.30]PSHQPLTR.S	0.000341188	0.995010304	0.780159347	0.140012703	0.965100664	0.971755195	0.999396278
K.n[305.21]SEPHS[167.00]PGIPEIFR.T	0.999999877	0.16437267	0.027858165	0.998919368	0.999650867	0.216766404	0.878843115
K.n[305.21]SESSTSAFST[181.01]PTR.S	0.963823188	0.999999844	0.781700988	0.996347344	0.936602794	0.999865896	1
K.n[305.21]SESVVY[243.03]ADIR.K	0.022128051	0.999977466	0.999013171	0.287832222	0.996333255	0.906997514	0.579858063
K.n[305.21]SFLDSGY[243.03]R.L	0.004629882	0.969046669	0.999982586	0.997908921	0.948890586	0.72414031	0.999998704
K.n[305.21]SFNYS[167.00]PNSSTSEVSSTSASK[432.30].A	0.629695228	0.266612281	0.99092018	0.999526949	0.999997958	0.995433951	0.988359939
K.n[305.21]SGMS[167.00]PEQSR.F	0.845327776	0.9984809	0.779211917	0.398927466	0.999997606	1	0.99998774
K.n[305.21]SHY[243.03]ADVDPENQNFLLESNLGK[432.30].K	0.996137345	0.996262492	0.999999595	0.801359515	0.686384294	0.916468723	0.752157269
K.n[305.21]SINEENGEVS[167.00]EDQSQNK[432.30].H	0.690555629	0.560368945	0.556207151	0.83137264	0.999741651	0.995748802	0.999756926
K.n[305.21]SIPLEC[160.03]PLSS[167.00]PK[432.30].G	1	0.987310761	0.366731398	0.999857627	0.997674648	0.990773983	0.999762807
K.n[305.21]SK[432.30]LDWES[167.00]FK[432.30]EEEGIGEELAIHNR.G	0.69310798	0.036836594	0.134802694	0.969923646	0.999958036	0.995974104	0.999995502
K.n[305.21]SK[432.30]PIPIMPAS[167.00]PQK[432.30].G	0.798007959	0.035931045	0.18476455	0.999888467	0.971014443	0.999953051	0.87441205
K.n[305.21]SLAQVEEPAIENVK[432.30]PPGS[167.00]PVAK[432.30].L	0.994769447	0.998422129	0.999687744	0.997389608	0.999687617	0.999997433	0.320452873
K.n[305.21]SLDS[167.00]DES[167.00]EDEEDDYQQK[432.30]R.K	0.997506951	0.501120025	0.579322067	0.909896324	0.991689508	0.999868921	0.165842464
K.n[305.21]SLDSEPSVPSAAK[432.30]PPS[167.00]PEK[432.30].T	0.999309501	0.08654694	0.845389068	0.984341971	0.99999996	0.999999602	0.950221365
K.n[305.21]SLSS[167.00]PTDNLELSLR.S	0.812595554	0.87450343	0.834853304	0.991388543	0.800319432	0.998105563	0.904764853
K.n[305.21]SLY[243.03]PSSEIQLNNK[432.30].V	0.979106634	0.846415043	0.003663092	0.35282874	0.052875651	0.945496536	0.999970405
K.n[305.21]SNES[167.00]VDIQDQEEK[432.30].V	1	0.999999257	0.99970911	0.959135615	0.999958203	0.999999996	0.998751067
K.n[305.21]SNIPDLSIY[243.03]LK[432.30].G	0.042327647	0.753259827	0.966875177	0.948160243	0.798539607	0.999998298	0.915863116
K.n[305.21]SNLDEEVNVIPPHT[181.01]PVR.T	0.507713844	0.998997791	0.978372737	0.999997949	0.999613448	0.999995002	0.999943397
K.n[305.21]SPGS[167.00]PPGPELPIETALDDRER.R	0.883978623	1	0.990972552	0.999999998	0.999994345	0.763282384	0.984732653
K.n[305.21]SPS[167.00]FGGASEASAR.T	0.947438224	0.545912293	0.421042247	0.911948182	1	0.995217147	0.999992291
K.n[305.21]SPSLSPSPPS[167.00]PLEK[432.30].T	1	0.997973642	0.230141095	0.999994111	0.995698027	0.99916369	0.714909055
K.n[305.21]SQDVAVS[167.00]PQQQQC[160.03]SK[432.30].S	0.999976688	0.555082625	0.999777144	0.999854058	0.62822058	0.989675732	0.999490015
K.n[305.21]SQNSQESTADES[167.00]EDDMSSQASK[432.30].S	0.128821694	0.028371943	0.198574606	0.054250352	0.956169128	0.999993897	1
K.n[305.21]SRNEVVT[181.01]PEK[432.30].V	0.999971617	0.967595005	0.945681208	0.969429255	0.999999922	0.805569801	0.999969391
K.n[305.21]SS[167.00]PATSLFVELDEEEVK[432.30].A	0.76209677	0.768242025	0.989277811	0.84430823	0.999848157	0.999943485	0.646997485
K.n[305.21]SS[167.00]SPAPADIAQTVQEDLR.T	0.345479267	0.077077132	0.195894619	0.7642543	1	1	0.580066746
K.n[305.21]SSGSGSSVADERVDY[243.03]VVVDQQK[432.30].T	1.53001E-09	0.002466653	0.745595923	0.999997036	0.147623538	0.100735148	0.164958322
K.n[305.21]SSQQPST[181.01]PQQAPPGQPQQGTFVAHK[432.30].E	0.979786772	0.395115097	0.000599113	0.961201146	0.911402947	0.548964331	0.320476937
K.n[305.21]SSS[167.00]PAPADIAQTVQEDLR.T	0.999999892	0.919553522	0.999527348	0.967762175	0.959342274	0.994858286	0.98276356
K.n[305.21]STAPETAIEC[160.03]TQAPAPAS[167.00]EDEK[432.30].V	0.100401368	0.99999038	0.99999996	0.984389463	1	0.627189503	0.999999911
K.n[305.21]STLESEK[432.30]PGS[167.00]PEAAETSPPSNIIDHC[160.03]EK[432.30].L	0.999994054	0.265486474	0.682523154	0.994439704	0.908209575	0.960372732	0.244800414
K.n[305.21]STSAPQMSPGS[167.00]SDNQSSSPQPAQQK[432.30].L	0.995064207	0.807342522	0.611037172	0.999999407	0.99987387	0.828746191	0.997503933
K.n[305.21]STTNY[243.03]VDFYSTK[432.30].R	0.044838815	0.751683786	0.998350684	0.999388525	0.996104009	0.999697676	0.728038677
K.n[305.21]STY[243.03]TSYPK[432.30].A	0.781264911	0.84914761	0.01017996	0.029325882	0.45923226	0.999893872	0.948758115
K.n[305.21]STYTSY[243.03]PK[432.30].A	0.999999926	0.999230597	0.003471997	0.738152324	0.420534472	0.797081798	0.999713434
K.n[305.21]SVTDY[243.03]AQQNPAAQIPAR.Q	7.28052E-06	0.999999876	0.007656696	0.751479561	0.816804397	0.960366637	0.999690771
K.n[305.21]SVTDY[243.03]DFAPFLNNSPQQNPAAQIPAR.Q	0.449649941	0.567258999	0.14501831	0.999778093	0.994354689	0.99999997	0.999999983
K.n[305.21]SWSSY[243.03]FSLPNPFR.S	6.00448E-05	0.009729261	0.415647791	1	0.999999959	0.999999598	0.999396109
K.n[305.21]TAADVVS[167.00]PGANSVDSR.V	0.867442551	0.999908355	0.999992591	0.99588011	0.964097422	0.992826956	0.999415497
K.n[305.21]TAFDEAIAELDTLS[167.00]EESYK[432.30].D	0.341810129	0.998494961	0.997759483	0.989275349	0.81937996	0.999196215	0.963831388
K.n[305.21]TAPTLS[167.00]PEHWK[432.30].A	0.459313225	0.997103337	0.999943174	0.52399613	0.998536237	0.999995806	0.99057195
K.n[305.21]TAVIPINGS[167.00]PR.T	0.957521171	0.752256397	0.606061291	0.999914066	1	0.99999916	0.999976052
K.n[305.21]TEC[160.03]EGK[432.30]REDEGEPGDEGQLEDEGS[167.00]QEK[432.30].Q	0.967625407	0.102516063	0.06862136	0.997861577	0.999999804	0.999909159	0.948508893
K.n[305.21]TEDGDWEWS[167.00]DDEMDEK[432.30].S	0.999961535	0.013972965	0.025972593	1	0.776409884	0.999924942	0.700427263
K.n[305.21]TEDGGWEWS[167.00]DDEFDEESEEGK[432.30].A	0.60373771	0.999999998	0.999961084	1	0.999999957	0.97826525	0.871773005
K.n[305.21]TEELIES[167.00]PK[432.30]LESSEGEIIQTVDR.Q	0.436941682	0.999967883	0.970060098	0.792042319	1	0.999552266	0.998621743
K.n[305.21]TETVEEPMEEEEAAK[432.30]EEK[432.30]EES[167.00]DDEAAVEEEEEEK[432.30].K	0.894449417	0.650140948	0.176065936	0.024588564	0.998958704	0.946844511	0.815394682
K.n[305.21]TGSGS[167.00]PFAGNSPAR.E	0.969064238	0.806514162	0.769519001	0.999999899	0.999692928	0.999983375	0.508655378
K.n[305.21]TGVTST[181.01]SDS[167.00]EEEGDDQEGEK[432.30].K	0.998618413	0.544570697	0.630077058	0.922106984	0.999985833	0.929489726	0.996530416
K.n[305.21]TIEAAEALLHMES[167.00]PTC[160.03]LR.D	0.995952837	0.997383881	0.283162546	0.996904481	0.17597222	0.995279767	0.999846254
K.n[305.21]TK[432.30]FAS[167.00]DDEHDEHDENGATGPVK[432.30]R.A	0.786501034	0.34626141	0.549207457	0.968552316	0.998360389	0.982578791	0.882597742
K.n[305.21]TK[432.30]PTQAAGPSS[167.00]PQK[432.30]PPT[181.01]PEETK[432.30].A	0.950693551	0.00102288	0.013685507	0.999001008	0.997161983	0.996857888	0.989585078
K.n[305.21]TK[432.30]PTQAAGPSS[167.00]PQK[432.30]PPTPEETK[432.30].A	0.903827536	0.004836001	0.018434432	0.696276725	0.99995083	0.984483217	0.999967814
K.n[305.21]TLEPVK[432.30]PPTVPNDY[243.03]MTSPAR.L	0.039405708	0.005470132	0.999072888	0.98210108	0.999759989	0.999786229	1
K.n[305.21]TLNMTTS[167.00]PEEK[432.30].R	1	0.153591165	0.995909372	0.999399516	0.999999998	0.970776289	0.999999999
K.n[305.21]TLSEVDY[243.03]APAGPAR.S	3.64889E-09	3.10294E-05	0.001810038	0.701570172	0.996655807	0.996400295	0.921106763
K.n[305.21]TLSS[167.00]PSNRPSGETSVPPPPAVGR.M	0.999999568	0.980218008	0.999999995	1	1	0.996589917	0.671387433
K.n[305.21]TLSVAAAFNEDEDS[167.00]EPEEMPPEAK[432.30].M	0.725236487	0.806600784	0.870970426	0.999093622	0.706362804	0.999994461	0.194587044
K.n[305.21]TMFAQVES[167.00]DDEEAK[432.30].N	0.586621219	0.041551953	0.14615987	0.885306875	0.999958485	0.998135098	0.706441352
K.n[305.21]TMFAQVES[167.00]DDEEAK[432.30]NEPEWK[432.30].K	0.217275589	0.00881048	0.096766296	0.149238372	0.783843768	0.998181757	0.999756605
K.n[305.21]TPPPYSVY[243.03]ER.T	0.003519611	0.317816576	0.558623775	0.997248618	0.999999967	0.999999465	0.99988684
K.n[305.21]TPSPK[432.30]EEDEEPES[167.00]PPEK[432.30]K[432.30].T	0.999745684	0.776819024	0.877384053	0.999999998	0.896686643	0.767220216	0.999985457
K.n[305.21]TPT[181.01]PEPAEVETR.K	0.998924969	0.249484593	0.052000844	0.992326031	1	0.93523719	0.792750134
K.n[305.21]TPVQYSQQQNS[167.00]PQK[432.30].H	0.999635581	0.925587679	0.96681855	0.99988049	1	0.941309572	0.999997958
K.n[305.21]TSDDEVGS[167.00]PK[432.30]EESR.K	0.478595614	0.924710801	0.168121369	0.084842669	0.97372166	0.999145481	0.376741045
K.n[305.21]TSGAPGS[167.00]PQTPPER.H	0.997977766	0.340005812	0.353917178	0.988544904	0.999999516	0.85528456	0.090191398
K.n[305.21]TSQC[160.03]SSPSLSASPGS[167.00]PTRPQIR.Q	0.999996565	1	0.863071241	0.733561228	0.99856829	0.999995063	0.826834816
K.n[305.21]TSQVGAASAPAK[432.30]ES[167.00]PRK[432.30].G	1	0.039824853	0.315236726	0.999998962	0.990466878	0.645950913	0.252177605
K.n[305.21]TSSGDPPS[167.00]PLVK[432.30].Q	0.999999696	0.999998408	0.124037603	0.993440938	0.934296316	0.995326641	0.884668964
K.n[305.21]TSSVSNPQDS[167.00]VGSPC[160.03]SR.V	0.968154165	0.661561606	0.999880539	0.951298546	1	1	0.106968533
K.n[305.21]TSVLGGGEDGIEPVS[167.00]PPEGMTEPGHSR.S	0.872531808	0.999899793	0.999709372	0.999973514	0.680864048	0.997871786	0.986792651
K.n[305.21]TVC[160.03]STY[243.03]LQSR.Y	0.0432594	0.965252154	0.999999726	0.998222828	0.999815729	0.999999646	0.355300004
K.n[305.21]TVFPGAVPVLPAS[167.00]PPPK[432.30].D	0.995891341	0.190973724	0.189050688	0.999687968	0.98606621	0.996096784	0.995404454
K.n[305.21]TVLPTVPES[167.00]PEEEVK[432.30].A	0.998550626	0.995702808	0.979971288	0.999037214	0.976562696	0.981316787	0.992647799
K.n[305.21]TVLS[167.00]LFDEEEDK[432.30].M	0.853397029	0.656017584	0.551277847	0.98837595	0.999995881	0.998571462	0.958826054
K.n[305.21]TVMYTAVGSEWRPFGY[243.03]PR.R	0.036721469	0.999994607	0.999999998	0.999905484	0.932525705	0.999999982	0.754888713
K.n[305.21]TVSS[167.00]PPTS[167.00]PRPGSAATVSASTSNIIPPR.H	0.994198441	0.998271632	0.970936486	0.973513141	0.999972901	0.998701636	0.903897005
K.n[305.21]TVTY[243.03]EDPQAVGGLASALDNR.K	0.27704499	1.05036E-06	1.25879E-07	0.99984009	0.999709413	0.99999605	0.864578571
K.n[305.21]TVTY[243.03]EDPQAVGGLASALDNRK[432.30].Q	0.158785772	0.624221155	0.034179803	0.999995516	0.999724399	0.99999775	0.999997354
K.n[305.21]TY[243.03]IDPETYEDPNR.A	5.60242E-05	0.993742866	0.995175516	0.963168811	0.955246309	0.999567965	0.999994293
K.n[305.21]VAAETQS[167.00]PSLFGSTK[432.30].L	0.999967808	0.939202468	0.15147186	0.999602973	0.744949301	0.839753495	0.998900583
K.n[305.21]VDGETAS[167.00]DSESRAESAPLPVSADDTPEVLNR.A	0.662726474	0.96769646	0.970215213	0.968114683	0.816965428	0.99973138	0.977716656
K.n[305.21]VDLTLDWLT[181.01]ETSEEAK[432.30].G	0.941817268	0.963881719	0.919954167	0.970238541	0.999999986	1	0.999911674
K.n[305.21]VDTTLSDS[167.00]YNYSGTENLK[432.30].D	0.999999488	0.076034513	0.800421388	0.999999995	0.051814386	0.990968113	0.96060588
K.n[305.21]VEEEQEADEEDVS[167.00]EEEAESK[432.30].E	0.254933306	0.403450657	0.456611972	0.854988791	0.999999996	0.989324819	0.998913155
K.n[305.21]VEEESTGDPFGFDS[167.00]DDESLPVSSK[432.30].N	0.536017281	0.521472015	0.323957065	0.99261962	0.968536041	0.999999999	0.892256706
K.n[305.21]VELS[167.00]PGPPK[432.30]PAGR.E	0.575426748	0.999067944	1	0.712777065	0.999999992	1	0.994257886
K.n[305.21]VENMSSNQDGNDS[167.00]DEFM.-	0.97988846	0.009765117	0.027471454	0.995184015	0.999995533	0.978594584	0.462390119
K.n[305.21]VFIDQNLS[167.00]PGK[432.30].G	0.991541099	0.998499098	0.999999999	0.996819966	0.99999939	0.999992017	0.999894016
K.n[305.21]VIY[243.03]DFIEK[432.30].T	0.171342786	0.631412897	0.999016569	0.999845222	0.997250567	0.999996488	0.998711817
K.n[305.21]VLLPEY[243.03]GGTK[432.30].V	0.000549931	0.998955418	0.962627369	0.979272319	0.170692646	0.897032265	0.999244033
K.n[305.21]VLT[181.01]PELYAELR.A	0.995085583	0.541956428	0.719006619	0.862521981	1	0.999751477	0.99635027
K.n[305.21]VNGDAS[167.00]PAAAESGAK[432.30]EELQANGSAPAADK[432.30]EEPAAAGSGAASPSAAEK[432.30].G	0.999997935	0.004734568	0.008822388	0.171208313	0.994821957	0.999999995	0.716460192
K.n[305.21]VNGDASPAAAESGAK[432.30]EELQANGSAPAADK[432.30]EEPAAAGSGAAS[167.00]PSAAEK[432.30].G	0.988558691	0.361603228	0.209021857	0.676393997	0.994662506	0.995035843	0.926745462
K.n[305.21]VNGDDHHEEDMDMS[167.00]D.-	0.99977915	0.922495166	0.987412228	0.475481663	0.993964054	0.976014723	0.772840007
K.n[305.21]VPAS[167.00]PLPGLER.K	0.264128676	0.999985802	0.999999841	0.69528768	0.981288324	0.99809895	0.999903314
K.n[305.21]VPLSNENSQVPQS[167.00]PEDWRK[432.30].S	0.789329053	0.989038305	0.999312708	0.764193859	0.999999298	0.999976173	0.98118214
K.n[305.21]VQGEAVSNIQENT[181.01]QTPTVQEESEEEEVDETGVEVK[432.30].D	0.252976511	0.99999615	0.99999999	1	1	0.962659937	0.507329251
K.n[305.21]VQGEAVSNIQENTQT[181.01]PTVQEESEEEEVDETGVEVK[432.30].D	0.081145285	0.741249559	0.989384221	0.99910165	0.999996156	0.999999795	0.055862021
K.n[305.21]VQGEAVSNIQENTQTPT[181.01]VQEESEEEEVDETGVEVK[432.30].D	0.307379122	0.999999993	0.999999998	0.999985463	0.999995475	0.998830272	0.34711163
K.n[305.21]VQGGHS[167.00]PDDHR.V	0.998307622	0.985120962	0.999919698	0.665410412	0.999999023	0.999936856	0.989186953
K.n[305.21]VQGLLENGDSVTS[167.00]PEK[432.30].V	0.985373511	0.999738521	0.99211142	0.999701871	0.999980801	0.668688444	0.994660445
K.n[305.21]VQIS[167.00]PDSGGLPER.S	0.770983122	0.999999566	0.999972583	0.996888325	0.986441239	0.999962199	0.734342885
K.n[305.21]VQSGMGLILQGY[243.03]ES[167.00]GSEEEGEIHEK[432.30].A	0.983482384	0.700948994	0.999605796	0.920167837	0.997809934	0.874711226	0.970923008
K.n[305.21]VRGEGPGEAGGPLT[181.01]PR.R	0.999746055	0.962600374	0.999803354	0.965968873	0.999990788	0.982896374	0.99999444
K.n[305.21]VSAGEPGSHPS[167.00]PAPR.R	0.999999968	0.987776077	0.516544888	0.753058893	0.997680036	0.92834261	0.220607106
K.n[305.21]VSEEAESQQQWDTSK[432.30]GEQVSQNGLPAEQGS[167.00]PR.M	0.999999999	0.971466971	0.999772843	0.961975346	0.996818482	0.860642413	0.989450556
K.n[305.21]VSNLQVS[167.00]PK[432.30].S	0.999347991	0.999999944	0.986198209	0.926470495	0.995508448	0.999996915	0.901534334
K.n[305.21]VSS[167.00]IDLEIDSLSSLLDDMTK[432.30].N	1	0.631025953	0.999931275	0.497293219	0.999999779	0.997744916	0.9999962
K.n[305.21]VVDYSQFQES[167.00]DDADEDYGR.D	0.634429921	1.66426E-05	5.38122E-05	0.999985242	0.433633987	0.878844658	0.369322284
K.n[305.21]VVDYSQFQES[167.00]DDADEDYGRDSGPPTK[432.30].K	0.661641264	1	0.999021154	0.886967363	1	1	0.720175406
K.n[305.21]VVQDTY[243.03]QIMK[432.30].V	0.428666793	0.999767616	0.820644025	0.999984546	0.585609359	0.639795381	0.998520747
K.n[305.21]VVQEYIDAFSDY[243.03]ANFK[432.30].-	0.853591501	0.75002952	0.998859162	0.999894856	0.999999893	0.998895368	0.999999855
K.n[305.21]VWS[167.00]PLVTEEGK[432.30]R.H	0.972188295	0.990935905	0.999992967	0.920774169	0.999600031	0.029002042	0.813798983
K.n[305.21]VYEDSGIPLPAES[167.00]PK[432.30].K	0.003797249	0.022944831	0.143952221	0.296087054	0.997267466	0.999996631	0.999308772
K.n[305.21]VYEDSGIPLPAES[167.00]PK[432.30]K[432.30].G	0.993146796	0.392999424	0.800478936	0.99959683	0.993807119	0.99976218	0.912594729
K.n[305.21]VYTY[243.03]IQSR.F	0.08154433	0.788165502	0.898405542	0.999992428	0.98861206	1	0.304394303
K.n[305.21]WLREAEEES[167.00]DHN.-	0.744830366	0.95799849	0.993995387	0.993327599	0.796005475	0.841653435	0.339639455
K.n[305.21]WVEENVPSSVTDVALPALLDS[167.00]DEER.M	0.578544045	0.647288542	0.999732212	0.999998392	0.852966175	0.849128939	0.999465182
K.n[305.21]Y[243.03]AFVNWINK[432.30].A	0.004684827	0.910216808	0.993086768	0.999373265	0.946303616	0.939271066	0.998881109
K.n[305.21]Y[243.03]ATPQVIQAPGPR.A	0.088567335	2.31844E-05	0.000203797	0.591316266	0.967930766	1	0.946272131
K.n[305.21]Y[243.03]FSLK[432.30]PEEK[432.30].D	0.044251993	0.692812163	0.999659863	0.99945424	0.999304033	0.999793396	0.999990726
K.n[305.21]Y[243.03]GTDLSR.G	0.656550985	0.998939433	0.973799311	0.332726274	0.843814473	0.999402683	0.538233532
K.n[305.21]Y[243.03]IDQEELNK[432.30].T	0.011360265	1	0.999440684	0.995675821	0.99161386	0.916822638	0.999992513
K.n[305.21]Y[243.03]QYGGLNSGRPVTPPR.T	0.024785911	0.541412405	0.948678862	0.999999058	0.140074523	0.995001412	0.40172813
K.n[305.21]Y[243.03]VDSEGHLYTVPIR.E	0.688077307	0.551859883	1	0.999995171	0.977081924	0.873553249	0.99869882
K.n[305.21]YC[160.03]RPESQEHPEADPGSAAPY[243.03]LK[432.30].T	0.001294588	0.999992722	0.620956827	0.99138409	0.508860497	0.999997711	0.995063199
K.n[305.21]YGLQDS[167.00]DEEEEEHPSK[432.30].T	0.142987849	0.703225593	0.226299595	0.946889378	0.944023803	0.999999059	1
K.n[305.21]YIEIDS[167.00]DEEPRGELLSLR.D	0.999998841	0.946207572	0.867876871	0.999132254	0.999561082	0.999979558	0.999999999
K.n[305.21]YLEES[167.00]DEDDLF.-	0.654073987	1	0.999995714	0.999998496	0.99991512	0.999983782	0.999934131
K.n[305.21]YLLGDAPVSPS[167.00]SQK[432.30].L	0.997976577	0.993381326	0.999842886	0.833635224	0.999987668	0.999999977	0.410752103
K.n[305.21]YSISLS[167.00]PPEQQK[432.30].K	0.014815056	0.763800629	0.448661689	0.075971603	0.999979839	0.904264364	0.842255572
K.n[305.21]YSLADQTSGDQS[167.00]PLPPC[160.03]TPTPPC[160.03]AEMR.E	0.201220618	0.735445621	0.866958335	0.867350304	1	0.969484084	0.465214214
K.n[305.21]YVDEENS[167.00]DGETSNHR.L	0.716056177	0.999999778	0.884192203	0.95577459	0.999999138	0.998665244	0.998260198
R.n[305.21]AAAAAATAPPS[167.00]PGPAQPGPR.A	0.681767374	0.999996323	0.991061783	0.905158156	0.999978728	0.996600199	0.894541971
R.n[305.21]AAATGNAS[167.00]PGK[432.30]LEHSK[432.30].A	0.739790304	0.188153113	0.946082881	0.622360829	0.833969416	0.863890217	0.819195543
R.n[305.21]AADEDWDS[167.00]ELEDDLLGEDLLSGK[432.30].K	0.855863035	0.840491919	0.99552295	0.999999999	0.873956592	0.912403455	0.186927424
R.n[305.21]AADEDWDS[167.00]ELEDDLLGEDLLSGK[432.30]K[432.30].N	0.278558015	0.003003053	0.199949755	0.95090106	1	0.995348079	0.162085341
R.n[305.21]AAFTTPDHAPLS[167.00]PQSSVASSGSEQTEEQGSSR.N	1	0.667170343	0.999996438	0.99996127	0.999872997	0.868576293	0.999992693
R.n[305.21]AAGGAPS[167.00]PPPPVR.R	0.587705748	0.999694799	0.995792817	0.721469645	0.832190084	0.828881273	0.931981107
R.n[305.21]AAGGAPS[167.00]PPPPVRR.A	0.16371398	0.996758908	0.999998772	0.597443061	0.965439699	0.977639696	0.999904058
R.n[305.21]AAK[432.30]LS[167.00]EGS[167.00]QPAEEEEDQETPSR.N	0.625699263	1	0.999955339	0.077029684	0.008355681	0.280334323	0.999999991
R.n[305.21]AALAPAK[432.30]ES[167.00]PRK[432.30].G	0.999958952	0.00105907	0.002416111	0.740982541	0.299763631	0.303998264	0.933677041
R.n[305.21]AAPTT[181.01]PPPPVK[432.30].R	0.946424581	0.100316306	0.995328907	0.999677256	0.984705493	0.999913987	0.9928655
R.n[305.21]AAS[167.00]PHQVTPQADEK[432.30].M	0.99679092	0.99999881	0.993980598	0.999726695	0.879303909	0.999999756	0.998210434
R.n[305.21]AASLNY[243.03]LNQPSAAPLQVSR.G	0.045940665	0.550121768	0.827816581	0.311132942	0.990803124	0.999999981	0.756322814
R.n[305.21]AAVGQES[167.00]PGGLEAGNAK[432.30].A	0.994315735	0.78346178	0.750144286	0.999474755	0.912860778	0.751284668	0.909877669
R.n[305.21]AAVVT[181.01]SPPPTTAPHK[432.30].E	0.99999955	0.999999886	0.230919562	0.987458011	0.958819942	0.47846625	0.97150357
R.n[305.21]AAVVTS[167.00]PPPTTAPHK[432.30].E	0.99988977	0.999178893	0.626114184	0.999919085	0.999929495	0.993131826	0.999994146
R.n[305.21]AC[160.03]RPPGS[167.00]PGR.A	0.996197798	0.282454178	0.999863211	0.247550271	0.993745177	0.999063135	0.482073522
R.n[305.21]AC[160.03]RPPGS[167.00]PGRAPPPTPAPSGC[160.03]DPR.L	0.998526378	0.021292765	0.621703653	1	0.999864507	0.999996276	0.605755618
R.n[305.21]AES[167.00]PDLR.R	0.947336257	0.897604179	0.8073458	0.463670968	0.999979523	0.999992554	1
R.n[305.21]AES[167.00]PEEVAC[160.03]R.K	1	0.977528773	0.874774801	0.99799678	1	0.997482849	0.989669429
R.n[305.21]AESSSGGGTVPSSAGILEQGPSPGDGS[167.00]PPK[432.30]PK[432.30].D	0.849032939	0.982150349	1	0.97018801	0.999892363	0.998988233	0.256239853
R.n[305.21]AGDLLEDS[167.00]PK[432.30]RPK[432.30].E	0.459888078	0.532287352	0.487024682	0.999960538	0.999966561	0.991012064	0.625605933
R.n[305.21]AGEPNS[167.00]PDAEEANSPDVTAGC[160.03]DPAGVHPPR.-	0.990741029	0.392422476	0.999999992	0.998378532	0.999623893	0.999851618	0.450934235
R.n[305.21]AGEPNSPDAEEANS[167.00]PDVTAGC[160.03]DPAGVHPPR.-	0.701381346	0.883799617	0.853373136	0.965496522	0.341086659	0.828415531	0.999999147
R.n[305.21]AGGAS[167.00]PAASSTAQPPTQHR.L	0.744494772	0.717831126	0.903535049	0.999999982	0.999996324	0.986502097	0.248681578
R.n[305.21]AGGGGGLGAGS[167.00]PALSGGQGR.R	0.086222335	0.070162054	0.999997572	0.695264075	0.990274399	0.999866291	0.968945615
R.n[305.21]AGLGS[167.00]PERPPK[432.30].T	0.769941929	0.852031714	0.889350115	0.999609968	0.982599801	0.99551819	0.992246804
R.n[305.21]AGPLT[181.01]PPK[432.30]PPR.R	0.998832406	0.972084222	0.924658234	0.999388776	0.960121097	0.850270328	0.974350498
R.n[305.21]AGS[167.00]FTGTSDPEAAPAR.T	0.898471538	0.993392572	0.972957142	0.265426085	0.991167403	0.828919604	0.899651025
R.n[305.21]AGS[167.00]LK[432.30]DPEIAELFFK[432.30]EDPEK[432.30].L	0.420870729	0.063508529	0.003973197	0.924448556	0.099067902	0.998685613	0.829517753
R.n[305.21]AGSC[160.03]C[160.03]LS[167.00]PGGR.A	0.691395084	0.167959585	0.893019526	0.968545049	0.715571966	0.999514909	0.549047443
R.n[305.21]AGSNEDPILAPSGT[181.01]PPPTIPPDETFGGR.V	0.772067053	0.455887505	0.97131828	0.999999799	0.9689373	0.876984581	0.285941649
R.n[305.21]AGSST[181.01]PGDAPPAVAEVQGR.S	0.61786144	0.972636144	0.64075829	0.479278912	0.949740376	0.999999986	1
R.n[305.21]AGT[181.01]EDEEEEEEGRRETPEDR.E	0.997946269	0.906588623	0.54535579	0.999894984	0.999997344	0.99996616	0.729881311
R.n[305.21]AHT[181.01]PTPGIYMGRPTHSGGGGGGGGGGGGGGGGR.R	0.999199735	0.006132253	0.006677303	0.999999995	0.99946915	0.999998973	0.999977848
R.n[305.21]AHTPT[181.01]PGIYMGRPTHSGGGGGGGGGGGGGGGGR.R	0.999995579	0.013190698	0.013405051	1	1	1	1
R.n[305.21]AHTPTPGIY[243.03]MGRPTHSGGGGGGGGGGGGGGGGR.R	0.315990225	0.934460166	0.90643196	0.989066321	0.999998831	0.999991926	0.878549018
R.n[305.21]AIPGDQHPES[167.00]PVHTEPMGIQGR.G	0.427628073	0.999990791	0.981631533	0.999960897	0.999846247	0.999999885	0.67710983
R.n[305.21]AK[432.30]S[167.00]PQPPVEEEDEHFDDTVVC[160.03]LDTYNC[160.03]DLHFK[432.30].L	0.473761174	0.728364945	0.152211507	0.999174236	0.999999472	0.983032559	0.803380255
R.n[305.21]AK[432.30]SPQPPVEEEDEHFDDT[181.01]VVC[160.03]LDTYNC[160.03]DLHFK[432.30].L	0.990181823	0.944902336	0.999333224	0.999996349	0.999999604	0.999999964	0.54287056
R.n[305.21]ALGLLS[167.00]AVER.G	0.461883671	0.220462708	0.615901633	0.828783415	0.999999999	0.999999989	0.505428317
R.n[305.21]ALPNNTSSS[167.00]PQPK[432.30].K	0.998251711	0.905916196	0.333638674	0.999902481	0.999999995	0.999987551	0.999998566
R.n[305.21]ALPQNDDHY[243.03]VMQEHR.K	0.889862016	0.999457941	0.993907591	0.409918025	0.983813508	0.999999992	0.928885322
R.n[305.21]ALS[167.00]PVIPLIPR.A	0.11780016	0.998469571	0.999610085	0.951654868	0.877235074	0.459431499	0.440326931
R.n[305.21]ANFDEENAYFEDEEEDSSNVDLPYIPAENSPT[181.01]R.Q	0.298996125	0.641051135	0.933270535	0.939352792	0.957247588	0.469350195	0.855671878
R.n[305.21]APS[167.00]PPVEHPR.L	0.957039867	0.999971053	0.999976882	0.994200464	0.315623079	0.909773754	0.935882609
R.n[305.21]APS[167.00]RQDVYGPQPQVR.V	0.019958192	0.84560868	0.318359426	0.547221911	0.965468046	0.999980377	0.995171433
R.n[305.21]APSASVDSSLY[243.03]NLPR.S	0.0154356	0.201447875	0.270158754	0.999600825	0.999992827	0.983879907	0.756340379
R.n[305.21]AQIPEGDYLS[167.00]YR.E	0.787565037	0.167219296	0.854662523	0.993229667	0.999999997	0.992590829	0.999998408
R.n[305.21]AQQELVPPQQQAS[167.00]PPQLPK[432.30].A	0.212567235	0.90144972	0.98343499	0.856962417	0.999982773	0.939690708	0.998877174
R.n[305.21]ARPATDSFDDY[243.03]PPR.R	0.459256162	0.91511057	0.949556517	0.992009044	0.884885197	1	0.999999999
R.n[305.21]ARPATDSFDDY[243.03]PPRRGDDSFGDK[432.30].Y	0.022030657	0.999279757	0.999255597	0.929313801	0.732535522	0.991203473	0.923042132
R.n[305.21]ARS[167.00]PSVAAMASPQLC[160.03]R.A	0.968566021	0.901776795	0.6060546	1	0.999999777	0.999957919	1
R.n[305.21]AS[167.00]PPPQGPLPGPPGALHR.W	0.433545713	0.999985069	0.999997841	1	0.999999605	0.957851812	0.612157291
R.n[305.21]ASAPS[167.00]PNAQVAC[160.03]DHC[160.03]LK[432.30].E	0.503991245	0.787764793	0.990187752	0.998350476	0.999999817	0.999415471	0.999999971
R.n[305.21]ASAVSELS[167.00]PR.E	0.594056545	1	0.582337313	0.709902288	0.999999507	0.640467284	0.763815283
R.n[305.21]ASDPQS[167.00]PPQVSR.H	0.801276911	0.683735154	0.805647877	0.868164643	0.999148506	0.991734887	0.939852938
R.n[305.21]ASGQAFELILS[167.00]PR.S	0.997480985	0.872233239	0.53460244	0.999999551	0.999999439	0.991951154	0.999983529
R.n[305.21]ASPS[167.00]PQPSSQPLQIHR.Q	0.096542972	0.010741375	0.000400442	0.999982335	0.739098571	0.999467746	0.999830568
R.n[305.21]ASS[167.00]ASVPAVGASAEGTR.R	0.016726438	0.991864396	0.416534738	0.116889355	0.425348766	0.681180362	0.964691397
R.n[305.21]AT[181.01]SNVFAMFDQSQIQEFK[432.30].E	0.999555653	0.939027395	0.997640082	0.644488579	0.999995714	0.427629301	0.998228805
R.n[305.21]ATAPQTQHVS[167.00]PMR.Q	0.999999989	0.589106984	0.491119227	1	0.999942417	0.999991419	0.999962721
R.n[305.21]ATAPQTQHVS[167.00]PMRQVEPPAK[432.30].K	0.741032733	0.999595697	0.696251718	0.909033711	0.999999403	0.956116381	0.967444876
R.n[305.21]ATS[167.00]PLVSLYPALEC[160.03]R.A	0.956025461	0.209186925	0.144289736	0.93268556	0.999934242	0.996180272	0.889502027
R.n[305.21]ATS[167.00]SSSGSLSATGR.L	0.987692996	0.997895867	0.818329371	0.999999994	0.952851612	0.999379893	0.285412318
R.n[305.21]AVVVS[167.00]PK[432.30]EENK[432.30].A	0.270699773	0.330636911	0.649680561	0.931136238	0.85041106	0.954898812	0.999042896
R.n[305.21]AYADSY[243.03]YYEDGGMK[432.30]PR.V	0.000442407	0.078888341	0.916628037	0.999927421	0.947770272	0.999999985	0.999996387
R.n[305.21]AYADSYY[243.03]YEDGGMK[432.30]PR.V	0.001589419	0.094518812	0.977174997	0.999951415	0.984914802	0.999999844	0.999999979
R.n[305.21]C[160.03]APSAGS[167.00]PAAAVGR.E	0.870015778	0.998688529	0.999924324	0.927841555	0.983736431	0.999999995	0.267925532
R.n[305.21]C[160.03]GHSEQY[243.03]FFLEVGR.S	0.293551662	0.835590977	1	0.978387977	0.057711518	0.702510138	0.999991287
R.n[305.21]C[160.03]RS[167.00]PGMLEPLGSSR.T	0.468363965	0.999896701	0.919467579	1	0.972130961	0.990950721	0.999999991
R.n[305.21]DAEPPS[167.00]PTPAGPPR.C	0.926412077	0.876446825	0.998841969	0.965416388	0.905611625	0.999583898	0.926646083
R.n[305.21]DAGGPRPES[167.00]PVPAGR.A	0.929276737	0.877937732	0.802666516	1	0.999999937	0.999547559	0.389865019
R.n[305.21]DALGDSLQVPVS[167.00]PSSTTSSR.C	0.999945809	0.089318695	0.50193879	0.669380695	0.997162192	0.332696297	0.936204954
R.n[305.21]DC[160.03]C[160.03]VEPGTELS[167.00]PTLPHQL.-	0.95171596	0.651364818	0.999999994	0.414802608	0.234288713	0.004275728	0.967742786
R.n[305.21]DGT[181.01]QC[160.03]LSGSSDGTIR.L	1.39412E-05	0.154723	0.999991256	0.999983957	0.878103118	0.521258206	0.974895949
R.n[305.21]DIYETDYY[243.03]RK[432.30].G	0.000333638	0.969158957	0.818008317	0.989341721	0.993141834	0.998420878	0.730216456
R.n[305.21]DK[432.30]PSVEPVEEYDY[243.03]EDLK[432.30].E	0.064867385	0.07562224	0.990697701	0.999941962	0.999999925	0.995688037	0.999898482
R.n[305.21]DK[432.30]RPLS[167.00]GPDVGTPQPAGLASGAK[432.30].L	0.697410416	0.967500512	0.998799394	0.975927062	0.999991385	1	0.913668587
R.n[305.21]DLPPPPPPDRPYS[167.00]VGAESRPQR.R	4.32569E-08	0.001739848	0.109298303	0.791313558	0.380200516	0.990477864	0.998927656
R.n[305.21]DLPPPPPPDRPYSVGAES[167.00]RPQR.R	0.006565373	0.73220339	0.930506408	0.998742267	0.972298117	0.999992754	0.999999998
R.n[305.21]DLQEQDADAGS[167.00]ER.G	0.999968666	0.823625846	0.999928956	0.999919233	0.999999969	0.999504259	0.999656245
R.n[305.21]DLS[167.00]PQHMVVR.E	0.920428651	0.880000574	0.980021985	0.99994349	0.999999998	0.999894077	0.999999999
R.n[305.21]DMPGGFLFEGLS[167.00]DDEDDFHPNTR.S	0.067367039	0.077493392	0.051030208	0.675524286	0.977430661	0.995040676	0.000207861
R.n[305.21]DNEVDGQDY[243.03]HFVVSR.E	0.913717887	0.003448144	0.147409301	0.999999491	0.979830338	0.005568475	0.172699318
R.n[305.21]DNTFFRES[167.00]PVGR.K	0.721268828	0.214334367	0.2367667	0.999997689	1	0.799376419	0.93270919
R.n[305.21]DRPVGGS[167.00]PGGPR.L	0.883540336	0.461157775	0.685952127	0.348458899	0.990873234	0.999790189	0.999975653
R.n[305.21]DRT[181.01]PPLLYR.D	0.976739499	0.099327141	0.784400811	0.993906291	0.999132301	0.755139409	0.988277181
R.n[305.21]DSAIPVES[167.00]DT[181.01]DDEGAPR.L	0.95453607	0.034359333	0.032754582	0.997168485	0.994773184	0.999999916	0.999998825
R.n[305.21]DSAIPVES[167.00]DTDDEGAPR.L	0.665486	0.684917048	0.668985667	0.998763567	0.996249862	0.998246675	0.999955594
R.n[305.21]DSLGDFIEHYAQLGPS[167.00]SPEQLAAGAEEGGGPR.R	0.208687388	0.965631279	0.999083524	0.990026444	0.999988395	0.99998866	0.971872972
R.n[305.21]DSQDASAEQS[167.00]DHDDEVASLASASGGFGTK[432.30].V	0.730248654	0.599711112	0.947769215	0.999118249	0.999699649	1	0.883691674
R.n[305.21]DSSFTEVPRS[167.00]PK[432.30].H	0.468002128	0.00860466	0.680562752	0.545905572	0.992919453	0.999999827	0.999997773
R.n[305.21]DTTVISHS[167.00]PNTSYDTALEAR.L	0.167399923	0.544152506	0.160648765	0.999720916	0.999099432	0.557051617	0.902933313
R.n[305.21]DVTIGGSAPIY[243.03]VK[432.30].N	0.000238582	0.874885048	0.99999985	0.998743575	0.192684737	0.400612071	0.419683215
R.n[305.21]DVY[243.03]LSPR.D	0.122975926	0.966058419	0.952305806	0.99966283	0.999999996	0.980330654	0.997911456
R.n[305.21]DY[243.03]STVSASPTALSTLK[432.30].Q	9.2855E-06	0.040098999	0.065867947	0.39482948	0.944999449	0.849067212	0.983812266
R.n[305.21]DYDS[167.00]PERER.E	0.129100827	0.995877372	0.99950878	0.364565598	0.999999996	1	0.992300288
R.n[305.21]EAAEPLSEPK[432.30]EDQEAAELLS[167.00]EPEEESER.H	0.976932302	0.001407135	0.002039725	0.999999072	0.925153619	0.999999861	0.981621813
R.n[305.21]EAALPPVS[167.00]PLK[432.30].A	0.998504656	0.99657797	0.18382567	0.671560044	0.988487958	0.914341546	0.981578101
R.n[305.21]EAARS[167.00]PDK[432.30]PGGSPSASR.R	0.602642363	0.664445621	0.677219083	0.247594322	0.943588193	0.99999999	0.560499629
R.n[305.21]EADSSSDY[243.03]VNMDFTK[432.30].R	5.78625E-05	0.007484396	0.10666631	0.999856766	0.999877528	0.999881219	0.999861571
R.n[305.21]EADSSSDY[243.03]VNMDFTK[432.30]R.E	2.83553E-08	5.09477E-07	0.490622845	0.955307326	0.998869376	0.99655266	0.920477156
R.n[305.21]EAEEES[167.00]DHN.-	0.999999828	0.999530883	0.999999995	0.860499155	0.864666508	0.999484854	0.327470884
R.n[305.21]EALAEAALES[167.00]PRPALVR.S	0.999300288	0.99321317	0.999936169	0.881294929	0.999989222	0.224775355	0.999972446
R.n[305.21]EATGLS[167.00]PQAAQEK[432.30].D	0.321235201	0.366461426	0.817227242	0.982680931	0.99768527	0.999999537	0.999981142
R.n[305.21]EATQPEPIY[243.03]AESTK[432.30].R	0.58028165	0.970926335	0.286959899	0.98264225	0.999999688	0.297233039	0.99930233
R.n[305.21]EATQPEPIY[243.03]AESTK[432.30]R.K	0.966062029	0.000252589	0.994914334	0.678758886	0.999990922	0.080163629	0.999999317
R.n[305.21]EDSGLFS[167.00]PIR.S	0.99998821	0.517267797	0.999911905	0.999914553	0.999710102	0.999982929	0.848431619
R.n[305.21]EEAS[167.00]DDDMEGDEAVVR.C	0.651468364	0.009876839	0.023008528	0.166666249	0.98929549	0.164765682	0.154177147
R.n[305.21]EEDEHPY[243.03]ELLLTAETK[432.30].K	0.001733201	0.999952421	0.059978019	0.992674171	0.99923749	0.999781632	0.999999999
R.n[305.21]EEGS[167.00]DIEDEDMEELLNDTR.L	0.028302811	0.048070341	0.008858978	0.994473952	0.999693942	0.93259872	0.648880896
R.n[305.21]EEPEALY[243.03]AAVNK[432.30].K	4.37005E-05	0.019900838	0.083268757	0.999999955	0.914281905	0.999999996	0.999995669
R.n[305.21]EES[167.00]EES[167.00]EAEPVQR.T	0.582590898	0.999999983	0.991370415	0.641741446	0.999426142	1	0.999721788
R.n[305.21]EESREPAPAS[167.00]PAPAGVEIR.S	0.975862049	0.999179809	0.431015278	0.451657064	0.669234579	0.999529835	0.968810518
R.n[305.21]EFEVY[243.03]GPIK[432.30]R.L	0.008572533	0.999384494	0.941159503	0.919579577	0.874593312	0.682460062	0.656686045
R.n[305.21]EGRGES[167.00]ENAGTNQETR.S	0.999386037	0.999918255	0.745981113	0.078904507	0.999950695	0.999316605	0.945272548
R.n[305.21]EGS[167.00]PIPHDPEFGSK[432.30].L	0.921237962	0.999974498	0.998046706	0.181933249	0.199159646	0.999897808	0.416348123
R.n[305.21]EHALLAY[243.03]TLGVK[432.30].Q	0.00028106	0.999970434	0.974634536	1	0.767615611	0.999999598	0.842475211
R.n[305.21]ELDEEGS[167.00]DPPLPGR.A	0.999999994	0.999999495	0.867965726	0.438257064	0.994621831	0.81150447	0.999655692
R.n[305.21]ELFDDPSY[243.03]VNVQNLDK[432.30].A	7.05192E-08	0.981878236	0.907921677	0.998368525	0.659719911	0.059633643	0.149547178
R.n[305.21]ELVEPLT[181.01]PSGEAPNQALLR.L	0.954611581	0.999993098	0.47770012	0.666551728	0.994671312	0.953942685	0.941272007
R.n[305.21]EMLMEDVGS[167.00]EEEQEEEDEAPFQEK[432.30].D	0.999985305	0.999999962	0.97215706	0.956559952	0.991273493	0.953314538	0.074123686
R.n[305.21]EPWDGRDGELPVEDDIDLS[167.00]DVELDDLGK[432.30]DEL.-	0.487319649	0.944799685	0.875305382	0.996318895	0.999998746	0.987538413	0.007799939
R.n[305.21]ERDY[243.03]AEIQDFHR.T	0.025604319	0.989830266	0.999996506	0.999574367	0.855764715	0.969313127	0.999999957
R.n[305.21]EREES[167.00]EDELEEANGNNPIDIEVDQNK[432.30].E	0.530857839	0.980675026	0.586093801	0.998242598	0.853687704	0.999999592	0.99999996
R.n[305.21]EREVDEDS[167.00]EPER.E	0.99999127	0.483034645	0.999998111	0.036557894	0.999967076	0.999999041	0.98711007
R.n[305.21]EREVDEDS[167.00]EPEREVR.A	0.276476285	0.005223939	0.061175185	0.999998878	0.998993598	1	0.997192971
R.n[305.21]ERLDGENIY[243.03]IR.H	0.001105662	0.000408213	0.03193609	0.995805549	0.958372311	0.994638124	0.959812911
R.n[305.21]ERPC[160.03]SAIY[243.03]PTPVEPSQR.M	0.00698464	0.69988904	0.697803605	0.999882235	1	0.994132233	0.999999973
R.n[305.21]ERPC[160.03]SAIYPT[181.01]PVEPSQR.M	0.007516669	0.797951836	0.312843294	1	0.999999674	0.999616362	0.999721104
R.n[305.21]ESEK[432.30]QQDS[167.00]QPEEVMDVLEMVENVK[432.30].H	0.619895038	0.999959739	0.998870393	0.999998245	0.999300592	1	0.999986027
R.n[305.21]ESPRPLQLPGAEGPAIS[167.00]DGEEGGGEPGAGGGAAGAAGAGR.R	1	0.996587781	0.999913723	0.997367425	0.329373347	0.746069944	0.999997572
R.n[305.21]ESPRPLQLPGAEGPAIS[167.00]DGEEGGGEPGAGGGAAGAAGAGRR.D	0.074696413	0.309733953	0.276836077	0.37242626	0.99963138	1	0.815214049
R.n[305.21]ETAVPGPLGIEDIS[167.00]PNLS[167.00]PDDK[432.30].S	0.931519665	0.998954053	1	0.827291644	0.81458917	0.337698856	0.999690179
R.n[305.21]ETC[160.03]STLAES[167.00]PR.N	0.999999996	0.177507981	0.386559925	0.999999993	1	0.998670087	0.952704551
R.n[305.21]ETSAATLS[167.00]PGASSR.G	0.998605611	0.899623458	0.479652522	0.995386202	0.992409524	0.999997469	0.455082537
R.n[305.21]EVDEDS[167.00]EPER.E	0.999995951	0.987654702	1	0.459369281	0.993305457	1	0.999999757
R.n[305.21]EY[243.03]FTFPASK[432.30].S	1.79179E-06	3.91211E-06	0.236804122	0.999996912	0.999050765	0.999024342	0.835974827
R.n[305.21]FAGSGNEENRNNAY[243.03]PHK[432.30].A	0.009347105	0.996825913	0.980218792	0.999615233	0.99701971	0.860363557	0.999987822
R.n[305.21]FDQLFDDES[167.00]DPFEVLK[432.30].A	0.122704344	0.999999995	0.520383902	0.270335796	0.999999698	0.999385346	0.874599567
R.n[305.21]FIIGSVSEDNS[167.00]EDEISNLVK[432.30].L	0.093270956	0.999863572	0.979753353	0.69032418	1	0.996628143	0.999999923
R.n[305.21]GAGAGHPGAGGAQPPDS[167.00]PAGVR.T	0.45013842	0.999978879	0.926329748	0.989897956	0.999902203	0.999485088	0.999994768
R.n[305.21]GDEASEEGQNGSS[167.00]PK[432.30].S	0.99375026	0.881368548	0.498313608	0.159036515	1	0.999996848	0.955407223
R.n[305.21]GDLAFGAPGPRPPS[167.00]PFDDPADDPEHK[432.30].E	0.268950291	0.578601494	0.072930302	0.999999129	0.972251419	0.962519089	0.984561817
R.n[305.21]GDLS[167.00]DVEEEEEEEMDVDEATGAVK[432.30].K	0.887689132	0.024043056	0.047866078	0.997405141	0.919921664	1	0.812858631
R.n[305.21]GDQPAASGDS[167.00]DDDEPPPLPR.L	0.06226583	0.092495017	0.004559296	0.564775884	0.69832597	0.999999971	0.986793789
R.n[305.21]GDS[167.00]ETDLEALFNAVMNPK[432.30].T	0.999922731	0.362557752	0.998872609	0.999999997	0.994340597	0.999998817	0.031601401
R.n[305.21]GDSET[181.01]DLEALFNAVMNPK[432.30].T	0.957278663	0.999818701	0.999999976	1	0.999987854	0.999995999	0.729094912
R.n[305.21]GEFSAS[167.00]PMLK[432.30].S	0.622172295	0.999999112	0.949774377	0.974601446	0.999999999	0.970294848	0.99981889
R.n[305.21]GEPNVS[167.00]YIC[160.03]SR.Y	0.008316291	0.9997514	0.996228783	0.993018719	0.982774406	0.930072053	0.851451774
R.n[305.21]GEPNVSY[243.03]IC[160.03]SR.Y	0.01965806	0.997943868	0.999999992	0.999994951	0.98526886	0.994990586	0.542997831
R.n[305.21]GFGDGYNGY[243.03]GGGPGGGNFGGSPGYGGGR.G	0.845823358	0.816010091	0.969564945	0.944347334	0.999996473	0.998986318	0.803045066
R.n[305.21]GFGS[167.00]EEGSR.A	0.767351507	0.873866477	0.923972499	0.403593017	0.977840026	0.997480347	0.995326637
R.n[305.21]GGAPDPSPGATATPGAPAQPSS[167.00]PDAR.R	0.21476283	0.964519127	0.985176396	0.356205457	0.999953159	0.999988208	0.995716306
R.n[305.21]GGGESLQEAS[167.00]PR.L	0.976453214	0.997566318	0.999749422	0.997734046	0.997248393	0.999999163	0.279398504
R.n[305.21]GGPAS[167.00]PGGLQGLETR.R	0.263846495	0.999022408	0.99785972	0.457864944	0.987545468	0.992370854	0.990329995
R.n[305.21]GHTDTEGRPPS[167.00]PPPTSTPEK[432.30].C	1	0.683181309	0.997856886	0.998563313	0.999999994	1	0.905414761
R.n[305.21]GIK[432.30]DDEHIVLEPGDLFPPFS[167.00]PPPS[167.00]PRGEVER.G	0.984663719	1	0.999811886	0.999902404	0.996998878	0.900269229	0.9096063
R.n[305.21]GIVVY[243.03]TGDR.T	0.001246478	0.955059829	0.999516183	0.951889086	0.644313257	0.999983937	0.608875115
R.n[305.21]GLLYDS[167.00]DEEDEERPAR.K	0.178494534	0.106101292	0.238517976	0.99999999	0.919478186	0.972204193	0.730117841
R.n[305.21]GLLYDS[167.00]DEEDEERPARK[432.30].R	0.84426714	0.886813515	0.834030765	0.995908967	0.989615863	0.98851378	0.999907909
R.n[305.21]GNSRPGT[181.01]PSAEGGSTSSTLR.A	0.998271051	0.055391562	0.999999965	0.996670684	0.522597014	1	0.999999267
R.n[305.21]GPEGGSTAQVPAPAAS[167.00]PPPEGPVLTFQSEK[432.30].M	0.772711432	0.99999996	0.997470069	0.994272101	0.999858303	0.994532025	0.79605045
R.n[305.21]GPGGSQGSQGPS[167.00]PQGAR.R	0.983248644	0.9999984	0.999997397	0.787106715	0.99999738	0.497335551	0.067628577
R.n[305.21]GPGGSQGSQGPS[167.00]PQGARR.A	0.6972793	0.513882201	0.999998298	0.554632749	0.64161025	0.999850693	0.437920488
R.n[305.21]GPHHLDNS[167.00]SPGPGSEAR.G	0.998130232	0.614722554	0.907606707	0.981234434	0.98138378	0.999925972	0.807268467
R.n[305.21]GPHHLDNSS[167.00]PGPGSEAR.G	0.999739476	0.35213235	0.481457207	0.997545139	0.999999994	0.904417146	0.891450831
R.n[305.21]GPLDGSPY[243.03]AQVQRPPR.Q	0.027024555	0.997002402	0.998382757	1	0.999999581	0.09353277	0.802595103
R.n[305.21]GPSQEEEDNHS[167.00]DEEDRASEPK[432.30].S	0.736404051	0.139352174	0.85454508	0.989388417	1	0.997412961	0.321082483
R.n[305.21]GPTSTSIDNIDGT[181.01]PVRDER.S	0.017722059	0.650191903	0.651490092	0.999988696	0.983563687	0.999995063	0.283743979
R.n[305.21]GQSS[167.00]PPPAPPIC[160.03]LR.R	0.885290503	0.318984415	0.463207709	0.939135909	0.997725994	0.99497116	0.991659891
R.n[305.21]GQSTGK[432.30]GPPQS[167.00]PVFEGVYNNSR.M	0.999914483	0.9991228	0.999986265	0.999969066	0.890418666	0.998812077	0.982290276
R.n[305.21]GRPPAEK[432.30]LS[167.00]PNPPNLTK[432.30].K	0.717731996	0.056520358	0.095129991	0.999994083	0.999064132	0.793048489	0.394899351
R.n[305.21]GRRPS[167.00]QDDVEAAPEETR.A	0.979248749	0.518440802	0.782839035	0.996598459	0.996014019	1	0.752639492
R.n[305.21]GRS[167.00]PQPPAEEDEDDFDDTLVAIDTYNC[160.03]DLHFK[432.30].V	0.043713066	0.486177468	0.301584378	0.843354347	0.788287994	0.998498905	0.014438813
R.n[305.21]GRSDY[243.03]DGIGSR.G	0.008018847	0.609432883	0.389339161	0.490868002	0.715515155	0.998364926	0.999999165
R.n[305.21]GS[167.00]PEEELPLPAFEK[432.30].L	0.970521387	0.999997455	0.999705511	0.989134276	0.986647104	0.999999989	0.085149578
R.n[305.21]GSGGGGGPQVPHQS[167.00]PPK[432.30]R.V	0.503286246	7.76069E-05	0.000291891	0.999999997	0.998555958	0.999602779	0.99992956
R.n[305.21]GSGTAS[167.00]DDEFENLR.L	0.292444698	0.073693316	0.052914963	1	0.931023391	1	0.902769241
R.n[305.21]GSNEY[243.03]TEGPSVVK[432.30].R	0.006552522	0.975413353	0.228857615	0.999999973	0.06660723	0.401843188	0.974357277
R.n[305.21]GSTAPVGGGAFPTIVEREPWDGRDGELPVEDDIDLS[167.00]DVELDDLGK[432.30].D	0.956351441	0.95010585	0.942279642	0.767223283	0.987016323	1	0.243139947
R.n[305.21]GTGQSDDS[167.00]DIWDDTALIK[432.30].A	1	0.999998794	0.999552021	0.93549333	0.99680212	1	0.277607795
R.n[305.21]GTLDEEDEEADS[167.00]DTDDIDHR.V	0.999785342	0.51705632	0.019628151	0.999935728	0.998016869	0.995420322	0.292016456
R.n[305.21]GVNTFS[167.00]PEGR.L	0.814043644	0.999682367	0.996302017	0.997154818	0.38213589	0.963091633	0.999999745
R.n[305.21]GY[243.03]MMMFPR.V	0.001158158	0.764086353	0.550405366	0.944978322	0.999830431	1	0.999223799
R.n[305.21]GY[243.03]SFTTTAER.E	0.965647517	0.026258412	0.006856819	0.03449227	0.091262872	0.000248772	0.999312901
R.n[305.21]HADAEMTGY[243.03]VVTR.W	0.796353705	0.972992229	0.949063966	0.586134639	0.999996145	0.842950189	0.837127515
R.n[305.21]HDS[167.00]PDLAPNVTYSLPR.T	0.097751947	0.039133961	0.103672513	0.973309585	1	0.976935861	0.999999809
R.n[305.21]HDS[167.00]PEDVK[432.30].R	0.94034686	0.79171334	0.308526763	0.057314742	0.952709026	0.999999981	0.991290302
R.n[305.21]HDT[181.01]PDPS[167.00]PLR.G	0.844429545	0.995395739	0.341122042	0.996659614	0.997780422	0.579332258	0.541093187
R.n[305.21]HEHPPNPPVS[167.00]PGK[432.30].T	0.846338328	0.999998448	0.971791993	0.991233446	0.999771097	1	0.999999888
R.n[305.21]HK[432.30]MS[167.00]PPPSGFGER.S	0.999995134	0.025016995	0.436907602	0.713457168	0.976338092	0.999999309	0.739397154
R.n[305.21]HLLAPGPQDIY[243.03]DVPPVR.G	0.027350513	4.27763E-06	5.98444E-05	0.999957653	0.945388172	0.991321769	0.92373832
R.n[305.21]HLLTDLPLPPELPGGDLS[167.00]PPDS[167.00]PEPK[432.30].A	0.067481659	0.999999978	0.313760255	0.970252171	0.999927627	0.999698191	0.712249295
R.n[305.21]HLPS[167.00]PPTLDSIITEYLR.E	0.170133471	0.627879548	0.997769829	0.999924432	0.999996642	0.999999996	0.999999465
R.n[305.21]HTDDEMT[181.01]GYVATR.W	0.996148973	0.431985502	0.999994587	0.743760394	0.999999973	0.999307299	0.991263734
R.n[305.21]HTDDEMTGY[243.03]VATR.W	0.75279638	0.157913052	0.996829605	0.40836645	0.999409781	0.999368082	0.630620374
R.n[305.21]HY[243.03]GGLTGLNK[432.30].A	0.00017192	0.999975967	0.95292753	0.996096595	0.714796143	0.992815182	1
R.n[305.21]IAC[160.03]DEEFS[167.00]DS[167.00]EDEGEGGRR.N	0.936025957	0.116541583	0.061019885	0.940735118	0.999974704	0.99999358	0.998041857
R.n[305.21]IAC[160.03]EEEFS[167.00]DS[167.00]EEEGEGGRK[432.30].N	0.751969904	0.290547	0.188435152	0.958482616	0.999989924	0.995985651	0.988141215
R.n[305.21]IADPEHDHTGFLT[181.01]EYVATR.W	0.000291979	0.480729758	0.999966916	0.841282061	0.99997312	0.999865889	0.999999904
R.n[305.21]IADPEHDHTGFLTEY[243.03]VATR.W	6.59248E-06	0.052387797	0.999981263	0.803501241	0.99982031	0.999999944	0.691819849
R.n[305.21]IC[160.03]SIYTQSGENSLVQEGS[167.00]EASPIGK[432.30].S	0.200304436	0.468295697	0.969939099	0.798348738	0.018797461	0.198701461	0.997089733
R.n[305.21]IDEDGENTQIEDTEPMS[167.00]PVLNSK[432.30].F	0.996232576	0.862722537	0.918159352	0.98159666	0.998004976	0.905448752	0.416640375
R.n[305.21]IDS[167.00]PGFK[432.30]PASQQVYR.K	0.999999999	0.59854122	0.999986035	0.592592592	0.922655853	0.95233204	0.999539397
R.n[305.21]IEDS[167.00]EPHIPLIDDTDAEDDAPTK[432.30]R.N	0.206712696	0.538260909	0.997081364	0.999273264	0.999362476	0.99952431	0.946974927
R.n[305.21]IET[181.01]DEEESC[160.03]DNAHGDANQPAR.D	0.997741223	0.975734144	0.821665212	0.981246146	0.993240468	0.999999999	0.999454049
R.n[305.21]IGELGAPEVWGLS[167.00]PK[432.30].N	0.141209508	0.987164023	1	0.995742219	0.999999778	0.998224835	0.999608924
R.n[305.21]IGELGAPEVWGLS[167.00]PK[432.30]NPEPDS[167.00]DEHT[181.01]PVEDEEPK[432.30]K[432.30].S	0.675610153	0.130304723	0.105797458	0.996611226	1	1	0.999999891
R.n[305.21]IIIEELSLVAASPTLS[167.00]PR.Q	0.965941426	0.361735724	0.788950571	0.921594663	0.999990803	0.999999987	0.989991282
R.n[305.21]IISVT[181.01]PVK[432.30].N	0.113758619	0.752170238	0.943234351	0.999999075	0.999797932	0.99999983	0.999410341
R.n[305.21]ILELT[181.01]PEPDRPR.L	0.265801201	0.58175032	0.449147361	0.999999891	0.999999744	0.999927568	0.999995859
R.n[305.21]INHTVILDDPFDDPPDLLIPDRS[167.00]PEPTREQLDSGR.L	0.971622349	0.999479516	0.999918127	0.999898972	0.999999918	0.999907846	0.993923587
R.n[305.21]IQEQES[167.00]S[167.00]GEEDSDLSPEER.E	0.992285827	0.37424969	0.558248898	0.999993125	1	0.991227974	0.999494961
R.n[305.21]IQQFDDGGS[167.00]DEEDIWEEK[432.30].H	0.640951319	0.999922285	0.910788589	0.915869061	0.998521715	1	0.572002371
R.n[305.21]IRAEEEDLAAVPFLAS[167.00]DNEEEEDEK[432.30].G	0.943589897	0.616318165	0.98403348	0.999832823	1	0.999999942	0.963109082
R.n[305.21]ISSY[243.03]PEDNFPDEEK[432.30].A	4.36308E-05	0.094260885	0.554506021	1	0.747887789	0.997465327	0.999999997
R.n[305.21]ITS[167.00]EAEDLVANFFPK[432.30].K	0.999863917	0.99998937	0.999962564	0.930952364	0.935974724	0.990700057	0.057544997
R.n[305.21]IVAHAVEVPAVQS[167.00]PR.R	0.999999999	0.999026028	0.843679779	0.999991689	0.999948627	0.999646171	0.999999997
R.n[305.21]IYQY[243.03]IQSR.F	0.053475626	0.313405529	0.782448067	0.999916475	0.896287558	0.999969326	0.027601037
R.n[305.21]K[432.30]ADTTTPTPTAILAPGS[167.00]PASPPGSLEPK[432.30].A	0.600511139	0.336328464	0.674551723	0.999999998	0.999496715	0.986382326	0.999897572
R.n[305.21]K[432.30]AEDS[167.00]DS[167.00]EPEPEDNVR.L	0.997420118	0.99999427	0.48231888	0.999994298	0.998663211	0.989510725	0.999996154
R.n[305.21]K[432.30]AEDS[167.00]DSEPEPEDNVR.L	0.974106774	0.887914967	0.930160713	0.998073262	0.994184416	0.527967394	0.999999641
R.n[305.21]K[432.30]AS[167.00]GSENEGDYNPGR.K	0.992150587	0.735506802	9.44534E-05	0.056843386	0.981993793	0.998372926	0.811164366
R.n[305.21]K[432.30]ET[181.01]PPPLVPPAAR.E	0.069672165	0.999999999	1	0.743515923	0.99949369	0.999924943	0.992540146
R.n[305.21]K[432.30]GAAPT[181.01]PPGK[432.30].T	0.767152268	0.015209303	0.327525257	0.98212183	0.574569438	0.999999969	0.793832416
R.n[305.21]K[432.30]GAGDGS[167.00]DEEVDGK[432.30]ADGAEAK[432.30]PAE.-	0.999969553	0.568284423	0.996037122	0.999999997	0.996306487	0.999963521	0.915824439
R.n[305.21]K[432.30]GHEY[243.03]TNIK[432.30].Y	0.035636521	0.77837295	0.409928064	0.950744675	0.85356131	0.987957167	0.978434115
R.n[305.21]K[432.30]GS[167.00]SGNASEVSVAC[160.03]LTER.L	0.999946604	0.522054234	0.017249809	0.329147671	0.745986177	0.998694965	0.069119745
R.n[305.21]K[432.30]HS[167.00]PS[167.00]PPPPTPTESR.K	0.987141105	0.999999995	0.662379462	0.999157352	0.932727373	0.490441399	0.999720932
R.n[305.21]K[432.30]LAT[181.01]PPAAQESSR.R	0.999731638	0.790298619	0.920397479	0.992808346	0.999949043	0.999986505	0.999978707
R.n[305.21]K[432.30]LDNGGY[243.03]YITTR.A	0.002747367	0.803483209	0.678923018	0.994897315	0.870495445	0.992828581	0.68338296
R.n[305.21]K[432.30]LSS[167.00]SDAPAQDTGSSAAAVETDASR.T	0.685642267	0.994564683	0.981211699	0.999494536	0.999999998	0.999993874	0.999999964
R.n[305.21]K[432.30]NSSTDQGS[167.00]DEEGSLQK[432.30].E	0.764006975	0.003153263	0.99275398	0.732963707	0.999771129	0.999299078	0.999982574
R.n[305.21]K[432.30]PS[167.00]DEEFASR.K	0.99732183	0.998013562	0.449501536	0.999943181	0.576115625	0.902088861	0.999999978
R.n[305.21]K[432.30]QPPK[432.30]EPSEVPT[181.01]PK[432.30].R	0.994498761	0.464024919	0.922966171	0.999999872	0.979209135	1	0.999966787
R.n[305.21]K[432.30]QPS[167.00]PAPTPTAPAGAAC[160.03]LER.S	0.838388375	0.722384611	0.946863623	0.999840835	0.999999865	0.991605317	0.999941827
R.n[305.21]K[432.30]TS[167.00]SVSSISQVSPER.G	0.032150888	0.999996252	0.461423108	0.880445271	0.999920032	0.99984873	0.989471997
R.n[305.21]K[432.30]TSS[167.00]VSSISQVSPER.G	0.152107613	0.998822202	0.065844107	0.888854548	0.981841797	0.999679363	0.999655997
R.n[305.21]K[432.30]TVTY[243.03]EDPQAVGGLASALDNR.K	0.234007366	0.960394444	0.29029117	0.999920992	0.99994561	0.999121199	0.999997736
R.n[305.21]K[432.30]TVTY[243.03]EDPQAVGGLASALDNRK[432.30].Q	8.01734E-06	0.042957789	0.374987236	0.93275313	0.848501188	0.999999261	0.999458485
R.n[305.21]K[432.30]VELS[167.00]ES[167.00]EEDK[432.30]GGK[432.30].M	0.676379386	0.076267264	0.561421975	0.997749822	0.999999965	0.972151202	0.999999307
R.n[305.21]K[432.30]VQVAALQAS[167.00]PPLDQDDR.A	0.987299607	0.987008664	0.999998151	0.999860388	0.999638427	0.965775431	0.999998376
R.n[305.21]K[432.30]VQVAALQAS[167.00]PPLDQDDRAFEVMDEFDGR.S	0.2009537	0.999999588	0.914116646	0.960228043	0.999083029	0.999968932	0.999998541
R.n[305.21]K[432.30]VVDYSQFQES[167.00]DDADEDYGR.D	0.48177232	0.695900519	0.406545478	0.854693959	0.997119269	0.80698546	0.212278112
R.n[305.21]K[432.30]VVDYSQFQES[167.00]DDADEDYGRDSGPPTK[432.30].K	0.516082133	0.999998722	0.999602976	0.999961426	0.999989903	0.999165522	0.936056686
R.n[305.21]LAAFADALEFADEEK[432.30]ES[167.00]PVEFTGHK[432.30].L	0.999992153	0.922958593	0.985315755	0.998201702	0.999846308	0.999856516	0.315616232
R.n[305.21]LAEDEGDS[167.00]EPEAVGQSR.G	0.462401606	0.419564086	0.192850883	0.986795027	0.999817053	0.899236154	0.999913682
R.n[305.21]LAGLEQAILS[167.00]PGQNSGNYFAPIPLEDHAENK[432.30]VDILEMLQK[432.30].A	0.999991287	0.999965898	0.029794352	0.983166207	0.999999999	0.999969546	0.999997188
R.n[305.21]LALDGETLGEEEQEDEQPPWASPS[167.00]PTSR.Q	0.124666163	0.099664587	0.99999998	0.999782317	0.930439599	0.999575372	0.99995779
R.n[305.21]LDGENIY[243.03]IR.H	0.032579794	0.892880199	0.551398748	0.960150347	0.999999999	0.9786562	0.590056958
R.n[305.21]LDGLVET[181.01]PTGYIESLPR.V	0.061290491	0.74994092	0.353151169	0.908517491	0.999999287	0.999103759	0.925995611
R.n[305.21]LDSQPQET[181.01]SPELPR.R	0.571438085	0.999999106	0.999970074	0.999999772	1	0.991022804	0.910123219
R.n[305.21]LDSQPQETS[167.00]PELPR.R	0.927711523	0.420004863	0.273902331	0.997780109	0.782727694	0.999996551	0.986553468
R.n[305.21]LEVSVDGLTLSPDPEERPGAEGAPLLPPPLPPPS[167.00]PPGSGR.G	0.91322059	0.780279717	0.917176997	0.941707355	0.999999995	0.999708577	0.891749225
R.n[305.21]LFRPPS[167.00]PAPAAPGAR.L	0.401422427	0.173997559	0.22323156	0.996792027	0.983444251	0.999999992	0.846335633
R.n[305.21]LGAAPEEESAY[243.03]VAGEK[432.30].R	0.000671413	0.589919153	0.21506023	0.999990164	0.45033796	1	0.992758202
R.n[305.21]LGAGGGS[167.00]PEK[432.30].S	0.999996975	0.856205786	0.179478558	0.279290976	1	0.999999395	0.993635838
R.n[305.21]LGEY[243.03]EDVSR.V	0.001198024	0.998845378	0.408966993	0.977835559	0.664725528	0.999509418	0.990608973
R.n[305.21]LGGLRPES[167.00]PESLTSVSR.T	0.992838199	0.945637286	0.991906882	0.999985839	0.999999333	0.999999999	0.585580531
R.n[305.21]LGGSVLGQIPFLQNC[160.03]EDEDS[167.00]DEDDELDSVQHK[432.30].K	0.024023325	0.783259207	0.574537233	0.626706248	0.999339547	0.994614496	0.432407594
R.n[305.21]LGIAVIHGEAQDAESDLVDGRHS[167.00]PPMVR.S	0.996531012	0.844219393	0.546517149	0.998325942	0.999887584	0.999999998	0.680968044
R.n[305.21]LGLAVIHGEAQC[160.03]TELDMDDGRHS[167.00]PPMVK[432.30].N	0.07137084	0.004436153	0.02749142	0.992017088	0.598042446	0.999992053	0.052614476
R.n[305.21]LGS[167.00]PVDNLEDMDRDDLTDDSVFTR.S	0.515083756	0.999974293	0.514440618	0.99999999	0.994109422	0.999971748	0.99989633
R.n[305.21]LGS[167.00]VDSFER.S	0.997602089	0.281398828	0.970631294	0.984788256	0.994684908	0.960767631	0.999976037
R.n[305.21]LGSQHS[167.00]PGR.T	0.998989262	0.770071655	0.937099738	0.534814694	0.847092942	0.871400591	0.858822365
R.n[305.21]LHRIET[181.01]DEEES[167.00]C[160.03]DNAHGDANQPAR.D	0.986176731	0.94819025	0.770064103	1	0.999999979	0.996297964	0.999727672
R.n[305.21]LIEDNEY[243.03]TAR.Q	0.025252197	0.897966847	0.999991584	0.998085376	0.280020088	0.999999961	0.952035737
R.n[305.21]LIEDNEYT[181.01]AR.Q	0.030039547	0.782116175	0.995294399	0.982876363	0.850128311	0.981451787	0.999241799
R.n[305.21]LLHMDS[167.00]DDEIPIR.K	0.676742618	0.749110847	1	0.999818135	0.999998653	0.697729201	0.999999993
R.n[305.21]LLLAEDS[167.00]EEEVDFLSER.R	0.130204927	0.999977136	0.99999776	1	0.999996406	0.999999561	0.999999968
R.n[305.21]LLLAEDS[167.00]EEEVDFLSERR.M	0.108229822	0.962875404	0.895832278	0.874721539	0.996695009	0.999967679	0.999993621
R.n[305.21]LLPEGEETLES[167.00]DDEK[432.30].D	0.79493055	0.03191112	0.011204019	0.813584725	0.925878106	0.851201453	1
R.n[305.21]LLPPAS[167.00]P.-	0.998686891	0.999880414	4.64302E-08	1.13927E-07	0.996868409	0.999999989	0.931117421
R.n[305.21]LLQQQEEEEAC[160.03]LEEEEEEEDS[167.00]DEEDQRSGK[432.30].D	0.929175191	0.51141464	0.507763185	0.999995939	0.873037142	0.998823721	1
R.n[305.21]LPAPPS[167.00]PER.R	0.9999999	1	0.251438509	0.93643081	0.999999918	0.999931966	0.34595528
R.n[305.21]LPDS[167.00]DDDEDEETAIQR.V	0.91310532	0.249908448	0.39597034	0.999999999	0.512219973	0.999054549	0.827889017
R.n[305.21]LPLVPES[167.00]PRR.M	0.939477508	0.999695067	0.442214488	0.753694182	0.999175747	0.944218176	0.999995919
R.n[305.21]LQAALDDEEAGGRPAMEPGNGS[167.00]LDLGGDSAGR.S	0.999889037	0.999943157	0.997603419	0.988712876	0.984386503	0.999991792	0.99999996
R.n[305.21]LQQQHSEQPPLQPS[167.00]PVMTR.R	0.554551435	0.984108677	0.79159325	0.187602889	0.999811022	0.97536582	0.994455784
R.n[305.21]LRS[167.00]PPEALVQGR.Y	0.605476969	0.172243424	0.342261882	0.989532144	0.951654333	0.9999254	0.999346905
R.n[305.21]LSASTASELS[167.00]PK[432.30].S	0.340228444	0.999782511	0.991240217	0.999231178	0.996057373	0.999930506	0.985005042
R.n[305.21]LSGLANVVLHELS[167.00]GDDDTDQNMR.A	0.999941335	0.933923873	0.917381139	0.999984916	0.995135398	0.999986744	1
R.n[305.21]LSLFSDGDS[167.00]SESEDTLSSSER.S	0.998630172	0.981492619	0.999999997	1	0.999991576	0.999999959	0.998124925
R.n[305.21]LSLFSDGDSS[167.00]ESEDTLSSSER.S	0.621867888	0.995881511	0.999804079	0.999999967	0.999596778	0.999895907	0.99972433
R.n[305.21]LSLGPLS[167.00]PEK[432.30]LEEILDEANR.L	0.491356752	0.999999787	0.99999916	0.546200403	1	1	0.999996894
R.n[305.21]LSLTSDPEEGDPLALGPES[167.00]PGEPQPPQLK[432.30].K	0.53036176	0.598534232	0.996968192	0.771665737	0.990847566	0.999996179	0.999864107
R.n[305.21]LTPSPDIIVLS[167.00]DNEASSPR.S	0.562948328	0.998502806	0.99993025	0.850789033	0.680142668	0.999952486	0.424721083
R.n[305.21]LVREDENDAS[167.00]DDEDDDEK[432.30].R	0.999210833	0.577081134	0.983721742	0.76721712	1	0.56116417	0.202144988
R.n[305.21]MAPTPIPTRS[167.00]PSDSSTASTPVAEQIER.A	0.412912537	0.99994248	0.996732274	0.988146674	0.93398834	0.994452994	0.926627307
R.n[305.21]MDSNFGLAGLPGS[167.00]PK[432.30].K	0.27227314	0.99999993	0.990416892	0.996844436	0.857075387	0.999746634	0.999998632
R.n[305.21]METVSNASSSSNPS[167.00]SPGR.L	0.999658272	0.827091533	0.630501289	0.990170225	1	0.994238574	0.05064901
R.n[305.21]MHLPS[167.00]PTDSNFYR.A	0.999731618	1	0.999999992	0.740069854	0.999333934	0.999999882	0.678042787
R.n[305.21]MHLPSPTDSNFY[243.03]R.A	9.52258E-06	0.004406167	0.009574623	0.935737759	0.000104187	0.970574312	0.975082597
R.n[305.21]MLPHAPGVQMQAIPEDAIPEES[167.00]GDEDEDDPDK[432.30]R.L	0.642873875	0.976844001	0.911389247	0.999999983	0.730929593	0.999165115	0.805193572
R.n[305.21]MLPHAPGVQMQAIPEDAVHEDS[167.00]GDEDGEDPDK[432.30].R	0.843471215	0.588865703	0.348328267	0.515522872	0.993236912	0.99967082	0.999971601
R.n[305.21]MLPHAPGVQMQAIPEDAVHEDS[167.00]GDEDGEDPDK[432.30]R.L	0.999928568	0.570585968	0.993828045	1	0.999495861	0.995650195	0.724683207
R.n[305.21]MNS[167.00]TGGQTPR.R	0.887974233	0.507781531	0.006578295	0.004214702	0.958287186	0.99599981	0.154100363
R.n[305.21]MREDYDS[167.00]VEQDGDEPGPQR.S	0.845118262	0.021574254	0.063612941	0.999780783	0.974401766	0.998242622	0.999971798
R.n[305.21]NC[160.03]PS[167.00]PVLIDC[160.03]PHPNC[160.03]NK[432.30]K[432.30].Y	0.923798734	0.063119097	0.134717436	0.99936517	0.99756123	0.998919352	0.999999742
R.n[305.21]NDS[167.00]WGSFDLR.A	0.999999973	0.810047738	0.994332301	0.999997739	1	0.99998875	0.818644611
R.n[305.21]NFDFEGSLS[167.00]PVIAPK[432.30].K	0.143612349	1	0.44639267	0.998659772	0.968393063	0.999898699	0.685858297
R.n[305.21]NGAAGPHS[167.00]PDPLLDEQAFGDLTDLPVVPK[432.30].A	1	0.676398261	0.999999992	0.999999764	0.969402516	0.98599626	0.999997143
R.n[305.21]NGS[167.00]PPPGAPSSR.F	0.987427336	0.999978535	0.999999999	0.689176892	0.998908405	0.996986738	0.154370307
R.n[305.21]NLLEDDS[167.00]DEEEDFFLR.G	0.925852646	0.997846488	0.99999976	0.984759539	0.979990984	0.999999999	0.814720711
R.n[305.21]NLLEDDS[167.00]DEEEDFFLRGPSGPR.F	0.996422454	0.999995443	0.926108955	0.909570695	0.999673972	0.997899155	0.989980959
R.n[305.21]NLSEGNNANYTEY[243.03]VATR.W	0.037203108	0.301652148	0.97611814	0.999993875	0.948472503	0.937947904	0.09884406
R.n[305.21]NNYALNTTATY[243.03]AEPYRPIQYR.V	0.008727445	0.999998609	0.99999999	0.991797739	0.987024154	0.975596418	0.743864328
R.n[305.21]NPGFY[243.03]VEANPMPTFK[432.30].C	1.75053E-05	0.011010291	1	0.79496364	0.931669725	0.999993981	0.998072556
R.n[305.21]NQIPRT[181.01]PENLITEIR.S	0.773727482	0.768002503	0.999999666	0.868631442	0.999338778	0.645110651	0.810917352
R.n[305.21]NQVEEDAEDS[167.00]GEADDEEK[432.30]PEIHK[432.30]PGQNSFSK[432.30].S	0.770524171	0.48985681	0.572698688	0.958403776	0.992563009	0.998158561	0.484264378
R.n[305.21]NQVIIPLVLS[167.00]PDRDEDLMR.Q	0.995257633	0.932065352	0.913814048	0.973200771	0.996359579	0.999997075	0.415161048
R.n[305.21]NS[167.00]PGSQVASNPR.Q	0.723081868	0.999588649	0.991056863	0.952602841	0.999999584	0.910580184	0.264638166
R.n[305.21]NSNS[167.00]PPS[167.00]PSSMNQR.R	0.999999958	0.999919841	0.85303356	0.999992309	0.998700328	0.983095237	0.406621867
R.n[305.21]NSNSPPS[167.00]PSSMNQR.R	0.999999495	0.445095318	0.051530052	0.999999889	1	0.967759607	0.994600792
R.n[305.21]NSNSYGIPEPAHAY[243.03]AQPQTTTPLPAVSGSPGAAITPLPSTQNGPVFAK[432.30].A	0.22014594	0.53201809	0.932608228	0.999998856	0.999998961	0.992771131	0.999999998
R.n[305.21]NSNSYGIPEPAHAYAQPQTTTPLPAVSGS[167.00]PGAAITPLPSTQNGPVFAK[432.30].A	0.27783996	0.479578296	0.940006133	0.99837486	0.99997686	0.995946043	0.999987753
R.n[305.21]NSQEAEVSC[160.03]PFIDNTY[243.03]SC[160.03]SGK[432.30].L	0.026355075	0.761903901	0.535196872	0.91179793	0.002605851	0.152734489	0.99998399
R.n[305.21]NSSLGSPSNLC[160.03]GS[167.00]PPGSIR.K	0.999995119	0.757321911	0.780961743	0.99959965	0.999916375	0.998990627	0.097197591
R.n[305.21]NTY[243.03]NQTALDIVNQFTTSQASR.E	0.759297462	0.99999996	0.999998179	0.999999838	0.887445948	1	0.899897192
R.n[305.21]NVHS[167.00]EDFENR.L	0.688204795	0.748453883	0.681011468	0.990797819	0.999847451	0.586788113	0.976627237
R.n[305.21]NVPHEDIC[160.03]EDS[167.00]DIDGDYR.V	0.927528793	0.136453295	0.504791004	0.999616247	0.999991143	0.973042875	0.999986236
R.n[305.21]NVSSFPDDAT[181.01]SPLQENR.N	0.999955262	0.996465438	1	0.965707716	0.999999248	0.999998026	0.349802571
R.n[305.21]NVSTGS[167.00]AENEEK[432.30].S	0.84922214	0.503190252	0.19476208	0.091726489	0.999885565	0.999999988	0.939547305
R.n[305.21]NY[243.03]VTPVNR.N	0.000523914	0.009830404	0.051824973	0.999985179	0.111264201	0.429206588	0.339995945
R.n[305.21]NYQQNYQNS[167.00]ESGEK[432.30].N	0.596981038	0.79917903	0.999989387	0.999532552	0.999790862	0.99830865	0.998080498
R.n[305.21]QAHDLS[167.00]PAAESSSTFSFSGR.D	0.970563054	0.999999704	0.999984592	0.969470367	0.95740399	0.999999159	0.89351396
R.n[305.21]QALDS[167.00]EEEEEDVAAK[432.30].E	0.99833224	0.999958721	0.625190582	0.981898958	0.99877656	0.958275758	0.999471833
R.n[305.21]QAQAQES[167.00]EEEEESR.S	0.350627349	0.763614477	0.176098073	0.014313658	0.996363015	1	0.972533331
R.n[305.21]QAST[181.01]DAGTAGALTPQHVR.A	0.106803194	0.162468272	0.163893251	0.403092007	0.999981885	0.806801277	0.79643229
R.n[305.21]QEAIPDLEDS[167.00]PPVS[167.00]DSEEQQESAR.A	0.999917114	0.427334339	0.436146588	0.999999999	0.987088943	1	1
R.n[305.21]QEEAEY[243.03]VR.A	0.028204981	0.364346735	0.004203727	0.010848433	0.050374581	0.616161217	0.984395648
R.n[305.21]QES[167.00]DPEDDDVK[432.30].K	0.80977356	0.889067434	0.999997091	0.864412633	1	0.999992208	0.999999998
R.n[305.21]QESTVSFNPY[243.03]EPELAPWAADK[432.30]GPQR.E	0.460863504	0.957468784	0.999999877	0.995674144	0.999982019	0.589021492	0.716763798
R.n[305.21]QGS[167.00]PVAAGAPAK[432.30].Q	0.511800452	0.583470244	1	0.996092663	0.996842357	0.73450627	0.400724972
R.n[305.21]QGS[167.00]SLNLFEDVQITEPEAEPESK[432.30].S	0.912911935	0.999999716	0.999999963	0.999579159	0.999295311	0.947028407	0.999828264
R.n[305.21]QGSGVILRQEEAEY[243.03]VR.A	0.069857342	0.000467959	0.782610064	0.997243975	0.000436351	0.037876871	0.203596577
R.n[305.21]QLHLEGASLELS[167.00]DDDTESK[432.30].T	0.162466533	0.961146998	0.999999988	0.999829347	0.999671798	0.992451131	0.105460235
R.n[305.21]QLLDS[167.00]DEEQEEDEGR.N	0.98168109	0.962428519	0.136971513	1	0.999999993	0.999101875	0.999998365
R.n[305.21]QNGSNDSDRYS[167.00]DNEEDSK[432.30].L	0.409713329	0.820876408	0.425180855	0.233763118	1	0.999999879	0.999999999
R.n[305.21]QNS[167.00]DPTSENPPLPTR.L	0.996285744	0.053567836	0.564493886	0.999815136	0.996346551	0.999001388	0.92931142
R.n[305.21]QQAAYYAQT[181.01]SPQGMPQHPPAPQGQ.-	0.999832008	0.071636148	0.048294433	0.999900336	0.999977291	0.999999535	0.559073943
R.n[305.21]QQAAYYAQTS[167.00]PQGMPQHPPAPQGQ.-	0.846084319	0.053618578	0.012821932	0.51503749	0.999999988	0.998913546	0.79067309
R.n[305.21]QQSHFAMMHGGTGFAGIDSS[167.00]SPEVK[432.30].G	1	0.673176258	0.999962044	0.693008108	1	0.178119971	0.994550277
R.n[305.21]QRS[167.00]PS[167.00]PAPAPAPAAAAGPPTR.K	0.835433523	0.984085115	0.487122089	0.705524405	0.932087985	0.999999449	0.999999885
R.n[305.21]QSHSES[167.00]PSLQSK[432.30].S	0.85873909	0.170987716	0.484519519	0.646446114	0.999999965	0.997941706	0.995955094
R.n[305.21]QSPAS[167.00]PPPLGGGAPVR.T	0.999999607	0.934078045	0.989326776	0.957590449	0.999953771	0.992378291	0.356237255
R.n[305.21]QSPEDVY[243.03]FSK[432.30].S	0.089783857	0.999985872	0.99885201	0.999999793	0.997581672	0.996972105	0.999999983
R.n[305.21]QSS[167.00]ESDIESVIYTIEAVAK[432.30].G	0.999984992	0.99830377	0.081815177	0.960092166	0.999999468	0.999946305	0.999593211
R.n[305.21]QSS[167.00]FEIPDDVPLPAGWEMAK[432.30].T	0.999683192	0.999669163	0.999513232	0.896214654	0.980269219	0.999217506	0.741366239
R.n[305.21]QSSES[167.00]DIESVIYTIEAVAK[432.30].G	0.494728116	0.860692603	0.526887866	0.997191986	0.949107557	0.955177346	0.987604934
R.n[305.21]QTPSREY[243.03]VDLER.E	0.545933262	0.388943545	0.996801954	0.885935251	0.574071079	0.742684351	0.998068491
R.n[305.21]RAADEDWDS[167.00]ELEDDLLGEDLLSGK[432.30]K[432.30].N	0.80521431	0.999997833	0.998321888	0.779520843	0.999982162	0.999999998	0.999998894
R.n[305.21]RASSAS[167.00]VPAVGASAEGTRR.D	0.999998335	0.516735773	0.342120829	0.999963505	0.999998174	0.999798228	0.999926145
R.n[305.21]RDAGGPRPES[167.00]PVPAGR.A	0.954292951	0.968760877	0.999999996	0.999521496	0.999893411	1	0.880182237
R.n[305.21]RDGPGLERS[167.00]PGEPGGAAPER.E	0.971669778	0.348154765	0.625800274	0.999822947	0.999989634	1	0.371946716
R.n[305.21]RDNEVDGQDY[243.03]HFVVSR.E	0.833969524	0.018938367	0.637915851	0.998720636	0.998214737	0.051806273	0.346225243
R.n[305.21]RDS[167.00]SDTTPLLNGSSQDR.M	0.98773365	0.993359592	0.947218422	0.999715256	0.999557191	0.843777747	0.805389414
R.n[305.21]RDYDDMS[167.00]PR.R	0.999999977	0.040695164	0.171579249	0.392274538	0.886604547	1	1
R.n[305.21]REEQTDT[181.01]S[167.00]DGESVTHHIR.R	0.992883429	0.988695233	0.456992377	0.998644331	0.948502554	0.999958644	0.98006457
R.n[305.21]RFLS[167.00]PSEK[432.30].H	0.999971519	0.937640083	0.999982942	0.855389703	0.950077211	0.999999994	0.999999614
R.n[305.21]RFS[167.00]LS[167.00]PSLGPQASR.F	0.459317055	1	0.983503899	0.998474864	0.988938124	0.999996938	0.714329572
R.n[305.21]RGDS[167.00]ES[167.00]EEDEQDSEEVR.L	0.974454067	0.998580991	0.998305183	0.645555301	0.999999679	0.963935184	0.952734253
R.n[305.21]RGEGDAPFSEPGTTSTQRPS[167.00]SPETATK[432.30].Q	0.988963395	0.935775682	0.971458235	0.932574353	0.958785435	0.903930488	0.841589674
R.n[305.21]RGFS[167.00]DSGGGPPAK[432.30].Q	1	0.999999193	0.0027041	0.829033523	0.999187282	0.959241401	0.271712948
R.n[305.21]RGRS[167.00]PQPPAEEDEDDFDDTLVAIDTYNC[160.03]DLHFK[432.30].V	0.172998073	0.996096209	0.903096086	0.993948196	0.82600539	0.999963492	0.999784344
R.n[305.21]RGSSAAASPGS[167.00]PPPGR.A	0.912934908	0.999985363	0.999880241	0.170087969	0.872908413	0.999794339	0.694350969
R.n[305.21]RIPVS[167.00]PEQAR.S	0.817317419	0.86167545	0.976865221	0.735261791	0.448811418	0.08039192	0.899023329
R.n[305.21]RLEIS[167.00]PDSSPER.A	0.999120835	0.99896767	0.65074913	0.705295523	0.611718986	0.992256837	0.970930591
R.n[305.21]RNDDISELEDLS[167.00]ELEDLK[432.30].D	0.027320023	1	0.999510381	0.895318703	0.99999852	0.999998233	0.985415887
R.n[305.21]RNLLEDDS[167.00]DEEEDFFLR.G	0.168289816	0.351324331	0.286086723	0.999999535	0.991575177	1	0.020670191
R.n[305.21]RNSSEASS[167.00]GDFLDLK[432.30].G	0.966660187	0.999954182	0.997695561	0.976475245	1	0.999991952	0.389101662
R.n[305.21]RPAEATSS[167.00]PT[181.01]SPERPR.H	0.999999969	0.987088935	0.961817464	0.877086531	0.999959344	0.71878097	0.798690785
R.n[305.21]RPAEATSSPT[181.01]S[167.00]PERPR.H	0.999379855	0.924045235	0.976831279	1	0.999888379	0.999875857	0.869918026
R.n[305.21]RPAEATSSPT[181.01]SPERPR.H	0.999004178	0.275138085	0.583587112	0.908203462	0.999304844	0.860835045	0.040648256
R.n[305.21]RPDHSGGS[167.00]PSPPTSEPAR.S	0.999999988	0.33911321	0.179893054	0.999997641	0.999341459	0.13695181	0.468298604
R.n[305.21]RPDPDS[167.00]DEDEDYER.E	0.999998704	0.288656665	0.764978453	0.518116114	0.99737369	0.999897782	1
R.n[305.21]RPDPDS[167.00]DEDEDYERER.R	0.999999712	0.11408177	0.088776496	0.999999618	0.99998327	0.95567469	0.973069305
R.n[305.21]RPEGPGAQAPSS[167.00]PR.V	0.985422008	0.672148798	1	0.997391928	0.999989424	0.942830621	0.984680286
R.n[305.21]RPGPGTLY[243.03]DVPR.E	0.001837569	0.95128509	0.998925708	1	0.981235463	0.262693224	0.999881389
R.n[305.21]RPILQLS[167.00]PPGPR.G	0.260156917	0.219976145	0.248654545	0.989647819	0.996062052	0.999999376	1
R.n[305.21]RPS[167.00]QEQSASASSGQPQAPLNR.E	0.374360464	0.025820506	0.079365357	0.778072409	0.999980542	0.955703408	0.999983544
R.n[305.21]RQS[167.00]SGSATNVASTPDNR.G	1	0.130190387	0.991686687	0.999999987	0.999999936	0.999999489	0.897715233
R.n[305.21]RRS[167.00]PPPGPDGHAK[432.30].K	0.948729561	0.999880886	0.99952595	0.763812426	0.991731728	0.999996246	0.844752044
R.n[305.21]RS[167.00]SDPALIGLSTSVSDSNFSSEEPSR.K	0.098674864	0.795154385	0.941384548	0.987918086	0.999844152	0.999100779	0.081031806
R.n[305.21]RSDS[167.00]VSASER.A	0.999826605	0.083244653	0.95067752	0.00980949	0.999999539	0.999010964	0.958241963
R.n[305.21]RSS[167.00]PPPPPSGSSSR.T	0.99996552	0.275227566	0.281163229	0.999727409	0.999999994	0.99998508	0.945102777
R.n[305.21]RTDALTSS[167.00]PGR.D	0.99997867	0.595559322	0.741795021	0.998907318	0.989643213	0.960810708	0.970408075
R.n[305.21]RTPAPPEPGS[167.00]PAPGEGPSGR.K	0.530211588	0.948575926	0.997251207	0.853423388	0.999316128	0.999999989	0.682850922
R.n[305.21]RVPLS[167.00]PLSLLAGPADAR.R	0.999946733	0.953349725	0.999027738	0.548777298	0.999994163	0.999999979	0.545658759
R.n[305.21]RVPRPPEREDS[167.00]DNDDDTHVR.M	0.996265868	0.999998467	0.999999902	0.97571506	0.999999555	0.948474636	0.991466085
R.n[305.21]RVSVC[160.03]AETY[243.03]NPDEEEEDTDPR.V	0.99490205	6.84603E-06	2.81014E-05	0.789243081	0.626355787	0.824285087	0.883939127
R.n[305.21]RYPSSISSS[167.00]PQK[432.30].D	0.789639692	0.999999995	0.999761083	0.964264247	0.99997346	0.46587804	0.980576414
R.n[305.21]S[167.00]APPNLWAAQR.Y	0.407135206	0.823699076	0.986032554	0.99997203	0.96676837	0.96987747	0.999999979
R.n[305.21]S[167.00]FEVEEVETPNSTPPR.R	0.800342385	0.719993313	0.99343152	0.997354026	0.999889179	0.999315675	0.999999863
R.n[305.21]S[167.00]HHAASTTTAPTPAAR.S	0.999953416	0.993768351	0.955721953	0.999986837	0.999999866	0.999999091	0.561223279
R.n[305.21]S[167.00]PGEPGGAAPER.E	0.999999983	0.971640879	0.999995947	0.659421199	0.999995136	1	0.999999984
R.n[305.21]S[167.00]PGMLEPLGSSR.T	0.554049282	0.902115466	0.936368231	0.999999994	0.950681323	0.993815532	0.99999887
R.n[305.21]S[167.00]PQLSDFGLER.Y	0.997951088	0.978438544	0.998419909	0.999812025	0.999824336	0.983215287	0.343476742
R.n[305.21]S[167.00]PSGGAAGPLLTPSQSLDGSR.R	0.226545064	0.99686764	0.999999999	0.98805145	1	1	0.159942671
R.n[305.21]S[167.00]PSGHPHVR.R	0.855369788	0.82980682	0.974933685	0.991570989	1	0.992454986	0.979590596
R.n[305.21]S[167.00]VQEGENPDDGVR.G	0.999388406	0.632336496	0.223437672	0.999931918	0.99999588	0.999999928	0.982877748
R.n[305.21]SAAGS[167.00]PPAVAAAGSGNGAGGGGGVGC[160.03]APAAGAGR.L	0.177331913	0.999999994	0.985774791	0.9990771	0.998828361	0.999992104	1
R.n[305.21]SAAS[167.00]PVVSSMPER.A	0.862112437	0.407612489	0.046228185	0.961609766	0.999980753	0.99999657	0.830417543
R.n[305.21]SAEEAPLY[243.03]SK[432.30].V	9.92692E-05	0.013034873	0.576699793	0.994486686	0.998991165	0.999999012	0.99993323
R.n[305.21]SAFTPATATGSSPS[167.00]PVLGQGEK[432.30].V	0.584741759	0.99983949	0.717341585	0.936441018	0.999999947	0.99999997	0.999999999
R.n[305.21]SAGEEEDGPVLT[181.01]DEQK[432.30].S	0.199015663	0.895924827	0.999899663	0.877529211	0.951180539	0.599533312	0.295933283
R.n[305.21]SANGGSESDGEENIGWS[167.00]TVNLDEEK[432.30].Q	0.995577344	0.999999999	0.999999541	0.999978884	0.999986346	1	0.631572695
R.n[305.21]SAS[167.00]PDDDLGSSNWEAADLGNEER.K	0.949814696	0.664006396	0.890858803	0.999024769	0.514616488	0.999090916	0.999999976
R.n[305.21]SASPDDDLGSS[167.00]NWEAADLGNEERK[432.30].Q	0.999994569	0.999687908	0.990647738	0.999765899	0.99902775	0.998075933	0.783268984
R.n[305.21]SATDGNTSTT[181.01]PPTSAK[432.30].K	0.999999962	0.801546558	0.526633566	0.982780545	0.999998892	0.99894341	0.924166406
R.n[305.21]SDEGQLS[167.00]PATR.G	0.987384575	0.941052819	0.611131332	0.994808232	0.999902897	0.520367519	0.392242793
R.n[305.21]SDS[167.00]FENPVLQQHFR.N	0.325978616	0.042759039	0.272577934	0.999739184	0.999987852	0.736378523	0.999998748
R.n[305.21]SDS[167.00]RAQAVSEDAGGNEGR.A	0.950319441	0.999723589	0.764870455	0.741162613	0.918705061	0.999942123	0.337062182
R.n[305.21]SDS[167.00]VSASER.A	0.736410332	0.950768302	0.110480203	0.004953399	0.977216539	0.858598913	0.99988735
R.n[305.21]SDY[243.03]DGIGSR.G	2.63227E-05	0.999744921	0.761732752	0.094618397	0.576208246	0.999990851	0.996509555
R.n[305.21]SEDMPFS[167.00]PK[432.30].A	0.626570718	0.999984864	0.850280876	0.999721408	0.9931834	0.999379004	0.999999628
R.n[305.21]SES[167.00]PPPLSDPK[432.30].Q	0.946204017	1	0.99765559	0.444747501	0.919926425	0.799232134	0.989131753
R.n[305.21]SET[181.01]PPHWR.Q	0.999031312	0.588298202	0.99999993	0.466462925	0.084153136	0.444842071	0.97328784
R.n[305.21]SGLTVPT[181.01]SPK[432.30].G	0.999675117	0.99997483	0.888432289	0.999999999	0.960357268	0.99999987	0.208215241
R.n[305.21]SGMNS[167.00]PLR.T	0.996050853	0.576031619	0.999997676	0.969624953	0.995424851	0.999927679	0.979975279
R.n[305.21]SGRDY[243.03]STVSASPTALSTLK[432.30].Q	0.000652178	0.783439137	0.721560386	0.992065159	0.918282294	0.998395805	0.850143044
R.n[305.21]SGRDYS[167.00]TVSASPTALSTLK[432.30].Q	2.36823E-05	0.357363204	0.342012461	0.868643545	0.994187419	0.799145216	0.673869942
R.n[305.21]SGS[167.00]MDPSGAHPSVR.Q	0.999921812	0.77213223	0.999895301	0.999999985	0.999418931	1	0.780529962
R.n[305.21]SGTNS[167.00]PPPPFSDWGR.L	0.578263721	0.560815171	0.484772064	0.389564065	0.999999976	0.999993823	0.610673019
R.n[305.21]SHGLEPAAPS[167.00]PR.L	0.973655011	0.999999389	0.959796061	0.99999997	0.309189899	0.999306917	0.999997772
R.n[305.21]SHILEDDENS[167.00]VDISMLK[432.30].T	0.57172667	0.956687718	0.999999997	0.695478301	0.969194683	0.999353178	0.759407071
R.n[305.21]SIS[167.00]ADDDLQESSR.R	0.999999999	0.887254677	0.232062308	0.999383736	0.99997389	0.99995751	0.900545966
R.n[305.21]SK[432.30]PPYTDY[243.03]VSTR.W	0.007734563	0.948905614	0.944138772	0.99914261	0.894965406	0.552152406	0.999702609
R.n[305.21]SLAALDALNT[181.01]DDENDEEEYEAWK[432.30].V	0.817755044	0.999730354	0.978227268	0.999997872	0.958577029	0.999314562	0.752863143
R.n[305.21]SLEQYDQVLDGAHGAS[167.00]LTDLANLSEGVSLAER.G	0.34365498	0.769746419	0.285405936	0.598037694	0.999981296	0.94522849	0.926774562
R.n[305.21]SLLDQENC[160.03]NAS[167.00]PEPGAEAGAGAGGGADGFPALAC[160.03]SLEEK[432.30].L	0.347169284	0.99998816	0.996539569	1	0.999998125	0.999999965	0.968973599
R.n[305.21]SLPTTVPES[167.00]PNYR.N	0.273884775	0.404552049	0.932071184	0.288340055	0.993319736	0.999395304	0.740343648
R.n[305.21]SLSGSS[167.00]PC[160.03]PK[432.30].Q	0.99999939	0.058291324	0.621932042	0.960963263	0.999999945	0.994670602	0.999698169
R.n[305.21]SNS[167.00]PLPVPPSK[432.30].A	0.998481932	0.786916531	0.997095614	0.999927685	0.625653389	0.999983129	0.9995473
R.n[305.21]SNS[167.00]TTQVSQPR.S	0.968760011	0.999996367	0.841008647	0.807589851	0.999998948	0.999997397	0.580971035
R.n[305.21]SPAGPAATPAQAQAAS[167.00]TPRK[432.30].A	0.532958507	0.873254078	0.999999968	0.999999996	0.999999999	0.964953364	0.99999996
R.n[305.21]SPART[181.01]PPSEEDSAEAER.L	0.911217924	0.530201109	0.5285969	0.998150461	0.86900831	0.999999324	0.758896333
R.n[305.21]SPLLAGGS[167.00]PPQPVVPAHK[432.30].D	0.999992693	0.327852981	0.920238427	0.602729746	0.509620554	0.903503594	0.975220755
R.n[305.21]SPS[167.00]DSSTASTPVAEQIER.A	0.977733092	0.995985007	0.99787453	0.99541861	0.595874744	0.229425099	0.006849203
R.n[305.21]SPS[167.00]PAHLPDDPK[432.30].V	0.857679176	0.999879157	0.999003919	1	1	0.963667861	0.877391992
R.n[305.21]SPSPPT[181.01]QHTGQPPGQPSAPSQLSAPR.R	0.978615141	0.668980289	0.234263422	0.999999817	0.999994148	0.983178443	0.413706316
R.n[305.21]SPSSC[160.03]NDLY[243.03]ATVK[432.30].D	0.990566124	0.111732687	0.999998861	0.991760565	0.995865311	0.854288498	0.998115091
R.n[305.21]SPSSES[167.00]SPQHPTPPARPR.H	0.993357768	0.436269751	0.722222677	0.445077567	0.991578497	0.988287467	0.989725614
R.n[305.21]SQEPS[167.00]PVGSR.R	0.659345795	0.679310031	0.999910796	0.100720415	0.999603691	0.056691493	0.006659953
R.n[305.21]SQLDDHPES[167.00]DDEENFIDANDDEDMEK[432.30].F	1	0.74881169	0.352321935	0.989916237	1	0.9626533	0.410545904
R.n[305.21]SQLDDHPES[167.00]DDEENFIDANDDEDMEK[432.30]FTDADK[432.30]ETEIVK[432.30].K	0.998183537	0.031230173	0.162778567	0.999031944	0.978273738	0.566437283	0.999999756
R.n[305.21]SQQQPTPVT[181.01]PK[432.30].K	0.999999989	0.593927197	0.830038224	0.999973774	0.963797659	0.984603878	0.344844876
R.n[305.21]SQSDLDDQHDYDSVAS[167.00]DEDTDQEPLR.S	0.603620558	0.161400383	0.056800315	0.979262727	0.999991858	0.643654312	0.956553745
R.n[305.21]SRDPHY[243.03]DDFR.S	0.000208962	0.999973268	0.002095167	0.999227848	0.99950946	0.498658094	0.585620854
R.n[305.21]SRT[181.01]PPSAPSQSR.M	0.751519999	0.997755427	0.998954313	0.560135809	0.981943773	0.999644819	0.401129028
R.n[305.21]SS[167.00]SAPLIHGLSDLSQVFQPYTLR.T	0.941997924	0.976971012	0.347132882	0.428314605	0.991538304	0.995839476	0.999991501
R.n[305.21]SSGDVLETFNFLENADDS[167.00]DEDEENDMIEGIPEGK[432.30].D	0.569443763	0.647111827	0.623462795	0.999987671	0.999596445	0.999865881	0.046322981
R.n[305.21]SSGDVLETFNFLENADDS[167.00]DEDEENDMIEGIPEGK[432.30]DK[432.30].H	0.998991954	0.16622922	0.291285563	0.397627617	0.877322146	0.892703303	0.36358138
R.n[305.21]SSPLGQNDNSEY[243.03]VPMLPGK[432.30].F	0.003913372	1.16157E-05	0.95614161	0.927605947	0.999852378	0.683490254	0.999645012
R.n[305.21]SSPNVANQPPS[167.00]PGGK[432.30].S	0.999565637	0.99934366	0.999944872	0.98508866	0.979702497	0.8845946	0.949725292
R.n[305.21]SSS[167.00]APLIHGLSDLSQVFQPYTLR.T	0.979628809	0.99999978	0.947401033	0.872234176	1	0.939390181	0.999999752
R.n[305.21]SSS[167.00]TSDILEPFTVER.A	0.002411584	0.976563021	0.895216307	0.196544534	0.965590567	0.975593527	0.998960602
R.n[305.21]SSS[167.00]VGSSSSYPISPAVSR.T	0.62909058	0.999996407	0.999999992	0.472322796	0.999970733	0.999999831	0.999598491
R.n[305.21]SSSALDS[167.00]PAGPR.R	0.99763143	0.98998449	0.854594341	0.999967568	0.999999997	1	0.731981073
R.n[305.21]SSSFS[167.00]DTLEESSPIAAIFDTENLEK[432.30].L	0.937902477	0.997524154	1	0.999981333	0.978974187	0.999568224	0.986930724
R.n[305.21]SSSTEPPPPVRQEPS[167.00]PK[432.30]PNNK[432.30].T	0.956385201	0.325319116	0.141159691	0.999546832	0.595109683	0.961859043	0.999999674
R.n[305.21]STAPSAAASASASAAAS[167.00]SPAGGGAEALELLEHC[160.03]GVC[160.03]R.E	0.66848428	0.999965894	0.999999998	0.987824699	0.999937818	0.999999734	0.983328631
R.n[305.21]STPFIVPS[167.00]SPTEQEGR.Q	0.992241378	0.887886553	0.939257608	0.555012508	0.999999898	0.999996071	0.70685751
R.n[305.21]SVDQGGGGS[167.00]PR.K	0.999695542	0.999984309	0.543128202	0.072278462	0.965497538	0.990701521	0.59383678
R.n[305.21]SVLEDFFTAT[181.01]EGQYQPQP.-	0.993330324	0.270006778	0.399942725	0.006214226	0.999998267	0.99999987	0.998470667
R.n[305.21]SVLPPDGNGS[167.00]PVLPDK[432.30]R.N	0.985889013	0.750096163	0.997452979	0.982556191	0.921303623	0.393994957	0.977575759
R.n[305.21]SVS[167.00]PC[160.03]SNVESR.L	0.998981378	0.743180662	0.971725936	0.898954371	0.986655072	0.799492627	0.713595116
R.n[305.21]SVSGS[167.00]PEPAAK[432.30].K	1	0.961971408	0.656466993	0.184485737	0.999930661	0.996987243	0.978410016
R.n[305.21]SYGS[167.00]QEPLAALLEEVITDAK[432.30].L	0.443643344	0.603358535	0.999999999	0.999999981	0.998282497	0.996845736	0.649905762
R.n[305.21]SYSSPDIT[181.01]QAIQEEEK[432.30].R	0.523375078	0.998512901	0.999992731	0.999984854	0.998084903	0.999999561	0.693722747
R.n[305.21]T[181.01]GSQGQC[160.03]TQVR.V	0.91699582	0.630665316	0.999998167	0.063098931	0.999750244	0.999971714	0.118968303
R.n[305.21]TAC[160.03]TNFMMTPY[243.03]VVTR.Y	0.016722559	0.999998508	0.228071388	0.958602991	0.289648127	0.99999965	0.996054245
R.n[305.21]TADSVFC[160.03]PHY[243.03]EK[432.30].V	0.010234096	0.999999916	0.999999763	0.977320943	1	0.999999981	0.999965201
R.n[305.21]TAQVPS[167.00]PPR.G	0.996825777	1	0.989782206	0.999552424	0.999999432	0.999799936	0.548971244
R.n[305.21]TAS[167.00]PPPPPK[432.30].R	0.999999979	0.676040381	0.999707216	0.998658012	0.60243309	0.999999955	0.099032923
R.n[305.21]TAS[167.00]PPPPPK[432.30]R.R	0.999925472	0.786256023	0.943909198	0.947316862	0.91144709	0.999989382	0.385130802
R.n[305.21]TC[160.03]EERPAEDGS[167.00]DEEDPDSMEAPTR.L	1	0.999999996	0.999983867	0.997559854	0.990933912	0.968433665	0.574735134
R.n[305.21]TC[160.03]NS[167.00]PQNSTDSVSDIVPDSPFPGALGSDTR.T	0.390258303	0.064167234	0.247045954	0.713937536	0.99350742	0.986390981	1
R.n[305.21]TC[160.03]PSLSPTS[167.00]PLNNK[432.30].G	0.178564301	0.986305384	0.440616122	0.998655652	0.869597882	0.987931759	1
R.n[305.21]TDEVPAGGSRS[167.00]EAEDEDDEDYVPYVPLR.Q	0.743449752	0.672318774	0.675847951	0.987714175	1	0.976920797	0.363368535
R.n[305.21]TDGFAEAIHS[167.00]PQVAGVPR.F	0.271717947	0.608428928	0.786625721	1	0.999998625	0.999887501	0.931204467
R.n[305.21]TDS[167.00]PDMHEDT.-	0.134237837	0.999476396	0.999974773	0.372799994	1	0.999994172	0.98923488
R.n[305.21]TEAQDLC[160.03]RAS[167.00]PEPPGPESSSR.W	0.414908766	0.796073993	0.744969229	0.925488091	0.995211834	0.999999859	0.423157626
R.n[305.21]TENSLANENQQPIK[432.30]S[167.00]EPES[167.00]EGEEPK[432.30]RPPGIC[160.03]ERPHR.F	0.246389123	0.861682047	0.999998648	0.920872018	0.999996621	0.999891168	0.999054574
R.n[305.21]TFS[167.00]LTEVR.G	0.999974748	0.23715254	0.999099705	0.895100724	0.990864784	0.42326225	0.973198905
R.n[305.21]TGDLGIPPNPEDRS[167.00]PS[167.00]PEPIYNSEGK[432.30]R.L	0.945552062	0.065101187	0.041055836	0.993231611	0.583588281	0.999871608	0.99987147
R.n[305.21]TGLEDPERY[243.03]LFVDR.A	0.843741899	0.162101589	0.725934493	0.935472608	0.999250243	0.867217185	0.999919521
R.n[305.21]TGS[167.00]QGQC[160.03]TQVR.V	0.524905774	0.998641373	0.999999778	0.265026514	0.999486056	0.999999868	0.211023699
R.n[305.21]TLDS[167.00]DEERPRPAPPDWSHMR.G	0.152012615	0.999989532	0.999971318	0.999559471	0.795704837	0.961242696	0.999874264
R.n[305.21]TLEEVVMAEEEDEGTDRPGS[167.00]PA.-	0.944047838	0.181322183	0.114005299	0.999995192	0.929239793	0.999977478	0.847782911
R.n[305.21]TLEPVRPPVVPNDY[243.03]VPSPTR.N	9.12965E-07	0.05955527	0.006071068	0.971989381	0.981161254	1	0.970948401
R.n[305.21]TLIPS[167.00]PPPRPK[432.30].N	0.872785802	0.071348689	0.1555946	0.999976396	0.983771831	0.999999821	0.99721447
R.n[305.21]TLS[167.00]PTPSAEGYQDVR.D	0.243014747	0.01406445	0.082614323	1	0.99864189	0.999874712	0.999985697
R.n[305.21]TLS[167.00]SSAQEDIIR.W	0.729494668	0.999570584	0.962925135	0.875852918	0.815149018	0.999996299	1
R.n[305.21]TPESQPDT[181.01]PPGTPLVSQDEK[432.30]R.D	0.593221003	0.567157147	0.941255625	0.995660167	0.999997679	0.980528925	0.802639355
R.n[305.21]TQDPS[167.00]SPGTTPPQAR.Q	0.999999999	0.684650827	0.991670702	0.995693428	0.998195563	0.910319551	0.949331176
R.n[305.21]TQPSSGVDSAVGTLPAT[181.01]SPQSTSVQAK[432.30].G	0.948699411	0.999998816	0.999998987	0.978626879	0.757231263	0.723359079	0.638743995
R.n[305.21]TQPSSGVDSAVGTLPATS[167.00]PQSTSVQAK[432.30].G	0.246198226	0.976353909	0.909074888	0.99995625	0.999994078	0.923934029	0.999902322
R.n[305.21]TQS[167.00]PGGC[160.03]SAEAVLAR.K	0.063387548	0.440854696	0.151200432	0.998738956	0.999821604	0.999999943	0.999982837
R.n[305.21]TQSRPGGPPNPPGPS[167.00]PK[432.30].A	0.271689784	0.898349683	0.999937504	0.64781336	0.999999991	0.539500441	0.88991133
R.n[305.21]TS[167.00]DSDQQAYLVQR.G	0.999998516	0.481354011	0.666164158	0.213136618	0.961339773	0.999956349	0.859264245
R.n[305.21]TS[167.00]PTPPESATTVK[432.30].S	0.03073955	0.913954863	0.761952658	0.238459186	0.907594167	0.62732203	0.999739446
R.n[305.21]TSGSVY[243.03]ITLK[432.30].K	0.027751215	0.99999963	1	0.99999998	0.956088192	0.999834834	0.8275386
R.n[305.21]TSQDY[243.03]DQLPSC[160.03]SDGSQAPARPPK[432.30]PRPR.R	1.8434E-08	0.021194266	0.983288073	0.125248499	0.423786715	0.982015206	0.802316226
R.n[305.21]TSS[167.00]FAEPGGGGGGGGGGPGGSASGPGGTGGGK[432.30].A	0.999954442	0.447386774	0.999999957	0.38479498	0.999171113	0.943797717	0.962926731
R.n[305.21]TSS[167.00]FTEQLDEGTPNR.E	0.999999676	0.999252786	0.995494967	0.992757575	0.999999998	0.999980787	0.993372113
R.n[305.21]TSS[167.00]LTQFPPSQSEER.S	0.982805015	0.964213433	0.999207602	0.99201806	0.999641216	0.999990704	0.312611497
R.n[305.21]TTQSMQDFPVVDS[167.00]EEEAEEEFQK[432.30].E	0.36439262	0.994588199	0.993668001	0.999718127	0.999999985	0.999664435	0.648642369
R.n[305.21]TVGT[181.01]PIASVPGSTNTGTVPGSEK[432.30].D	0.054739356	0.994193994	0.999908891	0.99999707	0.959700953	0.599689519	0.423850542
R.n[305.21]TVSAS[167.00]STGDLPK[432.30].A	0.079786235	0.999996922	0.969606828	0.854789269	0.975214574	0.543090659	0.99879555
R.n[305.21]TVSLGAGAK[432.30]DELHIVEAEAMNY[243.03]EGSPIK[432.30].V	0.935430907	0.430831207	0.267126053	0.965870015	0.999990865	0.99999999	0.999999993
R.n[305.21]TVSLGAGAK[432.30]DELHIVEAEAMNYEGS[167.00]PIK[432.30].V	0.950552443	0.004536014	0.006616255	0.861839475	0.999999982	0.999998699	0.99193185
R.n[305.21]VADAK[432.30]GDS[167.00]ES[167.00]EEDEDLEVPVPSR.F	0.356085798	0.142764745	0.130888736	0.952187151	0.99196628	0.766698817	0.999999528
R.n[305.21]VADPDHDHTGFLT[181.01]EYVATR.W	0.12201754	0.967683611	0.999965829	0.999999935	0.999999988	0.999999797	0.693092745
R.n[305.21]VADPDHDHTGFLTEY[243.03]VATR.W	6.07156E-05	0.190320061	0.999999999	0.999663654	0.999627826	0.999996395	0.657543721
R.n[305.21]VDY[243.03]VVVDQQK[432.30].T	0.000106946	0.996592963	0.999999761	1	0.353353232	0.984491637	0.924232925
R.n[305.21]VEGDNIY[243.03]VR.H	0.352718403	0.998741533	0.080281707	0.998054543	0.99960237	0.999164591	0.955497791
R.n[305.21]VENSPQVDGS[167.00]PPGLEGLLGGIGEK[432.30].G	0.942127392	0.999672341	0.980682076	1	0.999018145	1	0.777554382
R.n[305.21]VFPEPTES[167.00]GDEGEELGLPLLSTR.H	0.016533261	0.043941076	0.094215177	0.225302153	0.999995549	0.999912281	0.965495055
R.n[305.21]VGDPPQPLPEEPMEVQGAERAS[167.00]PEPQR.E	0.817036108	0.991208022	0.999999996	0.981011033	0.971707232	0.392619221	0.652519133
R.n[305.21]VGEEEHVY[243.03]SFPNK[432.30].Q	0.0040299	0.988032248	0.999875058	0.999998811	0.840532397	0.01193225	0.995544334
R.n[305.21]VGMADANS[167.00]PPK[432.30]PLSK[432.30]PR.T	0.526607877	0.117614518	0.075382368	0.764643711	0.86876574	0.999999947	0.91202524
R.n[305.21]VHDRS[167.00]EEEEEEEEEEEEEQPR.R	0.908561646	0.845624286	0.914124823	0.999985867	0.99545142	0.988156628	0.906057793
R.n[305.21]VIEDDPEAVY[243.03]TTTGGK[432.30].L	0.007428978	0.983030466	0.918980924	0.993189393	0.999910183	0.999969401	0.999733211
R.n[305.21]VIEDDPEAVY[243.03]TTTGGK[432.30]IPVR.W	0.040196258	0.999999999	0.999986442	0.999706192	0.985559209	0.998725514	0.999992324
R.n[305.21]VLEDDPEAAY[243.03]TTR.G	1.28748E-05	0.980917432	0.999229593	0.839468091	0.440324839	0.999999147	0.17537436
R.n[305.21]VLGS[167.00]EGEEEDEALS[167.00]PAK[432.30].G	0.533795649	0.144396113	0.162358203	0.617791679	0.999999998	0.999890534	0.997920237
R.n[305.21]VLS[167.00]PPK[432.30]LNEVSSDANR.E	0.227398205	0.999994141	0.999255975	0.993979148	0.886128667	0.999961541	0.902796444
R.n[305.21]VLSTST[181.01]DLEAAVADALK[432.30].K	0.101820589	0.105879111	0.897611932	0.995707207	0.999920736	0.999985863	0.987928131
R.n[305.21]VNLEESSGVENS[167.00]PAGARPK[432.30].R	0.10923777	0.633133605	0.99983214	0.437983957	0.999988407	0.642313041	0.936515675
R.n[305.21]VNS[167.00]DC[160.03]DSVLPSNFLLGGNIFDPLNLNSLLDEEVSR.T	0.070943217	0.364473691	0.999793498	0.96504083	0.999617788	0.999975899	0.662433159
R.n[305.21]VPC[160.03]AY[243.03]DK[432.30].T	0.060631697	0.999999732	0.988033159	0.806209203	0.999833788	0.999897622	0.999342999
R.n[305.21]VPS[167.00]PGMEEAGC[160.03]SR.E	0.726086321	0.36366546	0.49549724	0.999999974	0.999999997	0.767149305	0.525461582
R.n[305.21]VQRPK[432.30]EES[167.00]S[167.00]EDENEVSNILR.S	0.462358103	0.998666186	0.999997981	0.999726392	1	0.845153998	0.999999947
R.n[305.21]VS[167.00]PPPAPSPPK[432.30].A	0.96716947	0.989124897	0.999987953	0.999915954	0.505551218	0.953927027	0.959385651
R.n[305.21]VS[167.00]PSTSYTPSR.H	0.227136145	0.042321161	0.038153827	0.019263217	0.999998856	0.994538487	1
R.n[305.21]VSALEEDMDDVES[167.00]S[167.00]EEEEEEDEK[432.30]LER.V	0.99999997	0.277269346	0.407563922	0.989282055	0.892858058	0.999993697	0.96705655
R.n[305.21]VSDQNS[167.00]PVLPK[432.30].K	0.013272668	0.999742438	0.904807948	0.990670018	0.999999998	0.999999998	1
R.n[305.21]VTNDIS[167.00]PESSPGVGR.R	0.883513911	0.994497582	0.983936855	0.971905929	0.999977525	0.999235548	0.978857301
R.n[305.21]VTPPEGY[243.03]EVVTVFPK[432.30].-	4.36723E-05	0.060901826	0.996918352	0.738753005	0.736054961	0.999975883	1
R.n[305.21]VTQHES[167.00]DNENEIQIQNK[432.30].L	0.999990814	0.999938411	0.301569601	0.999999589	0.999996953	0.999999998	0.721462322
R.n[305.21]VVNTDHGS[167.00]PEQLQIPVTDSGR.H	0.505499786	0.51397844	0.993270972	0.843898502	0.999999991	0.835056944	0.996039878
R.n[305.21]VY[243.03]ENVGLMQQQK[432.30].S	4.59413E-06	0.025280862	0.72151258	0.993116261	0.975894235	0.996853463	0.997859493
R.n[305.21]VY[243.03]ESIGQYGGETVK[432.30].L	0.653843639	0.878137449	0.484833195	0.999321141	0.855637893	0.996469528	0.999947643
R.n[305.21]WDQTADQTPGAT[181.01]PK[432.30].K	0.281258456	0.893440272	0.977486443	0.999982125	0.97633877	0.999993206	0.311945348
R.n[305.21]WLDDLLAS[167.00]PPPSGGGAR.R	0.998531841	0.976586161	0.253963595	0.893836107	0.997179856	0.98643716	0.987272899
R.n[305.21]WLDES[167.00]DAEMELR.A	0.988637455	0.740626509	0.980420087	0.989297393	0.999953211	0.999999007	0.999999421
R.n[305.21]WQPDTEEEY[243.03]EDSSGNVVNK[432.30]K[432.30].T	0.154943905	0.999254641	0.855335054	0.977443053	1	0.709422592	0.375066661
R.n[305.21]WRS[167.00]LQQLAEER.S	0.294826964	0.113888093	0.081043139	0.744546607	0.999235475	0.999993313	0.818368628
R.n[305.21]WVK[432.30]DENVEFDS[167.00]DEEEPPDLPLD.-	0.976250315	1	0.926742625	0.996715744	0.999986607	0.979200998	0.683849351
R.n[305.21]Y[243.03]EAQK[432.30]LER.M	0.686975153	1	0.922682062	0.657316583	0.542774453	0.998754987	0.998645247
R.n[305.21]Y[243.03]MEDSTYYK[432.30].A	0.019553884	0.985421387	0.999465978	0.99981371	0.982691931	0.179698298	0.924024049
R.n[305.21]Y[243.03]QQPFEDFR.L	3.35036E-06	0.219031526	0.10476165	1	0.170053604	0.99243296	0.99892634
R.n[305.21]Y[243.03]RPGTVALR.E	0.147527309	0.762040808	0.999512748	0.866128297	0.846313962	0.999999106	0.999992459
R.n[305.21]Y[243.03]SSDPTGALTEDSIDDTFLPVPEYINQSVPK[432.30].R	0.001944388	0.79691197	1	0.996879822	0.847385808	0.997815857	0.992839595
R.n[305.21]YALYDATY[243.03]ETK[432.30].E	0.432986974	0.9999998	0.999999998	0.999989541	0.999906341	0.952841867	0.594611527
R.n[305.21]YDERPGPS[167.00]PLPHR.D	0.216884148	0.236199472	0.368429259	0.873704647	0.999913152	0.989886867	0.9914798
R.n[305.21]YGMGTS[167.00]VER.A	0.919782706	0.999999996	0.953470037	0.999999996	0.994827405	0.542016324	0.976438432
R.n[305.21]YHS[167.00]VSTETPHER.K	0.999999997	0.412222031	0.357723957	0.960077355	0.989784576	0.999999943	0.678807449
R.n[305.21]YISQEEGPLS[167.00]PFLGQLDEDYR.T	0.98281063	0.292516796	0.223861266	0.835130632	0.999999997	0.999996366	0.845919169
R.n[305.21]YLNRNY[243.03]WEK[432.30].K	0.984632416	0.901249057	0.222343238	0.900746584	0.407030298	0.962844285	0.999994566
R.n[305.21]YMEDSTY[243.03]YK[432.30].A	0.160165599	0.983289946	0.767614529	0.510370824	0.399932239	0.295809912	1
R.n[305.21]YNDWS[167.00]DDDDDSNESK[432.30].S	0.916929135	0.932399037	0.99992707	0.920165009	0.939604871	0.993187097	0.999724813
R.n[305.21]YSEEGLS[167.00]PSK[432.30].R	0.306430416	0.981952839	0.999982773	0.998912153	0.995151942	0.975840523	0.999992681
