# Supplementary material for: Synthesizing Signaling Pathways from Temporal Phosphoproteomic Data
Source: Cell Rep. Author manuscript; Available in PMC 2018 Dec 16. (PMC6295338; doi:10.1016/j.celrep.2018.08.085)
Supplement: 4 [file NIHMS1508952-supplement-4.zip]

Archive with 8 entries (8 files):
- egf_pcsf_network.sif
- egf_tps_edges_evaluation.xlsx
- egf_tps_pathway.cys
- olsen_pcsf_network.sif
- olsen_tps_pathway.cys
- readme.txt
- yeast_pcsf_network.sif
- yeast_tps_pathway.cys
