# Supplementary material for: Synthesizing Signaling Pathways from Temporal Phosphoproteomic Data
Source: Cell Rep. Author manuscript; Available in PMC 2018 Dec 16. (PMC6295338; doi:10.1016/j.celrep.2018.08.085)
Supplement: 4 [file NIHMS1508952-supplement-4.zip › egf_tps_edges_evaluation.xlsx]

## Sheet: Description
TPS prediction evaluation	All interactions in the predicted EGF response pathway and the evaluation results with respect to EGFR reference pathways, kinase-substrate interactions, and NLP
Prot1	Protein 1
Prot2	Protein 2
Prot1 activates Prot2	There are valid pathway models in which protein 1 activates protein 2.
Prot1 inhibits Prot2	There are valid pathway models in which protein 1 inhibits protein 2.
Prot2 activates Prot1	There are valid pathway models in which protein 2 activates protein 1.
Prot2 inhibits Prot1	There are valid pathway models in which protein 2 inhibits protein 1.
Ordered interaction source	Protein 1 and protein 2 sorted so that if the interaction is directed the parent protein is the source (e.g. kinase) and the child protein is the target (e.g. substrate).
Ordered interaction target	Protein 1 and protein 2 sorted so that if the interaction is directed the parent protein is the source (e.g. kinase) and the child protein is the target (e.g. substrate).
Ordered interaction source gene	The gene symbol for the source protein.
Ordered interaction target gene	The gene symbol for the target protein.
Edge type	The type of interaction for the ordered proteins. Ambiguous interactions do not have the same direction in all valid pathway models. Directed interactions have the same direction in all valid pathway models but the sign is ambiguous.
Best reference match (unsigned)	The results of the evaluation with respect to the EGFR reference pathways. Only evaluates directed interactions, and does not assess whether the predicted sign matches the reference pathway.
Kinase-substrate	For the directed interactions, whether a PhosphoSitePlus kinase-substrate interaction supports the direction.
Literome summary	The manual evaluation of the evidence from Literome. Interactions that are classified as 'Endpoints' or 'Fringe' with respect to the reference pathways were evaluated.
Literome PMID	The PMID of the abstract describing the interaction.
Literome support	An excerpt from the abstract describing the interaction.
iHOP summary	The manual evaluation of the evidence from iHOP.
iHOP PMID	The PMID of the abstract describing the interaction.
iHOP support	An excerpt from the abstract describing the interaction.
Chilibot summary	The manual evaluation of the evidence from Chilibot.
Chilibot PMID	The PMID of the abstract describing the interaction.
Chilibot support	An excerpt from the abstract describing the interaction.
NLP summary	A summary of the evidence from all three NLP tools.
NLP summary	Summary of the NLP evaluation
NLP summary	The NLP evaluation category, ordered from more specific to less specific. If different NLP tools provide conflicting evidence, the more specific type of evidence is used.
Interactions	The number of evaluated interactions in the NLP evaluation category.
Description	A description of the NLP evaluation category.

## Sheet: TPS prediction evaluation
Prot1	Prot2	Prot1 activates Prot2	Prot1 inhibits Prot2	Prot2 activates Prot1	Prot2 inhibits Prot1	Ordered interaction source	Ordered interaction target	Ordered interaction source gene	Ordered interaction target gene	Edge type	Best reference match (unsigned)	Kinase-substrate	Literome summary	Literome PMID	Literome support	iHOP summary	iHOP PMID	iHOP support	Chilibot summary	Chilibot PMID	Chilibot support	NLP summary
1433G_HUMAN	ACINU_HUMAN	Y	Y	Y	Y	1433G_HUMAN	ACINU_HUMAN	YWHAG	ACIN1	Ambiguous
1433G_HUMAN	AFAD_HUMAN	Y	Y	N	N	1433G_HUMAN	AFAD_HUMAN	YWHAG	MLLT4	Directed	Absent	N
1433G_HUMAN	ANS1A_HUMAN	Y	Y	N	N	1433G_HUMAN	ANS1A_HUMAN	YWHAG	ANKS1A	Directed	Absent	N
1433G_HUMAN	ARHG7_HUMAN	Y	Y	Y	Y	1433G_HUMAN	ARHG7_HUMAN	YWHAG	ARHGEF7	Ambiguous
1433G_HUMAN	BCLF1_HUMAN	Y	Y	Y	Y	1433G_HUMAN	BCLF1_HUMAN	YWHAG	BCLAF1	Ambiguous
1433G_HUMAN	CLAP1_HUMAN	Y	Y	N	N	1433G_HUMAN	CLAP1_HUMAN	YWHAG	CLASP1	Directed	Absent	N
1433G_HUMAN	E41L2_HUMAN	Y	Y	N	N	1433G_HUMAN	E41L2_HUMAN	YWHAG	EPB41L2	Directed	Absent	N
1433G_HUMAN	GSK3A_HUMAN	Y	Y	Y	Y	1433G_HUMAN	GSK3A_HUMAN	YWHAG	GSK3A	Ambiguous
1433G_HUMAN	KLC4_HUMAN	Y	Y	N	N	1433G_HUMAN	KLC4_HUMAN	YWHAG	KLC4	Directed	Absent	N
1433G_HUMAN	LARP1_HUMAN	Y	Y	N	N	1433G_HUMAN	LARP1_HUMAN	YWHAG	LARP1	Directed	Absent	N
1433G_HUMAN	LSR_HUMAN	Y	Y	N	N	1433G_HUMAN	LSR_HUMAN	YWHAG	LSR	Directed	Absent	N
1433G_HUMAN	MARK2_HUMAN	Y	Y	Y	Y	1433G_HUMAN	MARK2_HUMAN	YWHAG	MARK2	Ambiguous
1433G_HUMAN	NELFE_HUMAN	Y	Y	Y	Y	1433G_HUMAN	NELFE_HUMAN	YWHAG	NELFE	Ambiguous
1433G_HUMAN	PANK2_HUMAN	Y	Y	N	N	1433G_HUMAN	PANK2_HUMAN	YWHAG	PANK2	Directed	Absent	N
1433G_HUMAN	PARD3_HUMAN	Y	Y	Y	Y	1433G_HUMAN	PARD3_HUMAN	YWHAG	PARD3	Ambiguous
1433G_HUMAN	PPIG_HUMAN	Y	Y	N	N	1433G_HUMAN	PPIG_HUMAN	YWHAG	PPIG	Directed	Absent	N
1433G_HUMAN	PPR3D_HUMAN	Y	Y	N	N	1433G_HUMAN	PPR3D_HUMAN	YWHAG	PPP1R3D	Directed	Absent	N
1433G_HUMAN	PRP4B_HUMAN	Y	Y	Y	Y	1433G_HUMAN	PRP4B_HUMAN	YWHAG	PRPF4B	Ambiguous
1433G_HUMAN	SPN90_HUMAN	Y	Y	Y	Y	1433G_HUMAN	SPN90_HUMAN	YWHAG	NCKIPSD	Ambiguous
1433G_HUMAN	SRRM1_HUMAN	Y	Y	Y	Y	1433G_HUMAN	SRRM1_HUMAN	YWHAG	SRRM1	Ambiguous
1433G_HUMAN	SRRM2_HUMAN	Y	Y	Y	Y	1433G_HUMAN	SRRM2_HUMAN	YWHAG	SRRM2	Ambiguous
1433G_HUMAN	TBA1A_HUMAN	Y	Y	Y	Y	1433G_HUMAN	TBA1A_HUMAN	YWHAG	TUBA1A	Ambiguous
1433G_HUMAN	WNK1_HUMAN	Y	Y	Y	Y	1433G_HUMAN	WNK1_HUMAN	YWHAG	WNK1	Ambiguous
1433G_HUMAN	YAP1_HUMAN	Y	Y	Y	Y	1433G_HUMAN	YAP1_HUMAN	YWHAG	YAP1	Ambiguous
1433G_HUMAN	ZCH18_HUMAN	Y	Y	N	N	1433G_HUMAN	ZCH18_HUMAN	YWHAG	ZC3H18	Directed	Absent	N
1433G_HUMAN	ZN638_HUMAN	Y	Y	N	N	1433G_HUMAN	ZN638_HUMAN	YWHAG	ZNF638	Directed	Absent	N
1433G_HUMAN	ZO2_HUMAN	Y	Y	N	N	1433G_HUMAN	ZO2_HUMAN	YWHAG	TJP2	Directed	Absent	N
41_HUMAN	PSME3_HUMAN	Y	Y	N	N	41_HUMAN	PSME3_HUMAN	EPB41	PSME3	Directed	Absent	N
A8K031_HUMAN	CCD53_HUMAN	Y	Y	Y	Y	A8K031_HUMAN	CCD53_HUMAN	KNTC2	CCDC53	Ambiguous
A8K031_HUMAN	KKCC1_HUMAN	Y	Y	Y	Y	A8K031_HUMAN	KKCC1_HUMAN	KNTC2	CAMKK1	Ambiguous
A8K031_HUMAN	TM1L1_HUMAN	Y	Y	Y	Y	A8K031_HUMAN	TM1L1_HUMAN	KNTC2	TOM1L1	Ambiguous
ABI2_HUMAN	CCD53_HUMAN	N	N	Y	Y	CCD53_HUMAN	ABI2_HUMAN	CCDC53	ABI2	Directed	Absent	N
ABI2_HUMAN	MIPT3_HUMAN	Y	Y	N	N	ABI2_HUMAN	MIPT3_HUMAN	ABI2	TRAF3IP1	Directed	Absent	N
ABL2_HUMAN	CRK_HUMAN	Y	Y	N	N	ABL2_HUMAN	CRK_HUMAN	ABL2	CRK	Directed	Fringe	Y	No results			Correct	15886098	The ABL binding domain of RIN1 (RIN1-ABD) increased the activity of ABL2 immune complexes and purified RIN1-ABD-stimulated ABL2 kinase activity toward CRK.	Correct	19344757	We show that pharmacologic inhibition or genetic deletion of cAbl [ABL2] causes a defect in tyrosine phosphorylation of the cytoskeletal adapter CrkII [CRK] .	Correct
ABL2_HUMAN	PLCG1_HUMAN	Y	Y	Y	Y	ABL2_HUMAN	PLCG1_HUMAN	ABL2	PLCG1	Ambiguous
ABLM1_HUMAN	T22D4_HUMAN	N	N	Y	Y	T22D4_HUMAN	ABLM1_HUMAN	TSC22D4	ABLIM1	Directed	Absent	N
ACK1_HUMAN	BCAR1_HUMAN	Y	Y	Y	Y	ACK1_HUMAN	BCAR1_HUMAN	TNK2	BCAR1	Ambiguous
ACTB_HUMAN	CBL_HUMAN	N	N	Y	Y	CBL_HUMAN	ACTB_HUMAN	CBL	ACTB	Directed	Fringe	N	No results			No results			No results			No results
ACTB_HUMAN	MIPT3_HUMAN	Y	Y	Y	Y	ACTB_HUMAN	MIPT3_HUMAN	ACTB	TRAF3IP1	Ambiguous
ACTB_HUMAN	SUMO2_HUMAN	Y	Y	Y	Y	ACTB_HUMAN	SUMO2_HUMAN	ACTB	SUMO2	Ambiguous
ADDA_HUMAN	AT1A1_HUMAN	N	N	N	Y	AT1A1_HUMAN	ADDA_HUMAN	ATP1A1	ADD1	Inhibition	Absent	N
ADNP_HUMAN	PLCG1_HUMAN	Y	Y	Y	Y	ADNP_HUMAN	PLCG1_HUMAN	ADNP	PLCG1	Ambiguous
ADNP_HUMAN	SUMO2_HUMAN	Y	Y	Y	Y	ADNP_HUMAN	SUMO2_HUMAN	ADNP	SUMO2	Ambiguous
AFAD_HUMAN	DREB_HUMAN	Y	Y	N	N	AFAD_HUMAN	DREB_HUMAN	MLLT4	DBN1	Directed	Absent	N
AFAD_HUMAN	RRAS2_HUMAN	Y	Y	N	N	AFAD_HUMAN	RRAS2_HUMAN	MLLT4	RRAS2	Directed	Fringe	N	No results			Approximate	11788587	In this study, we determined that TC21 interacts strongly with some (RalGDS, RGL, RGL2/Rlf, AF6, and the phosphatidylinositol 3-kinase (PI3K) catalytic subunit p110delta), and weakly with other Ras GTP-binding proteins.	No results			Approximate
AKA12_HUMAN	EGFR_HUMAN	Y	Y	Y	Y	AKA12_HUMAN	EGFR_HUMAN	AKAP12	EGFR	Ambiguous
AKA12_HUMAN	KAP2_HUMAN	Y	Y	N	N	AKA12_HUMAN	KAP2_HUMAN	AKAP12	PRKAR2A	Directed	Fringe	N	Approximate	23838009	Finally, confocal microscopy of cells co-transfected with gravin-EYFP and PKA RII-ECFP revealed that gravin redistribution mediated by ionomycin, thapsigargin, and ATP each triggered the gravin-dependent loss of PKA localized at the cell cortex.	No results			No results			Approximate
AKT1_HUMAN	1433Z_HUMAN	Y	Y	N	N	AKT1_HUMAN	1433Z_HUMAN	AKT1	YWHAZ	Directed	Fringe	Y	Indirect	18620601	Using split-TEV assays, we show that Bad specifically interacts with 14-3-3 isoforms when phosphorylated by protein kinase Akt-1/PKB at Ser136.	No results			Correct	11956222	These data indicate that PKB Akt [AKT1] phosphorylates Ser 58 on 14 3 3zeta [YWHAZ] both in vitro and in intact cells.	Correct
AKT1_HUMAN	ACINU_HUMAN	Y	Y	N	N	AKT1_HUMAN	ACINU_HUMAN	AKT1	ACIN1	Directed	Fringe	Y	No results			No results			No results			No results
AKT1_HUMAN	HJURP_HUMAN	Y	Y	N	N	AKT1_HUMAN	HJURP_HUMAN	AKT1	HJURP	Directed	Fringe	Y	No results			No results			No results			No results
AKT1_HUMAN	PALLD_HUMAN	Y	Y	N	N	AKT1_HUMAN	PALLD_HUMAN	AKT1	PALLD	Directed	Fringe	Y	No results			Correct	20471940	Akt1, but not Akt2, phosphorylates palladin at Ser507 in a domain that is critical for F-actin bundling.	No results			Correct
AKT1_HUMAN	PDCD4_HUMAN	Y	Y	N	N	AKT1_HUMAN	PDCD4_HUMAN	AKT1	PDCD4	Directed	Fringe	Y	No results			No results			No results			No results
AKT1_HUMAN	RANB3_HUMAN	Y	Y	N	N	AKT1_HUMAN	RANB3_HUMAN	AKT1	RANBP3	Directed	Fringe	Y	No results			No results			No results			No results
AKT1_HUMAN	WNK1_HUMAN	Y	Y	N	N	AKT1_HUMAN	WNK1_HUMAN	AKT1	WNK1	Directed	Endpoints	Y	Correct	14611643	Our study provides strong pharmacological and genetic evidence that PKB mediates the phosphorylation of WNK1 at Thr-60 in vivo.	Correct	14611643	We found that PKB phosphorylated WNK1 efficiently compared with known substrates, and both peptide map and mutational analysis revealed that the major PKB site of phosphorylation was Thr-60.	Correct	21355052	In vitro and in vivo kinase assays supported the notion that Akt1 and SGK1 can phosphorylate WNK1 at this site, and we established that Akt1 and SGK1 synergistically inhibit ROMK through WNK1.	Correct
AKT1_HUMAN	YAP1_HUMAN	Y	Y	N	N	AKT1_HUMAN	YAP1_HUMAN	AKT1	YAP1	Directed	Fringe	Y	No results			No results			Uninformative			Uninformative
AKT1_HUMAN	ZYX_HUMAN	Y	Y	N	N	AKT1_HUMAN	ZYX_HUMAN	AKT1	ZYX	Directed	Fringe	Y	No results			No results			No results			No results
AMOT_HUMAN	PARD3_HUMAN	N	N	Y	Y	PARD3_HUMAN	AMOT_HUMAN	PARD3	AMOT	Directed	Absent	N
AP3D1_HUMAN	HTSF1_HUMAN	Y	Y	Y	Y	AP3D1_HUMAN	HTSF1_HUMAN	AP3D1	HTATSF1	Ambiguous
ARHG7_HUMAN	CBL_HUMAN	N	N	Y	Y	CBL_HUMAN	ARHG7_HUMAN	CBL	ARHGEF7	Directed	Approximate	N
ARHGB_HUMAN	GSK3A_HUMAN	N	Y	N	Y	ARHGB_HUMAN	GSK3A_HUMAN	ARHGEF11	GSK3A	Ambiguous
ARHGB_HUMAN	PLCG1_HUMAN	N	N	Y	N	PLCG1_HUMAN	ARHGB_HUMAN	PLCG1	ARHGEF11	Activation	Fringe	N	No results			No results			No results			No results
ARL6_HUMAN	AR6P4_HUMAN	N	N	Y	Y	AR6P4_HUMAN	ARL6_HUMAN	ARL6IP4	ARL6	Directed	Absent	N
ARL6_HUMAN	AR6P6_HUMAN	Y	Y	N	N	ARL6_HUMAN	AR6P6_HUMAN	ARL6	ARL6IP6	Directed	Absent	N
AT1A1_HUMAN	EGFR_HUMAN	Y	Y	Y	Y	AT1A1_HUMAN	EGFR_HUMAN	ATP1A1	EGFR	Ambiguous
AT1A1_HUMAN	MK01_HUMAN	N	Y	N	Y	AT1A1_HUMAN	MK01_HUMAN	ATP1A1	MAPK1	Ambiguous
ATM_HUMAN	FACD2_HUMAN	Y	Y	N	N	ATM_HUMAN	FACD2_HUMAN	ATM	FANCD2	Directed	Absent	Y
ATM_HUMAN	HUWE1_HUMAN	Y	Y	N	N	ATM_HUMAN	HUWE1_HUMAN	ATM	HUWE1	Directed	Absent	Y
ATM_HUMAN	SMC3_HUMAN	Y	Y	N	N	ATM_HUMAN	SMC3_HUMAN	ATM	SMC3	Directed	Absent	Y
ATM_HUMAN	TAOK1_HUMAN	Y	Y	N	N	ATM_HUMAN	TAOK1_HUMAN	ATM	TAOK1	Directed	Absent	Y
ATM_HUMAN	UBP10_HUMAN	Y	Y	N	N	ATM_HUMAN	UBP10_HUMAN	ATM	USP10	Directed	Absent	Y
ATX2_HUMAN	PLSL_HUMAN	Y	Y	Y	Y	ATX2_HUMAN	PLSL_HUMAN	ATXN2	LCP1	Ambiguous
ATX2L_HUMAN	CDK5_HUMAN	N	N	N	Y	CDK5_HUMAN	ATX2L_HUMAN	CDK5	ATXN2L	Inhibition	Absent	N
ATX2L_HUMAN	SUMO2_HUMAN	Y	Y	Y	Y	ATX2L_HUMAN	SUMO2_HUMAN	ATXN2L	SUMO2	Ambiguous
BAZ2A_HUMAN	DNMT1_HUMAN	Y	Y	Y	Y	BAZ2A_HUMAN	DNMT1_HUMAN	BAZ2A	DNMT1	Ambiguous
BAZ2A_HUMAN	SUMO2_HUMAN	Y	Y	Y	Y	BAZ2A_HUMAN	SUMO2_HUMAN	BAZ2A	SUMO2	Ambiguous
BCLF1_HUMAN	EGFR_HUMAN	Y	Y	Y	Y	BCLF1_HUMAN	EGFR_HUMAN	BCLAF1	EGFR	Ambiguous
BMS1_HUMAN	SUMO2_HUMAN	Y	Y	Y	Y	BMS1_HUMAN	SUMO2_HUMAN	BMS1	SUMO2	Ambiguous
C2TA_HUMAN	IRF2_HUMAN	Y	Y	Y	Y	C2TA_HUMAN	IRF2_HUMAN	CIITA	IRF2	Ambiguous
CBLB_HUMAN	EGFR_HUMAN	Y	Y	Y	N	CBLB_HUMAN	EGFR_HUMAN	CBLB	EGFR	Ambiguous
CCNK_HUMAN	T22D4_HUMAN	N	N	Y	Y	T22D4_HUMAN	CCNK_HUMAN	TSC22D4	CCNK	Directed	Absent	N
CD2AP_HUMAN	CBL_HUMAN	Y	Y	Y	Y	CD2AP_HUMAN	CBL_HUMAN	CD2AP	CBL	Ambiguous
CDK1_HUMAN	41_HUMAN	Y	Y	N	N	CDK1_HUMAN	41_HUMAN	CDK1	EPB41	Directed	Absent	Y
CDK1_HUMAN	APC1_HUMAN	Y	Y	N	N	CDK1_HUMAN	APC1_HUMAN	CDK1	ANAPC1	Directed	Absent	Y
CDK1_HUMAN	DDX3X_HUMAN	N	Y	N	N	CDK1_HUMAN	DDX3X_HUMAN	CDK1	DDX3X	Inhibition	Absent	Y
CDK1_HUMAN	DNLI1_HUMAN	Y	Y	N	N	CDK1_HUMAN	DNLI1_HUMAN	CDK1	LIG1	Directed	Absent	Y
CDK1_HUMAN	DNM1L_HUMAN	Y	N	N	N	CDK1_HUMAN	DNM1L_HUMAN	CDK1	DNM1L	Activation	Absent	Y
CDK1_HUMAN	GAPD1_HUMAN	Y	Y	N	N	CDK1_HUMAN	GAPD1_HUMAN	CDK1	GAPVD1	Directed	Absent	Y
CDK1_HUMAN	KI67_HUMAN	Y	Y	N	N	CDK1_HUMAN	KI67_HUMAN	CDK1	MKI67	Directed	Absent	Y
CDK1_HUMAN	LMNA_HUMAN	Y	Y	N	N	CDK1_HUMAN	LMNA_HUMAN	CDK1	LMNA	Directed	Absent	Y
CDK1_HUMAN	MP2K1_HUMAN	Y	Y	N	N	CDK1_HUMAN	MP2K1_HUMAN	CDK1	MAP2K1	Directed	Fringe	Y	Wrong direction			Indirect	15888452	These data suggest that Cdc2 inhibits growth factor receptor-mediated ERK activation during mitosis by primarily targeting signaling proteins that are upstream of MEK1.	Approximate	16434971	These data indicate that two upstream stimuli, active Ras and active Cdc2 [CDK1] , utilize different MAPKKKs to activate MEK1 [MAP2K1] and p42 MAPK.	Approximate
CDK1_HUMAN	NSF1C_HUMAN	N	Y	N	N	CDK1_HUMAN	NSF1C_HUMAN	CDK1	NSFL1C	Inhibition	Absent	Y
CDK1_HUMAN	NUCKS_HUMAN	Y	Y	N	N	CDK1_HUMAN	NUCKS_HUMAN	CDK1	NUCKS1	Directed	Absent	Y
CDK1_HUMAN	NUP98_HUMAN	Y	Y	N	N	CDK1_HUMAN	NUP98_HUMAN	CDK1	NUP98	Directed	Absent	Y
CDK1_HUMAN	PTN2_HUMAN	Y	Y	N	N	CDK1_HUMAN	PTN2_HUMAN	CDK1	PTPN2	Directed	Absent	Y
CDK1_HUMAN	PUR6_HUMAN	Y	N	N	N	CDK1_HUMAN	PUR6_HUMAN	CDK1	PAICS	Activation	Absent	Y
CDK1_HUMAN	STMN1_HUMAN	N	Y	N	N	CDK1_HUMAN	STMN1_HUMAN	CDK1	STMN1	Inhibition	Absent	Y
CDK1_HUMAN	TCOF_HUMAN	Y	Y	N	N	CDK1_HUMAN	TCOF_HUMAN	CDK1	TCOF1	Directed	Absent	Y
CDK1_HUMAN	TOP2B_HUMAN	N	Y	N	N	CDK1_HUMAN	TOP2B_HUMAN	CDK1	TOP2B	Inhibition	Absent	Y
CDK16_HUMAN	1433G_HUMAN	Y	Y	Y	Y	CDK16_HUMAN	1433G_HUMAN	CDK16	YWHAG	Ambiguous
CDK16_HUMAN	CDK5_HUMAN	Y	Y	Y	Y	CDK16_HUMAN	CDK5_HUMAN	CDK16	CDK5	Ambiguous
CDK5_HUMAN	ATM_HUMAN	Y	Y	N	N	CDK5_HUMAN	ATM_HUMAN	CDK5	ATM	Directed	Absent	Y
CDK5_HUMAN	DNMT1_HUMAN	Y	Y	N	N	CDK5_HUMAN	DNMT1_HUMAN	CDK5	DNMT1	Directed	Absent	Y
CDKL5_HUMAN	MECP2_HUMAN	N	N	Y	Y	MECP2_HUMAN	CDKL5_HUMAN	MECP2	CDKL5	Directed	Absent	N
CEBPZ_HUMAN	DDX55_HUMAN	Y	Y	Y	Y	CEBPZ_HUMAN	DDX55_HUMAN	CEBPZ	DDX55	Ambiguous
CEBPZ_HUMAN	SUMO2_HUMAN	Y	Y	Y	Y	CEBPZ_HUMAN	SUMO2_HUMAN	CEBPZ	SUMO2	Ambiguous
CH10_HUMAN	SAT1_HUMAN	N	N	Y	Y	SAT1_HUMAN	CH10_HUMAN	SAT1	HSPE1	Directed	Absent	N
CHAP1_HUMAN	SUMO2_HUMAN	N	N	Y	Y	SUMO2_HUMAN	CHAP1_HUMAN	SUMO2	CHAMP1	Directed	Absent	N
CHD4_HUMAN	HDAC2_HUMAN	Y	Y	Y	Y	CHD4_HUMAN	HDAC2_HUMAN	CHD4	HDAC2	Ambiguous
CHD4_HUMAN	SMCA4_HUMAN	Y	N	N	N	CHD4_HUMAN	SMCA4_HUMAN	CHD4	SMARCA4	Activation	Absent	N
CHD4_HUMAN	SUMO2_HUMAN	Y	Y	Y	Y	CHD4_HUMAN	SUMO2_HUMAN	CHD4	SUMO2	Ambiguous
CLSPN_HUMAN	SUMO2_HUMAN	N	N	Y	Y	SUMO2_HUMAN	CLSPN_HUMAN	SUMO2	CLSPN	Directed	Absent	N
CP3A4_HUMAN	PGRC1_HUMAN	Y	Y	N	N	CP3A4_HUMAN	PGRC1_HUMAN	CYP3A4	PGRMC1	Directed	Absent	N
CRKL_HUMAN	ARHG5_HUMAN	Y	Y	Y	Y	CRKL_HUMAN	ARHG5_HUMAN	CRKL	ARHGEF5	Ambiguous
CRKL_HUMAN	BCAR1_HUMAN	Y	Y	Y	Y	CRKL_HUMAN	BCAR1_HUMAN	CRKL	BCAR1	Ambiguous
CRKL_HUMAN	CBL_HUMAN	Y	Y	Y	Y	CRKL_HUMAN	CBL_HUMAN	CRKL	CBL	Ambiguous
CRKL_HUMAN	M4K5_HUMAN	Y	N	Y	N	CRKL_HUMAN	M4K5_HUMAN	CRKL	MAP4K5	Ambiguous
CRKL_HUMAN	STA5A_HUMAN	Y	Y	Y	N	CRKL_HUMAN	STA5A_HUMAN	CRKL	STAT5A	Ambiguous
CRKL_HUMAN	TENC1_HUMAN	Y	Y	Y	Y	CRKL_HUMAN	TENC1_HUMAN	CRKL	TENC1	Ambiguous
CSK21_HUMAN	ABCF1_HUMAN	Y	Y	N	N	CSK21_HUMAN	ABCF1_HUMAN	CSNK2A1	ABCF1	Directed	Absent	Y
CSK21_HUMAN	AKT1_HUMAN	Y	Y	N	N	CSK21_HUMAN	AKT1_HUMAN	CSNK2A1	AKT1	Directed	Fringe	Y	No results			No results			No results			No results
CSK21_HUMAN	AR6P4_HUMAN	Y	Y	N	N	CSK21_HUMAN	AR6P4_HUMAN	CSNK2A1	ARL6IP4	Directed	Absent	N
CSK21_HUMAN	AT2B1_HUMAN	Y	Y	N	N	CSK21_HUMAN	AT2B1_HUMAN	CSNK2A1	ATP2B1	Directed	Absent	N
CSK21_HUMAN	BCLF1_HUMAN	Y	Y	Y	Y	CSK21_HUMAN	BCLF1_HUMAN	CSNK2A1	BCLAF1	Ambiguous
CSK21_HUMAN	BMS1_HUMAN	Y	Y	Y	Y	CSK21_HUMAN	BMS1_HUMAN	CSNK2A1	BMS1	Ambiguous
CSK21_HUMAN	CDK1_HUMAN	Y	Y	N	N	CSK21_HUMAN	CDK1_HUMAN	CSNK2A1	CDK1	Directed	Absent	Y
CSK21_HUMAN	CFDP1_HUMAN	Y	Y	N	N	CSK21_HUMAN	CFDP1_HUMAN	CSNK2A1	CFDP1	Directed	Absent	N
CSK21_HUMAN	CXCL7_HUMAN	Y	Y	Y	Y	CSK21_HUMAN	CXCL7_HUMAN	CSNK2A1	PPBP	Ambiguous
CSK21_HUMAN	DDX21_HUMAN	Y	Y	Y	Y	CSK21_HUMAN	DDX21_HUMAN	CSNK2A1	DDX21	Ambiguous
CSK21_HUMAN	DDX54_HUMAN	Y	Y	Y	Y	CSK21_HUMAN	DDX54_HUMAN	CSNK2A1	DDX54	Ambiguous
CSK21_HUMAN	DDX58_HUMAN	Y	Y	N	N	CSK21_HUMAN	DDX58_HUMAN	CSNK2A1	DDX58	Directed	Absent	Y
CSK21_HUMAN	DNLI1_HUMAN	Y	Y	N	N	CSK21_HUMAN	DNLI1_HUMAN	CSNK2A1	LIG1	Directed	Absent	Y
CSK21_HUMAN	FNBP4_HUMAN	Y	Y	Y	Y	CSK21_HUMAN	FNBP4_HUMAN	CSNK2A1	FNBP4	Ambiguous
CSK21_HUMAN	HDAC2_HUMAN	Y	Y	N	N	CSK21_HUMAN	HDAC2_HUMAN	CSNK2A1	HDAC2	Directed	Fringe	Y	No results			No results			No results			No results
CSK21_HUMAN	HTSF1_HUMAN	Y	Y	Y	Y	CSK21_HUMAN	HTSF1_HUMAN	CSNK2A1	HTATSF1	Ambiguous
CSK21_HUMAN	ICLN_HUMAN	Y	Y	N	N	CSK21_HUMAN	ICLN_HUMAN	CSNK2A1	CLNS1A	Directed	Absent	N
CSK21_HUMAN	IF4B_HUMAN	Y	Y	N	N	CSK21_HUMAN	IF4B_HUMAN	CSNK2A1	EIF4B	Directed	Absent	N
CSK21_HUMAN	IWS1_HUMAN	Y	Y	Y	Y	CSK21_HUMAN	IWS1_HUMAN	CSNK2A1	IWS1	Ambiguous
CSK21_HUMAN	LA_HUMAN	Y	Y	N	N	CSK21_HUMAN	LA_HUMAN	CSNK2A1	SSB	Directed	Absent	Y
CSK21_HUMAN	LYRIC_HUMAN	Y	Y	N	N	CSK21_HUMAN	LYRIC_HUMAN	CSNK2A1	MTDH	Directed	Absent	N
CSK21_HUMAN	MCRS1_HUMAN	Y	Y	Y	Y	CSK21_HUMAN	MCRS1_HUMAN	CSNK2A1	MCRS1	Ambiguous
CSK21_HUMAN	MK09_HUMAN	Y	Y	N	N	CSK21_HUMAN	MK09_HUMAN	CSNK2A1	MAPK9	Directed	Absent	Y
CSK21_HUMAN	MPRI_HUMAN	Y	Y	N	N	CSK21_HUMAN	MPRI_HUMAN	CSNK2A1	IGF2R	Directed	Absent	Y
CSK21_HUMAN	MYH10_HUMAN	Y	Y	N	N	CSK21_HUMAN	MYH10_HUMAN	CSNK2A1	MYH10	Directed	Absent	Y
CSK21_HUMAN	PDIA6_HUMAN	Y	Y	N	N	CSK21_HUMAN	PDIA6_HUMAN	CSNK2A1	PDIA6	Directed	Absent	Y
CSK21_HUMAN	PIAS1_HUMAN	Y	Y	N	N	CSK21_HUMAN	PIAS1_HUMAN	CSNK2A1	PIAS1	Directed	Absent	Y
CSK21_HUMAN	PSIP1_HUMAN	Y	Y	N	N	CSK21_HUMAN	PSIP1_HUMAN	CSNK2A1	PSIP1	Directed	Absent	N
CSK21_HUMAN	RBM33_HUMAN	Y	Y	N	N	CSK21_HUMAN	RBM33_HUMAN	CSNK2A1	RBM33	Directed	Absent	N
CSK21_HUMAN	RL1D1_HUMAN	Y	Y	N	N	CSK21_HUMAN	RL1D1_HUMAN	CSNK2A1	RSL1D1	Directed	Absent	N
CSK21_HUMAN	RPRD2_HUMAN	Y	Y	N	N	CSK21_HUMAN	RPRD2_HUMAN	CSNK2A1	RPRD2	Directed	Absent	N
CSK21_HUMAN	RU17_HUMAN	Y	Y	Y	Y	CSK21_HUMAN	RU17_HUMAN	CSNK2A1	SNRNP70	Ambiguous
CSK21_HUMAN	SAT1_HUMAN	Y	Y	N	N	CSK21_HUMAN	SAT1_HUMAN	CSNK2A1	SAT1	Directed	Absent	Y
CSK21_HUMAN	SMC3_HUMAN	Y	Y	N	N	CSK21_HUMAN	SMC3_HUMAN	CSNK2A1	SMC3	Directed	Absent	Y
CSK21_HUMAN	TCP4_HUMAN	Y	Y	Y	Y	CSK21_HUMAN	TCP4_HUMAN	CSNK2A1	SUB1	Ambiguous
CSK21_HUMAN	TELO2_HUMAN	Y	Y	N	N	CSK21_HUMAN	TELO2_HUMAN	CSNK2A1	TELO2	Directed	Absent	Y
CSK21_HUMAN	VAMP4_HUMAN	Y	Y	N	N	CSK21_HUMAN	VAMP4_HUMAN	CSNK2A1	VAMP4	Directed	Absent	N
CSK21_HUMAN	WDR48_HUMAN	Y	Y	Y	Y	CSK21_HUMAN	WDR48_HUMAN	CSNK2A1	WDR48	Ambiguous
CSK21_HUMAN	XRCC1_HUMAN	Y	Y	N	N	CSK21_HUMAN	XRCC1_HUMAN	CSNK2A1	XRCC1	Directed	Absent	Y
CXCL7_HUMAN	SCFD1_HUMAN	Y	Y	Y	Y	CXCL7_HUMAN	SCFD1_HUMAN	PPBP	SCFD1	Ambiguous
CYTSA_HUMAN	APC_HUMAN	Y	Y	Y	Y	CYTSA_HUMAN	APC_HUMAN	SPECC1L	APC	Ambiguous
CYTSA_HUMAN	GLIS2_HUMAN	Y	Y	Y	Y	CYTSA_HUMAN	GLIS2_HUMAN	SPECC1L	GLIS2	Ambiguous
DDX21_HUMAN	SUMO2_HUMAN	Y	Y	Y	Y	DDX21_HUMAN	SUMO2_HUMAN	DDX21	SUMO2	Ambiguous
DDX3X_HUMAN	IF4G1_HUMAN	Y	N	N	N	DDX3X_HUMAN	IF4G1_HUMAN	DDX3X	EIF4G1	Activation	Absent	N
DDX54_HUMAN	WDHD1_HUMAN	Y	N	Y	N	DDX54_HUMAN	WDHD1_HUMAN	DDX54	WDHD1	Ambiguous
DDX55_HUMAN	DDX54_HUMAN	Y	N	Y	N	DDX55_HUMAN	DDX54_HUMAN	DDX55	DDX54	Ambiguous
DDX55_HUMAN	SPB1_HUMAN	N	Y	N	N	DDX55_HUMAN	SPB1_HUMAN	DDX55	FTSJ3	Inhibition	Absent	N
DDX58_HUMAN	RNF31_HUMAN	Y	Y	Y	Y	DDX58_HUMAN	RNF31_HUMAN	DDX58	RNF31	Ambiguous
DENR_HUMAN	PP1B_HUMAN	N	N	N	Y	PP1B_HUMAN	DENR_HUMAN	PPP1CB	DENR	Inhibition	Absent	N
DESP_HUMAN	PKP4_HUMAN	Y	Y	Y	Y	DESP_HUMAN	PKP4_HUMAN	DSP	PKP4	Ambiguous
DLG3_HUMAN	APC_HUMAN	Y	Y	Y	Y	DLG3_HUMAN	APC_HUMAN	DLG3	APC	Ambiguous
DLG3_HUMAN	AT2B4_HUMAN	Y	Y	Y	Y	DLG3_HUMAN	AT2B4_HUMAN	DLG3	ATP2B4	Ambiguous
DNMT1_HUMAN	HDAC2_HUMAN	Y	Y	Y	Y	DNMT1_HUMAN	HDAC2_HUMAN	DNMT1	HDAC2	Ambiguous
DOCK1_HUMAN	BCAR1_HUMAN	Y	Y	N	Y	DOCK1_HUMAN	BCAR1_HUMAN	DOCK1	BCAR1	Ambiguous
DOCK4_HUMAN	GRB2_HUMAN	N	N	Y	N	GRB2_HUMAN	DOCK4_HUMAN	GRB2	DOCK4	Activation	Fringe	N	No results			Uninformative			Approximate	19528233	We showed by a series of biochemical and microscopy techniques that Grb2 serves as an adaptor protein in the formation of a ternary complex between the PDGF receptor, DOCK4, and Dynamin, which is formed at the leading edge of cells.	Approximate
DYR1B_HUMAN	HIPK2_HUMAN	N	N	Y	N	HIPK2_HUMAN	DYR1B_HUMAN	HIPK2	DYRK1B	Activation	Absent	N
DYR1B_HUMAN	MK01_HUMAN	N	N	N	Y	MK01_HUMAN	DYR1B_HUMAN	MAPK1	DYRK1B	Inhibition	Fringe	N	No results			Direction correct	10910078	Mirk protein kinase is a mitogen-activated protein kinase substrate that mediates survival of colon cancer cells.	Uninformative			Direction correct
EFNB2_HUMAN	EPHA3_HUMAN	N	N	Y	N	EPHA3_HUMAN	EFNB2_HUMAN	EPHA3	EFNB2	Activation	Absent	N
EGF_HUMAN	EGFR_HUMAN	Y	Y	N	N	EGF_HUMAN	EGFR_HUMAN	EGF	EGFR	Directed	Exact	N
EGFR_HUMAN	ATX2_HUMAN	Y	Y	Y	Y	EGFR_HUMAN	ATX2_HUMAN	EGFR	ATXN2	Ambiguous
EGFR_HUMAN	CBL_HUMAN	Y	Y	Y	Y	EGFR_HUMAN	CBL_HUMAN	EGFR	CBL	Ambiguous
EGFR_HUMAN	CCD50_HUMAN	Y	N	N	N	EGFR_HUMAN	CCD50_HUMAN	EGFR	CCDC50	Activation	Fringe	Y	No results			Wrong direction	16803894	Our findings suggest that Ymer functions as a novel inhibitor for the down-regulation of the EGF receptor and plays a crucial role for regulating the amount of the EGF receptor on the cell surface membrane.	Wrong direction	16803894	Suppression of the ligand mediated down regulation of epidermal growth factor receptor [EGFR] by Ymer [CCDC50] , a novel tyrosine phosphorylated and ubiquitinated protein.	Wrong direction
EGFR_HUMAN	EPN1_HUMAN	Y	Y	Y	Y	EGFR_HUMAN	EPN1_HUMAN	EGFR	EPN1	Ambiguous
EGFR_HUMAN	FAK1_HUMAN	Y	Y	N	N	EGFR_HUMAN	FAK1_HUMAN	EGFR	PTK2	Directed	Approximate	Y
EGFR_HUMAN	HGS_HUMAN	Y	Y	Y	Y	EGFR_HUMAN	HGS_HUMAN	EGFR	HGS	Ambiguous
ELF2_HUMAN	RUNX1_HUMAN	Y	Y	Y	Y	ELF2_HUMAN	RUNX1_HUMAN	ELF2	RUNX1	Ambiguous
ELF2_HUMAN	SUMO2_HUMAN	Y	Y	Y	Y	ELF2_HUMAN	SUMO2_HUMAN	ELF2	SUMO2	Ambiguous
EMAL4_HUMAN	NEK6_HUMAN	N	N	Y	Y	NEK6_HUMAN	EMAL4_HUMAN	NEK6	EML4	Directed	Absent	N
EPHA2_HUMAN	CBL_HUMAN	Y	Y	Y	Y	EPHA2_HUMAN	CBL_HUMAN	EPHA2	CBL	Ambiguous
EPHA2_HUMAN	EFNA5_HUMAN	Y	Y	N	N	EPHA2_HUMAN	EFNA5_HUMAN	EPHA2	EFNA5	Directed	Absent	N
EPHA3_HUMAN	EFNA5_HUMAN	N	N	Y	Y	EFNA5_HUMAN	EPHA3_HUMAN	EFNA5	EPHA3	Directed	Absent	N
EPHA7_HUMAN	EFNA5_HUMAN	N	N	Y	Y	EFNA5_HUMAN	EPHA7_HUMAN	EFNA5	EPHA7	Directed	Absent	N
FA53C_HUMAN	1433G_HUMAN	N	N	Y	Y	1433G_HUMAN	FA53C_HUMAN	YWHAG	FAM53C	Directed	Absent	N
FACD2_HUMAN	SUMO2_HUMAN	Y	Y	Y	Y	FACD2_HUMAN	SUMO2_HUMAN	FANCD2	SUMO2	Ambiguous
FAK1_HUMAN	AT2B4_HUMAN	Y	Y	N	N	FAK1_HUMAN	AT2B4_HUMAN	PTK2	ATP2B4	Directed	Fringe	Y	No results			No results			No results			No results
FGR_HUMAN	CBL_HUMAN	Y	Y	N	Y	FGR_HUMAN	CBL_HUMAN	FGR	CBL	Ambiguous
GAPD1_HUMAN	LRC47_HUMAN	Y	Y	Y	Y	GAPD1_HUMAN	LRC47_HUMAN	GAPVD1	LRRC47	Ambiguous
GAREM_HUMAN	GRB2_HUMAN	N	N	Y	N	GRB2_HUMAN	GAREM_HUMAN	GRB2	GAREM	Activation	Fringe	N	No results			No results			Approximate	20371988	GAREM is associated with Grb2 and Shp2.	Approximate
GGA3_HUMAN	MPRI_HUMAN	N	N	Y	Y	MPRI_HUMAN	GGA3_HUMAN	IGF2R	GGA3	Directed	Absent	N
GRB2_HUMAN	CBL_HUMAN	Y	Y	Y	Y	GRB2_HUMAN	CBL_HUMAN	GRB2	CBL	Ambiguous
GRB2_HUMAN	EGFR_HUMAN	Y	Y	Y	Y	GRB2_HUMAN	EGFR_HUMAN	GRB2	EGFR	Ambiguous
GRB2_HUMAN	IRS4_HUMAN	Y	Y	Y	Y	GRB2_HUMAN	IRS4_HUMAN	GRB2	IRS4	Ambiguous
GRB2_HUMAN	MK09_HUMAN	Y	Y	Y	Y	GRB2_HUMAN	MK09_HUMAN	GRB2	MAPK9	Ambiguous
GRB2_HUMAN	PHAG1_HUMAN	Y	Y	N	N	GRB2_HUMAN	PHAG1_HUMAN	GRB2	PAG1	Directed	Fringe	N	No results			No results			No results			No results
GRB2_HUMAN	PTN18_HUMAN	Y	N	N	N	GRB2_HUMAN	PTN18_HUMAN	GRB2	PTPN18	Activation	Fringe	N	No results			No results			No results			No results
GRB2_HUMAN	WASL_HUMAN	N	Y	N	N	GRB2_HUMAN	WASL_HUMAN	GRB2	WASL	Inhibition	Approximate	N
GRB2_HUMAN	WIPF2_HUMAN	Y	N	N	N	GRB2_HUMAN	WIPF2_HUMAN	GRB2	WIPF2	Activation	Fringe	N	No results			No results			No results			No results
H2AY_HUMAN	HDAC2_HUMAN	Y	Y	Y	Y	H2AY_HUMAN	HDAC2_HUMAN	H2AFY	HDAC2	Ambiguous
H2AY_HUMAN	SUMO2_HUMAN	Y	Y	Y	Y	H2AY_HUMAN	SUMO2_HUMAN	H2AFY	SUMO2	Ambiguous
HIPK2_HUMAN	MECP2_HUMAN	Y	Y	Y	Y	HIPK2_HUMAN	MECP2_HUMAN	HIPK2	MECP2	Ambiguous
HIPK2_HUMAN	SUMO2_HUMAN	Y	Y	Y	Y	HIPK2_HUMAN	SUMO2_HUMAN	HIPK2	SUMO2	Ambiguous
HIRP3_HUMAN	CSK21_HUMAN	N	N	Y	Y	CSK21_HUMAN	HIRP3_HUMAN	CSNK2A1	HIRIP3	Directed	Absent	N
HM20B_HUMAN	HDAC2_HUMAN	Y	Y	Y	Y	HM20B_HUMAN	HDAC2_HUMAN	HMG20B	HDAC2	Ambiguous
HM20B_HUMAN	KIF4A_HUMAN	Y	Y	Y	Y	HM20B_HUMAN	KIF4A_HUMAN	HMG20B	KIF4A	Ambiguous
HNRL1_HUMAN	NUP98_HUMAN	Y	Y	Y	Y	HNRL1_HUMAN	NUP98_HUMAN	HNRNPUL1	NUP98	Ambiguous
HNRL1_HUMAN	SUMO2_HUMAN	Y	Y	Y	Y	HNRL1_HUMAN	SUMO2_HUMAN	HNRNPUL1	SUMO2	Ambiguous
HTSF1_HUMAN	SRSF4_HUMAN	Y	Y	Y	Y	HTSF1_HUMAN	SRSF4_HUMAN	HTATSF1	SRSF4	Ambiguous
I2BP1_HUMAN	IRF2_HUMAN	Y	Y	Y	Y	I2BP1_HUMAN	IRF2_HUMAN	IRF2BP1	IRF2	Ambiguous
I2BP1_HUMAN	SUMO2_HUMAN	Y	Y	Y	Y	I2BP1_HUMAN	SUMO2_HUMAN	IRF2BP1	SUMO2	Ambiguous
I2BP2_HUMAN	IRF2_HUMAN	Y	Y	Y	Y	I2BP2_HUMAN	IRF2_HUMAN	IRF2BP2	IRF2	Ambiguous
I2BP2_HUMAN	SUMO2_HUMAN	Y	Y	Y	Y	I2BP2_HUMAN	SUMO2_HUMAN	IRF2BP2	SUMO2	Ambiguous
IF2P_HUMAN	CSK21_HUMAN	N	N	Y	Y	CSK21_HUMAN	IF2P_HUMAN	CSNK2A1	EIF5B	Directed	Absent	N
IGF1R_HUMAN	1433G_HUMAN	Y	Y	Y	Y	IGF1R_HUMAN	1433G_HUMAN	IGF1R	YWHAG	Ambiguous
IGF1R_HUMAN	SHC1_HUMAN	N	Y	N	Y	IGF1R_HUMAN	SHC1_HUMAN	IGF1R	SHC1	Ambiguous
IRS4_HUMAN	CDK5_HUMAN	N	Y	Y	Y	IRS4_HUMAN	CDK5_HUMAN	IRS4	CDK5	Ambiguous
ITSN2_HUMAN	MCRS1_HUMAN	N	N	Y	Y	MCRS1_HUMAN	ITSN2_HUMAN	MCRS1	ITSN2	Directed	Absent	N
IWS1_HUMAN	SUMO2_HUMAN	Y	Y	Y	Y	IWS1_HUMAN	SUMO2_HUMAN	IWS1	SUMO2	Ambiguous
KAP2_HUMAN	AKA11_HUMAN	Y	Y	N	N	KAP2_HUMAN	AKA11_HUMAN	PRKAR2A	AKAP11	Directed	Fringe	N	No results			No results			No results			No results
KAP2_HUMAN	AKAP1_HUMAN	Y	Y	N	N	KAP2_HUMAN	AKAP1_HUMAN	PRKAR2A	AKAP1	Directed	Fringe	N	No results			No results			No results			No results
KAP2_HUMAN	AKAP2_HUMAN	Y	Y	N	N	KAP2_HUMAN	AKAP2_HUMAN	PRKAR2A	AKAP2	Directed	Fringe	N	No results			No results			No results			No results
KAPCA_HUMAN	1433Z_HUMAN	Y	Y	N	N	KAPCA_HUMAN	1433Z_HUMAN	PRKACA	YWHAZ	Directed	Fringe	Y	No results			No results			No results			No results
KAPCA_HUMAN	AT1A1_HUMAN	Y	Y	N	N	KAPCA_HUMAN	AT1A1_HUMAN	PRKACA	ATP1A1	Directed	Fringe	Y	No results			No results			Correct	15637080	Both PKCalpha and PKCbetaI phosphorylated the Na+-K+-ATPase alpha1 subunit in vitro.	Correct
KAPCA_HUMAN	CDK16_HUMAN	Y	Y	N	N	KAPCA_HUMAN	CDK16_HUMAN	PRKACA	CDK16	Directed	Fringe	Y	No results			No results			No results			No results
KAPCA_HUMAN	CP3A4_HUMAN	Y	Y	N	N	KAPCA_HUMAN	CP3A4_HUMAN	PRKACA	CYP3A4	Directed	Fringe	Y	No results			No results			No results			No results
KAPCA_HUMAN	DESP_HUMAN	Y	Y	N	N	KAPCA_HUMAN	DESP_HUMAN	PRKACA	DSP	Directed	Fringe	Y	No results			No results			No results			No results
KAPCA_HUMAN	DNM1L_HUMAN	Y	Y	N	N	KAPCA_HUMAN	DNM1L_HUMAN	PRKACA	DNM1L	Directed	Fringe	Y	No results			No results			No results			No results
KAPCA_HUMAN	EGFR_HUMAN	Y	Y	Y	Y	KAPCA_HUMAN	EGFR_HUMAN	PRKACA	EGFR	Ambiguous
KAPCA_HUMAN	GSK3A_HUMAN	Y	Y	N	N	KAPCA_HUMAN	GSK3A_HUMAN	PRKACA	GSK3A	Directed	Fringe	Y	No results			No results			No results			No results
KAPCA_HUMAN	KKCC1_HUMAN	Y	Y	N	N	KAPCA_HUMAN	KKCC1_HUMAN	PRKACA	CAMKK1	Directed	Fringe	Y	No results			No results			No results			No results
KAPCA_HUMAN	PLSL_HUMAN	Y	Y	N	N	KAPCA_HUMAN	PLSL_HUMAN	PRKACA	LCP1	Directed	Fringe	Y	No results			No results			No results			No results
KI67_HUMAN	KIF15_HUMAN	Y	Y	N	N	KI67_HUMAN	KIF15_HUMAN	MKI67	KIF15	Directed	Absent	N
KIF4A_HUMAN	SUMO2_HUMAN	Y	Y	Y	Y	KIF4A_HUMAN	SUMO2_HUMAN	KIF4A	SUMO2	Ambiguous
KKCC1_HUMAN	KCC1A_HUMAN	Y	Y	N	N	KKCC1_HUMAN	KCC1A_HUMAN	CAMKK1	CAMK1	Directed	Absent	Y
LA_HUMAN	NUCL_HUMAN	Y	Y	Y	Y	LA_HUMAN	NUCL_HUMAN	SSB	NCL	Ambiguous
LAP2B_HUMAN	LMNA_HUMAN	Y	Y	Y	Y	LAP2B_HUMAN	LMNA_HUMAN	TMPO	LMNA	Ambiguous
LAP2B_HUMAN	SUMO2_HUMAN	Y	Y	Y	Y	LAP2B_HUMAN	SUMO2_HUMAN	TMPO	SUMO2	Ambiguous
LAS1L_HUMAN	PNKP_HUMAN	N	N	Y	Y	PNKP_HUMAN	LAS1L_HUMAN	PNKP	LAS1L	Directed	Absent	N
LMNB2_HUMAN	LMNA_HUMAN	Y	Y	Y	Y	LMNB2_HUMAN	LMNA_HUMAN	LMNB2	LMNA	Ambiguous
LRC47_HUMAN	TNAP3_HUMAN	Y	Y	Y	Y	LRC47_HUMAN	TNAP3_HUMAN	LRRC47	TNFAIP3	Ambiguous
MARCS_HUMAN	DREB_HUMAN	N	N	Y	N	DREB_HUMAN	MARCS_HUMAN	DBN1	MARCKS	Activation	Absent	N
MARK2_HUMAN	PARD3_HUMAN	Y	Y	N	N	MARK2_HUMAN	PARD3_HUMAN	MARK2	PARD3	Directed	Absent	Y
MBB1A_HUMAN	NUCL_HUMAN	Y	N	Y	N	MBB1A_HUMAN	NUCL_HUMAN	MYBBP1A	NCL	Ambiguous
MBB1A_HUMAN	SUMO2_HUMAN	Y	Y	Y	Y	MBB1A_HUMAN	SUMO2_HUMAN	MYBBP1A	SUMO2	Ambiguous
MCMBP_HUMAN	SMC3_HUMAN	Y	Y	Y	Y	MCMBP_HUMAN	SMC3_HUMAN	MCMBP	SMC3	Ambiguous
MCMBP_HUMAN	SUMO2_HUMAN	Y	Y	Y	Y	MCMBP_HUMAN	SUMO2_HUMAN	MCMBP	SUMO2	Ambiguous
MCRS1_HUMAN	CCD53_HUMAN	Y	Y	Y	Y	MCRS1_HUMAN	CCD53_HUMAN	MCRS1	CCDC53	Ambiguous
MK01_HUMAN	ABI1_HUMAN	N	Y	N	N	MK01_HUMAN	ABI1_HUMAN	MAPK1	ABI1	Inhibition	Endpoints	Y	No results			No results			No results			No results
MK01_HUMAN	C2TA_HUMAN	Y	Y	N	N	MK01_HUMAN	C2TA_HUMAN	MAPK1	CIITA	Directed	Fringe	Y	Correct	20824797	Both MAPK/ERK-1/2 and phosphatidylinositol 3-kinase/Akt controlled cell proliferation and HLA-DR expression, but only MAPK/ERK-1/2 controlled the induction of the class II MHC transcription activator protein CIITA, the major determinant of HLA-DR transcription.	Correct	18245089	In this study we show that the extracellular signal-regulated kinases 1 and 2 (ERK1 [?]/2) interact directly with CIITA [?], targeting serine [?] residues in the amino terminus of the protein, including serine [?] 288.	Indirect	16785500	The down-regulation of CIITA gene expression by ERK and p38 was at least partly due to decreased histone acetylation of the CIITA promoter.	Correct
MK01_HUMAN	CSK21_HUMAN	Y	Y	N	N	MK01_HUMAN	CSK21_HUMAN	MAPK1	CSNK2A1	Directed	Fringe	Y	No results			Uninformative			Uninformative			Uninformative
MK01_HUMAN	ERF_HUMAN	Y	Y	N	N	MK01_HUMAN	ERF_HUMAN	MAPK1	ERF	Directed	Fringe	Y	No results			Correct	12894589	ERF is an ets-related gene that represses transcription and is regulated by MAPK [?] phosphorylation through its effect on ERF sub-cellular localization.	Correct	12894589	ERF is an ets related gene that represses transcription and is regulated by MAPK [MAPK1] phosphorylation through its effect on ERF sub cellular localization.	Correct
MK01_HUMAN	ICK_HUMAN	N	Y	N	N	MK01_HUMAN	ICK_HUMAN	MAPK1	ICK	Inhibition	Fringe	N	No results			Uninformative			Uninformative			Uninformative
MK01_HUMAN	KPRA_HUMAN	N	Y	N	N	MK01_HUMAN	KPRA_HUMAN	MAPK1	PRPSAP1	Inhibition	Fringe	N	No results			No results			No results			No results
MK01_HUMAN	MKL1_HUMAN	Y	N	N	N	MK01_HUMAN	MKL1_HUMAN	MAPK1	MKL1	Activation	Fringe	Y	No results			Correct	18694962	The key site, serine [?] 454, resembles a mitogen-activated protein kinase [?] phosphorylation site, and its modification was blocked by the MEK1 inhibitor U0126, implying that extracellular signal-regulated kinase 1 [?]/2 (ERK1 [?]/2) is the serum-inducible kinase that phosphorylates MKL1.	Correct	18694962	We propose a model in which serum induction initially stimulates MKL1 nuclear localization due to a decrease in G-actin levels, but MKL1 is then downregulated by nuclear export due to ERK1/2 phosphorylation.	Correct
MK01_HUMAN	RUNX1_HUMAN	Y	Y	N	N	MK01_HUMAN	RUNX1_HUMAN	MAPK1	RUNX1	Directed	Fringe	Y	No results			Uninformative			Indirect	16675540	The effects of hCG were reduced by inhibitors of protein kinase A, MAPK kinase, or p38 kinase, indicating that Runx1 expression is regulated by the LH-initiated activation of these signaling mediators.	Indirect
MK03_HUMAN	MKL1_HUMAN	Y	N	N	N	MK03_HUMAN	MKL1_HUMAN	MAPK3	MKL1	Activation	Fringe	Y	No results			Correct	18694962	The key site, serine [?] 454, resembles a mitogen-activated protein kinase [?] phosphorylation site, and its modification was blocked by the MEK1 inhibitor U0126, implying that extracellular signal-regulated kinase 1 [?]/2 (ERK1 [?]/2) is the serum-inducible kinase that phosphorylates MKL1.	Correct	18694962	We propose a model in which serum induction initially stimulates MKL1 nuclear localization due to a decrease in G-actin levels, but MKL1 is then downregulated by nuclear export due to ERK1/2 phosphorylation.	Correct
MK09_HUMAN	STAT3_HUMAN	Y	Y	N	N	MK09_HUMAN	STAT3_HUMAN	MAPK9	STAT3	Directed	Fringe	Y	No results			No results			Correct	20871632	Our data demonstrates for the first time that JNK2 [MAPK9] can regulate the transcriptional activity of STAT3 by phosphorylating the Ser727 residue, thereby regulating the expression of oncogenic genes, such as c Myc.	Correct
MP2K1_HUMAN	MK01_HUMAN	Y	Y	Y	Y	MP2K1_HUMAN	MK01_HUMAN	MAP2K1	MAPK1	Ambiguous
MP2K1_HUMAN	MK03_HUMAN	Y	Y	N	N	MP2K1_HUMAN	MK03_HUMAN	MAP2K1	MAPK3	Directed	Exact	Y
MPZL1_HUMAN	PTN11_HUMAN	Y	Y	Y	Y	MPZL1_HUMAN	PTN11_HUMAN	MPZL1	PTPN11	Ambiguous
MRE11_HUMAN	FACD2_HUMAN	Y	Y	Y	Y	MRE11_HUMAN	FACD2_HUMAN	MRE11A	FANCD2	Ambiguous
MRE11_HUMAN	RAD50_HUMAN	Y	Y	Y	Y	MRE11_HUMAN	RAD50_HUMAN	MRE11A	RAD50	Ambiguous
MYH10_HUMAN	SVIL_HUMAN	Y	Y	Y	Y	MYH10_HUMAN	SVIL_HUMAN	MYH10	SVIL	Ambiguous
NEK6_HUMAN	HACD3_HUMAN	Y	Y	N	N	NEK6_HUMAN	HACD3_HUMAN	NEK6	PTPLAD1	Directed	Absent	N
NEK6_HUMAN	SMC3_HUMAN	N	N	Y	Y	SMC3_HUMAN	NEK6_HUMAN	SMC3	NEK6	Directed	Absent	N
NELFE_HUMAN	WDR48_HUMAN	Y	Y	Y	Y	NELFE_HUMAN	WDR48_HUMAN	NELFE	WDR48	Ambiguous
NHLC2_HUMAN	DPP3_HUMAN	N	N	Y	Y	DPP3_HUMAN	NHLC2_HUMAN	DPP3	NHLRC2	Directed	Absent	N
NIPBL_HUMAN	DREB_HUMAN	N	N	Y	Y	DREB_HUMAN	NIPBL_HUMAN	DBN1	NIPBL	Directed	Absent	N
NKAP_HUMAN	PPIG_HUMAN	N	N	Y	Y	PPIG_HUMAN	NKAP_HUMAN	PPIG	NKAP	Directed	Absent	N
NRBP_HUMAN	T22D4_HUMAN	N	N	Y	Y	T22D4_HUMAN	NRBP_HUMAN	TSC22D4	NRBP1	Directed	Absent	N
NUP62_HUMAN	CCD53_HUMAN	Y	Y	Y	Y	NUP62_HUMAN	CCD53_HUMAN	NUP62	CCDC53	Ambiguous
NUP62_HUMAN	NUCL_HUMAN	N	N	N	Y	NUCL_HUMAN	NUP62_HUMAN	NCL	NUP62	Inhibition	Absent	N
NUP98_HUMAN	TPR_HUMAN	Y	Y	Y	Y	NUP98_HUMAN	TPR_HUMAN	NUP98	TPR	Ambiguous
OPTN_HUMAN	CCD53_HUMAN	Y	Y	Y	Y	OPTN_HUMAN	CCD53_HUMAN	OPTN	CCDC53	Ambiguous
OSBP1_HUMAN	CSK21_HUMAN	Y	Y	Y	Y	OSBP1_HUMAN	CSK21_HUMAN	OSBP	CSNK2A1	Ambiguous
OSBP1_HUMAN	PI4KA_HUMAN	Y	Y	Y	Y	OSBP1_HUMAN	PI4KA_HUMAN	OSBP	PI4KA	Ambiguous
PAIRB_HUMAN	CSK21_HUMAN	Y	Y	Y	Y	PAIRB_HUMAN	CSK21_HUMAN	SERBP1	CSNK2A1	Ambiguous
PAIRB_HUMAN	SUMO2_HUMAN	Y	Y	Y	Y	PAIRB_HUMAN	SUMO2_HUMAN	SERBP1	SUMO2	Ambiguous
PAK1_HUMAN	ARHG7_HUMAN	Y	Y	Y	Y	PAK1_HUMAN	ARHG7_HUMAN	PAK1	ARHGEF7	Ambiguous
PAK1_HUMAN	EGFR_HUMAN	Y	Y	Y	Y	PAK1_HUMAN	EGFR_HUMAN	PAK1	EGFR	Ambiguous
PAK1_HUMAN	MP2K1_HUMAN	Y	Y	N	N	PAK1_HUMAN	MP2K1_HUMAN	PAK1	MAP2K1	Directed	Exact	Y
PAK1_HUMAN	PGAM1_HUMAN	Y	Y	N	N	PAK1_HUMAN	PGAM1_HUMAN	PAK1	PGAM1	Directed	Fringe	Y	No results			Correct	12189148	Activated Pak1 inhibits glycolysis by association of its catalytic domain with PGAM-B and subsequent phosphorylation of the enzyme on serine [?] residues 23 and 118, thereby abolishing PGAM activity.	Correct	12189148	Activated Pak1 inhibits glycolysis by association of its catalytic domain with PGAM B [PGAM1] and subsequent phosphorylation of the enzyme on serine residues 23 and 118, thereby abolishing PGAM activity.	Correct
PAK1_HUMAN	STMN1_HUMAN	Y	Y	N	N	PAK1_HUMAN	STMN1_HUMAN	PAK1	STMN1	Directed	Fringe	Y	Correct	14645234	We find that, in vitro, Pak1 phosphorylates Op18/stathmin specifically at serine 16 and inactivates its catastrophe promoting activity in biochemical and time lapse microscopy microtubule assembly assays.	No results			Correct	14645234	We find that, in vitro, Pak1 phosphorylates Op18 [STMN1] stathmin [STMN1] specifically at serine 16 and inactivates its catastrophe promoting activity in biochemical and time lapse microscopy microtubule assembly assays.	Correct
PAK1_HUMAN	TBCB_HUMAN	Y	Y	N	N	PAK1_HUMAN	TBCB_HUMAN	PAK1	TBCB	Directed	Fringe	Y	No results			No results			No results			No results
PALLD_HUMAN	SPN90_HUMAN	Y	Y	Y	Y	PALLD_HUMAN	SPN90_HUMAN	PALLD	NCKIPSD	Ambiguous
PDLI1_HUMAN	ICLN_HUMAN	N	N	Y	Y	ICLN_HUMAN	PDLI1_HUMAN	CLNS1A	PDLIM1	Directed	Absent	N
PEBB_HUMAN	CEBPZ_HUMAN	Y	Y	Y	Y	PEBB_HUMAN	CEBPZ_HUMAN	CBFB	CEBPZ	Ambiguous
PEBB_HUMAN	RUNX1_HUMAN	Y	Y	Y	Y	PEBB_HUMAN	RUNX1_HUMAN	CBFB	RUNX1	Ambiguous
PEBB_HUMAN	SCG1_HUMAN	Y	Y	Y	Y	PEBB_HUMAN	SCG1_HUMAN	CBFB	CHGB	Ambiguous
PGAM1_HUMAN	PKP4_HUMAN	Y	N	Y	N	PGAM1_HUMAN	PKP4_HUMAN	PGAM1	PKP4	Ambiguous
PHIP_HUMAN	SUMO2_HUMAN	N	N	Y	Y	SUMO2_HUMAN	PHIP_HUMAN	SUMO2	PHIP	Directed	Absent	N
PIAS1_HUMAN	SUMO2_HUMAN	Y	Y	Y	Y	PIAS1_HUMAN	SUMO2_HUMAN	PIAS1	SUMO2	Ambiguous
PININ_HUMAN	SRRM2_HUMAN	N	Y	N	Y	PININ_HUMAN	SRRM2_HUMAN	PNN	SRRM2	Ambiguous
PLCG1_HUMAN	CBL_HUMAN	Y	Y	Y	N	PLCG1_HUMAN	CBL_HUMAN	PLCG1	CBL	Ambiguous
PNKP_HUMAN	UBE2O_HUMAN	Y	Y	Y	Y	PNKP_HUMAN	UBE2O_HUMAN	PNKP	UBE2O	Ambiguous
POGZ_HUMAN	SUMO2_HUMAN	N	N	Y	Y	SUMO2_HUMAN	POGZ_HUMAN	SUMO2	POGZ	Directed	Absent	N
PP1B_HUMAN	NUCL_HUMAN	N	N	N	Y	NUCL_HUMAN	PP1B_HUMAN	NCL	PPP1CB	Inhibition	Absent	N
PRP4B_HUMAN	SNUT2_HUMAN	Y	Y	Y	Y	PRP4B_HUMAN	SNUT2_HUMAN	PRPF4B	USP39	Ambiguous
PSME3_HUMAN	PARD3_HUMAN	N	N	N	Y	PARD3_HUMAN	PSME3_HUMAN	PARD3	PSME3	Inhibition	Absent	N
PSME3_HUMAN	WDR48_HUMAN	N	N	N	Y	WDR48_HUMAN	PSME3_HUMAN	WDR48	PSME3	Inhibition	Absent	N
PTN11_HUMAN	GAB1_HUMAN	Y	Y	Y	Y	PTN11_HUMAN	GAB1_HUMAN	PTPN11	GAB1	Ambiguous
PTN11_HUMAN	GRB2_HUMAN	N	N	Y	N	GRB2_HUMAN	PTN11_HUMAN	GRB2	PTPN11	Activation	Exact	N
PTPRA_HUMAN	GRB2_HUMAN	N	N	Y	Y	GRB2_HUMAN	PTPRA_HUMAN	GRB2	PTPRA	Directed	Fringe	N	No results			Approximate	8670803	Here, we report that not only the GRB2 SH2 domain [?], but also the C-terminal SH3 domain [?] is involved in binding to RPTPalpha in vitro and in vivo.	Correct	10698938	pTyr789 in PTPalpha [PTPRA] is constitutively phosphorylated and binds Grb2 , an interaction that may inhibit PTPalpha [PTPRA] activity.	Correct
RAD50_HUMAN	SUMO2_HUMAN	Y	Y	Y	Y	RAD50_HUMAN	SUMO2_HUMAN	RAD50	SUMO2	Ambiguous
RBM15_HUMAN	SUMO2_HUMAN	N	N	Y	Y	SUMO2_HUMAN	RBM15_HUMAN	SUMO2	RBM15	Directed	Absent	N
RBM8A_HUMAN	SRRM2_HUMAN	Y	Y	Y	Y	RBM8A_HUMAN	SRRM2_HUMAN	RBM8A	SRRM2	Ambiguous
RBP2_HUMAN	SUMO2_HUMAN	N	N	Y	Y	SUMO2_HUMAN	RBP2_HUMAN	SUMO2	RANBP2	Directed	Absent	N
REC8_HUMAN	SMC3_HUMAN	N	N	Y	Y	SMC3_HUMAN	REC8_HUMAN	SMC3	REC8	Directed	Absent	N
RLA1_HUMAN	SAT1_HUMAN	N	N	Y	Y	SAT1_HUMAN	RLA1_HUMAN	SAT1	RPLP1	Directed	Absent	N
RN213_HUMAN	EGFR_HUMAN	Y	Y	Y	Y	RN213_HUMAN	EGFR_HUMAN	RNF213	EGFR	Ambiguous
RN213_HUMAN	MCRS1_HUMAN	Y	Y	Y	Y	RN213_HUMAN	MCRS1_HUMAN	RNF213	MCRS1	Ambiguous
RNF11_HUMAN	MYO6_HUMAN	Y	Y	Y	Y	RNF11_HUMAN	MYO6_HUMAN	RNF11	MYO6	Ambiguous
RNF11_HUMAN	OPTN_HUMAN	Y	Y	Y	Y	RNF11_HUMAN	OPTN_HUMAN	RNF11	OPTN	Ambiguous
RNF11_HUMAN	RU17_HUMAN	Y	Y	Y	Y	RNF11_HUMAN	RU17_HUMAN	RNF11	SNRNP70	Ambiguous
RNF11_HUMAN	STAM2_HUMAN	Y	Y	Y	Y	RNF11_HUMAN	STAM2_HUMAN	RNF11	STAM2	Ambiguous
RNF11_HUMAN	TNAP3_HUMAN	Y	Y	Y	Y	RNF11_HUMAN	TNAP3_HUMAN	RNF11	TNFAIP3	Ambiguous
RNF11_HUMAN	UBE2O_HUMAN	Y	Y	Y	Y	RNF11_HUMAN	UBE2O_HUMAN	RNF11	UBE2O	Ambiguous
RNF11_HUMAN	ZFY16_HUMAN	Y	Y	Y	Y	RNF11_HUMAN	ZFY16_HUMAN	RNF11	ZFYVE16	Ambiguous
RNF31_HUMAN	HOIL1_HUMAN	Y	Y	N	N	RNF31_HUMAN	HOIL1_HUMAN	RNF31	RBCK1	Directed	Absent	N
RNF31_HUMAN	OTUL_HUMAN	Y	Y	N	N	RNF31_HUMAN	OTUL_HUMAN	RNF31	OTULIN	Directed	Absent	N
RNF31_HUMAN	TNAP3_HUMAN	Y	Y	Y	Y	RNF31_HUMAN	TNAP3_HUMAN	RNF31	TNFAIP3	Ambiguous
RREB1_HUMAN	HDAC2_HUMAN	Y	Y	Y	Y	RREB1_HUMAN	HDAC2_HUMAN	RREB1	HDAC2	Ambiguous
RREB1_HUMAN	SUMO2_HUMAN	Y	Y	Y	Y	RREB1_HUMAN	SUMO2_HUMAN	RREB1	SUMO2	Ambiguous
SAT1_HUMAN	FUND2_HUMAN	Y	Y	N	N	SAT1_HUMAN	FUND2_HUMAN	SAT1	FUNDC2	Directed	Absent	N
SAT1_HUMAN	SPB1_HUMAN	Y	Y	Y	Y	SAT1_HUMAN	SPB1_HUMAN	SAT1	FTSJ3	Ambiguous
SAT1_HUMAN	T22D4_HUMAN	Y	Y	N	N	SAT1_HUMAN	T22D4_HUMAN	SAT1	TSC22D4	Directed	Absent	N
SCAM3_HUMAN	HGS_HUMAN	Y	N	N	N	SCAM3_HUMAN	HGS_HUMAN	SCAMP3	HGS	Activation	Fringe	N	No results			Approximate	19158374	SCAMP3 is multimonoubiquitylated and is able to associate with Nedd4 HECT ubiquitin ligases and the ESCRT-I subunit Tsg101 via its PY and PSAP motifs, respectively. SCAMP3 also associates with the ESCRT-0 subunit Hrs.	No results			Approximate
SCAM3_HUMAN	SUMO2_HUMAN	N	N	Y	Y	SUMO2_HUMAN	SCAM3_HUMAN	SUMO2	SCAMP3	Directed	Absent	N
SCG1_HUMAN	ATX2_HUMAN	Y	Y	Y	Y	SCG1_HUMAN	ATX2_HUMAN	CHGB	ATXN2	Ambiguous
SCRIB_HUMAN	APC_HUMAN	Y	Y	Y	Y	SCRIB_HUMAN	APC_HUMAN	SCRIB	APC	Ambiguous
SCRIB_HUMAN	ARHG7_HUMAN	Y	Y	Y	Y	SCRIB_HUMAN	ARHG7_HUMAN	SCRIB	ARHGEF7	Ambiguous
SENP3_HUMAN	SUMO2_HUMAN	N	N	Y	Y	SUMO2_HUMAN	SENP3_HUMAN	SUMO2	SENP3	Directed	Absent	N
SG223_HUMAN	SCG1_HUMAN	N	N	Y	Y	SCG1_HUMAN	SG223_HUMAN	CHGB	SGK223	Directed	Absent	N
SHC1_HUMAN	GRB2_HUMAN	Y	N	Y	N	SHC1_HUMAN	GRB2_HUMAN	SHC1	GRB2	Ambiguous
SHC1_HUMAN	TBA1A_HUMAN	Y	Y	Y	Y	SHC1_HUMAN	TBA1A_HUMAN	SHC1	TUBA1A	Ambiguous
SHIP2_HUMAN	CBL_HUMAN	Y	Y	Y	Y	SHIP2_HUMAN	CBL_HUMAN	INPPL1	CBL	Ambiguous
SIN3A_HUMAN	HDAC2_HUMAN	Y	Y	Y	Y	SIN3A_HUMAN	HDAC2_HUMAN	SIN3A	HDAC2	Ambiguous
SIN3A_HUMAN	MECP2_HUMAN	Y	Y	Y	Y	SIN3A_HUMAN	MECP2_HUMAN	SIN3A	MECP2	Ambiguous
SIN3A_HUMAN	MKX_HUMAN	Y	Y	N	N	SIN3A_HUMAN	MKX_HUMAN	SIN3A	MKX	Directed	Fringe	N	No results			No results			No results			No results
SMAG2_HUMAN	1433G_HUMAN	N	N	Y	Y	1433G_HUMAN	SMAG2_HUMAN	YWHAG	SAMD4B	Directed	Absent	N
SMC3_HUMAN	PDS5A_HUMAN	Y	Y	N	N	SMC3_HUMAN	PDS5A_HUMAN	SMC3	PDS5A	Directed	Absent	N
SMC3_HUMAN	PDS5B_HUMAN	Y	Y	N	N	SMC3_HUMAN	PDS5B_HUMAN	SMC3	PDS5B	Directed	Absent	N
SNUT2_HUMAN	SUMO2_HUMAN	Y	Y	Y	Y	SNUT2_HUMAN	SUMO2_HUMAN	USP39	SUMO2	Ambiguous
SPY1_HUMAN	CBL_HUMAN	Y	Y	Y	Y	SPY1_HUMAN	CBL_HUMAN	SPRY1	CBL	Ambiguous
SRRM1_HUMAN	SRSF6_HUMAN	Y	Y	Y	Y	SRRM1_HUMAN	SRSF6_HUMAN	SRRM1	SRSF6	Ambiguous
SRRM2_HUMAN	SRRM1_HUMAN	N	N	Y	N	SRRM1_HUMAN	SRRM2_HUMAN	SRRM1	SRRM2	Activation	Absent	N
SRRM2_HUMAN	SUMO2_HUMAN	Y	Y	Y	Y	SRRM2_HUMAN	SUMO2_HUMAN	SRRM2	SUMO2	Ambiguous
SRSF4_HUMAN	PININ_HUMAN	Y	Y	Y	Y	SRSF4_HUMAN	PININ_HUMAN	SRSF4	PNN	Ambiguous
SRSF4_HUMAN	SRSF6_HUMAN	Y	Y	Y	Y	SRSF4_HUMAN	SRSF6_HUMAN	SRSF4	SRSF6	Ambiguous
STAM2_HUMAN	HGS_HUMAN	Y	N	Y	N	STAM2_HUMAN	HGS_HUMAN	STAM2	HGS	Ambiguous
STRN4_HUMAN	CXCL7_HUMAN	Y	Y	Y	Y	STRN4_HUMAN	CXCL7_HUMAN	STRN4	PPBP	Ambiguous
STRN4_HUMAN	PI4KA_HUMAN	Y	Y	Y	Y	STRN4_HUMAN	PI4KA_HUMAN	STRN4	PI4KA	Ambiguous
SUMO2_HUMAN	DPP3_HUMAN	Y	Y	N	N	SUMO2_HUMAN	DPP3_HUMAN	SUMO2	DPP3	Directed	Absent	N
SUMO2_HUMAN	E9PAU2_HUMAN	Y	Y	N	N	SUMO2_HUMAN	E9PAU2_HUMAN	SUMO2	RAVER1	Directed	Absent	N
SUMO2_HUMAN	FNBP4_HUMAN	Y	Y	Y	Y	SUMO2_HUMAN	FNBP4_HUMAN	SUMO2	FNBP4	Ambiguous
SUMO2_HUMAN	NUCL_HUMAN	Y	Y	Y	Y	SUMO2_HUMAN	NUCL_HUMAN	SUMO2	NCL	Ambiguous
SUMO2_HUMAN	TPR_HUMAN	Y	Y	Y	Y	SUMO2_HUMAN	TPR_HUMAN	SUMO2	TPR	Ambiguous
SVIL_HUMAN	ACTB_HUMAN	Y	Y	N	N	SVIL_HUMAN	ACTB_HUMAN	SVIL	ACTB	Directed	Absent	N
SVIL_HUMAN	KIF4A_HUMAN	N	Y	N	N	SVIL_HUMAN	KIF4A_HUMAN	SVIL	KIF4A	Inhibition	Absent	N
SVIL_HUMAN	LMNB2_HUMAN	Y	Y	Y	Y	SVIL_HUMAN	LMNB2_HUMAN	SVIL	LMNB2	Ambiguous
TAOK1_HUMAN	MARK2_HUMAN	Y	Y	Y	Y	TAOK1_HUMAN	MARK2_HUMAN	TAOK1	MARK2	Ambiguous
TBA1A_HUMAN	CBL_HUMAN	Y	Y	Y	Y	TBA1A_HUMAN	CBL_HUMAN	TUBA1A	CBL	Ambiguous
TF3C1_HUMAN	SUMO2_HUMAN	Y	Y	Y	Y	TF3C1_HUMAN	SUMO2_HUMAN	GTF3C1	SUMO2	Ambiguous
TF3C1_HUMAN	TCP4_HUMAN	N	Y	N	Y	TF3C1_HUMAN	TCP4_HUMAN	GTF3C1	SUB1	Ambiguous
TFP11_HUMAN	LMNA_HUMAN	Y	Y	Y	Y	TFP11_HUMAN	LMNA_HUMAN	TFIP11	LMNA	Ambiguous
TFP11_HUMAN	SUMO2_HUMAN	Y	Y	Y	Y	TFP11_HUMAN	SUMO2_HUMAN	TFIP11	SUMO2	Ambiguous
TM1L1_HUMAN	EGFR_HUMAN	Y	Y	Y	Y	TM1L1_HUMAN	EGFR_HUMAN	TOM1L1	EGFR	Ambiguous
TM1L1_HUMAN	F208A_HUMAN	Y	Y	N	N	TM1L1_HUMAN	F208A_HUMAN	TOM1L1	FAM208A	Directed	Absent	N
TM1L1_HUMAN	Q6FIE9_HUMAN	Y	Y	Y	Y	TM1L1_HUMAN	Q6FIE9_HUMAN	TOM1L1	TOLLIP	Ambiguous
TM1L2_HUMAN	Q6FIE9_HUMAN	Y	Y	Y	Y	TM1L2_HUMAN	Q6FIE9_HUMAN	TOM1L2	TOLLIP	Ambiguous
TM1L2_HUMAN	RNF11_HUMAN	Y	Y	Y	Y	TM1L2_HUMAN	RNF11_HUMAN	TOM1L2	RNF11	Ambiguous
TOIP1_HUMAN	LMNA_HUMAN	N	N	Y	Y	LMNA_HUMAN	TOIP1_HUMAN	LMNA	TOR1AIP1	Directed	Absent	N
TOM1_HUMAN	MYO6_HUMAN	Y	Y	Y	Y	TOM1_HUMAN	MYO6_HUMAN	TOM1	MYO6	Ambiguous
TOM1_HUMAN	Q6FIE9_HUMAN	Y	Y	Y	Y	TOM1_HUMAN	Q6FIE9_HUMAN	TOM1	TOLLIP	Ambiguous
TOM1_HUMAN	ZFY16_HUMAN	Y	Y	Y	Y	TOM1_HUMAN	ZFY16_HUMAN	TOM1	ZFYVE16	Ambiguous
TOP2B_HUMAN	SUMO2_HUMAN	Y	Y	Y	Y	TOP2B_HUMAN	SUMO2_HUMAN	TOP2B	SUMO2	Ambiguous
TRA2A_HUMAN	1433G_HUMAN	N	N	Y	Y	1433G_HUMAN	TRA2A_HUMAN	YWHAG	TRA2A	Directed	Absent	N
TRI25_HUMAN	DDX58_HUMAN	Y	Y	Y	Y	TRI25_HUMAN	DDX58_HUMAN	TRIM25	DDX58	Ambiguous
TRI25_HUMAN	RNF31_HUMAN	Y	Y	Y	Y	TRI25_HUMAN	RNF31_HUMAN	TRIM25	RNF31	Ambiguous
TRI25_HUMAN	SNUT2_HUMAN	Y	Y	Y	Y	TRI25_HUMAN	SNUT2_HUMAN	TRIM25	USP39	Ambiguous
WAPL_HUMAN	SMC3_HUMAN	N	N	Y	Y	SMC3_HUMAN	WAPL_HUMAN	SMC3	WAPAL	Directed	Absent	N
WAPL_HUMAN	WAP53_HUMAN	Y	Y	N	N	WAPL_HUMAN	WAP53_HUMAN	WAPAL	WRAP53	Directed	Absent	N
WDHD1_HUMAN	SPB1_HUMAN	N	N	N	Y	SPB1_HUMAN	WDHD1_HUMAN	FTSJ3	WDHD1	Inhibition	Absent	N
WDR48_HUMAN	FACD2_HUMAN	Y	Y	Y	Y	WDR48_HUMAN	FACD2_HUMAN	WDR48	FANCD2	Ambiguous
WDR70_HUMAN	LMNA_HUMAN	Y	Y	Y	Y	WDR70_HUMAN	LMNA_HUMAN	WDR70	LMNA	Ambiguous
WDR70_HUMAN	WDR48_HUMAN	N	N	Y	N	WDR48_HUMAN	WDR70_HUMAN	WDR48	WDR70	Activation	Absent	N
WIZ_HUMAN	HDAC2_HUMAN	Y	Y	Y	Y	WIZ_HUMAN	HDAC2_HUMAN	WIZ	HDAC2	Ambiguous
WIZ_HUMAN	SUMO2_HUMAN	Y	Y	Y	Y	WIZ_HUMAN	SUMO2_HUMAN	WIZ	SUMO2	Ambiguous
WIZ_HUMAN	ZC3H4_HUMAN	Y	Y	Y	Y	WIZ_HUMAN	ZC3H4_HUMAN	WIZ	ZC3H4	Ambiguous
WNK1_HUMAN	GLIS2_HUMAN	Y	Y	Y	Y	WNK1_HUMAN	GLIS2_HUMAN	WNK1	GLIS2	Ambiguous
WNK1_HUMAN	STK39_HUMAN	Y	Y	N	N	WNK1_HUMAN	STK39_HUMAN	WNK1	STK39	Directed	Fringe	Y	No results			Correct	16263722	Here we have shown that WNK1 phosphorylates and regulates the STE20-related kinases, Ste20-related proline-alanine-rich kinase (SPAK) and oxidative stress response 1 (OSR1 [?]).	Correct	16083423	Phosphorylation by WNK1 or WNK4 markedly increased SPAK [STK39] and OSR1 activity.	Correct
WNK1_HUMAN	TNAP3_HUMAN	Y	Y	Y	Y	WNK1_HUMAN	TNAP3_HUMAN	WNK1	TNFAIP3	Ambiguous
XRCC1_HUMAN	PNKP_HUMAN	Y	Y	Y	Y	XRCC1_HUMAN	PNKP_HUMAN	XRCC1	PNKP	Ambiguous
XRN2_HUMAN	Q6FIE9_HUMAN	Y	Y	Y	Y	XRN2_HUMAN	Q6FIE9_HUMAN	XRN2	TOLLIP	Ambiguous
XRN2_HUMAN	SCFD1_HUMAN	Y	Y	Y	Y	XRN2_HUMAN	SCFD1_HUMAN	XRN2	SCFD1	Ambiguous
Z280C_HUMAN	LMNA_HUMAN	Y	Y	Y	Y	Z280C_HUMAN	LMNA_HUMAN	ZNF280C	LMNA	Ambiguous
Z280C_HUMAN	SUMO2_HUMAN	Y	Y	Y	Y	Z280C_HUMAN	SUMO2_HUMAN	ZNF280C	SUMO2	Ambiguous
ZC3H4_HUMAN	DREB_HUMAN	Y	Y	Y	Y	ZC3H4_HUMAN	DREB_HUMAN	ZC3H4	DBN1	Ambiguous
ZKSC1_HUMAN	SUMO2_HUMAN	N	N	Y	Y	SUMO2_HUMAN	ZKSC1_HUMAN	SUMO2	ZKSCAN1	Directed	Absent	N
ZMYM4_HUMAN	SUMO2_HUMAN	N	N	Y	Y	SUMO2_HUMAN	ZMYM4_HUMAN	SUMO2	ZMYM4	Directed	Absent	N
ZN318_HUMAN	HDAC2_HUMAN	Y	Y	Y	Y	ZN318_HUMAN	HDAC2_HUMAN	ZNF318	HDAC2	Ambiguous
ZN318_HUMAN	SUMO2_HUMAN	Y	Y	Y	Y	ZN318_HUMAN	SUMO2_HUMAN	ZNF318	SUMO2	Ambiguous
ZO1_HUMAN	AFAD_HUMAN	N	N	Y	Y	AFAD_HUMAN	ZO1_HUMAN	MLLT4	TJP1	Directed	Absent	N
ZYX_HUMAN	BCAR1_HUMAN	Y	Y	Y	Y	ZYX_HUMAN	BCAR1_HUMAN	ZYX	BCAR1	Ambiguous
ZYX_HUMAN	HIPK3_HUMAN	Y	Y	N	N	ZYX_HUMAN	HIPK3_HUMAN	ZYX	HIPK3	Directed	Absent	N
ZYX_HUMAN	UBL7_HUMAN	Y	Y	N	N	ZYX_HUMAN	UBL7_HUMAN	ZYX	UBL7	Directed	Absent	N

## Sheet: NLP summary
NLP summary	Interactions	Description
Correct	14	Direction is correct if predicted interaction is unsigned; sign and direction are correct if predicted interaction is signed
Direction correct	1	Direction is correct for a signed prediction but there was not evidence of the sign, correct or incorrect
Approximate	6	There is support for the prediction but also support for the opposite prediction or there is support for an undirected interaction
Indirect	1	The interaction is indirect via another protein (desipte using the NLP tools to only search for support of direct interactions)
Wrong direction	1	Only evidence of the opposite direction
Uninformative	3	The NLP tool reported a sentence with both proteins, but the sentence does not provide supporting or conflicting evidence
No results	28	No search results returned
