# Supplementary material for: Synthesizing Signaling Pathways from Temporal Phosphoproteomic Data
Source: Cell Rep. Author manuscript; Available in PMC 2018 Dec 16. (PMC6295338; doi:10.1016/j.celrep.2018.08.085)
Supplement: 5 [file NIHMS1508952-supplement-5.zip]

Archive with 14 entries (13 files):
- directed_evaluation.html
- pathway_reference_evaluation.xlsx
- readme.txt
- resources/
- resources/bootstrap.min.css
- resources/bootstrap.min.js
- resources/d3.v3.js
- resources/eval.css
- resources/jquery-2.1.0.js
- resources/jquery.nouislider.css
- resources/jquery.nouislider.min.js
- resources/style.css
- resources/typeahead.js
- signed_directed_evaluation.html
