# Supplementary material for: Synthesizing Signaling Pathways from Temporal Phosphoproteomic Data
Source: Cell Rep. Author manuscript; Available in PMC 2018 Dec 16. (PMC6295338; doi:10.1016/j.celrep.2018.08.085)
Supplement: 5 [file NIHMS1508952-supplement-5.zip › pathway_reference_evaluation.xlsx]

## Sheet: Description
Evaluation	Evaluation of TPS, TimeXNet, FunChisq, and DBN with respect to reference pathways
Reference pathway	Reference pathway used for comparison
Method	Method used to predict the output network
Reference size	Number of edges in the undirected reference pathway
Network size	Number of edges in the undirected output network
Undirected edge matches	Number of edges common to the undirected output network and the undirected reference
Undirected precision	Ratio of edge matches to the reference size
Undirected recall	Ratio of edge matches to the output network size
Directed predictions	Number of predicted network edges with a single direction
Directed edge matches	Number of directed predictions that correspond to a reference pathway edge
Correct directions	Number of directed predictions that are confirmed by a directed reference edge
Incorrect directions	Number of directed predictions that conflict with a directed reference edge
Unevaluated directions	Number of directed predictions that can neither be confirmed nor refuted by the directed reference edges
Directed precision	Ratio of correct directions to the directed predictions that could be evaluated, which is the sum of the correct and incorrect directed edges
Correct directions per 1000	Expected correct edge directions if the method predicted 1000 directed edges
Incorrect directions per 1000	Expected incorrect edge directions if the method predicted 1000 directed edges
Randomized evaluation	Evaluation of TPS run with randomized background networks with respect to reference pathways, median values are shown
Reference pathway	Reference pathway used for comparison
Method	Method used to predict the output network
Reference size	Number of edges in the undirected reference pathway
Network size	Number of edges in the undirected output network
Undirected edge matches	Number of edges common to the undirected output network and the undirected reference
Undirected precision	Ratio of edge matches to the reference size
Undirected recall	Ratio of edge matches to the output network size
Directed predictions	Number of predicted network edges with a single direction
Directed edge matches	Number of directed predictions that correspond to a reference pathway edge
Correct directions	Number of directed predictions that are confirmed by a directed reference edge
Incorrect directions	Number of directed predictions that conflict with a directed reference edge
Unevaluated directions	Number of directed predictions that can neither be confirmed nor refuted by the directed reference edges
Directed precision	Ratio of correct directions to the directed predictions that could be evaluated, which is the sum of the correct and incorrect directed edges
Correct directions per 1000	Expected correct edge directions if the method predicted 1000 directed edges
Incorrect directions per 1000	Expected incorrect edge directions if the method predicted 1000 directed edges
Yeast evaluation	Evaluation of the TPS yeast osmotic stress response model
Reference pathway	Reference pathway used for comparison
Method	Method used to predict the output network
Reference size	Number of edges in the undirected reference pathway
Network size	Number of edges in the undirected output network
Undirected edge matches	Number of edges common to the undirected output network and the undirected reference
Undirected precision	Ratio of edge matches to the reference size
Undirected recall	Ratio of edge matches to the output network size
Directed predictions	Number of predicted network edges with a single direction
Directed edge matches	Number of directed predictions that correspond to a reference pathway edge
Correct directions	Number of directed predictions that are confirmed by a directed reference edge
Incorrect directions	Number of directed predictions that conflict with a directed reference edge
Unevaluated directions	Number of directed predictions that can neither be confirmed nor refuted by the directed reference edges
Directed precision (lower bound)	Ratio of correct directions to the directed predictions that could be evaluated assuming matches to undirected edges in the reference are incorrect
Directed precision (upper bound)	Ratio of correct directions to the directed predictions that could be evaluated assuming matches to undirected edges in the reference are correct
Correct directions per 1000	Expected correct edge directions if the method predicted 1000 directed edges
Incorrect directions per 1000	Expected incorrect edge directions if the method predicted 1000 directed edges

## Sheet: Evaluation
Reference pathway	Method	Reference size	Network size	Undirected edge matches	Undirected precision	Undirected recall	Directed predictions	Directed edge matches	Correct directions	Incorrect directions	Unevaluated directions	Directed precision	Correct directions per 1000	Incorrect directions per 1000
BioCarta EGF	TPS	18	413	2	0.00484262	0.111111	202	1	0	0	1	N/A	0	0
BioCarta EGF	TimeXNet	18	1073	4	0.00372787	0.222222	1073	4	3	0	1	1	2.7959	0
BioCarta EGF	FunChisq	18	630	3	0.0047619	0.166667	260	1	0	0	1	N/A	0	0
BioCarta EGF	DBN	18	572	2	0.0034965	0.111111	557	2	2	0	0	1	3.59066	0
PID ErbB1	TPS	44	413	8	0.0193705	0.181818	202	4	1	0	3	1	4.9505	0
PID ErbB1	TimeXNet	44	1073	7	0.00652377	0.159091	1073	7	2	1	4	0.666667	1.86393	0.931966
PID ErbB1	FunChisq	44	630	4	0.00634921	0.0909091	260	1	0	0	1	N/A	0	0
PID ErbB1	DBN	44	572	4	0.00699301	0.0909091	557	4	1	1	2	0.5	1.79533	1.79533
KEGG ErbB	TPS	54	413	3	0.00726392	0.0555556	202	1	1	0	0	1	4.9505	0
KEGG ErbB	TimeXNet	54	1073	5	0.00465983	0.0925926	1073	5	3	2	0	0.6	2.7959	1.86393
KEGG ErbB	FunChisq	54	630	1	0.0015873	0.0185185	260	0	0	0	0	N/A	0	0
KEGG ErbB	DBN	54	572	1	0.00174825	0.0185185	557	1	1	0	0	1	1.79533	0
Reactome EGFR	TPS	80	413	12	0.0290557	0.15	202	4	0	0	4	N/A	0	0
Reactome EGFR	TimeXNet	80	1073	11	0.0102516	0.1375	1073	11	0	0	11	N/A	0	0
Reactome EGFR	FunChisq	80	630	6	0.00952381	0.075	260	2	0	0	2	N/A	0	0
Reactome EGFR	DBN	80	572	6	0.0104895	0.075	557	5	0	0	5	N/A	0	0
Layek et al.	TPS	83	413	4	0.00968523	0.0481928	202	2	2	0	0	1	9.90099	0
Layek et al.	TimeXNet	83	1073	11	0.0102516	0.13253	1073	11	5	4	2	0.555556	4.65983	3.72787
Layek et al.	FunChisq	83	630	1	0.0015873	0.0120482	260	1	0	0	1	N/A	0	0
Layek et al.	DBN	83	572	0	0	0	557	0	0	0	0	N/A	0	0
Science Signaling EGFR	TPS	93	413	7	0.0169492	0.0752688	202	2	2	0	0	1	9.90099	0
Science Signaling EGFR	TimeXNet	93	1073	8	0.00745573	0.0860215	1073	8	4	3	1	0.571429	3.72787	2.7959
Science Signaling EGFR	FunChisq	93	630	1	0.0015873	0.0107527	260	0	0	0	0	N/A	0	0
Science Signaling EGFR	DBN	93	572	1	0.00174825	0.0107527	557	1	0	0	1	N/A	0	0
KEGG MAPK	TPS	122	413	3	0.00726392	0.0245902	202	1	1	0	0	1	4.9505	0
KEGG MAPK	TimeXNet	122	1073	14	0.0130475	0.114754	1073	14	10	1	3	0.909091	9.31966	0.931966
KEGG MAPK	FunChisq	122	630	1	0.0015873	0.00819672	260	1	0	0	1	N/A	0	0
KEGG MAPK	DBN	122	572	0	0	0	557	0	0	0	0	N/A	0	0
Cancer Cell Map EGFR1	TPS	318	413	14	0.0338983	0.0440252	202	4	2	0	2	1	9.90099	0
Cancer Cell Map EGFR1	TimeXNet	318	1073	30	0.027959	0.0943396	1073	30	5	5	20	0.5	4.65983	4.65983
Cancer Cell Map EGFR1	FunChisq	318	630	6	0.00952381	0.0188679	260	1	0	0	1	N/A	0	0
Cancer Cell Map EGFR1	DBN	318	572	9	0.0157343	0.0283019	557	9	3	5	1	0.375	5.386	8.97666
All BioCarta	TPS	1750	413	12	0.0290557	0.00685714	202	5	3	0	2	1	14.8515	0
All BioCarta	TimeXNet	1750	1073	93	0.0866729	0.0531429	1073	93	37	19	37	0.660714	34.4828	17.7074
All BioCarta	FunChisq	1750	630	6	0.00952381	0.00342857	260	3	0	0	3	N/A	0	0
All BioCarta	DBN	1750	572	9	0.0157343	0.00514286	557	9	4	2	3	0.666667	7.18133	3.59066
All Reactome	TPS	6710	413	26	0.062954	0.00387481	202	11	1	1	9	0.5	4.9505	4.9505
All Reactome	TimeXNet	6710	1073	101	0.0941286	0.0150522	1073	101	6	3	92	0.666667	5.5918	2.7959
All Reactome	FunChisq	6710	630	6	0.00952381	0.000894188	260	2	0	0	2	N/A	0	0
All Reactome	DBN	6710	572	20	0.034965	0.00298063	557	19	1	0	18	1	1.79533	0
All PID	TPS	7871	413	39	0.094431	0.0049549	202	15	6	0	9	1	29.703	0
All PID	TimeXNet	7871	1073	173	0.16123	0.0219794	1073	173	45	25	103	0.642857	41.9385	23.2992
All PID	FunChisq	7871	630	10	0.015873	0.00127049	260	4	0	0	4	N/A	0	0
All PID	DBN	7871	572	27	0.0472028	0.00343031	557	26	5	4	17	0.555556	8.97666	7.18133

## Sheet: Randomized evaluation
Reference pathway	Method	Reference size	Network size	Undirected edge matches	Undirected precision	Undirected recall	Directed predictions	Directed edge matches	Correct directions	Incorrect directions	Unevaluated directions	Directed precision	Correct directions per 1000	Incorrect directions per 1000
BioCarta EGF	TPS with randomized network	18	372	0	0.00029	0.00555556	251	0	0	0	0	N/A	0	0
PID ErbB1	TPS with randomized network	44	372	0	0.00138324	0.0120455	251	0	0	0	0	N/A	0	0
KEGG ErbB	TPS with randomized network	54	372	0	0.000487	0.00351852	251	0	0	0	0	N/A	0	0
Reactome EGFR	TPS with randomized network	80	372	0	0.00107446	0.0055	251	0	0	0	0	N/A	0	0
Layek et al.	TPS with randomized network	83	372	0	0.000805	0.00373494	251	0	0	0	0	N/A	0	0
Science Signaling EGFR	TPS with randomized network	93	372	0	0.000849	0.00354839	251	0	0	0	0	N/A	0	0
KEGG MAPK	TPS with randomized network	122	372	0	0.000728	0.00237705	251	0	0	0	0	N/A	0	0
Cancer Cell Map EGFR1	TPS with randomized network	318	372	2	0.00523002	0.00657233	251	1	0	0	1	N/A	0	0
All BioCarta	TPS with randomized network	1750	372	1	0.00381051	0.00084	251	1	0	0	0	N/A	0	0
All Reactome	TPS with randomized network	6710	372	1	0.00319857	0.000197	251	1	0	0	0	N/A	0	0
All PID	TPS with randomized network	7871	372	3	0.0075309	0.000377	251	2	1	0	0	1	3.98406	0

## Sheet: Yeast evaluation
Reference pathway	Method	Reference size	Network size	Undirected edge matches	Undirected precision	Undirected recall	Directed predictions	Directed edge matches	Correct directions	Incorrect directions	Unevaluated directions	Directed precision (lower bound)	Directed precision (upper bound)	Correct directions per 1000	Incorrect directions per 1000
KEGG MAPK	TPS	40	287	8	0.0278746	0.2	287	8	6	0	2	0.75	1	20.9059	0
