# Supplementary material for: Synthesizing Signaling Pathways from Temporal Phosphoproteomic Data
Source: Cell Rep. Author manuscript; Available in PMC 2018 Dec 16. (PMC6295338; doi:10.1016/j.celrep.2018.08.085)
Supplement: 5 [file NIHMS1508952-supplement-5.zip › readme.txt]

directed_evaluation.html: A web page containing a detailed evaluation of TPS predictions on our EGF response data with respect to reference EGFR pathways and kinase-substrate interactions.  Evaluates the 202 predicted directed edges.

signed_directed_evaluation.html: A web page containing a detailed evaluation of TPS predictions on our EGF response data with respect to reference EGFR pathways and kinase-substrate interactions.  Evaluates the 38 predicted signed and directed edges.

resources: A directory of resource files needed to display the HTML files.

pathway_reference_evaluation.xlsx: The overlap between the TPS, TimeXNet, FunChisq, and DBN pathway predictions and reference pathways; the overlap between the reference pathways and TPS predictions when using a randomized background network; and the overlap between the yeast osmotic stress response TPS model and the KEGG reference pathway.
