# Supplementary material for: Synthesizing Signaling Pathways from Temporal Phosphoproteomic Data
Source: Cell Rep. Author manuscript; Available in PMC 2018 Dec 16. (PMC6295338; doi:10.1016/j.celrep.2018.08.085)
Supplement: 5 [file NIHMS1508952-supplement-5.zip › resources/eval.css]

/** Styles for evaluation results */
/** Colors from: http://colorbrewer2.org/?type=diverging&scheme=RdYlGn&n=5 */

/** Comparing to resources */

.ExactPredictionMatch {
  color: white;
  background-color: #1a9641;
}

.ExactPredictionMatch a {
  color: azure;
}

.ApproximatePredictionMatch {
  background-color: #a6d96a
}

.ImprecisePrediction {
  background-color: #ffffbf
}

.PartialConflict {
  background-color: #fdae61
}

.TotalConflict {
  color: white;
  background-color: #d7191c
}

.TotalConflict a {
  color: azure;
}

/** Comparing comparisons */

.ImprovingComp {
  color: white;
  background-color: #1a9641;
}

.ImprovingComp a {
  color: azure;
}

.WorseningComp {
  color: white;
  background-color: #d7191c
}

.WorseningComp a {
  color: azure;
}
