# Supplementary material for: Synthesizing Signaling Pathways from Temporal Phosphoproteomic Data
Source: Cell Rep. Author manuscript; Available in PMC 2018 Dec 16. (PMC6295338; doi:10.1016/j.celrep.2018.08.085)
Supplement: 5 [file NIHMS1508952-supplement-5.zip › resources/jquery.nouislider.css]

/* Functional styling;
 * These styles are required for noUiSlider to function.
 * You don't need to change these rules to apply your design.
 */
.noUi-target,
.noUi-target * {
-webkit-touch-callout: none;
-webkit-user-select: none;
-ms-touch-action: none;
-ms-user-select: none;
-moz-user-select: none;
-moz-box-sizing: border-box;
	box-sizing: border-box;
}
.noUi-base {
	width: 100%;
	height: 100%;
	position: relative;
}
.noUi-origin {
	position: absolute;
	right: 0;
	top: 0;
	left: 0;
	bottom: 0;
}
.noUi-handle {
	position: relative;
	z-index: 1;
}
.noUi-stacking .noUi-handle {
/* This class is applied to the lower origin when
   its values is > 50%. */
	z-index: 10;
}
.noUi-stacking + .noUi-origin {
/* Fix stacking order in IE7, which incorrectly
   creates a new context for the origins. */
	*z-index: -1;
}
.noUi-state-tap .noUi-origin {
-webkit-transition: left 0.3s, top 0.3s;
	transition: left 0.3s, top 0.3s;
}
.noUi-state-drag * {
	cursor: inherit !important;
}

/* Slider size and handle placement;
 */
.noUi-horizontal {
	height: 18px;
}
.noUi-horizontal .noUi-handle {
	width: 34px;
	height: 28px;
	left: -17px;
	top: -6px;
}
.noUi-horizontal.noUi-extended {
	padding: 0 15px;
}
.noUi-horizontal.noUi-extended .noUi-origin  {
	right: -15px;
}
.noUi-vertical {
	width: 18px;
}
.noUi-vertical .noUi-handle {
	width: 28px;
	height: 34px;
	left: -6px;
	top: -17px;
}
.noUi-vertical.noUi-extended {
	padding: 15px 0;
}
.noUi-vertical.noUi-extended .noUi-origin  {
	bottom: -15px;
}

/* Styling;
 */
.noUi-background {
	background: #FAFAFA;
	box-shadow: inset 0 1px 1px #f0f0f0;
}
.noUi-connect {
	background: #3FB8AF;
	box-shadow: inset 0 0 3px rgba(51,51,51,0.45);
-webkit-transition: background 450ms;
	transition: background 450ms;
}
.noUi-origin {
	border-radius: 2px;
}
.noUi-target {
	border-radius: 4px;
	border: 1px solid #D3D3D3;
	box-shadow: inset 0 1px 1px #F0F0F0, 0 3px 6px -5px #BBB;
}
.noUi-target.noUi-connect {
	box-shadow: inset 0 0 3px rgba(51,51,51,0.45), 0 3px 6px -5px #BBB;
}

/* Handles and cursors;
 */
.noUi-dragable {
	cursor: move;
}
.noUi-vertical .noUi-dragable {
	cursor: n-resize;
}
.noUi-handle {
	border: 1px solid #D9D9D9;
	border-radius: 3px;
	background: #FFF;
	cursor: default;
	box-shadow: inset 0 0 1px #FFF,
				inset 0 1px 7px #EBEBEB,
				0 3px 6px -3px #BBB;
}
.noUi-active {
	box-shadow: inset 0 0 1px #FFF,
				inset 0 1px 7px #DDD,
				0 3px 6px -3px #BBB;
}

/* Handle stripes;
 */
.noUi-handle:before,
.noUi-handle:after {
	content: "";
	display: block;
	position: absolute;
	height: 14px;
	width: 1px;
	background: #E8E7E6;
	left: 14px;
	top: 6px;
}
.noUi-handle:after {
	left: 17px;
}
.noUi-vertical .noUi-handle:before,
.noUi-vertical .noUi-handle:after {
	width: 14px;
	height: 1px;
	left: 6px;
	top: 14px;
}
.noUi-vertical .noUi-handle:after {
	top: 17px;
}

/* Disabled state;
 */
[disabled].noUi-connect,
[disabled] .noUi-connect {
	background: #B8B8B8;
}
[disabled] .noUi-handle {
	cursor: not-allowed;
}
