# Supplementary material for: Synthesizing Signaling Pathways from Temporal Phosphoproteomic Data
Source: Cell Rep. Author manuscript; Available in PMC 2018 Dec 16. (PMC6295338; doi:10.1016/j.celrep.2018.08.085)
Supplement: 5 [file NIHMS1508952-supplement-5.zip › resources/style.css]

/** Body padding for navbar-fixed-top */
/** body { padding-top: 50px; } */

.query-info-title {
  font-weight: bold;
}

.constraint-kind {
  font-weight: bold;
}

.tab-content {
  padding-top: 20px;
}

/** Graph visualization */

.link {
  cursor: pointer;
  stroke: #000000;
  stroke-width: 5px;
  opacity: 0.8;
}

.link.ambig {
  stroke: #377EB8;
  stroke-width: 1.5px;
  opacity: 0.5;
}

.link.inactive {
  opacity: 0.1;
}

.link.nonambig.activating {
  stroke: #4DAF4A;
}

.link.nonambig.inhibiting {
  stroke: #E41A1C;
}

.node {
  cursor: pointer;
  stroke: #000;
  stroke-width: 1.5px;
}

.node.selected {
  stroke: #f00;
  fill: #ffa500;
}

.node.hovered {
  stroke: #f00;
  fill: #ffa500;
}

.node.inactive {
  opacity: 0.1;
}

.node.brushed {
  fill: #ffa500;
}

.nodelabel {
  font-family: Verdana, Helvetica, "sans-serif";
  font-size: 0.5em;
}

.nodelabel.inactive {
  opacity: 0.1;
}

#network {
  width: 945px;
  height: 500px;
  border: 1px solid #DEDEDE;
}

#timeseries {
  width: 945px;
  height: 500px;
  border: 1px solid #DEDEDE;
}

.axis line, .axis path {
  fill: none;
  stroke: #000;
  shape-rendering: crispEdges;
}

.axis text {
  text-shadow: 0 1px 0 #fff;
}

.brush .extent {
  fill-opacity: .3;
  stroke: #fff;
  shape-rendering: crispEdges;
}

.foreground path {
  fill: none;
  stroke-opacity: .5;
  stroke-width: 1.5px;
}

.foreground .faded path {
  stroke: #000;
  stroke-opacity: 0;
  pointer-events: none;
}

.foreground .hovered path {
  stroke-opacity: 1;
}

.focus text {
  background-color: #fff;
}

.both {
  stroke: #4A4DAF;
}

.active {
  stroke: #4DAF4A;
}

.inhibited {
  stroke: #E41A1C;
}

.neutral {
  stroke: #C0C0C0;
}

/* typeahead.js styling */
.tt-dropdown-menu {
  position: absolute;
  top: 100%;
  left: 0;
  z-index: 1000;
  display: none;
  float: left;
  min-width: 160px;
  padding: 5px 0;
  margin: 2px 0 0;
  list-style: none;
  font-size: 14px;
  background-color: #ffffff;
  border: 1px solid #cccccc;
  border: 1px solid rgba(0, 0, 0, 0.15);
  border-radius: 4px;
  -webkit-box-shadow: 0 6px 12px rgba(0, 0, 0, 0.175);
  box-shadow: 0 6px 12px rgba(0, 0, 0, 0.175);
  background-clip: padding-box;
}
.tt-suggestion > p {
  display: block;
  padding: 3px 20px;
  clear: both;
  font-weight: normal;
  line-height: 1.428571429;
  color: #333333;
  white-space: nowrap;
}
.tt-suggestion > p:hover,
.tt-suggestion > p:focus,
.tt-suggestion.tt-cursor p {
  color: #ffffff;
  text-decoration: none;
  outline: 0;
  background-color: #428bca;
}
