# Supplementary material for: Synthesizing Signaling Pathways from Temporal Phosphoproteomic Data
Source: Cell Rep. Author manuscript; Available in PMC 2018 Dec 16. (PMC6295338; doi:10.1016/j.celrep.2018.08.085)
Supplement: 6 [file NIHMS1508952-supplement-6.zip]

Archive with 1 entries (1 files):
- celrep_5476_mmc6.txt
